# Supplementary material for: Construction of a Diagnostic Model for Small Cell Lung Cancer Combining Metabolomics and Integrated Machine Learning
Source: Oncologist. 2023 Sep 14;29(3):e392–401. doi: 10.1093/oncolo/oyad261 (PMC10911920; doi:10.1093/oncolo/oyad261)
Supplement: oyad261_suppl_Supplementary_Material [file oyad261_suppl_supplementary_material.zip]

Archive with 19 entries (19 files):
- Supply material 2.xlsx
- Supplementary Figure Legends.docx
- Supplementary materials and methods.docx
- Supplementary Table 1.docx
- Supplementary Table 2.xlsx
- Supplementary Table 3.xlsx
- Supplementary Table 4.xlsx
- Supplementary Table 5.xlsx
- Supplementary Table 6.docx
- Supply figure 1.tif
- Supply figure 2.tif
- Supply figure 3.tif
- Supply figure 4.tif
- Supply figure 5.tif
- Supply figure 6.tif
- Supply figure 7.tif
- Supply figure 8.tif
- Supply figure 9.tif
- Supply material 1.xlsx
