# Supplementary material for: Construction of a Diagnostic Model for Small Cell Lung Cancer Combining Metabolomics and Integrated Machine Learning
Source: Oncologist. 2023 Sep 14;29(3):e392–401. doi: 10.1093/oncolo/oyad261 (PMC10911920; doi:10.1093/oncolo/oyad261)
Supplement: oyad261_suppl_Supplementary_Material [file oyad261_suppl_supplementary_material.zip › Supply material 2.xlsx]

## Sheet: Supply material 2
Software/Package	Source/Identifier	Applocation
R Software	https://www.r-project.org/	Statistical computing and graphics
caret(v6.0.86)	https://cran.r-project.org/web/packages/caret/index.html	Classification and regression training for biomarkers selection
glmnet(v4.0.2)	https://cran.r-project.org/web/packages/glmnet/index.html	Elastic-Net regularized generalized linear model
randomForest(v4.6.14)	https://cran.r-project.org/web/packages/randomForest/index.html	Random forest
ggplot2(v3.3.3)	https://cran.r-project.org/web/packages/ggplot2/index.html	Figure plotting
pROC(v1.16.2)	https://cran.r-project.org/web/packages/pROC/index.html	ROC curves generation and comparison
e1071(v1.7.3)	https://cran.r-project.org/web/packages/e1071/index.html	SVM
corrplot(v0.84)	https://cran.r-project.org/web/packages/corrplot/index.html	Visualization of a Correlation Matrix
stats(v4.0.2)	https://stat.ethz.ch/R-manual/R-devel/library/stats/html/stats-package.html	Logistic regression model
Graphpad Prism 7.03	Version 7.03	Figure plotting
