# Supplementary material for: Construction of a Diagnostic Model for Small Cell Lung Cancer Combining Metabolomics and Integrated Machine Learning
Source: Oncologist. 2023 Sep 14;29(3):e392–401. doi: 10.1093/oncolo/oyad261 (PMC10911920; doi:10.1093/oncolo/oyad261)
Supplement: oyad261_suppl_Supplementary_Material [file oyad261_suppl_supplementary_material.zip › Supplementary Table 2.xlsx]

## Sheet: S vs Healthy+NS
Supplementary Table 2: Difference analysis of metabolites in negative ion model
ID	adduct	Name	VIP	Fold change	p-value	FDR	m/z	rt(s)	CK-1	CK-10	CK-100	CK-11	CK-12	CK-13	CK-14	CK-15	CK-16	CK-17	CK-18	CK-19	CK-2	CK-20	CK-21	CK-22	CK-23	CK-24	CK-25	CK-26	CK-27	CK-28	CK-29	CK-3	CK-30	CK-31	CK-32	CK-33	CK-34	CK-35	CK-36	CK-37	CK-39	CK-4	CK-40	CK-41	CK-42	CK-43	CK-44	CK-45	CK-46
M287T38_2	(M-H)-	16b-Hydroxyestradiol	1.6122	1.72997	3.89073e-19	1.42401e-16	287.163	37.613	8133.89	8252.98	5072.4	3161.51	7080.35	9324.78	1556.08	5327.36	5325.14	2164.63	6073.63	4330.56	5058.77	3712.44	4918.17	2723.74	7087.03	8783.98	5569.28	3686.19	1798.48	4439	2353.03	8673.86	1530.09	4127.63	4486.88	1606.43	4701.4	7377.02	2828.68	1940.64	3685.9	2502.06	5138.17	9298.54	4636.77	3030.64	3814.46	3866.99	8277.27
M149T129	(M-H)-	D-Lyxose	1.61608	1.60316	6.84276e-18	1.9772e-15	149.044	128.63	13744.8	15460.6	11489	10037.7	24720.9	14400	2051.88	10149.1	13564.6	16076.9	14342.2	15811.4	13487.4	6191.04	9404.82	14410.5	9675.02	13963.1	12955.5	11683.3	6950.01	12243.8	12130.7	12140	15384.9	19223.2	10264.6	14155.9	16661.7	14575	10073.2	11443.7	7475.27	13504.1	13401.3	8661.21	9625.99	6615.12	9059.01	16608.8	6527.59
M233T57	(M-H)-	Confertifoline	7.7048	1.78612	1.40227e-15	2.33287e-13	233.153	57.403	102159	109945	115633	129414	75398.7	111793	99709.6	92330.9	85154.3	171381	74000.9	88959.8	108792	85056.9	83813.4	108739	83423.9	84163.6	117989	85886.1	110309	81106.8	85248.2	78388.4	119010	133759	86038.2	86973.8	137072	100346	136111	141938	147151	98648.6	125141	130817	117240	119780	139043	111216	114359
M137T131	(M-H)-	Salicylic acid	1.17292	1.54498	3.78004e-14	4.82614e-12	137.023	130.682	9066.81	8839.02	10085.7	13764.7	9917.42	10786	7374.26	5898.51	8787.79	7788.19	8199.85	5757.8	9432.42	7058.4	7158.84	1171.97	6186.62	6707.83	8964.59	7905.73	5272.83	8437.18	10180.1	9370.46	4961.32	8312.35	8689	7913.78	7135.42	8400.68	5071.22	8521.01	4404.02	9589.33	9188.95	6449.57	5891.24	4553.51	4928.91	8228.88	6954.45
M89T229_2	(M-H)-	DL-lactate	4.40475	0.864551	1.01399e-13	1.21018e-11	89.0245	229.043	1.68299e+06	1.73003e+06	1.84432e+06	1.86307e+06	1.92269e+06	1.75967e+06	1.80069e+06	1.65393e+06	1.88775e+06	1.80283e+06	1.73259e+06	1.91426e+06	1.76375e+06	1.77534e+06	1.70604e+06	1.66477e+06	1.76582e+06	1.6389e+06	1.74892e+06	1.67091e+06	1.84511e+06	1.38156e+06	1.80077e+06	1.80325e+06	1.70797e+06	2.1134e+06	1.66255e+06	1.53819e+06	1.4473e+06	1.82986e+06	1.23467e+06	1.74046e+06	2.08238e+06	1.77264e+06	1.84511e+06	1.86415e+06	1.7236e+06	1.82428e+06	1.73785e+06	1.72823e+06	1.77764e+06
M121T131_2	(M-H)-	Benzoic acid	36.619	1.6599	1.25537e-13	1.46637e-11	121.029	130.568	102414	73401.6	132393	208554	72179.1	112617	72371.8	96820.2	89490.8	53697	55709	91897.9	64620.2	72913.7	54174.9	65850.6	48192.6	54854.8	63304.9	51649.3	43105.7	50330.8	62789.3	66567.8	63540.9	112624	38212.1	38553.3	62467.2	174573	43417.9	55127	38620.9	91339	52575.1	31093.7	54525.6	28237	48947.2	293434	50480.3
M93T131	(M-H)-	Phenol	3.0136	1.5743	1.79292e-13	2.05065e-11	93.0335	131.268	5781.79	27444.3	6259.89	33915	6712.33	36001.4	50515.5	7092.31	8946.1	4288.4	8622.78	4390.33	7102.88	5643.41	618.75	14600.7	2389.49	40921.4	20349.7	4668.78	3007.52	7128.46	6183.74	4781.03	72085.2	5131.25	4898.2	2695	6430.66	9073.87	36779.6	43524.3	55390.1	4212.25	8108.93	29051.5	16909.9	85472.1	53416	7358.19	36841.7
M151T125	(M-H2O-H)-	Penicillic Acid	1.17251	1.71065	2.36535e-10	1.47566e-08	151.039	124.628	12244.6	35825.6	15386.3	39918.8	10544.4	52763.4	55291.9	11739.5	14950.4	15035.9	8886.11	9658.64	4709.55	9566.47	10181.8	17341.3	5637.86	56238.5	29542.7	8683.06	6333.53	12364.8	7414.94	5838.33	90639	12811	19691.3	13801.1	4332.22	8949.49	15099.8	54623.2	10888.7	7540.28	6200.96	12026.4	8942.23	70233.8	7554.42	13468.6	56040
M185T67	M-	3-Phosphoserine	1.25641	0.377892	3.5351e-08	1.38627e-06	185.011	66.777	3648.42	2439.35	3169.01	2186.96	188927	222786	195004	812.746	204355	224979	180171	190200	1860.62	186179	81463.3	201984	163528	99551.1	134818	122615	181722	1204.49	3666.69	2014.7	2736.61	2664.2	2001.4	608.114	1721.73	1907.38	796.973	111784	535.593	2738.64	3034.98	1903.95	108355	50812.3	77166	1033.19	1102.38
M165T130	(M-H)-	DL-3-Phenyllactic acid	1.69342	1.33073	4.70572e-06	8.49815e-05	165.054	129.829	105862	92328.5	101964	45320.2	43887.7	21471.9	37271.6	81834.8	165501	51937.7	29815.9	82818.4	60955.7	91059.1	96714.3	76004.6	38728.9	24303.9	86996.3	205842	30001.4	68490.6	53802.9	123781	39602.6	191130	48550.6	43007.3	81623.3	70016.7	26187	117578	28769.3	65986	187088	52766.4	51306.3	26843.6	40983.2	103651	62501.4
M171T62	(M-H)-	Capric acid	1.21719	1.21794	5.97054e-06	0.000105059	171.138	61.887	102696	83021.6	174024	95057.3	75290.1	189955	67458.8	60259.8	78740.5	95916.9	65616.9	78867.2	138269	76125.1	214850	195929	92426.1	85804.8	95119.6	66994.8	147116	110954	218940	55326.6	78877.6	153020	61827.1	76325.3	80353.3	97433.2	76513.4	143286	76546.2	181279	137131	297544	81567.9	60579.1	98986.8	133325	278455
M103T198	(M-H)-	2-hydroxy-butanoic acid	1.11274	1.23973	6.7438e-06	0.000116793	103.039	198.172	90438.5	63071.6	106212	66402.3	74581.1	128353	60026.1	61553.2	87871.3	95625.7	65901	94283.3	79565.3	92398.9	44945.1	79179.7	56200.8	108498	70084	87092	45095.7	54993.3	47195.2	94569.5	50949.4	91426.1	54462.7	64280.6	64442.7	163678	47633	100489	66276	130192	59160.7	82828.2	148178	52634.9	109799	93663.3	83713.5
M465T28	(M-H)-	Cholesteryl sulfate	4.04164	1.27837	7.80842e-06	0.000131842	465.301	28.086	1.10578e+06	787458	672802	835625	697999	819195	733362	730448	655256	588580	696176	600469	727702	789476	753060	805115	822719	744534	793191	791493	1.43735e+06	824630	780581	712914	740529	795151	771002	856044	697310	798765	665385	828864	749412	817360	801955	824348	818967	861957	873493	761815	887958
M149T108_2	(M-H)-	3-Phenylpropanoic acid	1.53006	1.31729	8.68631e-05	0.000975211	149.059	108.25	23815.6	128125	150351	12628.4	175416	40278.6	22582	115295	23179.3	2363.18	179829	24077.9	101886	6880.32	22691.9	32070	75356.8	47221	24743.5	145506	87422.7	66098.4	36720.1	49993.3	99937.2	37932.3	23283.7	37553.4	20172.5	108595	91826.4	49052.6	15781.4	87744.8	15951.5	37656.8	11485.9	39959.8	6614.98	30964	50805.8
M391T138	(M-H)-	Deoxycholic acid	1.06201	0.870097	0.00062424	0.00475323	391.282	137.715	216923	263700	377421	259838	255356	487940	193247	203495	166056	107866	265010	317451	258530	269473	148132	391272	443037	268854	336261	225500	138520	226762	226399	316004	234720	404696	230729	295634	567206	399241	162592	219824	243116	274796	232644	352763	215658	96277.7	210273	221401	200831
M411T35	(M-H)-	Bisindolylmaleimide I	1.07467	0.846298	0.000677436	0.00508077	411.181	34.5015	246713	88096.2	265886	121280	138431	154209	118566	91148.5	107661	140319	143017	106637	222364	119323	132212	111359	113615	127000	230537	227259	156815	111099	76634.4	89797.9	137552	137971	136618	66450.1	61433.5	114469	30480.1	128865	141441	237102	146188	87920.7	136561	137727	175912	170014	120981
M165T291	(M+K-2H)-	Dihydrothymine	1.19471	0.873471	0.00198373	0.0117483	165.004	291.295	526509	276478	194846	472420	224848	233251	288684	423336	354935	407347	417118	231667	514739	271743	342001	342952	231179	181207	308164	641356	503313	201682	438728	301141	417047	296112	369934	193701	488887	375989	327635	337149	273451	471861	582403	240230	703748	455211	390360	762972	215611
M327T44	(M-H)-	(4Z,7Z,10Z,13Z,16Z,19Z)-4,7,10,13,1 6,19-Docosahexaenoic acid	1.2325	0.892796	0.0133343	0.0534736	327.23	43.7375	292481	898944	740911	474457	671542	321765	328977	613816	533763	811541	356449	401089	478828	585914	606304	472268	496995	880163	550865	777023	592515	248618	492380	424301	582945	1.24697e+06	596067	370622	315749	478675	367525	461518	430922	378212	376219	492572	391687	146405	758745	740505	309732
M213T172	M-	m-Chlorohippuric acid	1.42115	1.09397	0.015508	0.0595341	213.015	171.82	422036	283217	505514	489640	524126	321650	370700	311461	369879	267692	337499	394198	330203	407260	386623	398582	341319	274698	438712	334912	505710	318781	805455	332685	407243	547030	335260	376672	236604	292429	817925	339293	501207	299827	449390	331247	515382	244133	474463	415760	281360
M395T30	(M-H)-	pregnenolone sulfate	1.46872	0.862673	0.0319828	0.102682	395.186	30.401	436336	139509	745567	157640	191243	317426	192220	343360	300513	332787	215367	279442	446699	205904	239873	189031	323719	202198	638907	485458	470873	286480	239061	52599.1	171651	192888	184801	137289	98912.5	195867	47153.5	212070	237367	485741	241176	89249.9	151646	206554	521521	241703	269448
M212T31	(M-H)-	Indoxyl sulfate	5.71229	0.881971	0.0584695	0.159939	212.001	31.216	2.00029e+06	3.21221e+06	5.55867e+06	3.20936e+06	7.69685e+06	6.9502e+06	3.60454e+06	3.88245e+06	3.90477e+06	4.09077e+06	3.83128e+06	2.99851e+06	4.11996e+06	2.2888e+06	3.57332e+06	3.40315e+06	3.41601e+06	3.5086e+06	2.67242e+06	5.54967e+06	3.04797e+06	1.59594e+06	2.24808e+06	2.436e+06	3.28783e+06	3.89391e+06	2.51391e+06	1.50279e+06	3.58489e+06	5.13738e+06	3.41985e+06	2.88419e+06	812236	3.83488e+06	2.4293e+06	3.88361e+06	2.10436e+06	3.41226e+06	251070	3.40783e+06	684104
M498T146	(M-H)-	Taurochenodeoxycholate	1.11666	1.80009	0.0794569	0.199369	498.284	145.772	7240.84	7775.52	71373.7	8494.62	74586.7	45588.6	9874.85	6861.94	64658.2	64122.6	6586.14	15090.9	75003.2	41038.4	44160.7	24616.6	38119.7	18979.6	13427.3	48466.2	5332.13	8072.85	17258.3	22462.6	14491	10554.7	4317.43	8506.75	10334.8	55419.4	412.114	47240.6	6323.57	11576.4	8759.3	5846.35	13106.5	67854.3	6223.93	50576.2	59308.8
M469T108	(M-H)-	11-Keto-.beta.-boswellic acid	0.169002	0.951467	0.19466	0.369363	469.326	108.047	33418.9	31475.3	42089.5	44282.4	45032.2	88073.8	56866.9	53755.6	38839.6	75807.4	38673.4	39952.1	46336.5	39315.9	40300.6	51336.2	41600.1	50778.3	76431.5	43495	72826	27480.4	30151.2	57572.6	44547.2	53213.9	46077.1	51493	55408.9	43898	28270.7	80212.9	38915.4	59887.3	51222.9	39512.9	41749.8	42782.2	45929.3	55211.5	28269.7
M125T26	(M-H)-	1,2,3-Trihydroxybenzene	0.185397	0.944163	0.787633	0.880494	125.023	25.957	18082.4	4792.63	42778.6	3051.24	22415.8	28181.1	93810.5	6612.92	153061	164541	1981.68	28091.5	6974.94	839.733	42717.8	24229.2	906.906	509.636	10196.9	875.371	18517.8	5098.36	217728	41730.6	3964.09	4904.08	1079.21	32718.4	1574.59	3276.19	1570	2127.63	15193.5	2520.59	7843.85	1513.78	747.172	45130.2	6595.28	24692.3	915.193
M319T63	(M-H)-	(+-)12-HETE	0.834715	0.968088	0.700887	0.823397	319.225	62.599	128971	290079	341915	119922	280150	168433	77629	99249.5	147951	241553	333683	131013	113531	79903.5	141771	283161	141253	128034	160682	107451	298546	132016	134677	157521	270659	237558	111598	9564.66	126588	198916	117924	14975	137020	234124	213661	131937	11222.5	152836	113134	259765	300131
M319T42	(M-H)-	12(R)-HETE	0.791574	0.882485	0.0891365	0.217011	319.225	42.175	114867	185618	186648	73291.2	110159	126333	43018.1	74036.3	94509.7	297117	151884	73307	85501.5	55625.5	79775.2	224706	73992.9	52869	61087.2	59047.3	184412	65979.4	92795.1	113076	156777	126810	89551.6	44545.1	94034.5	120722	59453	73581.5	117777	99639.2	103823	111702	135906	49855	79270.4	133092	138161
M295T44	(M-H)-	13(S)-HODE	0.563114	0.943402	0.0333844	0.105765	295.226	43.615	279390	295925	364621	296297	98228.1	303557	256028	343937	238359	109775	230751	187693	192360	166165	153476	185826	196137	257358	273733	174522	183674	141743	222050	168906	234751	349094	334717	352573	219293	232451	114092	115868	226020	179685	239845	195961	239111	68012.7	233594	195426	217770
M109T27	(M-H)-	1,4-Dihydroxybenzene	0.520654	0.830922	0.11221	0.255201	109.028	26.6725	61322.2	144597	98686.8	92064.6	119135	102634	113749	242964	82675.9	78441.9	284646	89141.9	94294.1	42009.1	86356.9	33649.9	20560	29231.2	44051.3	97864.7	65483.7	216774	96798.9	200871	223034	160546	79234.7	93717.6	76403.9	73785.6	71181.5	115198	25434.6	91724.9	36510.7	44777.8	8815.72	61609.9	35072.4	92830.1	81066.1
M333T48	(M-H2O-H)-	15-keto-PGE1	0.0542032	1.00473	0.930783	0.96468	333.202	48.218	7607.35	10925.2	12101.9	9498.88	9978.36	12110.5	5278.51	10632.7	4269.16	8582.57	4893.76	2955.27	7166.24	6085.88	1480.08	8410.68	7436.72	1950.78	2544.86	12427.2	2805.84	3300.83	10888	10465.6	8430.91	1274.94	1289.65	1498.83	3073.52	2966.11	7834.66	1280.83	3804.52	10285.5	2494.69	2927.18	3824.93	2592.6	1398.24	1998.4	2783.17
M213T395	(M-H)-	1-Deoxy-D-xylulose 5-phosphate	0.0458169	0.983095	0.590627	0.746284	213.012	394.802	2608.23	2037.31	750.246	1497.48	2864.19	2543.56	1945.02	1995.91	3430.3	2026.27	2232.05	3441.87	2335.67	1965.19	1662.46	2027.3	1896.44	1777	2185.55	2299.75	2099.05	2394.6	3705.79	1919.65	2266.03	2847.83	1738.03	2303.98	2000.2	2060.17	2105.25	3100.71	3350.34	3397.54	3249.02	3146.09	3849.31	4348.08	2885.12	2401.32	3103.5
M257T173	(M-H)-	1-Methylpseudouridine	0.054447	0.974418	0.575539	0.734817	257.076	173.112	22331.6	21667	25550	13087.4	18656.2	22092.5	18833.3	15598.2	20508	21610.4	17253.6	12399	11955.6	11661.3	11129.6	11024.3	11488.8	14061	10571.6	12892.4	7682.78	20281.1	32668.3	46505.8	14829.4	11369.2	19863.6	17194.6	12016.4	11128.7	13351.2	13262.9	8437.23	12572.6	20763.9	13561.4	16672.8	15721.6	7093.92	14144.9	20424.2
M457T247	(M+Na-2H)-	1-Oleoyl-L-.alpha.-lysophosphatidic acid	0.73317	1.06089	0.126627	0.275976	457.232	246.981	94724.1	115606	127075	103698	109103	90324.9	64841.3	89525.2	100693	93071.4	98309.6	100903	91540.3	45385.3	100520	99817.4	82771.9	99945	98507.8	52753.5	88706.9	93792.8	102984	81939.2	97344.8	143956	95775.3	93153.9	100178	93813.7	94176.8	97582.7	73115	102289	91805.8	100961	96202.9	76691	104058	98125.1	100139
M671T46	(M-H)-	1-Palmitoyl-2-linoleoyl-sn-glycero-3-phosphate	0.194812	0.990875	0.686035	0.811185	671.461	46.175	52261.9	31010.2	39915	36673.1	46514.1	41177.5	39278.4	38643.4	40050.2	38292.4	43979.1	17498.6	53480.2	43445.8	49688.3	17850.6	41370	37511.5	45477.9	48212	33237.8	38673.7	50757	40531.8	44649.5	52267.9	63574.9	28789.5	39577.5	47201.4	34931	23996	43193.4	51439.2	56612.4	42289.9	20444	41490.9	41792	48525.6	50453.5
M409T194	(M-H)-	1-Palmitoyl Lysophosphatidic Acid	0.179607	0.954364	0.128626	0.279492	409.232	194.386	26325.4	29799.7	14862.8	24254.2	29038.3	33603.8	34517.6	28534.8	25779.8	23620	35578.9	36224.1	29255.5	20272.2	28551.2	16848.9	19051.6	22158	21269.4	23177.9	19202.6	19122.4	17642.3	31819	20604.7	44595	27202.7	22492.5	23442.2	26009.7	15662.1	30153.4	16881.1	24518.4	30664.5	23151.2	24674	18898.9	13070.2	25840.7	27418.8
M119T27	(M-H2O-H)-	2-(4-Hydroxyphenyl)ethanol	0.792279	0.610594	0.00110656	0.00753722	119.049	26.657	88396.8	23711.1	144065	61390	27301.5	70933.1	17190.2	72957.2	376625	533684	52050.4	42161.8	15936.3	58409.2	29748.6	15177.4	19439.5	24530.8	39396.8	84384	95759.8	66584.8	16491.1	56962.4	11820.4	15365	36067.9	17448.9	24661.1	55752.1	27384.7	37327.8	7413.53	45712	23340.3	37676	2934.17	7760.74	39026.3	63098.4	32528.4
M267T152	(2M-H)-	2'-Deoxy-D-ribose	0.0346442	0.915571	0.591508	0.746524	267.106	151.804	3235.19	2794.73	2152.77	2776.39	658.345	4247.32	905.566	32598.7	4078.41	2866.73	3156.71	7382.98	1451.56	2536.91	3645.53	1656.3	3718.31	3196.12	3318.31	3723.16	3314.14	4401.64	2496.58	3906.38	4152.85	7147.88	1480.85	7711	3267.1	2979.21	2183.31	3337.22	2787.75	2097.26	2807.61	2112.52	3186.71	5928.55	1880.79	16951.8	9258.43
M227T119	(M-H)-	2'-Deoxyuridine	0.0470995	0.999537	0.990003	0.994492	227.065	118.953	3795.8	3683.45	9326.62	4047.03	6823.09	3395.77	1134.21	4986.59	4839.26	6379.07	5834.79	4619.44	5103.61	3974.85	4113.52	4987.55	4546.53	4080.49	3806.66	4640.12	6823.84	5850.57	3977.19	3551.11	7342.93	5007.72	4070.21	4266.53	4367.27	3426.1	5323.95	2552.48	5362.98	4515.13	4873.89	3950.23	3566.93	3853.45	3655.89	6096.92	6186.52
M117T174	(M-H)-	2-Hydroxy-3-methylbutyric acid	0.571175	1.18332	0.0388072	0.11856	117.054	174.473	75321	54769.6	56501.3	31956.2	18681.3	36307.9	17275.4	51519.5	42950.5	36458.1	26360.7	100806	50200	77943.5	39320.4	44553.2	33126.3	29204	35956.4	158788	45886.7	38328.5	35168.4	50898.6	27550.9	64341.4	39203.1	28659.3	39988.3	51637.9	28506.4	29748	57210.2	51199	133464	83690.3	51327.7	41677.9	34701.4	67263.4	45597.7
M253T303	(M+CH3COO)-	2-keto-D-Gluconic acid	0.0484205	0.929846	0.258665	0.443675	253.054	303.273	2099	693.135	1872.52	1624.59	8513.09	2088.45	578.341	3313.99	4033.81	606.568	1552.19	1116.04	1362.88	1151.53	1767	1445.98	2047.56	1216.91	1110	675.167	2574.55	1714.83	1971.54	3089.29	985.211	993.281	548.521	2750.95	1031.83	1310.58	4002.52	3745.2	3736.54	1713.64	3505.9	4636.13	2003.5	931.292	2693.47	719.584	361.546
M296T196	(M-H)-	2-Methylguanosine	0.0794043	0.987504	0.781734	0.878012	296.097	196.196	2480.25	2268.74	7051.84	8192.32	9022.26	9071.26	4448.06	5537.56	5646.96	7455.3	5634.39	6749.35	4343.06	13048.8	6461.76	7381.09	8042.17	8326.11	7488.65	7562.09	9676.55	6264.72	7083.52	3480.84	9166.19	8268.31	6767.68	10330.6	3454.34	9702.39	5756.95	5298.36	9617.59	4306.66	11947.8	11979.5	11103.9	10555.8	3179.33	5557.35	5189.27
M141T341_2	(M-H2O-H)-	2-Oxoadipic acid	8.71768	0.999516	0.930173	0.964429	141.016	340.925	3.17718e+07	2.97028e+07	2.97787e+07	2.98873e+07	3.01936e+07	2.74946e+07	2.96079e+07	2.92998e+07	3.18769e+07	2.63752e+07	2.84531e+07	2.85758e+07	3.13162e+07	3.03381e+07	2.86874e+07	2.97687e+07	2.97277e+07	3.08257e+07	2.94164e+07	2.84167e+07	3.00742e+07	2.99359e+07	3.08353e+07	3.06271e+07	3.07074e+07	2.93374e+07	2.9431e+07	2.98011e+07	3.01356e+07	3.02989e+07	2.95731e+07	2.92467e+07	3.08199e+07	3.10106e+07	3.11523e+07	2.94974e+07	3.13892e+07	2.86799e+07	2.81728e+07	2.98773e+07	3.08847e+07
M187T111	(M-H)-	3-Hydroxycapric acid	0.297325	1.0067	0.906277	0.952241	187.132	111.179	67946.2	50293.4	338815	66489.4	79707.4	84467	75668.6	64887.9	58901	76825.7	39639.6	152504	64021.9	50917.2	40218.3	111806	45857.4	129909	25358.4	31443	32592.6	53751.9	49215.5	124371	54241.3	26085.4	128781	26260.3	70162	164249	20435.8	34980.3	68668.2	85435.7	110827	40228.6	24624.3	34895.6	60015.9	100375	53911
M215T104	(M-H)-	3-Hydroxydodecanoic acid	0.50157	0.891654	0.00808851	0.0358401	215.163	103.79	73159	40148.6	123963	60992.3	47415	71291.4	52685.2	38659.6	34970.2	50523.5	40109.5	68416.7	49437.4	55571.3	61174.5	33038.9	64384.5	62322.1	86228.5	56476.8	57682	36874.8	25184.1	35853.9	34395.2	50526.4	25747.2	36860.8	24339.6	89899.4	21728	30575.9	35795.4	65142.8	34884.2	44778.2	51398.9	29853.4	45537.4	47643.7	47212.3
M159T110	(M-H)-	3-Hydroxyvalproic acid	0.160753	0.943976	0.464812	0.644887	159.101	109.656	51693	13058.4	94686.2	31513.4	38905.8	42146.2	25141.9	77832.2	34440.4	34059.3	45775.6	18876	128649	31671	20286.3	33056.2	41758.1	89995.3	32909.7	56227.8	33930.3	28191	41417.2	42360.7	68277.2	63975.5	43548.4	21970.4	11826.1	68802.7	23809.7	54705.4	23754.2	172882	48782.6	34317	23615.4	38460	23163.3	53177.3	14831.1
M188T114	(M-H)-	3-Indolepropionic acid	0.244307	0.983274	0.957761	0.979528	188.07	113.791	20802.8	245471	34772.8	24784.6	174701	31824.2	9646.86	57879.7	4331.59	2923.21	192530	109490	36586.2	11138.3	47022.9	12178.5	61452.6	13273.2	12282.7	38170.1	2.508e+06	111552	94259.1	177986	78401.1	14665.3	8803.92	187926	1959.15	22005	16316	17183.2	6931.54	30807.3	36594	21528.7	2227.81	21263.7	8134.09	79412.4	183158
M263T50	(M-H)-	3-Methoxy-4-Hydroxyphenylglycol Sulfate	0.335429	1.023	0.591323	0.746461	263.021	50.259	44485.7	45505.7	81437.2	53765.7	57255.6	44376.8	63074.9	48593	43868.1	35146.7	51691.9	55755.8	33669	53848	72311.6	44677.1	60746.7	52853.9	78904.9	72781.1	42567.7	49873	67143.7	35311.6	63949.7	55448.4	64253.6	63546.4	31574.6	50523.4	42489.1	49379.4	40338.5	42082.6	57232.5	34111.4	28656.4	22926.1	24142.5	80602.9	43382.1
M165T118	(M-H)-	3-Methylxanthine	0.447083	0.700121	0.209346	0.388284	165.04	118.462	42382.9	3825.08	108468	3720.19	77849.6	8574.7	44703.8	5214.03	33751.6	40025.5	3802.79	3851.02	6729.14	4521.46	5136.82	3509.22	4544.95	5400.46	4193.13	9630.64	19004.4	2607.85	16480.2	1770.21	2402.06	30802	4256.47	3851.71	11026	13994.5	8324.99	18885	18055.4	11011.1	28067.7	9103.79	11714.4	25905.1	8249.64	49479.5	3852.2
M463T381	(M-H)-	4-Androsten-17.beta.-ol-3-one glucosiduronate	0.106033	0.619538	0.00161448	0.0100946	463.226	381.334	352.518	1508.35	693.341	415.06	258.815	902.909	4123.05	265.422	666.308	246.164	510.679	556.824	537.35	548.953	2513.96	816.993	362.493	902.021	564.093	709.063	1045.7	5606.23	573.953	1109.7	1949.77	1687.62	1067.91	847.467	2819.2	384.751	1294.98	646.989	336.075	791.881	438.453	2135.97	5552.23	2026.43	1709.04	2278.07	3145.54
M137T306	(M-H)-	4-Hydroxybenzoate	0.0406644	1.0265	0.410316	0.600383	137.023	305.885	1781.93	2048.87	3024.83	2424.91	1576.08	1712.24	1610.19	1326.67	1517.45	1498.57	1949.48	3052.19	1508.41	1086.65	1511.93	1446.86	1575.42	2580.26	2024.23	1268.01	1172.14	2291.9	1918.04	1827.67	1588.63	1978.94	1792.32	1851.42	1400.19	1417.13	1928.43	2016.69	1861.06	1256.25	1736.46	1490.4	1784.99	1671.29	2032.96	1438.76	1299.81
M182T49	(M-H)-	4-Pyridoxic acid	0.448013	1.31429	0.0109022	0.0456544	182.044	49.157	8312.36	15248.4	13462.4	11667	18664.6	7090.63	8641.45	16601.2	20243.9	9856.02	28664.8	24362.8	13041.1	17188.3	17410.2	9541.21	17684.7	11426.7	18179.5	14548	11138.2	19770.3	17181.5	8898.99	9682.54	35257.5	15880.8	9880.29	14510.7	6420.26	16017.3	18233.9	7500.19	8320.54	7036.92	20001.3	5528.87	20254.3	10161	18618	8490.34
M165T131	(M-H)-	7-Methylxanthine	0.821326	0.486193	0.0165992	0.0626751	165.04	130.673	84416.6	3387.68	75053.8	7497.51	75277.9	5345.98	185704	16041.4	74820.7	20515.3	2630.82	4025.19	22899.6	6458.37	11699.9	4383.57	8223.86	7895.91	11450.4	5051.68	2048.47	5241.21	33308.4	2517.61	4016.89	50188.2	4308.97	4568.1	12102	79468.4	9242.78	81564.6	17612.8	39604.5	19407.8	58680	16384.5	28679.7	11188.4	61983.7	4751.7
M313T186	(M-H)-	9,10-DiHOME	0.439754	0.915542	0.0749329	0.191608	313.235	185.945	40485.2	25957.2	76743.1	40032.7	51670.6	71977.1	54377.7	40189	50037.8	34560.2	66356.5	20270.2	95602.9	44069.5	56657.2	47410.5	50714.5	47541.6	50944.7	58232.4	56406.8	53565.3	83209	30930.6	104187	79114.5	45527.2	47964.6	58287.7	72450.6	35167.4	67506.4	34386.5	83197.9	30270.2	46085.4	67631.7	64877	54677.7	57123.8	34589.3
M180T38	(M-H)-	Acamprosate	0.615773	0.754053	0.421188	0.608716	180.032	38.386	35101.8	34772.7	8125.03	16014.9	25200.2	18234	30951.7	18340.6	60945.6	23507.4	23889.6	4379.37	14102.2	29403.8	18530.3	20451.9	18883.2	18102.8	28775.9	18747.5	25498.2	20161.7	25002.1	32898.1	18845.7	33071.2	26498.7	16045.8	23378.3	27364.8	14520.7	31040.3	9082.47	52291.7	38570.2	21095	10631.8	112828	8731.29	18220.1	26125.1
M101T115	(M-H)-	Acetoacetic acid	0.699696	1.23592	0.00868511	0.0381145	101.023	114.544	66469	30454.4	28890.1	21413	10391.1	43626.4	14806.3	16073.1	27078.6	19287.2	27205.3	19551.2	17997.7	15049.4	3999	14054.9	8096.97	10402.5	18186.2	7053.99	8579.53	12422.8	8457.13	43915.5	11809.9	25485.7	21381.7	8629.94	13247	81587.2	6669.44	38484.3	2580.32	54437.8	8703.94	13298.9	15562.7	1310.82	20541.1	39844	17471
M116T284	(M-H)-	Acetylglycine	0.068029	1.01079	0.868134	0.928874	116.034	284.426	2015.79	3595.79	4575.03	3011.69	17708.2	6626.95	6288.4	1071.81	4232.25	3083.25	3211.2	2865.4	4517.41	2364.58	3021.76	3807.93	3360.36	3282.27	3594.58	2233.17	1908.47	5617.86	5515.62	2840.18	2753.32	5802.49	3981.71	2268.73	2294.62	4519.57	2950.78	1302.21	4175.67	1610.36	3111.82	4199.77	2445.12	2111.77	1591.49	2308.57	3656.53
M139T327	(M-H2O-H)-	Allantoin	0.339869	0.906805	0.00690488	0.0318019	139.025	327.484	3920.97	39157.5	1427.53	51421.3	55227.2	16244	14803.2	22227.3	1913.47	80508.1	42754.4	37113	61739.9	42866.9	36456.1	14905.4	46725.7	42189.6	35822.1	56419.2	44400.8	49858.7	39989.2	42816.5	15751.2	45416.3	44286.8	45872	44403.6	25151.1	39211	39413.6	55658.2	11338.6	28303.7	31880.1	50108	39855.2	46662	62593.6	41938
M143T144	(M+NH4-2H)-	Ammeline	0.837733	0.715087	2.82469e-13	3.04069e-11	143.07	143.91	39541	51820.4	47477.2	45288.7	36546	45044.1	38745.2	33577.6	3256.41	31657.1	3102.8	57071.2	37912.3	64634.7	57537.3	55154.5	50572.3	56379.2	50562.9	59040.8	50290.8	58497.6	4558.07	40562.1	751.049	62799.7	4235.3	53000.6	55766.4	51869.2	2476.34	50638.5	55795.1	44857.1	56025.4	56009.3	2897.29	4165.43	60769.1	57730.7	48590
M431T169	(M-H)-	Apigenin 7-glucoside	0.0559295	0.950347	0.189545	0.362959	431.107	168.867	4318.08	3905.41	5100.01	3172.07	2931.54	4608.39	4249.1	4191.02	3945.15	4482.7	2900.83	6112.04	4094.42	2396.83	4979.57	5235.34	3851.37	5113.08	4610.56	3141.35	1627.5	3876.87	4735.52	5378.43	3689.11	4593.3	4319.7	4999.71	6448.94	4977.56	5411.21	5994.7	3184.48	4377.34	3403.87	4912.76	4349.53	3475.56	2478.32	5251.6	8236.46
M311T41	(M-H)-	Arachidic acid	0.496248	0.898448	0.00893733	0.038818	311.293	40.6685	155516	98783.6	112181	82468	187478	166978	95154.9	84307.6	89243.7	38718.5	43797	24115	112891	48521.2	64353.2	66869.4	75581.5	76262	60109.8	46174.5	77073.7	55017.4	54386.9	90876.9	83057.4	77201.6	93478.1	27716.9	81292.8	63340	68918.6	42811.1	42752	116619	72871.6	62062.9	49477.1	42757.2	68497.9	73789.1	73170.9
M339T41	(M-H)-	Behenic acid	0.162999	1.01407	0.85845	0.923372	339.323	41.196	30235.5	20137.1	19722.1	20417.3	18829.3	19143.5	18084.1	23155	22911.7	23284	16724.9	8366.1	18255.5	8593.53	6301.19	9181.34	10330.9	12811.3	4127.91	25676.8	23404.2	11713.8	8014.55	17777.6	7201.69	11884.6	12188.4	8098.69	10769.3	32114.9	14870.8	15930.9	7102.1	25488.7	13588.7	16213.9	6948.48	20222.4	10608.2	24843.3	9745.2
M219T34	(M-H)-	BHT	0.285558	1.01194	0.768503	0.870351	219.174	34.453	16077.5	28055.7	7215.75	24903.1	16169.4	15256.9	32027.8	27077.7	33012.4	34525.7	30725.2	26882.2	39813.8	37999	32305.1	45691	20965	18956.7	35371.5	21312	23748.8	39265.8	36981.6	22309.3	74219.2	51731.5	25984.1	39328.5	43038.4	45055.8	28069.2	39428.5	48170	15708.5	75472.2	56607.6	29101	28590.5	65160	34452.3	41782.3
M581T240	(M-H)-	Biliverdin	0.12963	0.892112	0.0754097	0.192468	581.236	239.916	5292.93	5143.05	5480.47	4859.54	7713.05	4321.01	5422.98	18215.6	4821.59	3953.21	5314.07	3924.68	5444.17	5017.82	5500.5	3164.08	8380.83	5599.92	3656.84	4090.04	2994.97	5565.3	6613.77	4441.43	2839.68	7265.87	2901.45	4605.59	5237.01	4508.92	2517.33	9615.11	5404.55	6580.21	4423.83	3066.57	3510.98	1135.69	4689.49	5203.16	6338.31
M143T108	(M-H)-	Caprylic acid	0.286287	0.892978	0.00730165	0.0332664	143.106	107.793	84833.8	43665.2	90860.5	57073.7	41532.6	78900	74260.3	28905	37785.4	49542.2	43607.2	36727.3	31177	46414.6	44084.4	39770.4	45246.6	44225.6	29678.9	38381.7	50017.2	95157.1	36358.3	42455.2	60587.7	33190.6	38110.6	41617.3	33616.9	36838.2	48749.3	47003.1	42407.5	39795.2	31678	48208.3	39249	29965.6	54293.8	37778.3	34642.1
M169T158	(M+Na-2H)-	Citramalic acid	0.0649584	0.924893	0.264495	0.448725	169.008	158.305	3453.93	381.689	1086.8	1813.57	1369.96	2790.93	1117.53	1050.94	3837.38	4002.79	2592.71	3230.94	2762.94	1914.87	2556.85	1595.37	2715.88	2610.57	1896.35	2709.6	1824.22	2842.37	3183.04	2005.31	1274.42	765.839	2978.12	2403.67	3069.22	2714.78	1357.12	1561.83	1309.38	3213.26	2474.15	3076.25	2443.74	1958.56	2320.99	2744.01	643.693
M653T461	(M-H)-	Coproporphyrin III	0.299846	1.18421	0.0678202	0.177724	653.263	460.856	3675.37	4727.59	5807.28	6325.75	5339.14	4063.23	5769.61	2692.26	6641.89	4567	6093.37	6119.57	5048.51	3573	2180.34	1770.35	242.144	1594.45	4167.2	3381.99	3674.4	2703.17	2556.56	5972.68	4625.86	5784.68	2496.33	1674.61	2955.42	2767.38	7237.43	5502.91	5634.84	5467.69	5712.24	3510.07	7094.61	5955.83	7317.61	6275.89	3867.86
M401T79	(M-H)-	Cortisone acetate	0.147951	1.04491	0.667806	0.801284	401.196	79.3125	15240.3	34856.7	19032.6	3861.12	3608.48	9782.93	17055.3	12451.7	14089.7	16303.6	10943.2	41901.6	14509.4	10110.4	9852.8	7685.74	12423.4	28350.6	7383.96	20764.4	16924.3	9482.11	7114.48	19528	6820.08	27411	10526.6	10015.4	5392.96	17387.9	4339.09	9136.83	9096.67	12433	24236.1	18591.1	12713.2	4912.95	9216.8	29294.5	20788.1
M129T160	M-	Cyanuric acid	0.387017	1.08637	0.0715188	0.185207	129.018	160.27	17399.7	54314.1	21387.7	27004.9	32452.5	30546.5	28619.4	31551.1	44841.2	26785.3	36253.5	124716	18822.8	30277.1	29677.9	27211.2	29541.6	29684.4	61284.8	10875.6	28740.8	35329	21349.7	28363.1	42908.7	32102.7	15093	36527.1	35898.4	28961.1	30388.8	29937.7	25255.7	31739.7	45789.4	27289.7	24357.3	25415.8	21938.6	45387.3	17600.2
M178T76	(M-H)-	Cyclohexylsulfamate	0.838374	0.588125	0.190212	0.363601	178.052	76.273	2077.87	4905.35	169182	222039	1417.43	122440	12665.7	1544.17	33909.7	48532.8	2791.69	2500.15	5787.36	1390.9	144754	6052.49	93336.8	2685.14	1041.81	433773	40061.4	4115.55	2367.1	33703.8	3584.24	7386.82	213747	2909.72	4889.6	39942.4	4303.09	161113	37221	448151	3017.05	2458.6	3624.5	36061.3	4097.09	3031.09	3.37147e+06
M200T312	(M-H)-	Cysteine-S-sulfate	0.568035	1.39796	6.12936e-08	2.17098e-06	199.967	311.713	469.347	643.294	1734.5	937.48	2171.48	2317.51	3782.64	912.583	1483.91	3032.65	4741.29	6730.37	1976.49	2951.82	2379.5	3945.23	5363.61	6407.44	4797.17	5657.65	4438.91	4567.5	2966.12	391.626	2693.55	3323.43	8655.14	2846.72	1246.92	1579.85	1743.1	1700	2862.1	3224.09	3114.68	2492.63	3804.81	5251.26	2314.78	3224.58	500.227
M359T379	(2M-H)-	D-Allose	0.0451791	0.983932	0.698634	0.821739	359.121	379.115	1846.2	1567.85	1232.06	2559.53	2170.51	2186.49	1741.26	3343.93	2108.82	3753.75	1833.85	1819.13	2332.25	468.528	1548.6	983.543	2068.9	996.208	4043.43	1075.7	2401.91	1282.61	1654.9	1231.53	2318.03	1858.54	1349.49	1879.92	1911.52	1706.59	2305.5	2064.03	1455.78	1989.15	1381.51	2706.3	2969.6	2100.78	3227.1	4069.23	2075.51
M103T237	(M-H)-	D(-)-beta-hydroxy butyric acid	0.824319	1.23209	0.0639785	0.170423	103.039	237.041	25861.6	11850.7	76826.6	10110.7	77040.3	127570	24306.2	23143.7	38048.9	27860.1	21811.7	30016.8	44318.6	11529.8	9566.22	28082.7	31650.2	118123	16991.4	61895.2	12301	16310.2	54592.1	18935.3	29299.3	21195	12169.4	32022.2	23035.5	77404.9	21508.6	84086.7	10819.9	29342	18860.2	15529	164623	7919.85	72389.3	37778.6	30704.9
M251T181	(M-H)-	Deoxyinosine	0.19826	1.07545	0.246427	0.430709	251.076	181.183	2428.43	4253.96	15765.1	3231.49	10571	11173	29426.4	7455.01	8200.02	4841.06	8730.07	6326.08	8438.51	14796.9	7751.09	6417.32	6485.97	5569.4	14173.9	10378.5	9970.08	6758.36	3458.45	3479.35	12650.7	8923.62	4242.65	10235.2	2951.9	4169.78	5048.64	11645	13081.8	3643.48	11333.7	4738.99	7359.04	5942.5	7213.94	4936.72	7401.42
M359T301	(2M-H)-	D-Fructose	0.172731	0.984894	0.702398	0.823967	359.116	301.307	18444	24075.4	15311.4	21588.5	29082.2	19793	22857.8	14085.3	25347.2	29737.4	23746.9	30530.2	27526.6	17017.8	21626.4	20236.4	22993.4	23573.9	25215.5	19416.7	23895.9	26952.7	19670.3	15240.9	19996.2	20023.4	24685.3	28404.7	18354.2	22656.5	16667	24484	13626.9	23443.6	20030.6	19557.9	20900.7	15820.6	21388.8	18236.7	20477.5
M193T386	(M-H)-	D-galacturonic acid	0.410023	1.08415	0.374295	0.563752	193.034	385.904	43462	36512	45164.6	38290.9	36583.6	36484.1	43148.2	42988.8	38922	40339.9	31276.2	43107.8	36727.9	35039.5	35305.8	18426.2	32257.7	21604.4	32782.3	33777.6	34496.2	18257.5	26974.8	37950.2	35390.1	33760.3	26266.1	33029.6	35825.5	36172.1	34489.2	36260	35211.7	33769	33265.6	38956.3	33432.1	36668.1	30778.7	30896.8	36228.7
M195T352	(M-H)-	D-gluconate	0.252885	1.04136	0.118045	0.26495	195.049	351.797	18889.7	24078.4	21447	21797.2	24566.7	17476	23753.1	12327.4	23994.5	19983.5	27656.2	22884.5	8291.13	23925.9	19055.1	18499.8	28369.3	24495.7	19550.3	17722.1	19475.5	38392.2	23615	16691.9	21716.4	21104.3	23790.3	29744.2	23050	21751.1	24731.7	22009.5	21318.4	19729.6	23586.2	23506.8	19310.9	21502.2	19489.5	18829	20354.9
M177T108	(M-H)-	D-Glucono-1,5-lactone	0.484712	1.06883	0.110428	0.252452	177.039	107.859	44658.7	59240.2	58401.1	109349	68588.7	52646.9	46382	25984.2	69963.3	138697	49094.3	42858.4	44321.4	36856.6	42559.4	51611.7	34126.6	50600.3	37398.4	50334.1	75323.4	38858.5	37987.1	42174.9	51660.3	55984.8	36881.6	61710.3	97510.2	66199.5	37306.8	40480.2	18815.4	81892.7	43290.3	21159.6	41123.4	24226.5	66132.1	138576	31418.1
M175T185	(M-H2O-H)-	D-Glucuronate	0.55475	1.541	0.240106	0.424535	175.023	185.405	10598.1	7419.7	6704.22	3691.75	8965.26	13968.8	770.13	6164.85	9968.92	3054.32	5255.92	9738.1	17553.8	12469.9	15926.4	7748.17	5021.42	7655.93	5589.11	19069.3	6905.08	6087.67	7339.46	5047.71	7269.92	7599.93	4256.28	6621.02	4582.24	26623.9	8012.25	10095	12260	9660.39	12346.9	7991.76	7921.18	11130.3	5234.37	6281.08	2628.67
M71T386	(M-H2O-H)-	Dihydroxyacetone	0.027098	1.00993	0.829681	0.908265	71.0129	385.965	798.885	660.326	470.915	1183.15	395.188	1023.11	623.603	1058.4	1126.34	962.434	1096.17	448.865	768.437	808.016	650.616	474.382	437.637	803.919	503.238	671.871	950.94	661.666	473.456	661.157	908.509	731.571	485.582	689.819	266.83	856.723	825.353	483.692	1044.7	865.757	871.682	1246.71	931.655	708.931	561.547	829.155	750.523
M151T27	(M-H)-	DL-Mandelic acid	0.221806	0.842666	0.164235	0.330032	151.039	26.647	3381.95	67655.8	4298.02	47154.4	8266.52	15092.1	18237.3	9809.31	42354.2	11904	68952.4	7601.84	8226.78	29171.7	3908.41	14030.4	3003.28	2647.4	1984.64	10649.2	9461.76	61518.6	9984.53	7077.63	142236	11860	12380.8	13805.9	6271.17	2386.27	7765.4	16052	8577	17881	13090.7	8501.45	5186.23	30476.1	5009.64	29885.4	11395.5
M164T364	(M-H)-	DL-Methionine sulfoxide	0.11186	1.02592	0.226764	0.408442	164.037	364.144	5872.81	5905.43	5174.69	7667.79	8659.05	7600.62	8603.85	5799.78	8239.58	8069.96	8328.75	9090.57	6339.08	10395.1	9813.84	7109.31	9571.12	9078.99	8547.91	8510.08	9482.34	7574.32	7512.48	7991.38	8225.31	9224.77	8417.44	10705.4	8986.66	7778.73	10053.6	8905.67	8947.26	8092.92	7673.56	9046.93	7628.01	8527.37	10008.6	9370.37	9136.22
M104T376	(M-H)-	DL-Serine	0.211584	0.996397	0.832947	0.910932	104.034	376.061	47408.8	45352.4	54921.5	48196.9	56710.8	51752.2	48512.6	46035.1	45164.5	41485.7	53273.9	45971.8	42860.7	29848.3	45585.1	43621.5	52817.8	46259	47783.2	54767.2	43767.8	45242.9	51968.2	47810.2	55011.8	48749.2	47870.2	49158	53449.2	47719.9	45416.7	61550.4	47720.6	50324.4	43819.2	50590.1	47280.2	47698.7	49678.3	49102	47528.2
M199T108	(M-H)-	Dodecanoic acid	0.205342	0.955153	0.24451	0.428459	199.168	108.223	37828.8	41426.3	44184.4	39434.8	34336.2	48034.8	36225.8	35550.7	33267	45755.8	33193	23102.7	31790.1	74935.1	37298.4	61063.2	32957	28413.5	37033.5	36985.8	75440.3	36045.5	46097.8	39052.9	45679.5	54888.3	85517	23760.7	46130.7	34804.1	47378.7	46601.3	42210.1	35039	40606.6	54156.5	43398.5	32480.8	48872.6	86615.8	42270.3
M223T202_2	(M+CH3COO)-	D-Quinovose	0.528651	0.909959	0.0317761	0.102317	223.081	202.074	248866	138538	260489	124994	64582.8	73774.3	311352	149048	166045	228159	132417	19784.6	135494	137634	102805	91910.7	140170	83138.9	138916	195724	156257	79309.6	135695	147123	119609	150893	151015	171153	153191	139610	162811	133910	145154	207882	197356	155186	139009	73579.7	125841	162468	137064
M211T294	(M-H2O-H)-	D-Ribulose 5-phosphate	0.0122844	0.99028	0.836739	0.911628	210.999	294.101	1340.2	887.262	1945.81	1258.76	1553.94	1122.95	1361	1143.51	1764.21	1355.37	1531.81	4035.04	950.734	1623.06	5192.1	3420.16	1389.53	1500.02	1082.04	1714.84	1919.12	1536.14	2640.59	1315.04	1778.35	1885.55	2476.79	1628.99	871.012	798.332	1734.98	4014.58	1497.97	941.443	2650.14	1487.32	1398.6	1199.18	2115.07	1751.22	3030.91
M203T304	(M+Na-2H)-	D-Sorbitol	0.0628478	0.959018	0.179986	0.351165	203.054	304.316	2004.22	1988.73	2612.2	2756.34	2093.81	1931.57	2940.75	2326.76	2532.88	2238.84	2779.44	4339.81	3182.4	2533.06	2744.76	2757.98	1946.89	2883.1	3007.52	3575.29	2678.71	2834.71	3566.56	2210.05	2345.61	2922.84	2576.56	2671.67	2942.91	2600.5	2135.02	3514.44	1705.06	2991.6	2550.54	2461.46	2905.86	2441.5	1439.85	3233.12	2551.01
M161T301	(M-H2O-H)-	D-Tagatose	0.235439	0.978244	0.293754	0.481185	161.044	301.313	81387.9	107503	101870	99157.1	102297	78927.5	89156	63345.6	100925	109577	112349	158693	106679	107072	103116	118570	109818	110771	107459	108663	106520	113700	102600	67435.6	105025	116205	107317	109070	111936	98961.3	107340	94529.8	89157.5	86931.8	98001.5	99446.5	112868	87561.9	101244	96885.1	116571
M181T297	(M+CH3COO)-	D-Threitol	0.74888	1.48972	0.485775	0.662007	181.069	296.55	11062	9182.28	12183.4	8626.45	16347	11971.4	15978.5	12821.7	19419.6	17747.8	13508.5	39771.1	18706.5	16649.9	7800.09	8789.73	11771.5	10519.3	9712.75	16272.1	42318.8	9631.46	10952.7	11385.5	8883.58	26273.9	11456.6	14291.8	7210.9	13866.9	10903.7	6352.48	11305.7	22816.5	13889.7	13376.6	8212.58	8229.14	2898.65	10463.7	7411.15
M149T301	(M-H)-	D-Xylose	0.119026	0.968341	0.269363	0.455156	149.044	300.748	18853.3	23549.9	16986.5	12073.5	21046	13187	18088.4	21014.5	23510.7	40837	24907.4	30692.2	28956.7	20668.3	25168.3	20867.3	23103.9	25947.9	23766.9	21132	25607.2	26761	23024.7	15124.2	24893.1	31128.7	25576.9	24624	20850.1	27879.9	18019.6	28645.4	10091.4	32919.9	22283.1	22060.3	29008.5	18114.4	21509.1	23163.2	24116.2
M293T28	(M-H)-	Embelin	0.697169	1.02327	0.611915	0.762573	293.177	27.706	387548	367106	445238	380629	348221	320927	375196	242632	405232	427835	232401	418198	508181	325942	231527	358651	125041	297820	443419	110072	428763	206810	335454	339648	349757	327048	165723	219062	252233	238790	148041	459869	102585	446304	224039	53968.6	123725	274393	82016	199690	340574
M495T33	(M-H)-	Enterostatin human	0.604826	1.14595	0.000295127	0.0026091	495.274	32.513	38813.5	33487.9	53059.2	38310.4	33630.5	47787.5	34798.7	50309.2	23594	26691.4	36865.7	47479.4	52595.1	40951.5	38586.6	6899.2	38712.8	34950.4	40483.4	28142.2	48926.3	30822.3	18357.8	40898.7	22485.5	37841.2	40872.3	40933.8	25943.1	43653.5	17018.3	35264.6	42222	35253.4	44850.4	17597.8	24626.3	28785.2	49623.4	31578.8	31342.5
M143T301	(M+Na-2H)-	Erythritol	0.186648	1.00379	0.847074	0.917036	143.034	301.342	34779	42516.1	41234	39692.3	41078.1	30621.2	33645.6	27073.4	48990.8	46428.2	45875.7	64839.3	37812.7	48694.4	42888.2	43536.5	48090	46981.5	46724.8	46272.4	46381.9	45214.8	45077.4	27001.6	47107.1	44411.9	47588.5	47653.8	49626.4	47946	45931.3	55450.2	32373.6	38186.9	53258.2	49529.5	49698.4	39647.8	48496.3	57337.1	50427.4
M164T106	(M-H)-	Formylanthranilic acid	0.486197	0.850749	0.0349417	0.109372	164.034	105.598	14037.8	18780.9	46546.8	39031.9	48351.6	30922.3	24499.8	23606.5	21081.8	21327.3	21625.7	132055	27151.4	20287.1	32909.1	54198	32971.3	33061.5	37615.8	25841.8	20335.6	14822.3	29095.5	16934.9	30561.1	21139	11421.6	12719.8	24353.9	35037.4	19662.2	22329.3	1773.99	18582.5	15535.5	6288.21	21234.5	20156.5	1233.71	16138.7	24473.6
M401T363	(M+CH3COO)-	Galactinol	0.108045	0.732377	0.137289	0.291703	401.126	362.961	1156.53	1071.36	2648.5	1243.79	1400.94	1042.65	1267.25	851.883	1595.39	1349.38	1572.1	1977.85	1442.95	1779.6	908.803	1210.91	1279.08	1990.48	1770.12	1642.23	2003.62	3442.1	2689.22	1142.6	1565.26	1320.33	3781.3	1482.67	1199.64	971.966	1884.87	989.036	1128.4	977.039	1677.51	1416.6	1337.93	1236.59	1028.19	3074.99	1958.75
M269T27	(M-H)-	Genistein	0.23367	1.23742	0.305713	0.493492	269.044	26.509	4181.03	4620.16	18664.3	1731.27	2786	2859.79	1644.14	4587.39	3162.69	2288.65	2299.82	5226.93	4385.81	3032.28	1434.86	413.421	2804.66	2201.41	7287.88	3766.68	1259.92	2657.17	504.859	1254.42	1091.99	4878.68	14583.4	14719.3	138.084	5226.4	2587.61	6175.74	8606.07	19102	8422.26	7271.21	682.685	5439.27	13058	13538.4	1860.71
M177T171	(M-H)-	Gluconolactone	0.284072	1.01282	0.775607	0.874094	177.039	170.887	33341	100876	19139.4	37053.6	61443.8	37566.8	81375.2	31686.4	28458.9	26027.3	38244.9	80908.1	49693.9	44539.1	46514.6	83063.3	37587.4	38617.9	105341	29732.4	22806.7	38487.8	36726.7	30031.5	41548	23619.9	46154.6	88982.8	88208.4	41242.2	106116	58559.8	24589.3	71205.8	87178	72078.6	83654.1	23831.4	46022.7	86338.6	36356.8
M171T383	(M-H)-	Glycerol 3-phosphate	0.20251	0.921085	0.0030806	0.0165082	171.005	382.904	9689.99	11037.1	10884.5	10792.1	8969.61	10707.5	9984.61	9921.51	10491.7	9579.05	6644.51	10568.7	12272.9	8820.08	9012.52	9629.26	9895.69	8011.48	10880.7	8773.39	10412	7554.6	7199.66	10078.6	7645.05	9170.1	11032.1	7032.93	9894.94	4667.95	9753.22	11288.5	9523.54	10427.7	10637.9	6424.81	9606.1	8781.53	7094.41	11644.7	10048.3
M432T177	(M-H)-	Glycolithocholic acid	0.497499	0.843949	0.278892	0.466235	432.307	176.994	3818.43	28898.5	57622.7	4323.39	23161.3	5369.53	4286.27	30983.9	9758.47	3975.75	43153	31103.6	11254.5	2661.25	12328.4	49786.3	23652.6	19216.9	9064.83	65208.3	18846	34001.6	183202	43893.9	99462.8	8600.98	8246.42	12307.4	4284.55	86698.6	27261.4	5304.03	4162.24	18183.8	6604.38	19041.1	6790.09	18468.4	6865.5	5789.42	21844.1
M269T44	(M-H)-	Heptadecanoic acid	0.83448	0.884724	0.003786	0.0194617	269.246	43.605	229755	159980	177163	163423	180713	182372	238873	185658	164397	207236	156383	120839	197282	129376	166431	80651.3	123194	170392	188851	199867	96330.8	185582	259740	205348	103571	188012	130636	105627	111926	171237	97577.4	206350	215473	259028	144291	174192	164998	80479.8	134463	336352	212185
M301T398	(M-H)-	Hesperetin	0.0375844	1.05902	0.22435	0.406743	301.066	397.942	1040.35	1707.23	1977.93	1210.64	2146.72	1845.69	1796.6	1645.25	2638.93	2067.64	1600.67	1233.16	1822.94	996.076	1928.67	1717.29	374.026	2125.63	552.495	2422.07	1174.24	1099.62	1359.45	2678.07	1385.94	1630.61	1767.9	1459.69	91.4848	1860.2	2399.76	508.456	1352.07	1276.51	766.284	1132.14	1740.43	2341.22	915.457	2517.53	515.583
M395T41	(M-H)-	Hexacosanoic acid	0.330752	0.875216	0.0407395	0.122786	395.385	40.84	65274.6	35247.7	47296.3	19083.3	20896.4	23883.3	32442.3	36536.9	18255.3	965.377	10557	14389.5	48038.5	14531.1	20175.3	24982.5	16379.8	17384.9	23236.7	16336.4	40536.5	16240.8	16767	34358.7	22274.1	11427	13471.1	19686.9	23062.5	17488	10434.2	15198.4	20589.6	73090.8	14525.9	35134.5	14923	12181.1	19789.1	26532	18507
M267T83	(M-H2O-H)-	Hexadecanedioic acid	0.264748	1.03165	0.446046	0.629996	267.194	82.6955	25877.1	28717.1	79226.4	27990.8	18733.7	33649.5	23133.6	17407.9	28923.8	22236.3	33229.6	28283.6	26524.2	28033.7	26582.1	23328.6	27441.5	32364.5	33984.4	22554.6	29560.9	26171.1	26745.1	28340.5	30180.5	20950.5	19729.7	34504.2	18319.1	56182.3	15299.6	27048.3	19283.8	29472.1	35086.1	23056.2	29670.1	14105.7	30513.5	26459.8	32943.6
M178T196	(M-H)-	Hippuric acid	1.11882	0.822895	0.129463	0.280212	178.049	195.636	433.272	797226	252207	49548.3	154680	66003.1	82998.2	311654	38988.6	3423.91	578077	32159.3	124156	10010.5	30475.8	33019	72819.3	114430	26232.6	300902	12570.9	128385	95242.5	495973	123964	211614	57813.7	50718.3	42523.1	50019.8	152798	100733	26034.6	108055	3643.95	52876.2	7178.28	160543	17562.7	39480.8	101877
M125T303	(M-H)-	Hydroxyhydroquinone	0.0831181	1.01883	0.750119	0.860819	125.023	303.059	11111.8	18145.8	2084.29	5308.12	4818.92	2707.45	8682.28	10231.9	3268.19	4616.38	6685.38	7754.36	5431.05	5030.75	6354.55	4726.88	5686.83	5509.74	4001	5324.64	5680.54	5435.8	6304.02	1949.3	5613.92	7242.72	4992.01	4996.78	6368.52	8756.33	6017.91	12343.8	7184.32	4574.85	7019.25	887.385	5747.13	7018.04	5019.72	6339.91	4402.85
M131T134	(M-H)-	Hydroxyisocaproic acid	0.619216	1.07136	0.325496	0.515523	131.07	134.284	100810	99952.3	171126	108269	95279.2	153465	53989.8	64050.7	203097	110563	75317.1	147802	129000	138892	251156	171434	130026	84129.6	138808	239739	109860	191338	111541	110728	233177	131292	184208	71678.2	174940	167906	61033.4	120452	63594.3	143715	181778	80194.6	93877.7	88449	45141.9	148193	160893
M181T277	(M-H)-	Hydroxyphenyllactic acid	0.185785	1.06344	0.0355318	0.110772	181.046	276.827	6815.13	8690.97	9078.97	8996.76	5158.06	5767.44	7222.29	6919.58	7163.65	6227.65	8751.96	9270.49	4143	7760.08	7045.18	7398.32	6030.78	7535.25	8540.71	5978.04	6463.11	7809.21	6822.41	6011.16	9330.32	12792.7	7538.83	9117.78	8673.05	8904.65	8363.8	7596.1	9321.87	7110.07	9972.23	8151.69	7615.07	6659.93	6614.1	9494.61	7994.94
M116T114	(M-H)-	Indole	0.0787856	0.996327	0.990144	0.994492	116.049	113.855	2271.2	5623.76	1724.25	1912.14	12797.7	1224.94	1298.74	5027.89	755.24	1431.96	15300.2	12322.5	1998.88	1106	1608.73	664.505	5391.29	1254.49	694.486	3361.7	161615	8687.65	9321.15	8754.75	6598.93	10848.8	817.985	13865.3	1151.71	2806.85	1624.36	1478.88	895.864	2109.75	2908.09	2316.72	659.108	2048.85	964.312	8037.96	11760.5
M204T258	(M-H)-	Indolelactic acid	0.0430085	0.976442	0.616891	0.766923	204.062	258.392	5007.32	4320.61	3770.54	1195.07	4698.13	4721.37	5121.63	3682.1	2369.64	2348.03	1943.22	4361.76	4867.35	2844.22	3787.38	2722.06	7445.8	1001.23	3562.63	9093.87	10053	1644.03	6374.24	3676.85	3297.95	3854.95	1848.67	3371.3	3462.84	3812.32	2680.21	3455.73	2706.45	4451.33	5201.29	3579.4	3611.58	7522.39	3720.4	2934.31	4759.31
M267T216	(M-H)-	Inosine	0.502978	0.800034	0.0141622	0.0554963	267.071	215.761	7520.46	32771.6	76829	31107.5	40218.8	24647.1	33435.8	29404.8	29244.1	28488.3	124167	49333	7255.24	47609.6	38790.2	38600.1	36861.7	39068.5	59605.6	16362.7	26949.2	85187.2	36322.7	29245.9	62264.6	35799.6	17631.7	50045	34403.7	26004.6	34598.9	36422.9	30247.4	26145.5	23567.4	32368.7	32090.5	28179.4	35906.3	30927.5	38182.5
M129T46	(M-H)-	ketoisocaproic acid	1.11778	0.967332	0.600775	0.754059	129.055	46.138	685296	829738	590684	1.10768e+06	632303	665414	461595	1.1244e+06	621963	1.60651e+06	541064	647724	694235	764896	590082	681036	740865	638199	732895	648260	1.42051e+06	571109	674405	738799	587777	603374	645013	447740	529211	573969	604335	829888	976378	618261	766775	639233	818176	610222	590503	594207	532504
M88T256	(M-H)-	L-Alanine	0.0443404	0.97617	0.432502	0.617217	88.0395	255.672	5789.97	6606.33	5530.86	5858.83	4629.37	5282.54	7408.59	5450.64	5870.62	5777.1	6399.02	8331.56	6485.52	6955.21	5342.95	4450.44	6187.54	5428.19	3453.43	6086.2	5622.06	7429.36	5543.91	4359.97	6098.47	7949.22	3328.19	4358.79	4863.4	5729.28	5814.24	5800.78	5295.54	5530.89	7185.96	5767.77	6099.85	4348.39	5078.82	6689.72	4395.2
M131T378	(M-H)-	L-Asparagine	0.23249	0.98295	0.319774	0.508858	131.045	377.811	45662.1	54131.3	55753	44961.1	50307.3	52439.8	50200.5	61994.1	47890.5	48415.3	53186.9	63804.2	50881.7	61211.8	57980.7	52083.5	56915.1	60442.9	59697.8	59892.2	55194.2	59221.6	53802.9	50844.2	85210.9	82720.8	57906.7	61300.1	56326.4	49396.8	44869.6	57891	65605.6	50689.9	64759.3	56379.4	62233.3	60037.4	56168.8	61729.2	60709.8
M132T403	(M-H)-	L-Aspartate	0.299079	1.04195	0.229364	0.41154	132.029	402.975	28120.2	36654.5	33539	32086.9	36586.3	31937	37300.2	28243.5	35634	40616.2	35312.8	35902.8	30701.8	21087.9	28350.7	30355.4	24416.7	28017.5	24116.8	34868	38844.9	29142	27528.6	34955.2	31902.1	41659	27968.3	34054.2	29428.8	32071.7	41503.2	35662.9	38536.9	30651.2	33676.5	32990.9	37810.7	33584.6	42274.8	28256.4	34629
M180T396	(M+NH4-2H)-	L-Fucose	0.150973	0.908138	0.0756651	0.19303	180.086	396.035	5025.57	4529.4	4699.07	4462.84	5954.4	4483.69	3736.03	5026.64	4400.79	3915.89	5088.82	5370.01	3488.99	4849.15	4913.08	4814.2	6093.21	5526.11	6050.57	7385.44	5132.24	6239.38	5817.23	5757.49	5354.28	5471.74	5607.61	5049.19	5372.65	5287.42	4567.74	4765.72	5579.9	3953.59	4513.83	5080.56	2851.68	5701.01	7540.17	4579.45	5010.3
M177T306	(M-H)-	L-Gulonic gamma-lactone	0.136491	0.993493	0.781967	0.878093	177.039	306.046	16457.5	16414.2	10774.5	14088.9	11083.6	7654.29	8791.5	12035.5	13509.4	10927.4	14553.9	18436.2	5842.13	18363	15400.9	17682.2	13563.8	14546.1	13553.6	14548.2	15657.8	14037.3	17932	10448.4	14719.2	15667	15455.2	13450.8	16525.2	15739.9	12399.6	14574.5	12776.9	2649.37	14662.9	14100.3	13367.7	13552.4	13580.6	15064.3	13982.7
M135T327	(M-H)-	L-Threonate	0.358447	0.863818	0.00804899	0.035698	135.029	326.735	29585.8	17086.3	30151.7	16784.4	34138.2	20141.8	19607.7	28819	28709.5	22711	9169.07	43219.1	42186.1	16264.1	9554.66	14718.8	8934.18	20956.6	26411.7	11357.6	17368.7	6299.8	11425.8	17629.6	18003.6	60820.1	6273.43	6278.39	24468.1	45783.8	22772.1	25023.8	55512.1	59492.1	30230.5	28081.3	39549.9	44437	42200.9	42766.9	20875.7
M118T354	(M-H)-	L-Threonine	0.403681	0.92526	0.00479203	0.0235948	118.05	354.209	84006.7	47054.3	88301.1	89830.1	60485.9	83119	62723.2	73445.2	81568.8	58577.8	80292.9	65082.8	90298.8	75979.9	81008	80616.4	87653	70101.8	73120.9	74926.3	55304.5	56940.3	95119.8	51883.9	56475.6	72167.2	88372.6	73838.4	91653.7	58800.3	82011.1	66263.5	78136.6	72706.5	112706	108747	55781.4	111591	91318.7	67306.2	55738.9
M114T379	(M-H)-	Maleamic acid	0.10578	0.979621	0.328499	0.517937	114.019	379.231	8226.69	11793.6	14087.7	9941.61	14052.2	12237.9	13551	14870	10424.8	11319.7	20593.7	19334.5	13103.4	18614.7	14163.9	14604.6	16608.6	13520.7	18576.7	14867.3	10592.3	16331.1	14236.8	11666.4	15938.2	14414.6	13882.3	13628	16291.8	10975	12708.5	13051.4	16837.2	13500.4	19299.8	17513.3	13215	13292.7	13205.5	17407.8	13399.4
M325T402	(M-H2O-H)-	Maltitol	0.0576446	0.905905	0.0625838	0.167521	325.111	402.283	2130.61	3402.51	1253.48	1346.48	3860.44	1118	2488.33	1037.11	3076.93	3005.56	3688.75	3809.33	1597.35	2567.45	2167.34	3225.06	2702.35	1656.18	1430.37	3591.05	2987.86	3071.77	3444.44	3502.85	2162.83	4774.55	2175.34	3451.54	3175.77	1063.66	2999.87	2387.6	1241.3	2757.37	2267.78	2091	1397.26	1893.65	6589.54	2286.79	1958.8
M471T108_2	(M-H)-	Maslinic Acid	0.386642	0.965161	0.415321	0.604484	471.343	108.257	106562	70046.3	148272	169025	36501.8	62931	98847	99861.8	78803.4	157082	75498.6	127491	138662	70689.8	110802	102785	102589	95984.4	72698.2	98295.9	111941	91276.7	65316.1	90166.7	75095.1	86929.9	87119.6	79745.1	107116	73050.5	71201.8	92200.9	86779.6	124020	110001	82569	113747	93819.8	84376.7	110434	124106
M129T395_1	(M-H)-	Mesaconic acid	0.0402754	1.01317	0.700006	0.822744	129.018	394.846	2740.33	1765.08	4572.18	4519.02	3721.86	4660.63	2578.79	4804.92	4285.18	4209.2	8568.63	2380.79	3850.31	5242.35	6754.35	5939.83	2567.44	5297.21	3181.77	3085.59	3765.24	3527.77	3154.85	4696.8	3963.49	3998.43	6023.24	7063.26	3595.29	6887.74	3193.91	4837.62	5684.12	3213.69	7435.13	2712.85	2785.08	2667.36	3282.12	3308.46	1927.8
M207T152	(M+CH3COO)-	Mevalonic acid	0.106428	0.827904	0.196218	0.371589	207.086	151.782	2073.33	6459.95	3835.29	9993.5	3850.63	8392.24	7409.83	41807.3	9173.43	8008.79	10704.2	3560.95	5274.97	2209.96	4035.59	1945.85	4049.94	5762.04	6287.46	7556.08	5815.26	10970.5	7275.73	6035.93	9634.35	17066.5	3298.13	10921.4	8208.16	8400.98	3230.86	9970	2243.76	6324.66	11630	6853.32	8184.74	7899.28	10323	27993.4	9323.37
M173T357	(M-H)-	N2-Acetyl-L-ornithine	0.227375	0.853861	0.400054	0.589294	173.092	357.459	19513.9	23720.9	48886.8	7996.84	16240.1	17858.6	10045.5	17501.9	14830.4	14311.8	21989.8	21049.3	10843.1	12906.6	7855.99	5372.77	14341.3	12082.1	7404.85	13762.2	15616.9	14866.3	11899.3	18942	14410.1	17996	7973.4	82970.2	9696.67	16281.2	15596.2	7968.19	7974.24	7971.15	10607.2	12240.7	7848.46	17215.7	8149.83	11700.2	7485.3
M310T191	(M-H)-	N2,N2-Dimethylguanosine	0.0761105	0.968337	0.353047	0.541404	310.113	191.048	16382.4	14517.8	15592.5	15525.2	14537.5	14103.8	17125.8	13403	19076	19206.4	13107.2	15585.1	16478.4	17398.2	14764.7	12383.9	13152.3	17277	11070.4	17597.7	18395.3	15750.9	16111.2	12959.1	16647.7	18569.6	8889.4	14887.6	17258.7	18370.8	14047.9	19522.2	12079.1	14425.7	22458.2	12859.1	18672.2	10564	9428.3	19845.2	13347.5
M284T166	(M-H)-	N4-Acetylcytidine	0.0754978	1.00021	0.995075	0.997437	284.086	166.433	18323	20085	12651.9	20075.5	22110.7	11048	16443.7	20421.2	19761	7300.32	13596.9	15658.4	15699.5	17980.5	17284.2	11585.3	17946.5	18426.6	14715.9	17246.7	5937.58	14190.1	13238.9	24708.7	16539.4	18015.5	13520.1	12200.7	13024.1	19480.6	17536.5	16940.5	8017.39	19096.2	16581.9	18164.2	21973.9	15567.3	7723.88	14292.3	16329.3
M303T444	(M-H)-	N-Acetylaspartylglutamate (NAAG)	0.0823597	0.993831	0.933761	0.966506	303.081	444.063	326.698	396.366	507.285	384.353	497.773	767.782	627.836	471.997	496.818	551.465	878.858	812.121	696.8	639.683	646.019	611.481	1031.76	610.143	755.746	842.846	696.738	1292.34	706.781	426.079	792.013	852.336	596.526	842.058	423.649	873.918	749.971	1165.6	508.296	597.455	1158.6	945.64	679.592	656.95	957.798	726.682	656.718
M130T255	(M-H)-	N-Acetyl-L-alanine	0.11863	0.84377	0.479707	0.657576	130.05	255.474	8593.75	8899.03	9227.51	9076.48	8256.98	9111.91	8583.33	9091.05	9342.49	7740.38	8966.64	9123.89	10428.4	8777.08	8446.06	8334.15	7849.83	7642	8471.48	7301.49	8536.79	9033.2	9600.38	10622.2	12896.1	10959.4	7776.64	8141.2	11088.8	10400.8	9167.98	10974.8	11136.1	9420.92	9166.42	10782.8	9422.83	8909.42	8693.68	9520.6	10279.7
M174T393	(M-H)-	N-Acetyl-L-aspartic acid	0.236387	1.16817	0.00388212	0.0198075	174.039	393.414	5331.35	9098.37	9001.18	7594.76	8201.97	9849.27	7760.56	9333.17	11474.8	10518.5	14687.8	14414.9	8865.57	13091.8	14340.8	11114	11249.6	13493.8	15624.4	8037.66	14193.4	10645.8	13109.6	9751.55	19527.3	12651.9	10776.8	13886.2	13111.9	12517.7	15712	16738	11964.1	6913.39	14581.7	10532.9	8880.73	9719.91	9081.44	10910.8	14255
M188T387	(M-H)-	N-Acetyl-L-glutamate	0.049222	1.00039	0.991147	0.994953	188.055	386.67	1734.14	2255.29	2783.26	2487.55	2696.91	2472.7	801.124	1824.19	2329.36	2627.02	3749.52	3458.15	3782.69	2698.43	3043.93	2530.69	2722.71	2536.21	2413.32	3315.91	2955.77	3822.79	3087.65	2709.82	2633.75	4219.38	2491.46	2961.11	2916.5	3433.22	1952.06	2626.66	3036.67	2080.51	2353.2	3263.17	3860.2	3368.85	3064.04	3498.7	2566.64
M215T366	(M-H)-	N-.alpha.-Acetyl-L-arginine	0.0350095	1.02336	0.643178	0.784851	215.113	365.939	573.493	724.423	1567.8	440.696	790.676	1372.82	529.779	484.082	1093.78	522.909	619.471	1123.05	922.532	1236.13	1469.47	1105.21	1203.85	1148.24	677.436	1477.35	1463.18	2303.77	1268.35	841.096	1090.72	1052.88	1365.69	1076.33	528.565	499.79	650.596	799.048	1049.45	815.598	672.424	1758.5	805.682	746.087	840.139	390.057	714.348
M365T44	(M-H)-	Nervonic acid	0.13797	0.993237	0.872025	0.931528	365.339	43.866	42608.8	50287.6	36000.5	29418.3	17540.1	27262.8	19177	24117.4	21132.9	25372.1	33330.9	21149.2	44743.3	27166.6	35388.4	27415.9	33014.9	38493.9	9414.04	10899.1	21589.5	35464.2	36913.1	15974.5	37265	31775.6	41390.9	35128.4	15183.9	21244.3	24430.9	28422.4	44622.3	50752.6	30864.2	36820.8	26182.1	20916	33462.5	38966.3	22406.6
M176T198	(M-H)-	N-Formylmethionine	0.0452016	0.939454	0.0494149	0.141002	176.037	198.177	6633.02	4269.39	3912.97	3174.87	4812.11	4301.35	4597.34	4040.61	4053.1	7612.27	4511.97	4113.72	6524.1	4304.03	4622.62	4182.36	5082.98	5134.95	5647.5	4244.37	3958.6	5500.16	4224.23	4124.45	5916.21	5949.93	4127.59	5111.4	4961.34	4692.18	4694	6601.81	3560.61	4593.41	4743.81	3780.13	3755.16	3403.06	3124.37	2958.99	3885.77
M254T372_1	(M+NH4-2H)-	Nitrofurantoin	0.0756404	1.08521	0.208177	0.387069	254.051	371.552	2104.84	1702.42	1905.02	2617.28	791.675	1788.9	2174.82	2046.65	2468.93	3538.06	1691.67	3402.04	3199.07	2319	2296.98	2489.12	2239.73	1736.96	2372.34	3512.77	2014.66	2339.66	1818.48	2275.39	1477.32	3717.43	2277.23	2200.4	2352.16	2159.28	3446.61	1771.15	3203.89	2426.76	2950.78	2805.21	2091.89	3166.79	1951.17	3407.81	2417.08
M297T70	(M-H)-	Nname,cis-9,10-Epoxystearic acid	0.496582	0.894045	0.108415	0.248948	297.241	70.243	79399.4	90623.8	184928	125458	85175.8	147059	34225.6	142982	86639.4	38105.3	45848.5	40317.8	114770	56112.3	42319	46353.2	51192.1	54644.6	91940.1	26660.5	56350.3	260365	141952	133482	144597	57261.2	159786	448276	44375.2	311273	92742.1	57149.8	109940	129981	284456	110243	25146.2	21224.4	62164.1	133541	152618
M281T109	(M-H)-	Oleic acid	0.414399	0.985005	0.76114	0.866043	281.246	108.782	272646	258304	355963	289446	306025	404633	303787	276843	256975	152341	305766	226676	252653	289674	216367	414166	277018	285692	258828	238864	261231	223852	325717	270222	288402	340604	255836	355481	365346	325525	265248	394179	156233	668443	229424	306690	206933	158528	164218	330977	301961
M255T56	(M-H)-	Palmitic acid	1.33219	0.985814	0.62668	0.772961	255.232	56.168	9.96247e+06	1.1088e+07	1.17076e+07	9.5614e+06	8.37495e+06	1.63693e+07	1.00032e+07	8.34119e+06	1.01296e+07	2.29962e+06	9.48848e+06	3.09599e+06	9.09694e+06	1.00731e+07	7.84891e+06	1.32249e+06	1.08641e+07	9.66743e+06	9.08875e+06	9.15984e+06	1.72158e+06	9.46192e+06	1.04809e+07	1.00339e+07	9.29003e+06	3.83588e+06	1.07277e+07	1.26547e+06	1.94855e+06	1.04003e+07	9.18879e+06	1.58825e+06	7.37961e+06	8.88648e+06	1.07991e+07	1.11295e+07	965893	5.38666e+06	7.92368e+06	9.63441e+06	1.01767e+07
M107T127	(M-H)-	p-Cresol	0.461696	1.55674	4.50231e-06	8.21186e-05	107.049	126.858	2140.88	6496.95	4285.5	7057.99	3076.38	6722.03	9274.09	1633.47	721.068	3057.65	1808.82	2825.64	2535.68	1779.05	893.005	1561.02	1620.92	529.176	4382.48	3835.78	1473.25	1215.13	622.229	2844.79	15859.9	2912.83	2986.77	1973.33	1138	3355.54	5304	6845.45	7719.87	678.797	3842.05	5255.26	3822.91	13982.2	6440.84	3946.46	11161.3
M241T57	(M-H)-	Pentadecanoic Acid	0.343103	0.927789	0.0135259	0.0538096	241.215	56.775	90173.8	63554.1	74183.1	68677	183609	120120	70202.6	102817	74231.1	37815.3	65336.9	43246.4	86575	56843.1	48461	40517.3	81336.2	65479.6	74611.6	58312	40349.9	65008.7	71072.3	56944.6	74600	74252.9	75562.5	52811.3	46033.2	84794.8	74866	58052.5	69910.5	104022	51256.3	59103.8	44558.6	79072.1	62312.6	88748.8	68709.2
M297T40	(M-H)-	Pristanic acid	0.476967	0.845428	0.00170934	0.0104852	297.277	39.8415	36093.2	24895.7	27139.7	17577.4	29600.2	27682.8	43871	9092.33	30132.8	38348.4	27310.2	22153.3	37307.7	24201.9	30038.1	26245.2	21020.1	32288.6	28401.6	16914.9	7835.96	34082.6	18473.1	27551.5	25453.7	37222	17251.8	27140.8	16594.9	23962.6	21732.7	31368.8	20294.2	45718.6	27415.8	19997.4	25884.7	20963	16204.9	33225.3	28378.1
M515T38	(M-H)-	Probucol	0.385468	0.458989	0.165472	0.331549	515.298	37.643	4372.58	3357.7	8491.04	1516.09	8010.1	4937.1	3582.71	1401.31	8271.93	2793.32	3161.29	1418.09	10738.7	8393.46	2345.88	1759.7	3948.34	2697.96	7461.52	3908.87	8753.45	770.949	3434.5	4791.32	2020.61	1466.01	1758.11	2006.89	1520.44	4672.23	2871.48	1634.36	1492.55	2713.35	5363.46	2881.6	3189.28	5965.42	2149.39	4281.31	3183.34
M243T240	(M-H)-	Pseudouridine	0.36573	1.04727	0.220028	0.401181	243.061	240.082	99835.2	108914	104224	81747.5	93871.3	95953.9	100513	81270.2	80252.5	86788.4	106792	105250	107210	107098	96284.9	95245.5	108839	102006	100300	112438	111198	109276	108003	102083	100356	123708	101842	105258	99800.6	99763.1	106020	95194.6	99409.3	74890.3	106534	102462	64366.7	86717.1	97539.2	107765	101126
M151T238	(M-H)-	Ribitol	0.206049	0.795708	0.00146363	0.00936521	151.06	238.328	4506.37	6209.2	14347.5	6304.1	4954.23	7749.72	6308.81	4724.14	7687.35	12362	5692.43	7899.37	7735.96	5467.68	3275.14	3556.93	7249.8	5464.56	8446.23	4223.36	6885.81	4779.74	5342.82	5763.98	4719.45	11403.5	4386.24	5726.69	44335.7	8638.52	5379.63	5483.87	53539.1	5240.79	10524.9	22501.3	2696.1	4303.15	4193.02	6128.23	16245.5
M257T146	(M-H)-	Ribothymidine	0.207068	0.959818	0.058712	0.160124	257.076	145.911	29410	38259.8	28186.5	30095.5	37771.6	32880.8	28941	38973.9	35277.7	30735.2	36658.4	31810.4	25926	31117.4	31299.2	33305.2	30759.6	34088.6	32287.5	27982.8	23875.9	46569.2	42624.2	28681.5	38339.5	38087.2	38500.1	27963.9	34349.7	30882.3	27396.3	43862.6	22626.8	31783.4	32482.2	23296	27595	19278.5	26284.3	24879.8	31682
M183T309	M-	Saccharin	0.146696	0.973726	0.378934	0.569022	183.003	309.19	26587.2	15692.5	19761.8	37294.8	20061.5	21653.1	20889.5	26759.2	15074.5	26089.2	21925.7	17291.8	11224.4	22478.5	22250.6	19651.9	20652.9	19864.2	41621.7	18999.3	18008	21283.6	39073.9	23011.7	18907.1	27104.2	19171	20780.1	24464.7	16278.9	20977.2	18481.3	21404	15423.9	24132.2	21951.9	18139.3	18511.2	23004.4	21438.6	19538.4
M337T356	(M+K-2H)-	Salidroside	0.0258339	0.970118	0.600389	0.753898	337.074	356.2	397.74	856.719	1244.89	999.77	962.046	805.403	633.558	883.634	535.4	840.381	1078.37	725.646	868.201	1114.44	1257.02	1155.08	428.207	819.515	962.141	826.166	811.714	3677.14	846.595	973.124	908.757	1158.08	1113.18	1284.17	1034.71	1062.47	968.331	1109.52	920.135	789.733	666.739	986.626	1295.23	653.976	995.733	565.974	485.249
M134T303	(M-H)-	S-Methyl-L-cysteine	0.0639574	1.04784	0.451251	0.634836	134.027	303.198	1472.99	11332.7	3309.31	5604.5	4885.38	2022.78	5135	6248.79	3382.59	3001.61	5645.88	5032.44	5320.31	4166.64	3865.06	4530.82	5386.87	3752.4	3735.05	3113.75	2771.94	5780.06	4838.09	4098.15	6428.08	6264.76	3858.53	7592.98	6124.59	2942.19	4378.48	1831.54	4185.3	2333.85	8436.27	3337.5	2894.73	9026.5	1543.66	3805.74	4748.65
M214T389	(M-H)-	sn-Glycerol 3-phosphoethanolamine	0.238848	0.850108	2.5112e-05	0.000340407	214.047	389.065	7374.28	4757.13	5872.6	4073.12	4265.94	5489.52	3162.78	4471.03	6081.95	5738.3	5094.32	10686.2	4685.05	3455.82	6242.97	5087.08	4856.01	3153.64	4455.21	5955.99	4931.95	6283.7	4479.1	6899.01	4881.64	7408.27	3838.28	5496.02	3512.27	3526.36	7005.28	4652.1	5191.43	4733.42	5132.53	4116.19	4907.3	5485.38	3883.55	3431.93	5512.42
M378T282	(M-H)-	Sphingosine-1-phosphate	0.259151	0.904446	0.000235366	0.00215001	378.238	281.788	15625.8	14448.2	15775.4	13175.2	12331.7	13114.2	14807.2	11774.4	17418.5	14797.2	14223.6	15766.6	14788.9	11101.9	14967.6	11854.8	11875.5	12909.4	17078.7	15716.4	14414	11972	13812.5	11850.9	15342.5	18720.5	14022.5	10335.6	9334.84	12929.9	11759	14978.6	15474.8	14089.3	15792.5	16153.2	15357.1	9333.67	13424.2	17981.4	12105.5
M283T82	(M-H)-	Stearic acid	0.616855	1.12264	0.331433	0.520619	283.262	81.906	125036	150139	233014	135390	133591	167346	115691	115648	133369	119345	127353	196027	124278	156666	130799	119590	102651	143332	157353	135675	106704	127825	168185	129883	120230	174828	135522	46611.4	117389	151311	128535	128677	93040.3	136029	185607	135607	101332	100012	124548	192113	144298
M117T389	(M-H)-	Succinate	0.18979	1.01911	0.486714	0.662877	117.018	388.81	31619.5	34640.1	31621.7	32719	25361.8	23419.6	21036.2	22835.6	34116.7	32187.1	37686.6	47800.4	32180.8	33193.5	34957.4	34840	36962.8	36947.1	34022.3	33218	35903.8	31648.4	35004.2	30066.3	35975.7	55025.6	33020.3	33586.6	35768.8	38694.4	30851.1	38446.1	42566.2	26636.1	41755.2	47499	44259	28684.3	37352.7	42849.9	34173.9
M171T335	(M-H)-	Sulfanilamide	0.0635138	0.916427	0.0380853	0.116874	171.026	335.356	425.069	1570.64	1136.82	2795.67	440.929	332.842	447.162	2590.63	2348.27	516.734	1773.12	2807.55	557.407	1798.28	2641.2	2526.88	3029.36	1775.4	1557.49	1824.66	2598.15	3790.64	1606.85	1512.3	1656.65	3563.58	2887.43	2015.93	3349.38	2218.16	2643.82	2039.07	3016.98	1734.21	1491.71	3425.53	3507.74	1044.55	1833.59	2290.83	908.26
M367T41	(M-H)-	Tetracosanoic acid	0.336109	0.833391	0.00524718	0.0253807	367.354	41.497	11965.4	29632.4	15525.2	19218.5	8360.9	31965.2	12169.5	13074.5	24537.6	30161.7	25234	14715.5	18340.2	17801.4	21853.3	7644.56	26730	12978.9	12655.9	17720.7	47940	21682.5	22432	12868.9	18366.4	17534	21402.7	17645.8	10686	24472.1	20450.4	15234.2	14149.9	29865.9	16970.5	32618.2	12625.4	11480.3	16222.1	14290.8	27006.8
M349T172	(M-H)-	Tetrahydrocorticosterone	0.474515	0.833761	0.000610248	0.0046661	349.235	172.238	25466	20868.7	32478.5	17529.3	10522	9673.35	20060.5	40099.2	20760.7	20441.1	15886.4	30045.2	45585	13906	30464.3	16802.6	27053	20602.9	36646.7	23520.6	32101.3	19266.4	18931.3	20380.6	32980.7	37124	42230.8	18354.8	47295.6	35985.2	19504.3	32424.8	21012.7	35488.7	56369.9	20590.8	26423.7	20837.7	44068.3	32746.3	27468.8
M179T68	(M-H)-	Theophylline	2.60203	0.268517	0.111144	0.253398	179.056	68.277	288781	2935.09	721472	23971.7	176886	32974.8	259010	24087.1	331070	858540	4800.52	2143.54	20949.6	5705.01	27446	3410.85	7273.93	15793.4	12038.4	42787.5	199750	4174.93	183062	4375.41	7480.85	209031	12000.4	6087.93	71802.4	240797	5136.51	79968.1	24709.2	116849	153627	15424	117320	72516.5	7325.06	258202	110318
M369T178	(M-H)-	Thromboxane B2	0.441239	1.04072	0.64921	0.789579	369.225	178.184	59001.9	77826.1	72090.9	83458.8	95991.3	49387.3	24343.1	68561.9	133507	119845	110928	28729.8	60906.5	47400	44380.4	80710.4	40337.7	11052.6	47472.2	88454.1	36062.1	68381.6	74265.2	104225	121724	94049.3	40236	20106.8	90089.8	50361.8	47086.9	47785.1	74214.9	62423.2	42326.1	78727.4	56115	29210.8	99210	99074.8	92201.4
M227T108_1	(M-H)-	Traumatic Acid	0.521377	0.610932	0.066115	0.175095	227.127	107.6	77423.7	14521.5	39696.3	16242.5	8763.02	7768.73	8633.61	19668	13595.3	26696.8	16808.5	64046.1	32411.2	8513.51	1.03142e+06	22895.7	25821	11653.4	23326.4	9600.24	14681	7627.17	14099.5	4843.38	34033	10656.1	7006.1	4323.14	7168.81	8693.96	42786.3	8593.79	12757.8	32161.4	11469.8	23661.6	8154.46	74429.6	7392.81	11351	10098.2
M353T43	(M-H)-	Tricosanoic acid	0.302065	1.07475	0.142987	0.299733	353.339	43.0345	33999.7	21897.5	51109.7	17497.4	17045.8	35603.3	29392.2	33175.6	25810.8	28582	21573.3	18827.8	26679.2	16315.1	13797.2	13822.5	19156.1	25680	15062	15429.4	10945.8	23066.8	25197	21970.3	27092.5	16832.4	39300.9	20747.2	28806.8	25712.4	24117.5	19186.5	20960.5	63983.3	36877.5	20526.8	14999.8	11348.9	14484.8	23688.3	17913.7
M167T329	(M-H)-	Uric acid	0.407925	1.14843	0.324006	0.514101	167.02	329.029	22546.4	22843	16130.5	28863.1	20941.5	20960.2	25361.7	24021	26519.6	26644	16488.3	24899	23157	15511.2	19269.8	18780.3	14033.4	16794.1	21503.5	12214.6	12637.9	14730.5	16085.4	25186.2	20929.7	29077.5	11128.2	16165.3	20244	28049.5	21812.1	22168.3	34620.9	25225.6	25886	27100.6	27219.5	22836.8	26510.7	28155.2	26704.9
M151T216	(M-H)-	Xanthine	0.534092	0.919172	0.0413025	0.123975	151.025	215.881	88445.2	82548.2	96190	74672	50973.7	50379.1	62429.2	46845.3	81079.4	74498.3	69125.5	83488.4	40020.3	86283.4	70565.8	48368.1	50802.9	70569	69496	65437.6	67469.2	49775.5	65451.2	58595.9	65272.7	112192	50713.6	53989.3	57092.6	64377.6	51810	72359.2	83139.5	70152	66092.8	62899.3	85978.6	38453.9	61883.1	73041.6	56923.4
M907T128			4.55107	2.05062	3.9714e-29	2.1803e-25	906.617	128.18	15994.8	15579.3	6451.37	14067.4	16754.4	16036.7	11937.2	14102.5	13449.1	22396	17677.1	8178.18	8057.28	11421	5383.5	12940.5	3963.49	15412.1	6794.1	8113.85	9827.22	4583.69	4054.87	11635.5	6250	9725.43	6320.75	14838.9	6649.56	5788.18	9331.15	6328.21	4361.99	12833.1	4488.67	2719.38	10193.4	9732.11	4692.24	7052.74	7693.24
M193T157			1.63332	1.96058	4.82224e-27	1.13268e-23	193.085	156.983	2807.95	2141.38	5051.65	2364.3	4637.44	2988.95	2049.41	3007.68	3282.83	2408.57	8696.52	7292.53	3799.28	4595.07	2365.35	3430.82	9551.08	6922.18	4333.7	13288.4	4767.55	6356.38	6074.82	2664.39	5093.94	8121.11	6281.47	1774.21	5360.02	2302.97	2287.87	3780.67	3789.65	3835.83	8415.77	4364.35	4495.35	2172.69	2224.87	10378.4	3722.06
M909T129			2.16861	1.78151	6.18951e-27	1.13268e-23	908.627	129.418	13916.3	15360.5	11018.3	16247	16956.4	14351.4	14535.4	3813.21	9009.75	18994.6	5656.68	7093.52	3880.53	7117.46	9577.41	12032.2	7681.85	19551.8	9267.77	7124.61	12809.2	5265.7	11835.4	16642.6	13016.1	10851.8	7695.07	14195.1	11847.7	12279.7	4671.86	18968.9	7920.06	12366	4078.2	10225.6	10130.3	2972.56	6892.66	8686.49	12385.4
M914T115			0.706775	2.0235	1.79204e-26	2.45958e-23	913.55	115.483	3056.49	6541.72	2529.67	3941.69	5670.01	3050.91	2375.86	4665.73	2544.21	6470.71	5638	4553.75	2261.38	2524.85	1308.08	2280.19	5860.2	2694	2911.82	987.936	3573.27	4961.98	4871.73	1595.82	1663.72	6805.4	441.061	3409.2	9186.22	7181.16	4008.22	5054.71	2278.02	2375.4	889.496	787.744	4631.09	3759.27	1918.98	2346.31	4073.84
M879T126			6.61492	1.99759	2.25681e-26	2.47798e-23	878.588	125.79	24590.6	23749.2	17049.3	26010.1	36371.2	30007.4	26864.4	24266.3	23869.3	51522.9	14319.9	27527.9	17367.3	25730.3	12981.2	28073.1	21180.4	19560.5	15398.7	10536.7	28164.4	15092.3	14023.7	24140.2	11625.6	27225	14029.2	31069.7	28254.8	14820	15245.4	46897	9059.65	25566.9	12569.7	12906.3	22454.5	14300.2	11264.9	19135.8	15520
M881T128			4.88257	1.97367	1.1572e-25	1.05883e-22	880.6	127.604	40717	44772.5	20776.1	45794.6	33428.8	32507.1	29025.9	26739.9	30412.3	51788	16245.8	20514.6	25938.6	29307.3	13577.6	28240.6	15523.6	32563.1	20544	37750	28311.1	17207.4	26765.2	28414.8	15573.7	21508.7	30576.7	30074.8	21843	30024.1	17053.3	45682.1	23203.7	29830	24477.9	23854.8	26796.1	16136.1	13752.8	19207.1	28016.1
M932T137			1.94242	2.0651	2.22046e-23	1.74147e-20	931.621	137.226	3206.35	7391.84	2005.55	4037.73	12315.6	4316.48	3979.25	6380.04	3669.95	2810.15	2281.01	6173.2	2656.57	3551.41	2374.43	5159.68	2285.44	4262.53	2566.42	1398.87	1224.5	3427.24	3010.93	6819.44	2278.22	6148.81	897.563	4977.49	5328.42	3304.47	4161.19	6090.27	1398.89	5345	2068.14	1022.87	2038.02	1762.7	1768.95	2679.02	4890.58
M933T131			1.69185	1.9131	5.07755e-22	3.48447e-19	932.629	131.268	4488.51	6865.93	1332.83	3413.03	5081.39	6062.87	5216.61	3997.42	4117.87	8297.53	3143.17	2068.21	2689.98	2428.64	1536.08	2558.92	2354.22	4341.34	2990.51	1651.98	1795.4	1402.92	2548.82	4057.53	4051.08	3736.81	2574.33	2026.25	3259.91	2062.64	3210.01	4205.26	910.63	1884.23	692.964	3656.15	2732.6	4902.23	1816.55	1477.21	3140.5
M111T108			2.03034	2.15812	1.20495e-20	7.3502e-18	110.999	108.049	15681.8	9846.74	10302.4	6610.47	11712.2	6261.18	5197.12	3945.32	8623.49	3003.12	3958.22	3397.32	6620.2	3710.7	4782.64	2416	1026.92	2515.65	2751.01	4401.3	4749.16	5686.92	8629.11	4794.72	10211.1	10888.9	5263.24	1401.34	5823.43	8183.48	5618.96	5223.84	4977.18	9208.82	6372.43	4112.77	2257.09	5326.04	5804.49	7996.42	6900.17
M361T39			4.36363	1.7518	2.11897e-20	1.16331e-17	361.235	39.31	30007.8	25886.2	36822.6	21563.7	33381.2	27799.5	35049.4	14526	26676.5	83430.6	8089.34	14629.7	26219.5	6081.27	5545.04	19329.2	12496.4	8976.3	2676.79	10308.6	60243	11030.5	6854.98	34650.9	18949.8	14573.4	9139.19	4770.42	16275.3	22029	16156.4	19098	6531.98	18425	18329.9	10321.7	9458.47	10043.9	7392.3	16472.2	19623.2
M278T179			1.74129	0.408662	3.22239e-20	1.60826e-17	278.157	178.835	55694	127138	93513	45954.3	62548.9	140529	168234	46627.3	104019	53423	85647.6	82885.9	62862.9	42441.7	95676.8	61946.5	53639.3	72590	62231.5	61779.8	82496.3	160433	54007.5	132005	55409	160020	79604.5	80651.9	149767	48129.1	113462	86827	33955.7	103111	62178.9	79368	142295	85495.9	89377	143914	200402
M350T179			2.65547	0.580233	1.23127e-19	5.6072e-17	350.148	178.793	310933	261136	311620	180701	214641	272443	137489	170027	234228	151460	210164	340698	301176	162497	158199	157625	196312	188258	207333	205561	181525	193817	155815	230057	182940	440551	263193	180012	288137	249326	159618	161498	162026	245420	298576	183621	192921	145811	152003	320971	375404
M277T179			4.27419	0.404513	1.32775e-19	5.6072e-17	277.154	179.399	337472	803015	557439	283175	391293	890000	1.06779e+06	269288	645807	330108	545463	491090	368311	258161	555770	363652	309759	415849	394976	349535	514141	1.03828e+06	323469	850170	361045	910671	521822	461313	951238	281153	679678	504512	212918	595708	370752	495741	881907	511607	581023	857127	1.3563e+06
M155T108			4.06054	2.05698	3.36818e-19	1.32081e-16	154.989	107.582	19037.4	12664.8	23952.8	15451.8	21607.8	16022.3	9854.61	14109.4	15056	27536.8	15546.3	31751	13658.8	12345.6	11319.4	12159.7	9889.39	9150.43	14186.2	10679.3	14243	14797.4	16370.5	12096.5	16690.7	54401.4	14211.9	11547.7	19091.5	11314.4	12143.8	11588.4	12117.5	17151.3	12980.8	10226.2	9811.96	4088.38	64479.8	12600.9	13140.1
M269T129			0.988006	1.57283	9.06725e-19	3.1112e-16	269.064	128.827	5271.33	5006.94	4907.41	3333.73	6917.34	5526.81	4527.63	5007.74	5554.87	5461.14	4254.48	5699.96	4239.45	4855.77	3308.11	4360.68	3450.09	5887.12	4577.62	4374.29	3184.67	3474.68	4635.86	5050.02	4499.93	7775.64	4670.93	4800.69	5861.75	4400.78	2698.73	6009.72	1956.49	6425.09	3988.87	2827.38	5821.42	2424.98	1603.71	5877.52	5368.07
M475T36			3.0733	1.82864	1.50116e-18	4.84787e-16	475.303	36.434	20345.6	18136.6	15616.4	3679.28	12020.2	6588.33	10111.3	6983.63	19421	1967.34	3731.43	2089.09	13200.5	5232.67	6076.06	1978.05	4672.23	1978.5	11075.3	2374.18	1683.63	5875.35	1946.71	12351.6	5253.74	2739.01	8714.81	1898.24	1982.54	6759.31	6828.92	4060.39	6668.75	9180.04	9527.93	7013.28	5380.04	2975.34	2863.55	10352	11372.7
M617T35_2			1.26295	1.6579	1.93692e-18	5.90762e-16	617.401	34.931	11732.5	5206.5	16972.9	4700.15	7586.36	2420.96	4403.79	6471.73	2521.91	8974.83	5741.62	5913.18	5905.63	6450.99	6427.15	3149.41	10183.3	7573.91	13506.3	12752.5	41381.5	4073.52	3055.55	3282.42	2464.25	4639.51	8355.3	4953.57	5097.63	14589.9	5382.9	3606.6	9767.89	10361.6	11833.5	2591.52	3949.68	5926.71	11925.5	9255.33	10695.5
M489T36			3.21468	1.85815	1.0279e-17	2.82158e-15	489.318	36.04	12504	4418.63	3246.41	7205.54	9116.23	10569.3	2812.31	2360.74	6114.5	2657.31	1797.91	1516.75	11558.1	6034.08	2935.35	1480.61	2984.52	1872.46	15549.1	2169.52	2371.02	3152.94	7766.43	12409.4	3407.75	3283.98	2776.05	1267.88	1993.29	1672.51	2402.75	2929.19	5896.84	2500.12	3635.81	3579.96	1298.97	1391.92	4768.57	2893.55	2937.9
M453T38			2.67367	1.76697	2.0764e-17	5.4283e-15	453.225	37.891	4756.61	5967.46	7939.3	1486.23	4942.52	10767.2	6135.72	2288.48	7616.85	7419.66	641.749	66.6303	11367.4	2939.9	3307.75	1276.76	1594.75	1800.79	3315.21	3756.23	652.763	293.344	2609.31	7242.64	351.148	2348.03	3350.65	645.4	545.178	4399.17	2852.11	6028.81	820.966	16064.9	7925.77	3005.31	408.546	374.122	733.616	5444.08	8607.05
M619T36			0.975569	1.72317	3.7029e-17	9.24042e-15	619.344	35.8885	1989.85	1774.15	2151.02	2607.6	5623.46	7388.82	2894.43	1185.21	3324.8	1421.23	562.532	1802.65	2388.58	2243.5	1529.42	2526.84	3943.64	2385.44	5939.51	3922.79	4755.64	170.76	1997.54	3224.44	1219.08	908.451	1314.04	890.278	1555.72	885.988	1695.45	3500.74	608.566	1412.33	1246.33	1774.28	1695.14	2667.47	2313	610.993	1135.06
M145T63			0.960213	1.90698	5.03039e-17	1.14796e-14	144.96	62.645	9996.74	5497.99	12160.8	6037.04	6664.04	10731.2	9574.45	7666.55	9359.32	10555	2997.75	5050.27	10589.4	5350.52	4437.45	4306.15	2371.29	2782.34	5579.95	4836.68	6663.07	3882.06	4226.56	6744.02	5976.9	5604.63	5312.11	3919.59	4490.12	6387.22	3749.89	4342.52	3380.53	10540.6	4790.12	3195.49	1809.55	2108.16	1903.89	5935.38	7307.94
M287T38_1			0.615067	1.82477	5.19589e-17	1.14796e-14	287.058	38.0465	3372.88	1681.82	1138.73	2243.06	12790.1	5480.17	2823.96	1834.02	3268.82	2042.77	2810.53	1738.51	2144.28	1724.84	515.992	1939.43	2323.36	1631.89	1548.93	2099.77	981.195	398.265	1167.08	3229.44	2361.09	6980.96	679.196	1086.39	607.591	3939.23	1643.5	439.855	1084.78	1276.08	1662.55	1826.47	1620.4	609.247	1391.14	1844.09	3318.67
M931T137			2.30347	1.92618	5.22752e-17	1.14796e-14	930.617	136.901	6121.77	10225	5171.42	11059.2	11771.3	7363.94	5204.49	6508.38	9887.45	5016.86	2418.51	1999.38	5964.61	4145.49	3071.84	4330.73	4851.21	6905	5521.98	1956.39	2994.15	2739.78	4382.68	7689.51	2887.92	2701.4	2433.75	8013.05	7177.68	3934.96	3503.79	4042.9	2562.99	7726.96	2772.8	3468.4	4353.97	4144.95	3268.14	3522.3	5226.78
M779T144			1.71357	1.30242	8.12184e-17	1.71496e-14	778.569	143.516	113376	130435	139187	105232	126535	129601	109447	113182	110702	110831	107444	106702	100828	107745	113641	105665	131023	96814.1	108260	119090	132284	101779	110083	156819	117153	138631	102312	120065	121040	94754	124753	147604	116504	124125	125337	95405.5	110387	95020.1	119600	100933	138451
M915T116			0.636577	1.67175	1.29407e-16	2.63128e-14	914.551	115.626	7756.57	5394.73	4707.95	7636.02	7069.86	8426.95	6061.46	5436.61	7599.34	7949.73	6764.66	6137.51	7102.37	8883.85	6942.71	8629.86	5465.04	5495.95	5961.6	5972.51	9540.8	5815.69	5429.68	11035.5	4974.73	5155.95	4765.96	9007.22	6632.3	4131.81	6746.55	3646.81	6657.96	5084.67	4644.67	8110.03	6213.61	6845.44	5210.29	5050.85	7295.54
M295T182			0.654665	0.544506	2.66167e-16	5.21877e-14	295.109	182.04	10357.7	17412.8	17649.1	8422.73	12186.7	17072	20658.3	10010.1	14983.5	10673.1	11280.3	17086.5	11080.5	8041.21	12188.7	6431.95	8571.74	9359.3	12060.3	7525.55	12220.1	20980.3	9966.2	17556.9	14917	47078.3	13220.5	9323.14	15573.3	15106	15391.3	14114.4	8027.93	15856.8	17057.6	22311.8	18671	8073.31	11481.3	35829.7	26740.4
M913T115			0.740784	1.62703	3.55772e-16	6.73513e-14	912.547	114.937	11209.1	16289.5	17474.7	12726.6	14537.3	10347.8	12355.5	12835.7	14029.5	11246.8	15171	12280.1	6005.54	10632.8	9721.86	8566.79	12463.3	11498.9	11190.2	4261.5	9026.16	12266	12703.6	10477	8481.61	12321	4403.34	9445.73	18102.4	11256	9087.83	11293	8409.52	8651.77	6289.15	5910.06	10865.7	13778.7	5896.83	8718.8	12419.9
M955T140			1.05592	1.76145	6.39086e-16	1.16953e-13	954.617	140.386	7128.44	6246.14	1631.16	9833.21	6924.82	6227.54	3497.66	2393.43	5355.24	12144.2	1935.22	7306.28	2862.21	2912.59	1119.8	841.386	1669.68	3522.68	1837.11	1020.79	2586.19	832.601	3075.53	5747.51	817.822	4500.18	969.009	3938.72	3272.6	741.683	2814.74	2407.74	901.495	3888.79	424.935	1830.43	2962.26	2905.37	1877.77	612.352	1428.88
M87T133			4.24003	0.23791	9.04538e-16	1.60191e-13	87.0442	133.325	387334	394113	164172	399414	182326	306025	190220	274451	534395	401019	199861	383508	290176	178139	232106	370899	157587	180708	300147	235790	106012	236589	225373	339665	178441	426189	324111	4383.92	402263	1177.39	116609	479287	76714.5	387161	251773	236189	390173	99901.3	110467	303524	273902
M314T128			1.18192	1.57275	1.19315e-15	2.047e-13	314.085	128.24	3359.27	4780.22	29889.3	3908.13	4103.55	2339.04	5580.6	4530.87	1257.26	807.515	1434.68	1275.65	4468.8	6914.85	8922.05	1908.52	1938.35	1322.07	1828.61	4664.12	2015.43	2786.33	1906.41	1041.84	5850.02	5466.24	5377.23	1382.43	1699.56	1286.91	3527.01	13367.7	827.717	12349.6	2743.43	3127.22	837.235	7758.73	1305.28	4699.13	1507.71
M203T136			1.21603	1.57373	2.49246e-15	4.02459e-13	203.031	135.818	7658.84	10994.7	6243.73	5079.92	9985.16	5872.72	6916.04	5593.3	7785.29	48243.3	6718.12	2058.46	5204.05	3744.6	4025.73	4949.17	4469.43	4302.24	3032.66	8947.45	18896.4	5118.67	5526.01	1392.48	7475.35	5227.56	5744.17	4987.27	6905.59	6681.27	3992.12	3128.82	1910.1	8425.92	2458.01	2308.79	1833.72	2279.46	2069.95	6271.37	5160.08
M177T130			2.89688	1.61965	4.69458e-15	7.36379e-13	177.039	129.527	44675.4	54482.6	35469.6	35561.4	71984.1	23294.5	34694.6	31003	41946.8	49038.4	48855.5	30154.1	34703.2	18034.7	18313.4	22402.2	17674	23556.1	37760.6	23820.3	18081.7	29468.7	25729.3	37550.3	50535.6	43785.4	27124.9	26353.9	54487.4	52393.6	15464	43268.9	16118.7	40916.7	25022.9	22600.3	25864.9	19142.2	20289.7	46978.5	18900
M469T44			1.0524	1.51396	8.18121e-15	1.24763e-12	469.243	43.87	3591.67	1813.79	3361.08	2352.36	50177.6	10864.7	34332.8	2933.22	34057.3	14688.6	27547.3	25771.9	2183.98	20166.5	27493.6	22381.1	22541.8	23488.6	38392.5	28819.5	38056.6	1915.75	1476.35	2791.82	3535.23	1597.23	1760.04	957.175	1163.89	3019.51	1927.79	30288.7	2541.43	3163.59	3026.69	2578.61	26885	15542.2	27788.6	3123.27	4229.23
M884T128			0.741383	1.50852	8.82076e-15	1.30881e-12	883.612	128.026	4227.58	9978.37	3669.11	7214.86	7914.43	7687.18	3198.61	8725.71	7214.59	10644.7	3611.14	7050.64	2569.34	4810.2	3961.71	7236.48	6555.6	4893.32	5039.58	3273.01	14863.4	4836.79	5093.26	4175.32	1680.53	5618.05	2603.81	4739.65	7616.46	4277.84	4826.44	9967.54	1337.41	7732.93	4832.16	4737.4	5124.27	3668.07	4616.26	2586.79	6813.97
M77T131_2			10.8921	1.58595	1.34005e-14	1.93602e-12	77.0393	130.65	563606	710.495	461420	437951	630373	750013	1019.31	541822	607563	191567	192023	175808	571627	186012	162766	238652	195553	175079	207047	184982	48745.4	168626	193813	1197.18	184767	246224	195715	192389	255139	204199	145604	246381	118116	2110.45	223975	155169	192044	177211	144505	226474	216110
M299T129			2.73047	1.66001	1.46312e-14	2.05962e-12	299.074	129.072	6597.07	5528.91	5880.86	4607.79	8822.38	3178.62	2099.27	12292	6807.43	4886.08	4180.96	5590.19	4734.17	3302.06	4456.07	2932.22	7458.76	714.773	1277.51	5299.3	3386.29	4778.3	5978.48	5169.92	3767.72	8126.64	3993.06	4255.63	6646.69	5334.3	1994.62	10859.7	2719.3	7429.19	4925.41	2426.45	1442.47	1375.28	1042.35	8420.77	5110.6
M108T131			1.68428	1.57549	1.57578e-14	2.16275e-12	108.021	130.665	10405.4	8692.5	11375.3	1035.78	13570.2	10702.3	11599.7	7863.06	10618.8	9266.84	11589.6	6702.89	10531	5640.03	6864.46	5506.74	5574.59	4874.66	6404.93	8129.53	4679.51	5584.66	9268.74	10232.2	8285.05	8293.38	6285.25	4784.64	7899.36	10239	15258.2	8558.7	20369.8	7756.88	9938.59	15737.5	9864.55	13563.2	17265.1	12082.1	10949.6
M265T134			5.74248	1.70603	1.80185e-14	2.41272e-12	265.046	133.92	8428.93	12623.9	21010	9823.52	8893.23	22576.3	13347.1	19547	13014.8	67664.9	14699.9	18568.8	20162.4	17209	4543.38	15403.3	15734.1	15576.3	11763.7	22749.2	19665.1	12275.3	8314.85	18676.8	16002.7	18835.6	23844.7	17842.2	21013.1	17101.2	11927.4	14260.1	7452.99	18338.1	19824.1	14434	12590.1	14357.3	10353.1	20525.9	20865.8
M903T126			2.44188	2.09061	3.09178e-14	4.0414e-12	902.587	125.82	4385.38	5115.31	1767.45	3821.84	4719.51	5409.59	4252.96	3770.81	3808.25	7781.96	2382.94	2197.54	3224.53	2351.97	1943.68	3063.4	2463.66	2931.18	1524.22	1303.27	3421.41	1932.99	2683.74	4182.58	744.074	1541.55	1744.07	3182.34	2963.85	2179.3	2907.69	1826.51	1284.75	4231.04	2495.56	2517.71	1611.41	2896.67	1137.62	2551.91	2063.01
M266T131			2.40537	1.76255	4.56543e-14	5.69641e-12	266.049	131.488	6024.42	5839.41	8556.94	5306.51	5650.07	3897.16	4328.05	5598.98	5347.93	6556.61	4072.24	2484.24	3839.38	5501.87	3843.47	4233.16	2311.86	5111.79	4651.76	6596.16	1433.03	3932.78	5165.09	5189.74	5123.87	5181.86	5328.95	6036.68	5336.41	4780	3775.95	4926.85	2226.82	4885.58	4213.81	4288.98	3320.84	1327.38	1910.14	6839.9	4734.02
M267T195			1.72753	0.658408	8.8453e-14	1.07913e-11	267.122	194.572	112217	82129.9	134686	91704.6	151626	85926.9	93622.8	102203	127454	88415.3	178214	92617.1	108997	97192.5	165394	90348.2	95924.4	190385	99142.2	150288	90928.3	99049.6	157714	76783.3	143149	248400	79397.6	83914.5	142082	100218	77703.9	131395	108533	84160.4	86446.5	94224.6	74613.7	82872.4	91590.9	190272	83797.6
M417T156			0.569091	0.713567	2.23612e-13	2.50537e-11	417.048	155.543	13407.5	8223.65	14407.3	9931.66	9617.47	16393	8197.24	10824.7	14004.3	34650	19146.5	23074.5	14159.1	15138.4	11614.2	13057.7	16850.9	16113.4	12145.9	12542.1	34150.4	16200.2	14862.4	5707.44	19969.6	15305.9	16995.1	15355.6	19750.1	21282	10791.9	16248.8	22702.3	14176.8	15233.8	14198.5	19070.7	15998.1	18475.8	11335.2	12796.1
M513T44			0.972203	1.41664	2.62032e-13	2.87712e-11	513.269	43.818	12229	7218.07	11779.8	5477.93	46723.7	17996.5	43647	8256.4	26658.8	30916.5	36584.5	32317.8	23105	24172.2	35952.9	21559.2	26139.6	28167.4	47579	33774.7	52762.3	2857.85	3395.87	8258.97	4382.72	4756.35	8682.76	4785.52	2416.89	5495.94	4363.82	27389	4981.48	17487.5	8847.37	5318.67	33395.1	17852.2	20053.4	7775.86	11569.5
M582T191_1			0.500999	0.714861	2.98537e-13	3.15187e-11	582.235	191.113	14738.4	12188.1	13832.1	11854.3	13445.8	13545	8692.6	46296.6	7215.63	10984.3	16041.2	6681.47	18413.2	16729.2	14990.9	16859.8	5106.96	9317.75	10523.5	7787.84	20499.2	7204.41	12911.4	12699.6	21493.5	13806.9	3513.3	12592.3	7355.04	8269.18	10813.4	14871.1	15921.4	13927.1	9298.54	7501.72	7089.67	4791.96	14588.5	15799.8	10617.1
M233T42			6.1331	1.58404	3.89697e-13	4.03667e-11	233.153	41.586	43530.9	61175.5	71480.5	54613.6	89168.3	58167.1	143392	52186.5	51113.7	88422.1	52451.7	49115.4	84919.8	42389.9	51655	96022.2	39620.9	49923.5	194424	30272.2	57093.7	74228	48992	93580.4	67518	69539.7	51914.2	57529.7	65052.3	67516.9	67807.2	77979.6	122816	56930.5	75646.8	74536.3	76544.8	61086.1	101820	76770	68309.4
M825T150			0.622799	1.33175	4.18145e-13	4.25114e-11	825.465	150.484	4189	9974.97	2699.77	12392.8	26356.1	12434	18760.4	11654	14267.8	12878.3	21584.4	17919.3	15250.4	17952	13907.1	12237	15437.3	17711.9	24108.2	14918.4	15442.6	9311.57	17849.3	9772.19	11657.5	12498.2	14629.3	8936.52	8656	11269.3	8414.13	15412.3	13326.1	12594.5	11394.8	14522.3	15891.8	13525.5	10069.4	14313.5	15163.5
M215T229			0.343232	0.881282	4.49974e-13	4.49156e-11	214.985	229.355	16395	14933	20703	21266.9	16335.4	16758.7	14798	14195.9	19708.3	19349	14349.8	19119.9	16904.8	15960	12532.2	13394.4	14902.5	12720.9	16246.3	14099.9	15473.8	11162.6	14591.5	14576.1	13452.5	17140.7	13968.6	10978.2	11966.8	16674.1	13324.8	12398.3	14498.6	16293.5	15351.8	15979.9	17241.5	14151.7	17004.2	16771	16016.8
M617T193			0.601718	0.65635	5.48129e-13	5.37362e-11	617.212	193.486	23763.1	12268.8	14072.3	16066.5	19993.6	14304.9	9910.39	12020.2	12154.3	6448.23	7741.05	8277.67	14106.3	14681.7	11182.6	12382.8	16309.5	13198.7	12023.5	7500.73	11204.7	13631.6	15765.5	11264	15911.3	37991.3	8673.88	12435.6	15680.8	18158.1	13199	29891.5	11732.9	10314.6	12946.7	13811.4	13333.5	5210.34	14075.6	23900.8	18977.3
M883T129			1.39854	1.44441	5.63734e-13	5.42965e-11	882.609	129.445	27721.5	19133.5	19334	21934.5	28327.6	27057.8	21493.9	20407.8	22861.1	33885.9	13632.3	10466.2	25591.4	19556.9	12989.4	20985.1	21423.1	16450.6	16631.8	18135.1	11924.6	17618.2	9244.5	23475.3	9593.57	13659	15334.1	20520.1	27534.1	17948.2	14598.5	32360.2	7827.19	23473.2	17559.2	13046.2	18311.9	15243.8	14604.3	19292	13371.7
M487T37			0.702873	1.48038	6.63075e-13	6.27635e-11	487.302	36.582	11059.5	6927.64	10495.6	3650.89	5516.31	3996.47	4548.25	3489.9	3796.71	3798.02	2467.24	2150.84	3407.62	1421.61	2950.69	1612.72	2988.81	4985.57	4451.98	1964.91	6410.47	975.973	2289.93	4085.74	6349	4746.88	2925.27	2938.43	3049.47	5026.47	1100.77	2707.3	6902	2656.77	3816.72	1076.1	2109.76	2795.54	2618.83	2586.36	3862.86
M185T60			0.918686	1.34241	1.11666e-12	1.03906e-10	185.153	59.592	21625.2	12909.3	17014	23160.9	13666.5	15606.3	17917.9	21155.6	14402.7	14789	15742.9	12628	13651.2	14043.7	25512.7	20673.4	11742.7	20153.8	16857.3	11946.2	17639.1	13348	14848.2	11488.6	23090.5	16853.1	25069.9	20580.9	13827.7	14997.7	23517.4	18584	20317.7	31482.2	17403.5	20819.5	19474.8	23680.9	27177.1	45047.3	14387.8
M219T58			6.5741	1.72125	1.18459e-12	1.0839e-10	219.138	58.3615	5153.19	2573	4950.18	2344.99	1079.57	3316.96	1384.96	1224.95	4968.11	7152.36	1916.53	11280.6	3798.35	3871.59	2438.93	3616.73	2417.15	2367.82	1807.04	4166.58	4591.38	2206.93	1793.41	4293.36	6076.36	3644.44	1780.13	2177.91	3092.15	3699.49	1446.1	2067.74	4623.72	6414.96	3252.31	638.274	2838.17	2976.74	2701.93	2402.96	1904.46
M76T138			0.739644	0.732023	1.45998e-12	1.31398e-10	75.9613	138.046	59642	45776.9	32102.6	94993.6	31242.7	47807.5	31417.3	6196.02	85550.7	20819.3	43947.4	46892.3	39952.5	34093.5	23942.2	33395	54414.7	21939.2	40102.8	37615.2	5692.62	44378.1	34870.8	28714	30816.1	32386.2	29923.1	42308.6	48808.1	52640.4	42067.7	21114.2	29591.3	38227.6	46343.8	35613.5	45846.3	38978.6	23773.6	37075.7	57437.4
M307T229			2.3405	0.825039	1.4989e-12	1.32725e-10	307.033	228.882	365842	387040	430373	367929	353586	329283	305892	329579	378298	370890	397681	392985	401356	401341	382342	359269	386729	390594	382408	391684	393793	367017	395921	336751	390125	400165	373783	349178	353932	376906	231065	394211	370678	355302	372981	377651	372959	369559	390022	374208	364784
M557T44_1			1.04227	1.46882	1.76051e-12	1.53416e-10	557.295	43.851	6311.05	8345.21	11850.2	2410.95	41456.6	22655.3	20433.7	3441.52	30332.1	23484.2	13579.5	21934.7	8976.57	23038.6	27160.8	25850.1	27048.9	17125.6	51152.8	27322.4	13208.5	781.6	2913.94	6080.48	545.066	4294.66	2535.65	1777.99	579.646	5688.73	2199.63	33606.5	404.162	15010.1	5095.73	5709.74	24483.3	20922.2	24270.3	7082.98	6761.39
M905T128			2.33263	1.73136	2.6581e-12	2.28015e-10	904.6	128.226	5549.66	4528.16	4299.75	4473.3	8898.9	7917	6599.85	5786.08	6226.49	10729.2	4149.05	5463.69	3383.76	5165.24	4001.39	4191.78	2717.73	3799.07	3656.37	2021.73	6710.48	3221.54	4108.15	5357.67	2479.57	5581.05	3805.51	5030.85	8529.56	4185.97	4784.31	4958.72	2466.58	6861.46	1965.24	3203.45	4063.97	4208.95	2640.21	5091.08	3701.65
M139T151			0.732987	0.902922	4.87145e-12	4.1145e-10	139.001	151.177	90141.6	92977	85016.9	81874	81928.6	80476.7	80790.1	80091.9	87396.2	84899.4	86261.2	87595.4	91902	91752.1	88354.9	83583.5	85588	82839.3	76738.3	91793.3	82761.3	83169.1	90045.6	95708.3	83758.2	91769.8	89319.3	88898	92002.1	81617.4	81066.2	94641.9	88877.9	89553.7	94109.5	82568	90425.5	88283.1	86787	90363.2	89799.3
M186T229_2			0.269619	0.83375	8.46539e-12	7.04166e-10	186.461	229.179	6007.69	6247.3	7833.8	7548.24	6176.57	7988.99	4483.8	6237.21	5864.57	7615.34	7174.4	8642.03	7056.18	5398.64	4733.2	6636.47	3834.18	4769.3	5124.67	7323.03	5839.01	3402.95	5420.61	5711.71	5872.59	7996.41	5470.96	6130.43	5485.03	8117.29	6081.41	7722.23	6949.2	6936.55	8230.45	7266.29	6770.97	6082.8	7565.77	8710.49	6961.43
M768T147			3.3369	1.23348	9.94948e-12	8.15264e-10	767.538	146.642	624288	1.23361e+06	571187	519870	576905	493723	527402	500928	485307	650957	543372	484988	673125	502325	427416	536673	582445	524101	491655	517563	586660	502230	525456	477681	506285	557804	493808	418291	591451	531945	517142	470872	450543	611144	618567	455700	543895	450236	559574	570614	572355
M277T61			3.64936	1.62471	1.146e-11	9.25223e-10	277.142	61.1435	17719.3	14150.6	20951.5	13038.3	18124.3	11004.1	15183.9	12563.9	18410.6	17608.2	14065.5	12349.7	13907.9	15310.6	12101.3	11577	13489.4	10645.1	15421.3	17721.5	20970.6	12270.6	23964.3	13396.2	22021.9	18892.7	13261.4	5628.76	23226.2	14838.8	9772.77	15430.5	19353.3	19513.7	16972.5	10328.8	5273.05	10154.7	9941.1	17566.6	13088.1
M291T229			0.711294	0.850255	1.49645e-11	1.19065e-09	291.055	229.044	45590.2	39393.9	48982.7	37497.2	41086.4	38985.6	36925.1	32639.2	39098.3	39006.4	38091.4	50590.8	42046.6	41281.6	43072.5	44589.5	49945.4	43246.3	45956.2	41834.9	41719.4	45896.3	44090.8	41489.3	43183	51570.2	45618.1	44696	36403.3	37494.9	31893.1	43250	40366.9	40499.8	55001.5	43794.8	40610.1	41263.2	42301.9	33359.8	36554.8
M71T229			0.2589	0.854513	2.04207e-11	1.60157e-09	71.0131	229.115	7514.77	8154.17	8547.03	7424.29	8042.64	6609.9	7902.08	5211.75	6910.68	8093.89	7827.36	9861.12	8607.42	7467.8	6025.24	6734.14	6844.34	7450.58	8355.63	5963.62	7938.17	6572.66	6719.07	6616.75	6379.77	9195.71	6639.54	5110.72	5559.45	11622.2	4876.29	7797.47	9714.36	6704.7	8844.16	8812.8	5829.75	8128.65	8498.99	9149.22	9341.51
M247T61			2.59726	1.51368	2.32497e-11	1.79776e-09	247.168	60.519	9094.97	15385.4	18784.8	15462.9	7795.85	8575.03	5407.4	834.38	9450.09	2068.96	10406.1	6009.07	7174.65	10286.4	7935.25	7995.37	12733.7	14574.7	8752.81	12527.7	2799.97	9665.03	8725.94	10339.4	10947.2	9793.97	7698.15	6073.61	7730.79	32385.3	11637.3	8625.41	13381.5	13696	7806.73	11032.2	12223.5	10051.6	16458	9077.73	14225.4
M645T147			0.536444	1.48381	2.52472e-11	1.9251e-09	645.346	147.07	4647.62	3764.45	4168.63	2833.57	17221.2	7307.13	8072.67	4503.97	7633.72	8314.83	6623.38	6559.33	5079.85	7773.14	12084.7	6008.26	6964.53	8257.09	5799.25	6416.77	6246.74	3430.98	3504.17	5292.63	2977.01	4644.76	2173.03	2246.31	3259.5	3836.14	2710.38	7547.34	1251.4	4669.78	4596.25	1766.91	6085.57	5796.35	7824.23	2082.59	4764.85
M471T265			0.993173	1.42044	2.907e-11	2.18622e-09	471.241	265.479	233.393	961.161	446.523	888.621	48034.2	41406.5	49376.5	807.054	39987.5	45572.6	43518.8	67510.3	1406.64	41506.3	32653.3	34217.6	44530	42689.3	39518.8	43610.7	53993.8	1635.28	2286.19	1148.08	1609.27	2203.25	1360.84	1333.98	1179.39	1732.5	702.523	34647.2	1233.28	1397.2	732.048	1175.67	42578.3	32555	32833.2	1515.72	1330.2
M385T106			0.870885	0.681728	3.21636e-11	2.38619e-09	385.235	106.447	48135.5	55642	43735.1	40980.8	48245	51910.1	42167	21239.7	35779	45345.8	51916.2	193758	30175.6	47631.4	30499.7	25772.9	43834.9	30188.2	26705.6	50915.9	60785.9	48958.6	18151.5	43095.3	16291	49858.9	27721	23504.6	28280.6	69538.7	6171.37	17526.4	32210.2	45128.6	77776.3	39626.1	43517.2	22497.3	39281.8	76568.8	63405.5
M362T43			1.58195	1.56968	3.82217e-11	2.73722e-09	362.235	42.659	37315.5	34785.7	45079.1	16811.7	17161.8	20250.2	9181.72	4445.52	33224.1	27684	13674.3	21130.6	17928.7	16655.2	28339.3	9274.07	6237.12	20473.3	18903.4	12371.5	16051.5	9041.62	12909.2	15769.3	8225.56	12844.7	18666	13654.7	16378.7	16788.1	6965.03	32924.2	3448.74	33579.6	22744.6	17594.1	13769	6086.05	14521.7	12945.5	16038.1
M503T36			1.01494	1.59623	3.82372e-11	2.73722e-09	503.333	35.743	4610.63	3167.28	3390.67	2131.44	3127.82	1588.8	3045.03	2590.36	863.177	1752.62	759.526	696.712	2853.98	1045.3	2775.3	203.084	1845.1	2539.9	2298.58	851.672	1110.34	2484.34	2891.21	3148.02	1245.54	1835.15	3565.43	1246.38	584.807	4950.8	1194.67	805.273	494.122	1352.74	3591.88	3359.43	1478.34	1109.78	1672.13	1867.82	2738.65
M241T108_1			0.624963	0.766391	3.83909e-11	2.73722e-09	241.179	107.971	22314.4	10902.5	39147.6	19233.8	21620.3	25838.7	13454.5	13089	14974.8	16437.2	23487.2	24330.4	25080.9	16987.5	15783.2	14405	24536.9	22408	24391	22445.2	8883.64	16012.5	16445.3	21011.9	29896.3	17960.6	20822.2	16810.2	16624.9	28282.9	8602.41	22167.9	15404.9	25019	16139	15737.5	11916	12502.8	11345.7	29030.9	23988.5
M221T229			1.28474	0.818491	4.10155e-11	2.8603e-09	221.011	228.915	115884	102875	150969	149932	121785	121796	106599	109383	111690	122098	132101	155864	116344	123437	145493	129020	136146	147230	121746	131853	134616	138116	135674	112006	142896	145833	139767	136880	103188	119902	59228	118040	107907	114807	112427	111899	108034	124040	123501	122078	124891
M913T140			0.554792	1.29041	4.11591e-11	2.8603e-09	912.606	140.056	9406.96	10622.3	5205.22	9591.11	9505.82	7767.8	7900.34	8449.54	8217.23	10222	9950.06	9225.56	9646.19	7792.32	8325.71	7487.8	9833.06	8790.97	6665.34	7801.06	7661.03	7653.87	6227.64	3632.81	8119.14	9863.48	7287.09	9394.99	10609.8	8094.03	6864.04	8094.52	6358.14	8227.89	8730.92	5965.9	7598.61	6771.66	6327.56	9844.04	7851.27
M739T148			3.44134	1.36145	5.89438e-11	4.04502e-09	738.504	148.339	319507	764103	313558	293354	398735	332754	317560	312938	307516	313598	345291	346289	326863	332149	451285	362652	311997	331869	317799	380733	319330	311265	373551	627791	334738	329345	337310	519359	272777	380624	335649	405423	375003	297648	536976	368655	330528	341453	327125	352170	348918
M78T131			2.44021	1.51821	6.32028e-11	4.28375e-09	78.0422	130.691	29412.5	22618.9	18229	17978.2	31090.6	33563	25020.7	24360.9	26565.9	7547.18	6997.24	6800.03	23326.5	8611.95	5761.84	8875.02	7218.61	6646.32	7481.16	6691.99	599.335	5860.84	7886.4	26494	7069.28	9802.08	6702.14	9100.02	9632.8	7400.51	6150.48	7758	4317.38	25604.8	8092.33	5759.45	8038.16	7226.23	5134.32	7944.28	8811.27
M277T229			1.4828	0.908034	6.57793e-11	4.40401e-09	277.022	229.425	336809	335317	458777	325444	333271	311145	318311	315665	340628	330773	318347	329749	341606	338445	314057	300680	323176	291589	317772	304475	314804	245620	317762	322493	308277	340123	318958	260592	294677	310012	267771	313115	318942	321272	330082	339988	339319	316317	318076	326760	313718
M268T193			0.633043	0.670765	7.64379e-11	5.05596e-09	268.125	192.896	18018.1	12416.8	12310.6	15087.6	23165.7	11394.7	14034	11323.5	17616.2	10660.1	31520.1	12562.5	20620.2	27764.8	25466.6	16355.1	13406	33651.7	16392.3	29384.8	11422.2	14104.8	21280.9	8451.19	23938.5	39297.5	14334.1	13215.5	25251.7	18305	17297.4	20794.3	15151.1	16144.6	21350.8	7407.94	8391.88	13007.7	16162.8	16562.7	14826.1
M131T129			1.33164	1.45098	9.58386e-11	6.26374e-09	131.034	128.601	22308.8	5131.01	19825	11025.4	31774.8	18620.4	21053.6	14355	21897.8	20479.4	18645.6	20938.7	18238.1	5086.61	14795	18617.2	14862.8	17360.8	18221.4	16440.1	15016.9	6439.06	17570.6	16223.9	20729.5	26183	16442.6	19586	7834.28	21423.7	11948.4	18320.2	6305.42	19642.2	16685	11567.6	11858.1	7787.18	4096.78	21457.3	19252.1
M299T39			0.926378	1.55374	1.13599e-10	7.33715e-09	299.184	38.564	4870.61	4831.08	3757.63	7822.07	7157	7612.97	4908.61	4069.17	3696.57	3791.99	329.059	14937.4	12532	1776.94	1204.7	3931.42	1322.09	1706.33	1384.53	1654.55	886.146	2798.43	18339.5	5712.14	3040.04	3826.92	3044.02	1828.19	2201.8	2141.14	1832.2	2159.93	3488.72	2127.5	5379.54	2487.72	2191.13	2086.74	1314.94	3411.98	838.721
M315T60_1			0.78826	1.67243	1.6552e-10	1.05663e-08	315.179	59.772	2697.48	2332.23	3063.18	839.73	1887.41	3279.16	1182.91	1971.68	2941.02	673.427	1159.76	1060.03	4076.8	848.844	1649.09	1275.43	766.074	1411.89	1851.24	1650.73	959.027	1317.3	3920.48	1820.21	3095.17	2899.11	907.118	1469.08	2469.16	2124.74	965.468	803.537	923.489	2757.74	1820.06	1396.06	1113.08	1062.8	1240.18	692.418	2761.92
M781T143			0.763554	1.24492	1.83913e-10	1.16056e-08	780.582	143.485	45209.2	16428.3	32601.8	36733.2	36345.4	36511.2	28052.8	32427.3	29165.9	40040.8	11367.6	19294.6	27878.9	51447.3	29665.8	35645.7	55300.5	24745.1	32449.9	40811.2	43961.3	37484.5	44387.9	29298.8	40166.7	27835.3	25368.4	32824.5	47642.3	34427.3	32274.7	38020	22274.9	39637.8	35792.4	22031.9	35439.7	30102.2	34844.3	41936.5	40457.8
M846T176			1.08129	1.20481	2.77144e-10	1.7077e-08	845.625	175.661	70371.6	72926.9	77759.8	78727.7	90735.4	103492	69229	74635.7	75918.8	82085.5	87250.9	65907.1	76037.9	76915.7	90365.3	71914.1	90980.8	73085.2	74241.4	77376.9	63911	79471	74566.8	72067.3	80950.4	84978.9	74628.5	77506.4	83108.3	81048.1	81886	84309.5	78520.3	78725.8	70931.7	74791.6	85038.3	70991.1	76651.1	79729.8	78684.3
M423T41			0.666137	0.639534	2.79951e-10	1.7077e-08	423.38	41.2735	35982.3	25149.9	38308.9	12993.2	10770.9	32542.6	33424.1	10901.6	20171	39361.2	20479.8	13867	20921.9	15314.1	19365.3	8041.65	20455.1	24115.3	31048.2	8159.99	9498.78	34988.3	25160.4	29889.8	25288.6	15357.2	20537.9	15625.3	14091.5	17297.3	12100	9003.62	13205.5	42606.6	35960.3	27204	14281.2	16746.7	10483.5	18960.4	18820
M247T108_2			0.673268	0.648996	2.83735e-10	1.71176e-08	247.197	107.8	18278.8	16658.2	38410.6	11906.3	13092.3	23052.1	14456.3	15222.6	17503	6333.17	28590.2	16121	34348	22555.2	21268.1	14639.5	77255.5	38218.4	28002.7	21836.1	8560.94	32682.6	9660.93	9988.85	16965.6	13957.7	9508.72	13231.7	15709	20359.4	12749.6	29588.7	2317.69	28433	9464.98	12923.9	15631.8	12684.8	12814.2	18869.9	12371.3
M196T201			0.150383	0.857392	4.45985e-10	2.66137e-08	196.066	201.119	3720.23	1803.31	3243.75	2501.99	3055.64	4428.87	3115.24	2955	5059.13	4837.86	4948.93	4344.97	3020.97	3462.41	2708.98	3985.07	3582.44	4318.57	3081.06	3678.01	2221.54	4115.76	3029.12	3233.53	3048.92	3451.3	3455.25	2929.23	3689	4824.47	5346.99	3694.18	1775.97	2849	2521.9	3045.45	2853.64	2821.76	2625.13	2181.05	2534.73
M870T156			0.289648	1.28797	5.02005e-10	2.96345e-08	870.496	155.657	6079.12	10375.3	4536.02	11552.7	6604.56	1619.69	4995.6	7520.65	4348.83	3208.44	4785.62	4792.26	5599.63	6550.98	2343.81	3923.72	9143.66	6985.06	5943.8	5453.72	2502.96	7712.33	7894.31	6356.23	2570.11	2655.86	9135.67	10342	9905.05	3660.76	10562.1	3003.33	2986.35	6521.13	2215.4	4124.87	4118.13	4707.88	4289.27	11155.6	5678.07
M939T140			0.342846	1.21036	8.17941e-10	4.77713e-08	938.623	140.05	9429.69	8669.81	12745.5	6230.08	5574.96	5345.79	4879.67	4180.9	6327.85	8002.77	6776.39	7656.76	7671.01	7298.41	7981.95	7173.15	10053.6	7588.73	9589	12002.7	5173.44	9210.96	8209.38	6623.23	9049.23	6803.08	7410.53	7750.83	11936.3	10032.5	8333.73	2766.12	8547.36	5851.63	11511.1	6486.75	7741.34	7985.15	11257.3	7966.05	13312.7
M325T40_1			1.1967	1.55795	8.37839e-10	4.8236e-08	325.142	39.9635	11595.8	5731.24	8149.31	5573.54	6755.92	4893.21	3466.04	3463.48	6521.71	9229.36	2386.23	8155.17	7968.43	3874.96	3361.53	5633.73	1919.52	2729.48	2922.46	7035.23	6985.29	1736.85	4218.03	4357.68	6291.35	2105.08	3813.07	2908.74	3809.59	5991.61	4415.5	4182.53	2805.8	9836.53	7558.73	4029.82	6131.12	4302.81	528.6	4476.37	2347.16
M541T25			0.753372	1.37503	8.43471e-10	4.8236e-08	541.316	25.2045	20356.3	21155.6	13291.4	12300.8	20038.9	22416.2	21573.5	17345	22827.6	19766.3	7573.28	31779.1	19222.1	18142.3	24916.8	6856.29	25681.6	14176.4	16552.5	11257.5	12458.5	14729.6	16582.9	27834.2	8631.96	4792	10539.7	9778.53	7135.36	9773.02	9437.95	19164.1	6150.34	16841.1	16460.8	4189.22	12214.6	26844	7083.34	10978.4	7417.26
M162T131			0.797433	1.50116	8.52842e-10	4.82691e-08	162.018	130.964	2379.03	1900	1150.08	1798.42	2882.6	3192.69	1691.85	2098.82	2813.42	2645.91	1531.38	1860.95	3586.83	1195.28	848.041	637.905	1023.64	1436.15	979.568	1087.5	853.255	624.883	1048.37	3127.67	1325.61	4745.92	945.474	4862.12	1508.17	3658.24	1105.37	1552.91	222.946	1436	1826.32	636.182	975.45	689.869	646.485	1661.52	1591.23
M277T42			2.04584	1.61705	9.0385e-10	5.06341e-08	277.143	41.8995	4252.88	5299.65	10796	2902.38	4344.15	5058.97	2396.98	6103.38	4464.17	5474.18	3115.62	10459.8	5178.92	4639.07	2821.92	10770.8	4124.72	1148.62	4979.08	3990.32	7832.42	3433.43	5772.95	3848.78	7536.62	11237.9	8340.27	14563.3	10316.5	4839.93	5020.07	11361.4	8075.66	7737.81	5303.27	6197.31	8590.99	6596.96	4243.15	8808.99	7137.43
M226T383			0.185215	0.842171	9.32286e-10	5.16995e-08	226.047	382.906	3231.5	3309.5	3720.78	2760.24	3084.84	3110.08	3092.13	2586.82	3134.89	2911.74	2595.96	3591.33	3730.31	3160.77	3147.64	2997.94	2745.3	1851.35	2830.21	2385.37	2910.85	1980.81	2357.42	2890.32	3000.41	3545.13	3174.23	2842.68	3303.53	3454.79	3242.15	3144.23	3668.46	2796.64	3276.14	3518.79	3629.62	4037.05	3809.79	2907.45	3713.08
M228T283			0.157222	0.911261	9.66159e-10	5.30421e-08	228.024	282.925	5604.83	6081.92	5745.85	5326.14	6362.4	8937.42	6902.89	5683.38	5829.88	5381.18	5525.59	7558.13	6718.77	5178.93	5121.06	5826.56	4706.42	5079.34	5778.03	6525.25	5150.6	4281.06	4736.28	5415.47	6823.95	7265.3	4042.17	4403.58	4949.21	7093.17	5885.37	6193.96	5239.35	6014.08	5607.14	5778.5	6027.38	4503.24	5366.95	5934.79	6515.84
M646T245			0.159182	1.45188	1.17269e-09	6.37433e-08	646.304	245.082	268.426	269.251	311.722	356.793	1277.2	550.32	721.713	100.877	1237.46	1007.48	764.028	932.806	544.9	226.568	505.35	1004.55	480.485	772.174	850.084	803.421	565.257	192.071	276.651	298.891	248.343	326.698	187.237	192.519	382.838	567.735	141.618	917.897	99.2318	319.681	307.742	211.98	957.16	234.422	467.079	409.058	236.103
M511T187			1.75994	0.72825	1.54657e-09	8.32416e-08	511.395	186.527	120273	129441	188239	98591.1	231638	127270	152948	128945	133040	211440	180852	114605	248633	133826	249076	249716	327199	260149	211774	115966	101281	272064	131747	85098.7	137432	157112	112824	327349	130798	165034	168180	317716	126824	187174	134782	117766	283009	105248	117239	155197	125274
M226T202			0.354654	1.28976	1.77953e-09	9.48509e-08	225.925	201.584	6420.79	5430.64	20940.1	10779.1	2322.32	666.018	2372.22	4061.46	3449.42	2262.39	6651.22	6268.54	2553.22	9436.99	7685.57	7671.13	6939.59	8018.63	9001.14	7091.53	8029.92	6395.38	8790.71	5275.93	7284.08	10618.5	6453.53	8589.98	11672.9	7866.19	7785.4	5608.22	7512.07	4121.89	9611.58	7279.04	6704.91	9247.49	7332.26	8389.48	9488.57
M443T284			0.154988	0.698209	1.89579e-09	1.00076e-07	443.151	284.123	1249.98	1501.93	681.987	2434.79	2916.98	1502.06	1301.65	820.318	2663.45	2016.98	1991.68	1671.19	2929.29	677.132	937.85	1214.21	2047.71	1560.68	1034.86	1776.8	1095.78	1644.03	899.461	1590.76	1397.95	2239.97	1153.19	949.313	1279.26	2461.4	993.349	822.7	1148.84	1288.2	1186.13	902.023	1048.67	536.999	1363.44	1757.01	1026.99
M884T78			0.526635	1.2269	2.04883e-09	1.07125e-07	883.53	77.987	19647.8	45496.1	28303.4	16178	19555.3	27672.7	11907	12635.5	13701.8	23680.4	32155.4	31745	23442	13170.6	12525.5	10826	28526.7	14393.3	23069.7	11904.2	11580.3	22641.9	25787.3	16703.7	19890.4	30600.1	21594.5	15045.1	25034.9	18713	28688.4	22962.5	16184.5	36279.3	21350.5	40146.2	23732.4	37170.2	19173.5	23273.2	25153.5
M282T369			0.245233	0.666282	2.23547e-09	1.15781e-07	282.118	368.981	3477.3	4008.48	5303.49	2014.89	2167.29	3460	5385.2	1867.23	1922.78	674.756	2695.96	863.83	1233.74	1465.56	2596.45	991.529	1468.18	689.308	1380.96	1057.24	2627.9	2198.84	2197.33	3747.19	5088.17	6311.21	834.836	932.977	4264.98	2068.82	2845.34	2315.84	2222.86	2618.89	3417.92	6452.85	3660.57	2512.88	2115.58	4119.17	6936.87
M391T194_1			0.545569	0.872918	3.66411e-09	1.88e-07	391.222	194.028	54957.1	48255.3	64614.7	60026.6	45943.6	41330.2	71099.9	53244.1	44208.8	48665	39312.6	50115.1	46840.1	55759.8	54774.8	67500	61799.9	52075.3	45813.8	44066.2	62747.3	44083.8	49544	62217.3	43284.3	67667.2	43526	45511.5	56884	52666.4	42975	49728.4	45045	52311.7	57623.4	39733.7	45936	30717.4	30144.4	48756	43554.5
M511T172			1.26004	0.774342	4.19977e-09	2.13488e-07	511.395	172.03	78435.9	101002	147905	78341.2	92416.7	93855.8	100841	88909.5	88525.7	103457	132371	82251.6	147240	96528.2	196071	79385.5	175429	170004	127163	92769.8	58856	164864	73992.6	64316.8	109797	65681.5	68144.7	102652	87269.1	111585	70656.1	109645	77818.1	129490	82929.3	82504.5	96315.4	89546.7	87041.8	105616	103645
M530T286			0.0979251	0.809373	4.83988e-09	2.42315e-07	530.103	285.887	641.047	870.531	1179.5	738.566	848.68	410.185	326.931	532.715	840.133	488.148	884.58	1291.49	882.164	895.068	501.517	934.263	1186.84	854.06	1397.57	1237.86	1059.47	953.564	1150.48	862.851	1042.84	868.102	870.522	721.12	682.838	855.485	858.174	1098.1	1057.4	587.255	998.619	879.154	1231.07	605.021	899.874	766.408	1259.99
M159T157			0.184977	1.31881	4.85512e-09	2.42315e-07	158.991	157.126	1402.55	2683.19	1853.17	991.768	2067.9	1311.13	2537.15	1579.99	1393.49	1306.25	1773.54	2714.6	2291.5	2339.11	1897.43	1810.31	1565.74	2250.63	584.622	1356.51	1141.16	1875.41	1938.02	1473.61	1009.62	2565.65	617.688	1736.11	1898.1	1135.86	1584.9	2112.73	422.751	2690.68	750.453	1209.06	1871.12	1928.31	1118.53	1844.56	2183.24
M375T398			0.26744	0.652107	5.02499e-09	2.48533e-07	375.038	398.388	624.841	1394.07	2082.66	2083.69	2454.73	2325.56	1350.23	1826.15	807.219	1685.67	2056.43	2710.06	2880.41	4751.15	1683.11	1973.99	2282.64	1299.61	1290.52	3233.47	4357.81	2319.66	2058.06	1466.87	1855.6	3806.57	3257.56	2236.64	2324.93	2199.76	1178.29	1832.72	5136.12	1250.96	2597.19	1753.63	2513.48	2137.35	2401.27	2003.81	1788.54
M187T229			3.591	0.897099	5.07128e-09	2.48583e-07	187.041	228.976	1.67418e+06	1.59242e+06	1.89657e+06	1.74499e+06	1.83688e+06	1.73426e+06	1.77345e+06	1.64889e+06	1.80927e+06	1.89727e+06	1.75391e+06	2.6975e+06	1.81487e+06	1.79338e+06	1.69758e+06	1.70233e+06	1.77824e+06	1.72665e+06	1.82612e+06	1.73933e+06	1.7865e+06	1.69271e+06	1.71123e+06	1.76324e+06	1.67327e+06	3.02665e+06	1.78652e+06	1.76969e+06	1.75139e+06	1.8157e+06	1.67544e+06	1.79053e+06	1.86039e+06	1.72963e+06	2.01509e+06	1.81516e+06	1.79009e+06	1.79431e+06	1.82584e+06	1.76867e+06	1.81303e+06
M521T181			0.377725	1.3479	5.14741e-09	2.50082e-07	521.231	180.549	1100.52	1990.62	3690.85	2613.97	2645.82	4215.74	3518.84	2034.04	4847.56	7336.86	4404.08	2707.46	3253.29	2924.98	2801.83	2530.89	2571.89	4972.32	4436	4360.74	4573.89	4273.79	1990.47	1281.63	3905.41	4921.95	3237.83	3240.47	2307.11	2469.26	1712.4	4052.14	4286.39	3629.66	4223.29	3579.27	2103.05	2783.22	2899.01	2679.76	3248.67
M279T179			0.390361	0.660662	5.31267e-09	2.55847e-07	279.159	179.477	4410.08	12517	9162.02	4752.31	4948.1	12488.5	16949.7	4749.35	11080.5	6053.55	8094.01	8385.67	5362.07	5016.03	9224.24	5515.94	5121.33	5783.32	7385.77	6310.75	9587.54	17274.8	4243.79	13263.9	5447.2	15231.1	8760.01	9337.1	15931.6	5683.73	10444.9	7900.35	4737.5	9674.62	4975.88	7604.33	13321.5	8133.77	9290.85	15501.7	21612.1
M927T126			0.875267	1.53181	5.43394e-09	2.59412e-07	926.586	125.767	12774.7	9464.74	7034.54	13609.1	12309.5	13992.7	12122.7	9724.46	11845.1	22669.5	4605.98	5308.75	10962.8	6097.64	5612.37	7656.54	4967.47	5443.89	6697.28	4314.68	8747.14	5138.83	6118.48	10816.9	5184.97	4759.44	5447.57	6088.44	7781.07	6474.58	6377.05	7336.93	5193.19	12249.9	6179.18	6499.84	5650.69	7494.63	4962.28	6167.39	8084.31
M87T229			0.286075	0.877278	5.6181e-09	2.65891e-07	87.0078	229.086	12828.2	12119.9	9587.1	12417.2	12480.1	11555.5	8986.06	8251.63	8619.61	9193.17	10669.3	12009.2	13654.4	11378	11601.4	11694.3	9901.3	10962.5	12459.6	12093.2	12033.6	8902.23	12471.8	9816.91	10323.1	15021.3	12065.4	21226.3	9860.8	11786.7	9298.61	11624.6	15757.6	13269.4	12021	11879.2	11105.6	12123.6	14739.2	10973.6	11752.4
M273T131			0.587828	1.54109	5.92066e-09	2.77816e-07	273.072	130.655	1345.4	1562.71	1691.82	1080.42	3509.87	3102.38	1847.2	1759.65	2116.36	4579.83	2697.12	1744.11	2499.14	3054.95	6524.56	3157.43	2158.36	2269.18	1608.51	2860.32	3240.23	793.645	1912.26	832.909	1955.83	2917.49	1282.6	1130.9	1134.59	1545.86	1040.89	2413.34	237.564	2415.66	1621.73	777.247	963.828	577.07	459.546	1949.29	1069.98
M564T367			0.237608	1.41702	6.6187e-09	3.07938e-07	564.138	366.822	407.558	834.703	1315.57	565.114	922.341	1040.37	916.76	786.034	1142.83	543.869	1846	2064.72	799.728	907.495	2896.55	2256.67	2397.04	2412.2	1841.82	2377.44	1551.14	1949.44	822.003	224.451	1695.26	2220.38	1610.46	1386.24	875.849	914.86	982.368	1738.92	1041.21	540.914	1453.23	1574.53	1078.87	1127.09	1336.59	1371.81	1635.9
M367T31_2			17.5499	0.683585	7.77888e-09	3.58874e-07	367.157	31.0475	3.63548e+07	1.00275e+07	2.70779e+07	1.79719e+07	1.04264e+07	1.25128e+07	3.04502e+06	1.12982e+07	1.34438e+07	1.84687e+07	1.00098e+07	1.56675e+07	2.98577e+07	9.69076e+06	1.13749e+07	1.14379e+07	1.13955e+07	6.98502e+06	1.3859e+07	2.0894e+07	1.74355e+07	2.26361e+07	1.0129e+07	7.09834e+06	9.88481e+06	1.10536e+07	1.16355e+07	2.91542e+06	1.11777e+07	1.847e+07	2.39525e+06	7.81697e+06	1.49715e+07	2.65268e+07	1.35614e+07	7.72247e+06	1.40466e+07	1.42587e+07	1.62763e+07	1.83139e+07	1.90571e+07
M220T57			2.45186	1.22124	8.14982e-09	3.72854e-07	220.144	57.42	155466	276284	81488.5	350457	144348	172829	309818	327065	177494	55452.1	289414	228287	161629	292063	305381	314300	276039	237048	314368	270926	40217	290405	346167	292280	286692	384135	283553	298769	270522	273131	361591	304446	609923	174432	299701	412745	405756	515560	537553	277785	237550
M540T180			2.21799	0.718231	9.3788e-09	4.25534e-07	540.43	179.607	384058	207769	380589	201587	246179	213791	328934	225846	229115	218336	499295	353601	535461	332848	477354	346287	751098	618577	433388	182794	151308	465065	301881	184147	264317	226979	120192	406790	260720	318560	202330	336608	174273	392858	228134	200314	389493	213472	228168	311498	245186
M435T287			0.216501	0.858344	1.17037e-08	5.26667e-07	435.061	286.683	6445.55	5875.98	7943.66	7409.9	5278.05	4080.12	4898.92	7406.62	6900.56	6683.16	5333	4578.19	5947.73	5453.57	3850.23	5871.25	4878.79	4093.46	5692.25	7206.9	6285.81	4380.26	6234.95	5515.74	7047.46	8173.5	5383.48	4597.76	7463.29	8343.57	4348.05	7166.79	6339	6862.78	7585.89	6808.9	6283.15	4337.59	6211.27	9666.18	6416.07
M715T152			2.23597	1.428	1.20501e-08	5.37844e-07	714.504	151.536	150848	113084	113036	147691	106661	103186	137815	118014	157260	141164	124779	156342	135979	127828	227366	158344	131243	116627	173554	119282	146290	124838	131389	381147	114812	134560	133738	365802	154852	125477	131930	134506	160011	119756	191772	132116	153698	151638	134053	126212	148435
M267T176			0.903981	0.680612	1.25358e-08	5.55011e-07	267.121	175.942	73719.9	65033.3	46840.3	63710.7	134706	63183.1	91797.4	62302.8	62228.3	80191.2	20171.7	18285.1	75352.3	24771.7	22191.1	18225.1	11576.3	17831.9	27207.7	23196.2	22273.3	16415.5	19333.1	53876.7	67405.5	60719	18479.3	14140.7	35938.3	65000.4	39274.2	46155.3	34936.9	74657.1	55003.2	29465.3	36474.8	17137.2	29948	81094.3	46683.5
M397T176			0.523486	1.31036	1.35072e-08	5.93234e-07	397.305	175.858	18676.8	14423.6	35134.4	15146.5	16242.4	12488.9	13921.3	28959.5	15860.8	14949.4	19943.9	30214.2	25842	20651.4	15996.5	15522.9	24280.5	24172.2	29347.9	30118	26240	8323.17	12131.9	20910.5	19465.2	24222.1	27472.3	17323.2	32311.8	27155.9	6233.73	21901.2	18984.9	26636.1	34126.1	21888.9	18126	20129.9	26410.8	33263.4	23215.7
M543T224			0.164079	0.747244	1.38526e-08	6.03576e-07	543.385	223.826	1440.66	1398.99	3201.84	1085.74	1398.88	1063.45	2259.31	1264.02	2315.89	2358.73	2076.55	971.739	4366.35	1070.81	2689.27	1481.45	3862.81	3214.33	2942.86	2216.09	1474.34	2055.67	1671.87	1292.09	1840.91	2437.69	1427.36	2334.7	1709.06	1473.6	1250.25	3527.85	1989.25	1046.9	1274.48	1648.62	2372.95	754.745	1564.7	1513.56	1775.29
M755T146			0.662459	1.21723	1.62478e-08	7.02364e-07	754.565	145.654	17014.4	18770.6	34885	20596.7	32219.9	58091.4	22771.2	19623.7	21360	33454.2	33843.1	28290.6	12700.1	20443.3	26075	27399.3	33884.8	40205.3	27688.9	31719.5	32598.7	24537.5	24243.8	26414.9	42919.4	30188.2	31980.8	31028.4	29968.8	31415.6	34524.2	32376.6	23367.8	21073.2	31415.4	31207.9	20917.2	17300.8	29402.5	24505.6	34040.2
M141T67			1.10287	0.501338	1.76957e-08	7.58981e-07	140.985	66.808	9985.3	3385.24	19171.4	2983.83	160966	177652	154738	2682.58	157826	152657	127939	132543	5650.01	125893	51645.5	122633	104636	70436.7	106341	89229.6	117611	2782.31	3727.56	8246	4761.02	4517.17	3770.01	2872.41	2786.59	4077.07	2046.34	84048.6	1082.41	7827.6	5108.67	2557.55	71362.4	33375.1	46395.3	4780.62	3586.71
M462T184			0.489891	0.751527	1.78939e-08	7.61531e-07	462.163	183.624	14034.3	10815.1	19705	10183.8	27555.9	27981.9	21299.7	24071.8	19310.9	26211.7	20237.6	27178.7	13898.5	20576.3	20521.6	19599.6	23861.7	15079.1	26538.2	17375.6	11209.7	23319.7	15531	10684.8	10693.2	19656	11551.7	15820.4	20689.6	16690.4	8706.69	35350.7	21375.8	17544.2	17080.6	12306.2	19369.7	5016.45	21632.5	21994	14928.2
M185T229			0.151099	0.816197	2.08896e-08	8.82182e-07	185.467	229.263	1255.69	1954.69	1696.18	1701.56	1464.38	2183.95	800.299	1632.52	1201.08	2644.31	1398.23	2432.57	1971.21	1858.35	779.776	1187.78	1175.1	920.15	1692.48	1564.05	1119.36	1520.46	1756.62	1877.75	1941.26	2292.51	1661.88	1981.94	2074.44	1351.51	1772.9	1574.29	2584.22	1823.45	1411.87	1447.59	1425.27	2031	2173.09	1073.37	1424.55
M284T135			0.480283	1.20566	2.19869e-08	9.21438e-07	284.221	134.802	13395.4	12822.1	28254.2	17892.2	20704.2	25531	17485.4	13053.5	19940.5	17230.5	22847.3	17747.2	24538.2	25797.2	10136.4	22744.7	22165.8	19590.3	14467.9	12770.6	20601.9	22516.4	22135.3	22991.4	5419.77	17931.3	10555.1	22860.3	22734.8	8407.34	14840.3	19526.2	16308.3	19122.8	27610.6	4769.19	13673.7	11850.8	15303.2	21367.8	20049.2
M334T372			0.335058	0.85832	2.22187e-08	9.24097e-07	334.114	371.94	6301.58	7654.26	8408.61	8314.78	9753.14	9084.72	5811.08	7556.38	8385.89	6965.14	9482.35	10671.7	7908.95	8846.91	6623.51	7616.77	7807.94	8082.31	8155.07	9561.6	10179.5	8045.26	9382.35	7898.83	10190.8	10475	8350.99	7033.97	10264.3	8670.43	8027.84	9906.83	10018.3	7320.89	10283.6	9096.61	9789.87	6014.08	8252.8	8035.62	9602.89
M315T171			0.592256	0.784216	2.4587e-08	1.01491e-06	315.251	170.738	20154.5	21922.1	43476.7	22602.8	21540.8	21684.4	19545.7	35896.5	18331.8	14546.9	40036.8	14577.9	31030.6	28153.5	38807	20786.3	50133.3	39037.8	35435.6	23400.6	24397.1	27996.5	23853.4	21677.5	35684.7	49314	28859.2	30637.2	39308.2	25233.6	23674.9	37319.4	18012.2	37076.1	23205.7	15671.5	32387.7	19305.7	16350.8	16699.8	17340.2
M383T265			0.878307	1.32953	2.72452e-08	1.11624e-06	383.189	264.521	417.045	1816.5	1392.41	1815.01	52589.5	41474.4	57773.7	2374.18	45796.9	59574	55026.7	87135.7	2882.31	47017.8	38424.2	42607.6	66926.4	58443.2	41260.7	61071.3	74293.8	3495.36	4101.45	1566.89	2509.64	4178.72	3002.83	3315.73	2505.35	2954.2	1901.54	37648.9	2842.09	2367.57	3094.73	2090.38	54960.8	37907.3	38559.4	2714.02	2588.2
M419T284			0.41272	0.277702	2.75086e-08	1.11868e-06	419.119	284.473	358.378	246.565	588.963	331.314	11672.1	17286.3	14455.2	359.614	13431	13435.5	18823.5	23180.4	706.027	19731.5	8955.16	21649.5	20298.3	13903.5	12623.3	14656.1	13122	1032.44	646.332	483.081	740.141	1043.26	786.646	769.904	760.087	637.099	514.953	11776.5	448.097	528.344	868.356	735.488	17628.7	9537.24	14661.4	679.132	515.423
M517T108			0.564469	1.3337	2.83714e-08	1.14529e-06	517.282	107.588	3371.2	2990.25	2442.43	2369.14	28011.4	20881.1	21067.7	4372.42	19230.8	40830.5	15313	16773.6	8152.46	13514.1	13422.5	17879.6	15780.5	14788.6	14962.7	9744.06	22713.2	1768.19	1447.44	3525.99	4295.09	4363.08	2707.45	1060.4	1607.97	3410.12	1930.36	14025	1975.76	4111.94	2574.36	3457.26	18719.5	13157.7	16948.4	2755.64	2281.07
M287T135			0.648655	1.58936	2.95193e-08	1.18293e-06	287.111	134.983	2239.42	521.192	1414	693.892	3412.46	6074.9	4314.37	1331.97	3629.74	3294.84	4235.14	2998.04	357.576	5823.44	1286.43	5977.64	4373.09	1454.78	2608.82	2252.26	922.966	505.898	934.227	617.136	945.53	2838.81	602.881	645.999	772.402	638.903	378.683	2203.1	177.209	935.127	95.335	383.225	2187.01	884.645	1284.78	914.375	1140.57
M427T191			0.712764	0.777456	3.11211e-08	1.23808e-06	427.175	191.231	46213.5	17641.2	36576.2	39028.7	23845.9	24042.6	16964.4	25458.1	37477	43670.6	22473.2	38836.9	62553.2	18711.7	32458.2	32676.4	42427.7	33798.9	40800.8	63186.6	34675.1	41689.5	31442.2	18904.1	30949.7	49101.5	42297.3	11660	31763.9	75458.4	14547.8	42591.9	38925	45797.6	38412.3	22061.8	57659.5	27348.6	43090.3	62240.3	39870.1
M517T287			0.0938257	0.870972	3.24836e-08	1.28299e-06	517.062	286.676	1531.27	1496.12	2039.09	2335.37	1898.03	1699.34	1236.11	1508.26	1831.52	2574.1	1745.25	1722.57	1551.45	1631	1001.5	1191.63	1599.77	1226.45	1995.09	905.596	2068.68	1713.52	1884.12	1569.03	2058.05	1710.24	2048.47	1629.72	1628.53	1704.82	1093.77	1373.5	923.943	2056.7	1924.39	1701	1322.44	1238.18	1452.24	1642.73	1517.84
M275T108_2			0.600944	0.645358	3.68834e-08	1.4361e-06	275.228	107.956	13397.3	14810.8	32475.4	19919.4	10232.7	12284.2	16487.6	12997.3	17442	13252	18557.7	12305.3	47544.4	14669.4	21197	11702.1	11064.1	14115.6	17805.9	11608.9	5517.12	38842.1	13302.3	9432.71	9515.14	9883.78	15851.7	9562.57	9719.28	10700.6	9023.16	10817.4	3035.34	20621.9	14838.8	7145.68	15962	17421.9	13805	17145	8839.22
M767T45			1.97794	1.14372	3.79683e-08	1.46793e-06	766.535	44.607	345614	1.02677e+06	400940	355846	312501	373034	310559	358151	353592	323689	396514	328160	383331	376216	358569	124718	463303	398788	315163	358641	330878	369168	373381	327893	372567	399721	366945	317575	508680	383819	366366	418810	364671	396557	387149	353634	359238	370130	369273	569248	429295
M259T133			0.568982	1.50185	3.87398e-08	1.48728e-06	259.057	132.698	1977.93	2131	3193.86	4244.51	1729.78	1061.82	1682.49	1548.9	1473.52	3062.22	1926.37	458.629	2768.28	1179.61	5405.13	1407.97	682.337	1021.38	1516.59	1884.98	1278.23	667.567	5334.37	176.546	2894.42	2756.04	2926.81	603.272	2760.75	1730.88	783.315	668.627	84.6719	2105.16	8111.96	2314.32	187.593	2268.09	148.72	2588.88	2139.79
M627T188_2			0.458381	0.799448	4.26894e-08	1.62753e-06	627.478	188.184	20792.1	9494.61	33944.3	10998.6	23494.9	13522.2	18057.3	15692.6	15960.6	14398	13819.4	13101	28885.6	12992.8	23156.8	12509.8	15152.5	20286.3	11405.8	17646.6	9356.77	18691	14623.6	13686.7	21041.1	22308.2	13326.7	31671.9	18257.6	9555.25	7029.36	13496	7942.53	14193.9	15796.2	16230.2	18392.9	10856.1	11314.9	8125.06	12590.8
M177T86			0.866813	1.48654	4.3038e-08	1.62951e-06	177.091	85.9805	20323.9	10574.6	45933	8265.12	12588.7	5993.7	5142.84	8095.69	5299.86	5650.83	6033.66	5108.87	19613.8	6066.24	6200.21	5122.26	4844.61	7574.29	6743.1	6134.15	4401.05	10498.9	28525.1	12618.3	22743.2	27951.4	16286.5	6947.85	18444.2	15964.1	17902.1	7342.92	13641.4	16195.2	14981.2	15476.2	8496.62	6754.27	8924.84	28784.1	20544.6
M569T193			1.00386	0.671611	4.50571e-08	1.69427e-06	569.474	192.578	46744.5	39146.6	40151.7	30316.5	41036.2	46953.4	52510.8	31955.1	33226.7	37575.4	86181.3	41193	139175	33726.2	75832.1	56281.3	44154.9	81173.7	67425	34775.4	19224.2	145526	38774.5	29449.5	63168.6	57664.6	27628.2	90596.8	83885.2	78088	41120.5	42442.8	34222.7	35317.9	46956.9	32586	79278.6	32049.2	52462.4	41649.1	31228.7
M483T171			1.66896	0.785988	4.63815e-08	1.73221e-06	483.364	171.439	161897	158433	280406	189721	142191	209378	151225	154191	145162	173838	188033	158106	210206	162078	254688	157586	344461	227080	241009	124041	151726	227639	162448	169487	182426	167126	165627	209821	140067	185227	156516	161465	136419	277656	169203	189257	279245	117243	142583	153440	133024
M555T195			1.24446	1.20949	4.74793e-08	1.75642e-06	555.345	194.918	164708	277636	143128	199545	165008	218321	205212	170359	154313	184731	121876	128547	143687	151071	161363	163464	191763	178368	162369	164934	181804	164986	100696	228759	117124	99350.1	186699	194446	194267	161729	174306	178660	172486	184821	178101	192064	147946	143504	213351	134932	136671
M191T107			0.74932	1.50184	4.76697e-08	1.75642e-06	191.069	106.885	3975.49	3015.77	709.672	2318.04	3489.83	2530.07	1070.12	1037.21	1426.56	5087.79	2015.35	3826.73	2810.78	1742.48	2055.77	2871.17	313.543	1766.59	2239.34	1785.85	6112.28	1731.58	1937.89	1998.27	3393.05	3480.23	1442.56	1026.41	1428.36	2801.76	3306	2788.79	3330.48	2772.32	1066.34	3325.13	1252.8	2285.97	3235.05	3519.62	2261.51
M763T148			3.76242	1.3385	5.13407e-08	1.87907e-06	762.504	147.615	425710	1.40231e+06	490043	527459	1.62731e+06	402450	522381	428581	492718	528909	471335	539521	502262	478639	531463	526240	453287	541806	646815	495792	432905	439119	453306	1.15811e+06	522814	429575	510991	737780	448322	501361	500744	785476	728660	475083	462679	542220	498200	548904	535648	525369	516444
M186T229_1			1.63345	0.910052	5.20785e-08	1.89345e-06	186.044	229.027	430276	383536	422154	425738	437945	423905	412945	420396	431193	417528	420888	644113	430058	434785	432481	439364	412728	407380	438289	406506	423339	388788	438735	438097	419567	708468	417195	398935	415840	462031	420168	441673	421622	406532	503242	423112	433913	425303	423915	449706	434520
M862T197			1.19632	1.2037	5.29008e-08	1.91069e-06	861.545	196.541	167671	112446	109852	109872	113760	160020	105735	131292	119506	137434	99002.8	74517.4	117484	83368	104802	110607	107152	114555	113965	96392	124268	105869	107678	107803	113953	80344.7	105178	117771	103525	89221.9	106282	95596.6	102929	120511	113713	95421.2	97986.4	100630	114433	96698	105416
M647T282			0.0951737	0.934119	5.49892e-08	1.97314e-06	647.078	282.382	3678.51	4296.31	3378.58	3933.7	4198.82	4301.73	3634.81	4247.08	4030.74	3803.86	3846.65	3626.29	5153.93	3023.01	3628.54	3312.42	3245	3808.18	3465.13	3434.4	3778.71	3211.88	3588.78	4088.53	3907.03	3347.19	4091.67	3156.18	3906.8	4390.1	3785.46	4103.77	3565.15	3749.74	3983.12	4190.73	4213.93	3948.58	2846.45	3765.48	4581.72
M497T193			0.694653	0.828688	5.91954e-08	2.11028e-06	497.343	192.812	27940.2	45252.3	64574.6	31279.2	29890.6	32541.2	33429.9	43809.2	64234.1	41830	47021.9	32377	54694.5	55903.2	62818.6	23568.8	61067.2	63924.4	57477.2	40007.6	40794.1	59486.5	27125.8	34642.5	42944.6	24694.5	18463.6	63992	49842.8	35215.1	38865.3	52185.9	44696.3	45878.5	34894.9	55097	41406.1	34733.2	32115.3	63655	29521.1
M509T229			0.246359	0.861239	6.6494e-08	2.33225e-06	509.063	229.085	6273.54	5544.07	11043.3	7754.59	5413.75	4939.57	4300.05	5259.87	5784.29	5707.1	7196.85	8108.44	5163.16	7614.86	7223.8	7035.14	6761.91	7901.69	7049.41	6867.62	6367.24	7053.89	8036.76	5721.54	9182.44	7117.48	7172.16	7055.57	7594.67	6982.6	4598.41	7500.26	5744.9	5531.93	8030.32	6981.4	6889.82	7703.35	6979.78	6276.91	5653.69
M431T228			0.0867771	0.757902	6.66964e-08	2.33225e-06	431.039	228.449	577.441	154.222	253.617	492.687	315.665	710.641	909.676	625.031	274.743	415.254	520.165	1268.48	540.317	482.351	623.819	687.242	713.268	753.101	405.332	543.994	623.282	620.986	559.411	767.668	1290.91	1272.32	649.01	1023.91	255.437	645.665	227.518	586.176	353.044	404.966	527.268	369.135	433.465	422.248	275.115	407.341	398.047
M537T177_2			0.823312	0.778251	6.71419e-08	2.33297e-06	537.246	177.415	63032.1	86205	60780.3	59262.8	70294.4	52992.2	43426.1	89738.2	38978.3	66251.8	37649.4	45725.7	49096	65532.4	46033.1	36325.9	62523.2	41016.2	48780.9	60556.7	35488.4	46435.1	55941.6	48903.5	50640	75344.8	52206.1	50619.7	62443.6	60003.9	49521.5	121984	66924.1	60888.3	57280.1	43892.1	65272	16848.6	61479.6	85765.7	57841.6
M352T181			0.71343	0.267336	6.93908e-08	2.39595e-06	352.109	181.16	846.794	2601.09	5821.52	723.329	51823.4	84830.3	56562.5	2418.05	42795.7	52219.6	41359.3	58701.6	2977.99	76741.9	19142.9	91087.3	46192.7	19859.1	37561.3	29215.4	19459.6	630.055	1492.44	1090.53	3924.27	2050.57	3437.07	1187.23	1329.88	3533.08	1174.36	36377.1	237.103	1656.4	1658.09	1444.56	41714.5	16380.7	38298.9	2667.22	533.413
M431T78			0.69169	0.852874	7.65579e-08	2.62689e-06	431.312	77.977	67425.8	46883.3	73851	51861.5	47250.8	46084.3	47887.8	41295.1	53365.1	65744.6	44599.3	55145.8	55519.5	34258.9	44900	67396.1	57765.5	66684.3	80526.5	56060	59411.3	70404.7	51210.8	53262.3	72923.1	39098.7	55895.2	60797.6	73445.2	67582.7	29443.3	82980.5	51123.8	52331.4	52440.8	46814.9	49393	36988.7	46821.8	43669.5	82084.5
M425T44			0.717008	1.3538	8.10164e-08	2.76261e-06	425.217	43.666	8111.82	4770.43	10099	2047.63	39561.2	19907.2	34792.4	4327.26	28173.3	20073.7	24106.4	16252.5	13750.6	17636.1	9936.11	18485.2	16994.8	26566	32133.7	13373.4	27485.3	1044.99	2839.78	4952.72	3157.35	8947.85	3266.58	3662.01	1680.17	3978.81	3254.69	15136.2	1488.98	9179.09	6025.98	2539.64	28954.5	10483.7	28224.4	3787.03	4701.2
M553T187			1.53312	0.805668	8.71459e-08	2.93749e-06	553.406	186.956	173799	149590	211448	106698	172370	177547	67742.2	179856	79003.1	80734.2	191142	130927	295129	178050	342835	157783	304224	205344	226982	177669	169484	174423	156309	108416	189660	206437	165196	219410	175503	85036.8	151849	139689	188176	227903	216883	154643	257219	140209	148696	161631	97552.4
M253T106			0.699955	0.72527	8.72152e-08	2.93749e-06	253.142	106.101	26767.8	78721.4	29327.2	23309	61010.4	25860.8	22262.3	13573.2	40808.6	46050.3	61528.6	105966	37243.5	44736.7	23965	23755.7	20954.2	34666.2	18149.2	52917	31716.8	28933.4	21040.6	20514.1	22732.7	31327.8	24983.3	17541.4	51454.5	95429.4	18316.5	31097.7	12522.8	32490	37995.9	11382	17762.9	29681.2	20048.1	46014.6	43468.5
M225T108_3			0.500592	0.755968	8.80312e-08	2.9469e-06	225.184	107.931	21520	16247.9	54140.9	24471.5	16948.9	16814.2	12271.5	15244.2	12688.3	1647.31	11679.9	19667.6	21587.8	18608.3	10135	17708.7	20250.3	20379.3	16368.2	17320.2	678.443	13162.7	10680.1	8470.75	19367.1	24158.1	12754.8	18860.2	14611	14342.2	18547.8	23486.9	9188.5	14155.6	10444.9	20042.9	16329.5	10545.6	15315.4	20244.4	12707.5
M833T160			0.49963	1.31963	9.60184e-08	3.19479e-06	832.566	160.198	25405.2	11238.2	18518.3	16741.9	12140.6	17131.4	15716.9	15569.7	13430.8	13972.6	12610.1	14773.4	19675.4	16146.8	17104.5	15553.3	14154.4	17766.3	16500.4	18957.2	19725.7	14272.5	15236.1	12194.8	14828.1	14460.6	16029.4	12459.8	15947.5	14090.2	12188.9	36967.6	17691.1	20731.2	20875.6	14123.1	16917.3	16286.6	16572.7	18903.8	21490.2
M296T416			0.476612	0.806813	9.73724e-08	3.22033e-06	296.035	415.825	17999.7	20430.6	32487.7	21696.5	22187.8	32850.5	25964.2	27187.6	30414.5	25008.3	19589.3	22597	22352.7	31942.5	27160.9	10097.2	20395	30457.6	21395.3	27330.1	21934.9	12663.1	33491.9	20498.5	19860.4	21788.7	26439.6	23361.6	16633.5	14476.8	30241	35909.6	22509.5	13901.7	16595.5	16969.4	22705.6	22947.8	23806	20581.7	16594
M439T59			0.621827	0.755946	9.88475e-08	3.24954e-06	439.375	59.088	32371.4	28717.1	68829.5	19429.4	28922.5	31389.4	34703.8	22526.3	18916.8	10539	23235.7	4201.18	50854.9	21580.8	27212.8	16165.1	29291.7	38178.8	32183	22839.8	6179.14	40783.3	22562.9	28978.7	54425.8	5863.32	30415.3	5653.45	29365	33836	18541.9	28323.4	21131.3	40385.8	35002.3	26093.5	28900.7	17477.1	18145.5	24851	18447.9
M222T256			0.252982	1.09477	1.01268e-07	3.30929e-06	222.028	255.66	8531.55	12251.7	9587.02	10553	10745	10870.7	6377.76	7699.15	9302.57	9331.32	8964.88	11096.9	11090.4	7934.03	10323.5	11718.8	9078.01	10004.8	11017.9	8995.13	10788.7	7292.58	10454.4	11712.3	10690.4	11324.8	7529.31	11373.1	10068.2	10155.3	10109.4	10527	9998.08	7633.57	10505.9	9622.58	8893.75	9528.83	11900.3	9276.13	11152.3
M134T163			0.137156	1.29844	1.0349e-07	3.36188e-06	134.046	163.282	1518.31	1190.93	938.761	931.889	1661.49	1045.69	1473.72	1944.18	1793.69	1098.19	1739.67	1446.11	1659.6	2264.89	1549.34	924.123	980.846	1347.75	1303.52	860.341	1667.54	1480.25	704.851	1542.23	1452.18	681.972	1076.63	765.745	1303.82	1347.87	917.59	1472.27	1352.49	1450.19	1811.82	1069.89	707.206	1058.16	1259.3	902.593	1646.37
M311T168			7.42939	0.749172	1.05577e-07	3.40952e-06	311.139	167.767	3.30975e+06	3.89725e+06	4.19082e+06	4.35345e+06	2.63833e+06	3.7712e+06	3.88912e+06	1.82817e+06	3.94666e+06	1.78604e+06	2.2964e+06	3.98305e+06	3.99571e+06	1.75067e+06	1.85181e+06	2.02601e+06	1.65685e+06	1.87271e+06	2.29115e+06	4.11967e+06	1.97989e+06	1.79914e+06	1.92589e+06	4.39914e+06	1.95696e+06	5.22277e+06	2.52329e+06	2.54387e+06	1.99406e+06	2.21692e+06	1.96295e+06	3.6248e+06	1.90046e+06	3.77382e+06	4.33839e+06	2.09808e+06	2.51064e+06	1.85885e+06	1.96428e+06	3.44529e+06	4.84665e+06
M581T110			3.84711	0.222226	1.08002e-07	3.46742e-06	581.244	109.627	2391.5	1522.32	1761.53	2387.29	1.93226e+06	2.03573e+06	1.78276e+06	7659.99	1.4131e+06	1.48242e+06	1.90352e+06	2.07244e+06	1347.73	1.96691e+06	901740	1.76875e+06	1.45851e+06	1.25474e+06	1.36021e+06	1.17796e+06	1.08028e+06	2816.86	3683.92	1414.02	2254.68	6500.01	4031.98	6508.17	5326	3245.45	757.707	1.36546e+06	1959.58	4199.31	1982.77	1205.88	982881	458345	1.16569e+06	4846.06	4094.7
M844T176			0.616872	1.17797	1.10081e-07	3.51364e-06	843.61	175.558	20654.9	24714.6	32587.6	24572	24526.3	27969.2	28477.7	27462.4	21440.6	24650.4	26553.6	27057.5	34936.4	26242.7	35828.6	27127.2	23622	26563.6	30106.8	31301.6	26706.5	29693.1	26966.5	31678.5	29716.3	24633.8	29944.3	23413.1	34593.1	28121.3	29302.6	35105.4	26900.3	22874.8	32164	19646.6	26681.3	28507.5	31380.8	22001.8	26801.4
M197T151			4.59802	0.932388	1.1239e-07	3.56659e-06	197.031	151.018	5.54485e+06	5.69019e+06	5.58905e+06	5.76004e+06	5.584e+06	5.52666e+06	5.52418e+06	5.88638e+06	5.78226e+06	5.4418e+06	5.6715e+06	5.71422e+06	5.60557e+06	5.64552e+06	5.55168e+06	5.56947e+06	5.85077e+06	5.71022e+06	5.76219e+06	5.81064e+06	5.57132e+06	5.87493e+06	5.57784e+06	5.40507e+06	5.74638e+06	5.57379e+06	5.65621e+06	5.66135e+06	5.67397e+06	5.67622e+06	5.37127e+06	5.52725e+06	5.54864e+06	5.77832e+06	5.57821e+06	5.8566e+06	5.77642e+06	5.70992e+06	5.71064e+06	5.76997e+06	5.55827e+06
M280T255			0.265241	1.09497	1.13773e-07	3.58974e-06	280.048	255.105	10556.5	12858.6	11831.9	11435	11351.4	14705.2	15727	9706.5	11741.2	12273.6	9622.55	12923.7	12915.7	10627.2	8990.18	10864.8	8784.05	4444.4	11959.5	10062.3	11039.7	8101.31	9729.52	14311.9	12205.3	12614.1	10258.7	9969.8	13468.9	13177.5	10543.1	13622.2	12811.7	10858.9	13831.1	12444.9	14090.8	9247.21	11665.9	15346	11931.9
M339T263			0.856617	1.31066	1.24445e-07	3.90403e-06	339.163	263.017	666.727	1748.75	1294.48	2192.8	53909.7	43280	57314.8	2356.73	49911.6	62261.8	60419.8	94772.7	2818.36	50602.6	40471.6	45812.9	73886.2	62196.6	46242.2	68544.6	84254.7	3455.84	5085.14	1776.24	3330.92	5521.91	3382.06	4079.11	2567.86	2575.17	2259.18	40384.8	3051.44	2494.85	3602.32	2748	65276	38409.1	42019.9	2906.2	3352.66
M579T108			0.598317	0.695863	1.29272e-07	4.03239e-06	579.22	108.13	20790	16531.3	22814.5	21504.1	27305.6	20434.4	15409.6	40207.2	18364.2	18475.7	37392.4	27764.3	16498.4	18552	12645.8	15830.7	52560	17834.8	23370.2	19470.2	24940.1	10734.5	37174.7	18965.4	12740.8	46301.5	14238.6	14212.6	15434.1	24881.1	10704.9	41287.5	13795.5	58154.1	16790.9	13776.1	25134.7	7273.02	17746.8	26117.8	12709.2
M293T229_1			0.300817	0.743795	1.37319e-07	4.25437e-06	293.031	228.841	10477.4	8612.38	11632.6	4670.67	7358.1	4805.97	8583.9	8633.93	6013.12	5864.42	6957.52	8387.54	6970.08	4724.23	7706.4	6774.92	6640.74	5588.74	7982.23	7065.27	5705.72	5367.89	7051.28	7679.71	7575.51	11355.2	4286.04	5805.66	3683.73	4955.33	4142.82	5031.13	4880.54	7403.84	4726.09	5113.12	4517.93	3410.76	4444.59	7444.72	5180.36
M267T109			0.431256	0.833874	1.37938e-07	4.25437e-06	267.195	108.526	22879.4	24275.5	41362.5	26470.6	23815.7	19086.8	10991.4	26581.8	16197	19530.5	27831.9	16911.9	30768.2	19750.4	21512	27670	16460	21676.8	18502.6	13413.4	15264	20116.6	13362.2	22742.2	19789.3	19393.3	19699	20233.8	23012.1	18714.6	19008.8	15783.2	11840.5	24628.3	13692.3	18070.1	17915.9	14589.1	16949.4	23884.5	24390.2
M449T91			3.97166	0.21188	1.56548e-07	4.80138e-06	449.166	90.549	331.063	252.793	1494.06	439.905	1.92173e+06	2.06842e+06	1.37051e+06	114.587	1.68255e+06	2.41093e+06	1.93992e+06	2.14631e+06	248.161	2.08516e+06	926871	2.02659e+06	1.97207e+06	1.36869e+06	1.9663e+06	1.59047e+06	1.8662e+06	906.146	1290.36	610.116	1009.55	2430.95	1139.32	876.067	1017.72	610.95	233.839	1.4633e+06	887.249	446.038	919.065	665.882	1.26211e+06	598235	1.13015e+06	1128.54	1476.84
M119T129			0.762459	1.23258	1.67794e-07	5.11771e-06	119.034	128.625	33181.7	30570.3	28497.7	28728.3	34697.1	36838	32647.6	30072.9	31955	25729.1	41492.2	32352.1	29095.7	35093.3	7950.03	32448.3	45140.3	37539.3	17164	39911.7	21073.7	34074.8	37391.9	32787.8	32419	35822	39392.7	11975.9	39143.6	27503.7	14695.1	33637.8	11268.2	34632.1	31570.3	17686.2	21265.6	16737.4	12486.9	36073.7	26830.3
M507T187			0.991822	1.32238	1.71099e-07	5.1897e-06	507.207	186.636	2279.46	4537.65	8070.1	2174.39	52299.9	94572.7	100284	2165.06	72441.3	73092.5	82173.3	89172.5	3093.98	102577	77836.8	82205.1	89496.2	76756.5	69051.1	83360.9	84154.3	1413.86	2920.76	3673.72	4203.61	7779	939.369	3106.09	7045.18	4846.28	3831.21	56103.5	1361.88	6264.64	4257.65	1155.25	75872.7	48309.2	43536.5	2289.76	5249.51
M439T192			0.819565	0.809672	1.77109e-07	5.34247e-06	439.338	192.35	66782.1	43892.3	83795.1	34512.4	50984.5	52007.2	44564.1	57098.2	33240.3	51890.3	54527.4	54753.7	84756.6	58894.5	65234.6	39652.4	81820.3	93933	108169	49266.4	60714.2	49508.2	46102.8	43788.4	41537	61230.4	48626.8	75690.9	58152.6	48285.5	44102	54830.5	50819.9	71222.9	55757.2	58844.5	69802	35778.5	59986.9	59136.5	48953.6
M640T194			0.331927	0.908638	1.85795e-07	5.57385e-06	640.198	193.703	27492	34324.1	18715.7	27569.7	32121.5	24059.8	28397.8	26237.3	34025.4	31538	16199.7	29647.1	30883.7	25043.5	21653.1	33041.6	23895.4	21082.8	19315.2	31769.2	29937.9	21132.8	22859.3	26020.2	18233.8	35585.1	24474.4	18145.9	37392.5	28230.9	27939.7	28155.1	32656.6	30037.8	33908.2	32565.1	26746.7	25383.7	28980.9	22434.3	22205.6
M568T189			0.550788	0.764336	1.8827e-07	5.61345e-06	568.462	188.742	15754	15037.9	19662.7	16379.4	15866.9	13297.6	26435.2	21459.5	16104.8	10445.8	33659.1	24030	35285.7	20808.5	32882	21124.7	30211.1	36302	26594.8	16181.9	13583.8	57653.6	19680.3	23646	26130.1	14488.2	21844.5	33406.2	23206.5	19218.2	14639.5	21479.1	18852.7	27999.1	31312.2	19526.5	30908	21057.3	18774.2	16951.4	12455
M366T31_1			0.808782	0.732417	1.8916e-07	5.61345e-06	366.007	31.0515	90815	33154.7	66263.8	41743	36865.6	41017.5	11051.5	30839.9	46585	42533.4	22755.1	32461.7	78580.5	25789.4	23051.6	24386.9	21504.7	13742.6	29364.8	47917.9	34262.6	40505.7	23934.6	24058	27312.6	26637.8	17364.7	2165.61	29760.6	42838.5	9395.03	17017.1	36556.8	75642.2	22957.1	17865.9	28175.3	36966.9	38336.5	42784.6	38734
M235T108			0.417784	0.74876	1.97166e-07	5.81958e-06	235.169	107.798	9469.44	9468.34	21152.1	12313.5	3818.23	15486.5	7542.51	8863.63	7357.43	8690.06	9567.48	8919.87	12096.9	7519.87	16840.2	12810.1	11225.6	8666.27	10925.6	11173.9	8550.54	7607.38	5537.43	7756.81	13935.2	6905.29	8617.89	4513.75	13978.1	12772.2	17463.2	11743.8	7504.25	11321.1	15992.1	15195.2	19653.4	8280.38	12186.9	8363.95	15576.1
M527T26			0.278071	1.40474	2.05458e-07	6.03189e-06	527.3	25.566	3639.22	2543.46	4995.2	6332.8	2347.26	1719.62	3575.43	5496	6586.66	6366.81	2122.24	5629.98	7203.01	4599.48	12301.3	1919.76	907.024	1877.45	3726.34	2217.17	2008.79	6474.01	735.911	2142.8	13114.4	1674.36	4156.26	2265.34	1291.4	955.102	3453.05	1334.74	4671.5	2591.19	5825.04	1978.99	3728.44	4400.15	3962.43	4072.4	3920.95
M293T108			0.518187	0.832456	2.07622e-07	6.06301e-06	293.21	107.859	27160	40299	72864.2	35539.8	67131.2	33056.9	24308.5	27704.1	27499.4	34575.3	40846.8	30988.4	32461	31166.7	29626.2	42641.4	29131.2	35367.2	30369	24475.6	33804.9	36684.1	24751	31889.7	22634.3	37321.9	39083	45067.1	26815.5	43841.6	22002.9	29368	15959.9	24122.7	32171.5	22899.4	12285.5	21983.9	24159.5	30259.2	30094
M273T68			2.99573	0.264815	2.08962e-07	6.06985e-06	273.063	68.195	883.752	1794.29	1604.68	2186.37	1.08866e+06	1.19731e+06	1.16801e+06	777.335	1.00703e+06	1.07881e+06	1.07419e+06	1.24022e+06	2760.07	1.22473e+06	509710	1.22896e+06	1.19032e+06	713868	870211	876939	1.04844e+06	722.708	931.175	2375.43	2289.06	1582.54	1881.04	977.731	1079.73	885.13	1351.58	805631	524.251	1502.98	1763.14	1227.5	748478	298804	608424	686.217	2172.12
M720T152			0.377824	1.16601	2.27038e-07	6.5602e-06	719.537	152.236	9974.05	14428.4	11375.1	12433.3	11265.5	11607.9	9785.55	12185.4	11028.9	11132.8	10839.7	12539.5	11253.6	10456.6	10670.6	9099.78	11113.2	13072.1	10712.7	11298.2	10340	11719.7	12873.5	9534.72	11142.4	14014.5	12528.8	12509.6	11085.7	11669.7	11777.1	13342.3	9878.36	10096.7	11370.3	9085.79	10019.9	11385.6	11586.6	10201.2	11664.7
M231T109			1.36171	1.51363	2.34919e-07	6.7524e-06	231.085	109.243	6999.42	9013.86	12397.9	7638.8	7520.48	6292.07	8551.86	10674.1	7913.04	11133.6	16698.8	6276.35	9369.8	7482.18	16511.7	7512.95	12813.9	9171.05	13701.5	8009.13	9914.89	21827.7	14414.7	8514.87	20813.2	13449.5	14054.4	6341.89	10322	5787.11	6850.85	2628.97	6219.41	7531.7	10325.9	3463.4	2048.7	8028.8	4806.15	9675.45	10449.5
M537T195			0.904522	0.747962	2.52899e-07	7.23132e-06	537.246	195.207	24103.6	38288.5	49286.2	30713.8	40183.2	41907	29917.8	45043.6	35303.5	34404.3	53944.3	68230.9	82553.8	50935.5	73465.8	41577.5	56321	83901.9	75646.3	52885.1	46873.4	60745.8	51900.9	45145	60215.9	63168.9	64144.7	93092.8	58840	55820.6	47603.8	120956	56952.3	49454.7	70367.7	64789	62896.5	19066.5	54838	69044.5	52918.5
M799T160			0.296546	1.12977	2.55184e-07	7.25886e-06	798.652	160.303	9770.06	13380.4	9141.18	11649.6	10855.8	11927.1	10646.6	8890.27	13052.1	12086.1	9762.76	11674.6	11343.6	10569.9	7885.96	11831.3	9201.84	14017.2	10120.8	9192.41	6981.92	10358.8	11963.8	11004.5	10641.5	12001.4	9652.69	11103.5	9868.37	12163.1	9274.76	10323.7	8145.59	8592.88	8849.27	8803.28	8812.57	8925.42	12035.4	10382.1	11208.7
M796T176			1.09238	1.17177	2.63122e-07	7.41109e-06	795.634	175.686	125468	157987	158081	112699	111527	109708	74825.6	160361	115777	153639	134025	129613	79629.5	123946	122127	131169	138555	110607	117448	132431	102669	120114	120451	125329	134841	102773	107532	110989	114341	130929	122188	117798	152888	117152	119740	111876	121471	126351	141206	113406	125240
M784T147_1			0.337252	1.17494	2.63236e-07	7.41109e-06	783.517	146.522	13839.8	22851.4	19413.6	19088.8	12986.3	9371.92	14992.7	15963.4	14866.3	12015.1	17098.5	10839.5	14291.3	11012.1	14842.3	11549.5	9132.02	17224.3	14759.2	9073.09	12940.4	11580	21989.8	16206.1	12496	8789.24	13651.4	15861.3	14162.5	10333.9	13215	10371.9	19277.2	22173.5	10564	25793.2	9932.76	13645.2	12260.9	18450.9	13425.1
M277T44			2.74413	0.820361	2.70479e-07	7.57618e-06	277.215	44.003	703425	749420	728287	858251	434036	599780	878113	750058	774285	599061	856592	533142	763590	842352	941362	903064	575207	912019	875011	973047	692395	967036	859233	957264	861182	852673	1.00011e+06	631308	1.05839e+06	889829	505286	624649	892106	421305	1.10227e+06	709469	620169	469093	828632	837843	799092
M195T197			0.487184	0.702742	2.85263e-07	7.94971e-06	195.137	197.018	22744.6	20232.6	6750.08	18137.7	35069	21677.5	21854.2	14550.1	27407.4	20805.5	18075.3	10510.7	19783.1	14166.4	19102.6	14139.7	12238.6	20585	11974.3	13215.9	6263.54	11517.4	16959.7	8012.34	19396.5	10717.8	6980.34	8961.17	21816.1	15746.3	11088.8	12320.9	5988.66	21129.3	10303.8	6461.45	7452.41	12414.6	11697.5	18789.4	7757.33
M536T191_1			0.347613	0.77733	2.91313e-07	8.07732e-06	536.235	191.488	11593.2	13207.2	13756.2	4961.76	7822.2	8582.86	4312.43	9011.6	4728.29	7119.77	12944.3	16965.1	11768.9	9524.02	10058	8324.48	3372.66	3336.72	10998.1	10179	3276.01	13675.5	10495.5	12874	3671.22	9087.27	3313.54	7374.07	9352.59	11478.3	5657.18	20529.1	7774.59	13553.6	17940.1	5695.04	9555.52	4301.97	5215.57	13354.3	12262.8
M353T399			0.473743	0.642189	2.97006e-07	8.19378e-06	353.056	398.521	2129.98	3797.08	3605.24	6745.85	4201.46	7548.04	4486.95	5072.6	5477.34	5049.45	3293.16	6061.8	7637.3	12800.4	5373.56	4270.69	5987.56	3848.05	5593.09	8644.38	9839.54	4810.76	3297.67	4488.93	5602.75	9590.52	9507.82	5012.26	4455.89	6227.85	5321.05	5001.33	12288.4	4284.1	4343.16	3771.59	6278.14	5696.82	6504.71	3972.04	6609.25
M877T126			0.49777	1.28007	3.06891e-07	8.42416e-06	876.571	126.212	6897.83	6836.67	4935.12	8259.76	9288.64	7052.01	6191.2	7506.79	7098.39	17701.9	3763.02	7206.09	4077.91	5841.89	4207.6	5805.27	4309.3	5921.83	6009.56	3703.54	14928.1	4822.38	4739.3	5994.7	4674.84	6266.02	4021.41	936.281	6907.23	3569.9	5166.18	9934.61	3031.27	5891.41	2494.46	4213.61	5413.01	4757.25	3169.15	4247.65	5023.37
M141T105			1.108	1.43563	3.26537e-07	8.91885e-06	141.07	105.386	3167.62	1862.92	3003.66	1953.12	1418.13	760.008	1675.75	1663.08	2318.91	1039.79	2517.97	548.309	1935.27	1989.49	2312.1	1709.02	1433.18	2409.36	1126.75	2892.04	1306.41	2377.99	3397.33	721.739	4658.4	2003.21	2530.74	418.487	1333.72	3250.53	5171.28	2102.06	5757.01	2932.68	3187.75	5621.42	2220.04	5127.49	4758.63	2987.78	2119.38
M960T145			0.242256	1.25691	3.28175e-07	8.91922e-06	959.595	145.282	1362.68	11637.9	781.764	787.724	8976.17	364.359	2305.75	1052.68	2557.84	1732.17	4324.69	2964.79	1291.18	1488.61	1749.66	2693.62	3009.97	2038.22	1914.55	2531.79	482.123	2988.27	2101.6	1800.71	2568.72	3938.2	3230.2	2786.96	3543.29	1547.54	4152.78	1508.11	1751.18	1564.07	3362.75	1411.43	3810.86	3266.81	2759.14	3512.51	2720.61
M431T283			0.0796259	0.909373	3.34671e-07	9.05096e-06	431.047	282.509	1850.21	1596.16	1782.92	1756.93	1654.41	1613.52	2198.92	1391.29	1639.9	2097.79	1671.17	2097.2	1756.85	1680.88	1667.28	1586.96	1587.36	1694.74	1925.53	1815.35	2224.8	1790.12	1914.42	1895.48	2212.24	2278.77	1255.64	1492.05	1242.56	1920.2	1913.4	1891.13	1789.92	2026.2	2010.87	1793.65	1996.59	1286.91	1633.33	1919.47	2269.9
M185T105			2.36445	1.40193	3.67803e-07	9.89824e-06	185.059	105.484	49480	24458.1	61005.4	21195	35382.7	35256.8	19319.2	20441	29385	26238.3	28481.7	15311.8	51946.6	14970.1	19155.4	13043.2	14265.6	22779	22798.4	28901.7	17699.7	23953.6	20575.3	22002.1	40543.8	19119.4	20959.2	16247.4	22239.8	66955.5	13907.2	17411.8	17520.1	81326.2	29586.5	14406.6	12800.7	20712.8	11204.8	50063.2	21175.4
M537T106			3.64225	0.221606	3.76024e-07	1.00701e-05	537.218	105.504	4313.38	4192.85	3425.83	3043.39	1.83005e+06	2.14724e+06	1.83875e+06	8348.05	1.29301e+06	763946	1.24415e+06	1.43778e+06	3501.78	1.36861e+06	634325	1.48513e+06	1.20324e+06	789671	1.19815e+06	1.56568e+06	941670	4453.59	4235.18	2361.07	3738.24	8237.42	3192.64	5111.2	8240.12	7162.09	2180.87	1.115e+06	3946.37	7616.15	4438.59	2937.74	899348	484254	801283	6331.19	4726.61
M851T176			0.305211	1.16663	3.78042e-07	1.0075e-05	850.642	176.023	8600.02	10082.9	8573.72	9672.55	9013.72	9943.67	12099.4	7515.98	8511.79	9801.17	8607.36	8105.85	8166.35	9951.66	7924.81	8601.45	8728.61	8217.87	11191.9	7959.94	8619.67	9733.8	8317.62	8331.33	9958.53	7959.65	9785.34	10100.8	9820.32	9447.46	9953.86	8802.54	9823.26	9810.2	8984.63	8220.33	8138.9	8097.05	8052.03	8700.99	8581.8
M880T146			0.642001	1.33691	4.22348e-07	1.12014e-05	879.589	145.799	15632.7	9431.43	16459.1	19228.4	23746.8	18407.9	17027.7	19730.6	18197.6	2893.28	11433.9	7740.36	16692.9	6444.41	11773.9	7160.87	11232	15715.5	8733.2	9118.65	693.701	13189.1	14354.7	16709	7847.49	8595.16	11944.6	10329.7	14543.2	12464.5	11836.6	14873.3	5922.34	18929	6642.93	11332.6	5419.98	10805.3	9423.42	19459	12549.3
M349T169			0.273578	0.818596	4.50383e-07	1.18875e-05	349.111	168.538	7329.6	7162.89	8380.15	8723.73	7332.37	10155.6	9998.07	3935.71	7883.45	4046.06	4164.57	6525.78	8427.09	3368.38	4583.45	5347.67	4123.02	4160.54	4040.36	4454.93	5141.93	3931.94	4012.22	9659.81	2830.45	7844.12	5257.24	3387.03	4108.48	4440.14	4051.23	5148.62	3266.52	6624.54	7171.38	3750.06	4083.41	3413.77	3829.38	4738.1	9503.56
M541T112			0.733448	0.77828	4.56464e-07	1.19904e-05	541.434	111.762	45248.1	31671.7	65348.6	33375.2	40561.9	33335.4	46854.5	36564.5	34857.5	18677.7	67971.2	29091.8	82138.1	47803.2	83389.4	35450.9	82182.1	56772.7	53551.5	34264.7	14123.7	84389.9	28336.9	33722.7	33864.7	35454.4	31421.9	46879.6	40401.6	39680.3	25535.9	44463.1	37065.7	66739.9	28121.8	28014.8	19575.7	31653.5	26444.9	25493.4	24827.6
M376T285			0.222212	0.842695	4.60358e-07	1.20351e-05	376.222	284.891	4883.13	3860.39	5204.03	4875.14	4263.6	6210.89	4772.93	4274.15	4479.48	4925.6	4397.73	4272.95	5027.47	3842.03	4800.23	2947.24	3669.8	3498.41	4315.66	3540.42	5684.16	3901.48	4147.01	5230.66	5414.03	3744.82	3660.96	3493.1	2492.11	5266.02	4013.52	4781.07	4784.87	5179.8	4840.56	4356.69	5779.44	3403.34	4619.13	3283.52	4101.49
M523T191_2			0.690368	0.854702	4.81999e-07	1.25411e-05	523.359	190.738	39652.5	46476.7	71185.2	41414	46665.5	37212.7	45935.6	44770.2	53272	61849.3	55746.3	44228.2	48473	56215.5	90675.7	66940.1	87436.7	87897.4	58904	64193	53622.8	47369.3	62955.9	39651.6	58848.7	36243.4	45088.6	51583.8	44147.9	62991.7	41670.2	49598.7	54625.3	57446.8	60947.8	45566.3	66145.6	43397.9	46440.5	73548.8	44104.7
M435T194			0.493045	0.88074	5.08852e-07	1.31774e-05	435.248	193.899	54274.5	57788.7	37272.8	54121.9	51624	68880.5	57322.9	63925.1	47755.7	54670.9	57415.5	93366.6	58419.1	44725	43671	52917	45877.7	53545.6	39827.9	54641	40521.8	45556.7	46298.2	58579.3	50229.5	111894	48323.7	50302.2	38971.2	49352.3	39110.2	43659.7	35793.6	56649.3	67550.4	56596.1	40672.8	35260.6	46415.6	81629.8	42776.9
M419T229			0.502615	0.900136	5.16669e-07	1.3317e-05	419.044	229.115	37789	37049.4	47234.1	37329.6	33894.4	30374.5	31505.1	30980.1	37524.6	36098.6	34677.8	36364.9	33055.7	35190.5	36951.2	38042	38244.9	35240.2	35399.2	34760.5	37869	36405.6	34218.9	32588.7	35496.8	36455.2	38185.6	38094.5	34397.7	30961	22612.4	39996.9	35296.2	35378.5	37578.5	35745.8	30824.1	35681.8	31051.9	34650.6	32647
M396T186			0.513193	0.401936	5.43841e-07	1.39518e-05	396.136	186.163	420.2	5151.95	1004.4	526.741	31555.2	51193.7	40578	1069.24	28043.8	29016.1	30737.3	37004.3	897.193	35649.5	10130.8	43410.7	28669.5	12894.6	22767.3	16882	13279.9	3744.13	1730.61	476.713	2389.42	4443.23	2172.86	3048.65	2049.18	3885.85	1503.69	24016.3	385.277	420.54	1464.74	795.695	21401.4	9548.19	16198.5	872.658	1412.04
M510T174			1.03935	0.782171	5.601e-07	1.42451e-05	510.383	174.235	106962	63497.1	101394	65050.4	116797	72014.7	80023.6	121189	76985.6	66204.2	75898.7	79741.7	96922.7	154429	138927	64087.8	150454	115663	86814.8	86457.1	48057.1	202132	54298.8	60787.9	78994.7	108590	94303.2	167309	62472.5	141914	91492.7	108312	87747.9	102507	177450	103680	173991	52901.1	66659	104014	70155.1
M89T229_1			0.201447	0.865106	5.60462e-07	1.42451e-05	88.7516	229.278	4761.21	7189.36	8094.05	6104.1	6022.86	8715.95	4333.11	6514.12	7110.89	4539.08	5754.38	4193.45	7347.25	3864.48	5349.54	4300.65	3780.15	5016.87	7434.26	6099.78	6067.79	4904.97	4797.94	7210.61	4130.81	4037.43	6687.72	4295.72	2214.36	5919.81	4750.58	5628.62	7020.18	8234.83	5073.88	3334.33	3613.45	5073.06	8543.61	6295.9	6385.84
M610T110			0.445239	0.763596	5.67815e-07	1.43655e-05	610.472	110.329	41294.1	13622.5	21830.4	12438.9	17366.8	17378.5	12105.4	9445.32	18336.4	11436.7	14665.6	15171.9	25597.2	12181.5	13835.2	10251.5	12237.6	22711.9	20715.6	15600.1	9230.46	11658.2	4825.81	19544.3	24990.3	22042.1	9234.31	15238.4	16162.4	14815.9	10813.2	17774.7	14445.2	15053.9	17999.3	9641.76	10801.6	12257.8	9073.26	11444.2	14736.1
M365T217			0.15505	0.600362	5.98664e-07	1.50764e-05	365.16	216.779	1685.11	926.766	2509.3	688.525	1166.35	683.111	607.234	708.814	1235.43	1004.71	1333.86	3197.85	1532.83	764.685	1025.31	780.54	1180.37	1217.03	1147.36	738.466	1174.98	1429.37	2086.61	1764.99	1129.27	1966.53	2179.24	976.737	742.748	793.888	1684.98	1950.75	299.31	3631.6	1167.6	709.907	873.22	482.547	689.593	1158.88	786.86
M313T106			2.1521	0.293128	6.15944e-07	1.54408e-05	313.235	105.647	54723.9	473199	61046.5	409571	27958.3	20671.3	21051.7	538834	27261.5	28917.2	37507	28019.1	799915	30026.1	29072.4	23393.8	25328.3	41091.5	67579.5	40735.8	34555.5	436263	777469	489354	570532	850935	517962	575923	604883	725398	333480	28553.9	371429	948440	876498	493686	25247.1	34609.1	23941	771951	590137
M807T143			0.478046	1.18558	6.81026e-07	1.69947e-05	806.599	142.872	19472.4	18238.9	16803.1	15724.8	31651.1	16307.6	21660.4	1382.13	19983.1	13559.4	13970.3	24354	19451.4	19571.3	13068.1	17208.6	25839.2	19231.3	15228.4	13300.3	18165.2	11397.2	25540.1	17961.1	12675.9	13170.8	10908	16694.6	20486.2	11889.2	14435.6	17821.6	11627.1	18167.3	10648	15478.6	15314	19223.6	21386	9994.18	17443.3
M189T381			0.224968	1.12386	6.90638e-07	1.71566e-05	189.011	381.264	7126.94	8406.08	8459.9	8877.19	11896.5	14828	10833.5	9489.41	7560.3	8891.94	5818.21	6641.4	7916.98	6362.86	7697.85	7950.89	5987.12	6477.77	8217.32	7274.05	5813.66	3161	6920.74	10755.7	7104.64	7368.22	7508.13	6308.21	8555.07	7795.49	8395.65	13585.7	9273.31	8429.04	8770.99	9918.72	9121.01	10157.9	7955.88	9801.39	7747.89
M743T149			4.27133	1.14364	7.45635e-07	1.84393e-05	742.536	149.476	1.35972e+06	1.5609e+06	1.72792e+06	1.5526e+06	1.79888e+06	1.45441e+06	1.7047e+06	1.40049e+06	1.29631e+06	1.41142e+06	2.02199e+06	1.30267e+06	1.7603e+06	1.34351e+06	2.09781e+06	1.4691e+06	1.39088e+06	1.54799e+06	2.40803e+06	1.39751e+06	1.54951e+06	1.34639e+06	1.55011e+06	1.52375e+06	2.25282e+06	1.36855e+06	1.50642e+06	1.84896e+06	1.49955e+06	1.38136e+06	1.4593e+06	1.67353e+06	1.6732e+06	1.44578e+06	1.55429e+06	1.43258e+06	1.40164e+06	1.42248e+06	1.93013e+06	1.46427e+06	1.52327e+06
M315T106			0.705902	0.804415	7.59419e-07	1.86742e-05	315.251	105.9	42664.2	46917.4	52462.2	40992.5	36896.4	51495.2	30386.2	31671.3	30579.8	37911.1	36245.6	25224.6	72511.4	25615.6	49198.1	30286	27812.8	33796.5	32556.7	28705.5	36492.5	52356.5	57604.7	35465.3	60355.4	127997	58551	74914.3	31256.3	92473.9	29063.5	36019.8	12760.8	75492.2	112025	60836.7	50047	26826.9	16181.3	96206.7	42179.5
M351T256			0.331411	1.17937	7.61934e-07	1.86742e-05	351.129	256.23	7433.13	12929.4	10729.2	10687.5	10598.6	16297.6	15335	4569.5	11781.4	15221.9	10621.5	14273	10836.6	10355.6	10896	9192.37	10873	4208.65	8142.65	10394.4	10953.1	9609.95	7273.89	12379.5	11086.2	15194.7	9396.29	12563.6	10519.5	8668.53	6328.66	10558.8	10088.1	9241.86	14693.3	10990.2	10654.6	9014.29	9572.63	11060.7	13129.4
M366T31_2			0.521464	0.748889	7.85554e-07	1.91675e-05	366.145	31.41	43512.4	12037.6	24943.9	16479.6	13164.4	12953.3	4869.31	11876.2	16410.4	20315.6	16436.5	18509.7	30895.9	15362.2	16567.1	10700	15762	11627.4	15476.7	22479.5	16280.3	20759.3	15192.1	9316.85	14235.6	12545.7	15169.2	4362.36	9646.61	19518.9	4002.94	15305.3	15755.9	33741.5	18054.2	8178.14	16213.2	3648.29	17542.4	28772	20725.8
M369T167			0.752622	0.792978	7.99014e-07	1.93877e-05	369.095	167.281	41758.4	47510.8	58137.7	54138.1	31015.1	42178.1	47973.8	23485.1	44072.7	19737.2	33629.1	50162.2	49563.2	25219.3	30497.4	34731	22963.5	29609.3	34038.9	53359.2	25250.6	23079.9	22612.3	52402	26302.8	72262.4	37681.5	39371.7	29958.2	31122.3	26648.4	48726.4	25453.5	53757.1	57352.2	30922.9	36998.4	29126	33241.7	50210.2	57552.8
M308T173			0.479228	0.437912	8.01639e-07	1.93877e-05	308.084	173.381	1273.55	1566.95	1104.33	1767.91	16518.9	34826.8	17258.7	1169.75	20401.7	24440.1	36814.8	50626.7	1272.79	36293.2	10867.8	46069.4	34171.5	11231.2	19716	18736.8	17190	1623.2	1860.99	1968.16	1574.01	3110.63	1512.92	1851.28	1536.51	2414.88	1440.94	23949.3	822.772	915.716	1865.5	800.861	22121.2	9232.37	16482.6	1280.85	1506.17
M809T156			0.204956	1.21907	8.14689e-07	1.96169e-05	809.469	156.431	5508.97	5778.91	1949.07	6191.85	7891.27	6786.57	9538.3	4647.24	5673.41	3246.45	1411.37	2011.9	2988.44	3297.47	4064.9	2878.06	2513.7	3976.93	3046.07	2421.96	799.138	3260.57	4860.21	7321.52	3834.68	1789.22	3720.35	2704.73	4739.44	2112.32	4244.14	1723.08	3753.89	4178.34	4700.79	3063.11	2843.82	5070.88	2944.9	2761.83	4423.99
M165T71			0.209344	1.33755	8.64522e-07	2.07259e-05	164.958	71.1165	1058.13	1336.42	3501.21	1671.62	1698.64	1447.4	1469.02	1529.64	2023.14	1546.79	886.582	2202.16	1413.76	1469.01	3612.94	1437.52	2422.95	1646.01	2276.23	1787.12	1741.65	1481	2292.33	1681.49	2717.65	630.281	3029.51	533.824	2060.35	1643.06	3949.68	1677.5	3747.19	641.903	1559.76	2942.84	2881.01	2202.44	3366.62	2251.35	1188.01
M613T186_2			0.853298	0.753242	9.09393e-07	2.16177e-05	613.5	186.004	98350.7	29735.2	110201	32970.2	22113.3	39019.2	34130.9	48442	44304	54514.7	46903.6	42795.5	86114.8	41709.2	58031.1	32966.6	38857.8	45552.7	46811.1	42747.1	30775.6	65165.3	46854.2	45047.7	71218.9	64625.4	45947.6	86011.3	65660	42617.6	21694.9	33261.4	36514.6	41685.3	90409.7	54413.4	66303.1	47555.5	34768.2	34331.6	64626.2
M753T145			1.43729	1.18913	9.09596e-07	2.16177e-05	752.55	144.868	209796	192151	329856	228563	209429	295043	210204	211687	199130	216601	199587	189289	195166	198773	207005	205826	198996	207645	220425	175723	218007	208820	198906	197168	232207	206872	199319	203898	206854	198462	271703	281397	197065	206123	192940	221943	158252	219682	191430	194035	210597
M155T159_1			0.443676	1.10424	9.2322e-07	2.18469e-05	154.946	158.847	39569.4	42841	48628.6	42405.7	35943.9	48937.1	41075.8	41344.3	40638.3	34262.6	31710.2	30620.7	36308.8	35165.6	30820.4	34974.9	35688.5	38096	34310.5	32852.5	14557.7	33793.1	32627	43116.1	29268.7	36020.3	32488.3	36154.1	32773.8	32233.6	27770.1	29596.3	23040.4	44510.5	30048.9	29903.4	31183.7	38147.9	28597.1	33258.8	30630.4
M518T195			0.276969	0.827616	9.33663e-07	2.19992e-05	518.28	194.679	14086.8	9345.61	10959.4	12730.8	12888.5	7656.63	12136.3	11965.8	10089.6	9910.18	7831.54	18294.9	9365.2	7764.73	16974.7	11991.3	12331.9	13629.9	8626.42	11318	10300.3	9449.99	16617.3	4600.88	10947	30051.6	8413.82	7613.31	14506.4	11723.9	11461.8	11276	11384.2	13543.1	9211.85	7225.19	10175.8	9743.28	10572.7	18777.4	13034.2
M768T179			0.442016	1.22588	9.45585e-07	2.21849e-05	767.561	179.438	14369.9	10577.8	18948.1	10338.5	18686.5	9810.31	15793.6	14065.7	13923.3	23217.7	14910.6	12228.5	14295.1	11257.9	14779.4	14530.4	15331.9	15295.4	16401.8	17283.3	11719.4	15834.7	13542.6	12249.2	22577	9715.96	17500.9	13760.3	14501.9	26636.3	11181.4	18785.7	12786.9	11445.8	21262	16072	20359.7	16271.1	11322.1	24802.9	19355.8
M303T145			1.19896	1.14888	1.0829e-06	2.52328e-05	303.23	144.799	158300	189673	305205	140695	142216	160860	139097	135561	149377	146453	137220	134249	151774	136396	219229	163098	153161	167770	147424	202597	181893	153612	138825	150384	147137	181772	144103	149203	198765	184032	138728	203326	105830	136027	153039	135479	150903	115617	133005	184559	167037
M165T37			0.421741	1.26375	1.08469e-06	2.52328e-05	165.039	36.759	14463.8	5395.52	17039.9	3720.56	21118.7	12222.4	22363.1	2952.25	19955.7	21732.6	13196.5	19988.9	4553.68	17481.4	17588.3	16159.8	14596.3	8446.47	20570.8	17826	19684.3	4509.7	4385.59	3544.58	4367.19	5022.93	5443.69	6289.58	5374.44	4034.05	8658.53	13972.7	12106.2	4974.75	2535.3	9682	8762.47	10844.1	13306.8	4340.88	4031.16
M219T318			0.125321	0.77886	1.10941e-06	2.56991e-05	219.097	318.216	1097.51	1027.57	1743.45	1276.59	1158.86	1615.44	1533.14	980.876	1643.99	1624.56	1456.67	857.355	697.287	477.447	983.81	1029.73	853.172	1426.94	904.126	722.261	765.274	1301.7	675.862	1525.7	952.699	1440.84	748.494	456.844	897.515	949.121	911.507	924.747	592.798	1533.76	1441.64	1008.87	1026.73	1228.92	1057.88	782.449	1396.74
M857T157			0.416037	1.4863	1.17167e-06	2.70271e-05	856.565	156.812	13339.8	9518.29	9561.28	8301.54	10354.9	6574.33	9382.71	8779.79	8132.46	4637.16	8126.03	5731.45	6616.49	5993.21	6565.6	5973.94	6862.54	4838.07	6415.78	9604.78	5175.61	5881.41	5529.74	9386.98	7842.61	5748.56	5860.51	4225.05	6937.81	3810.82	6219.66	6754.19	6968.15	5172.59	6944.17	5386.93	5093.73	7330.29	11041.8	6225.64	8413.59
M595T191			1.08243	1.29565	1.2729e-06	2.92395e-05	595.26	191.067	4706.12	3061.43	10066.4	4964.48	78279.8	80093.7	95819.1	3480.81	87362	83824.8	90699.4	79802.6	6526.35	99820.9	77311.7	67713.4	92065.6	101041	100540	87040	123351	5654.58	6329.68	3376.12	7358.35	7581.67	6521.17	9410.46	4940.92	7213.22	5173.98	78099.9	3736.39	5865.6	6552.57	5063.49	95011.1	59142.8	61496.8	8081.98	4017.52
M169T106			2.71527	1.43326	1.28469e-06	2.93774e-05	169.064	105.731	5275.47	6490.9	7285.01	6985.02	6509.3	6765.85	5534.32	5881.86	5966.4	6083.91	5445.81	1035.03	6935.67	5373.53	6323.66	5136.92	5464.68	5285.69	5002.76	6978.67	3739.21	5620.08	6504.81	5898.16	6463.98	5458.71	5974.63	5441.93	4172.73	6914.94	12748	6307.88	11737.5	6736.55	7423.19	11340.2	7254.88	10978.3	13278.2	5478.81	5684.95
M863T129			0.459576	1.21052	1.29089e-06	2.93774e-05	862.59	128.643	19382.3	18626.9	1424.06	15718.6	16475	14761.3	13608.9	17912.1	19452.2	13190.2	17369.2	8546.31	16365	13897.1	18471.1	9885.21	11774.5	11372.7	18244.8	5739.36	14132.8	17535.5	16753.8	16012.6	15032.6	10680.4	12599.9	7109	6061.97	994.404	3166.89	7790.63	14475.8	14944.1	11036.6	15291.4	5489.31	21095	14794.4	12599.9	15099.8
M295T261			0.822583	1.28442	1.29496e-06	2.93774e-05	295.138	261.231	833.225	1815.74	770.07	2435.77	55888.3	43643.8	58742.7	2861.98	50769.1	62900.7	60079.1	104271	3592.53	52523.4	44465.1	47288.7	70764.1	62253.5	47629	69308.9	84320.2	2860.93	4143.38	1332.05	3298.44	4084.41	3988.95	2662.27	2223.48	3070.25	2059.44	44137.6	3020.7	2277.86	3703.3	2390.8	69238.6	40625.6	44682.7	2200.93	2403.46
M207T172			0.426302	0.847093	1.31799e-06	2.97768e-05	207.012	172.395	24362.1	35170.2	26186.2	23450.1	20989.6	22517.4	20132.9	27453.8	38790.8	49578.5	23392.1	31129.3	31201.7	24112.1	15783.5	22617.5	19934.4	22043.8	29524.2	28357.4	15318	28015.9	26093.7	30574.2	31318.5	37639.6	21413.3	25078.8	24345.4	25377.4	21754.5	24291.6	20316.4	22985.7	24496.7	20845.3	16428.8	18903.6	20348.1	25306	25010.5
M197T105			9.81024	1.46391	1.33499e-06	3.00372e-05	197.06	105.379	6518.44	7495.25	8247.75	3782.74	10354.9	4546.29	2953.37	4318.02	5734.75	69675.9	7818.97	1694.77	10822.7	3806.43	3807.3	3146.81	5202.12	4398.99	5149.94	6183.55	33581.9	4721.04	5121.56	5475.6	8082.42	47123.3	6004.5	3290.25	5239.01	10725	3896.44	5801.76	2763.49	2257.21	5641.83	3937.1	1936.13	4798.99	3644.99	8113.72	6066.74
M92T403			0.290492	0.897443	1.35459e-06	3.03538e-05	92.0465	402.979	10805.8	12116.3	11311	10976.9	12234.2	13073.6	12578.6	10874.5	11671.4	11616.3	15925.2	12693.8	11900.9	10836.6	10125.2	9452.35	10520.4	11775.1	11104.7	10083.7	11037.1	10791	12896.4	12613.5	10418.5	13927	7761.51	13170.4	11156.4	10709.8	10335.4	10317	12047.9	10899.5	12115.8	12327.4	11567.3	11941.5	11131.9	9842.18	10909.6
M519T182			0.252876	1.26159	1.41489e-06	3.15762e-05	519.216	182.125	172.533	1227.16	2373.76	1285.36	1930.33	3119.74	2637.35	2248.44	3270.94	2366.38	4855.16	4014.77	2019.41	1762.54	1971.94	1966.5	2058.82	2211.96	1767.42	5359.19	4225.34	3847.81	2069.09	1295.19	3857.42	3752.23	2772.41	2291.69	3549.95	2415.37	971.568	1537.73	4374.86	2065.97	4053.84	2541.95	1048.32	2196.93	924.053	1456.26	1945.81
M529T194			0.327	0.886875	1.51305e-06	3.35028e-05	528.634	193.855	27520.3	25354.4	21866.7	16191.3	28334.4	21742.4	28170.7	17655.9	18887.7	32519	14582.7	43518.9	20376.5	18931.7	18932.5	19713.6	15581.3	13657.6	20416.1	19246.7	16049.1	14990.1	16133.8	11894.9	15142.6	54400	20375.7	20022.8	18552.1	17845.8	21171.9	20790.6	21425.6	19334.7	28612.8	14536.6	23637.6	21382.6	18690.8	44316.2	25192.4
M833T148			0.369569	1.1149	1.51342e-06	3.35028e-05	832.591	148.153	33923.7	23620.6	30026.6	25271.7	31487.1	19893.3	57581.8	36239.7	19776.1	22294.2	30158.4	22840.4	27803.1	26179.8	29218.9	22853.5	13640.8	20357.5	32160.5	24067.6	25543.8	26928.7	22243.6	27714.2	23716.3	22725.4	29562.1	19003.1	15865.1	16527.2	24729.5	25846.2	23681.7	30816.7	26373.7	20988.7	8055.5	29053.5	22186.2	32033.5	22985.1
M374T183			0.604126	0.428346	1.59019e-06	3.50608e-05	374.122	182.796	1368.59	2669.33	1717.47	1516.06	45463.6	95763.3	60108.5	1673.34	40748.1	54288.3	34962.5	54603.7	2571.77	59314.9	15491.2	68389.2	39932.4	18038.1	29452.8	23798	16668.2	7742.52	6204.77	1745.28	4517.85	5531.93	6057.73	7091.02	3698.9	2781.26	2573.54	32945.5	1937.25	1511.27	4567.46	2917.74	32729.9	13013.4	33544	5005.81	3309.48
M791T145			2.32042	1.17746	1.62322e-06	3.56459e-05	790.535	145.492	448853	1.02368e+06	432737	508258	1.05304e+06	459621	488205	458452	441511	455956	442425	467830	387254	410562	392395	448687	482424	507882	518509	429997	513785	430565	411130	823558	380927	498038	405710	509555	586773	436171	428389	553421	450187	456140	465832	424293	449142	406532	428677	537759	440480
M897T187			0.61131	1.1388	1.69227e-06	3.70142e-05	896.58	186.802	62227.1	52318.9	55694	53022.6	47270	53568.8	54180	48862.7	48134.4	51074.2	44738.8	40445	52241.3	50641.9	52766	52944.2	51873.7	48167.4	51505.8	49358.4	53595.5	49744.2	55872.7	51392.5	42486	40950.4	49226.8	54576.1	53800	53431.5	57635.7	53995.4	57407.8	53236.6	52920.1	49779	47027.4	54486.6	51896.1	54409.7	52056.3
M526T199			0.782933	0.791014	1.72396e-06	3.75576e-05	526.311	199.019	60444.5	97890.2	50594.7	61237	39917.7	97566.5	56004.9	65439.8	53738.4	78930.9	58524.8	50916.5	62633.2	67090.9	142364	34667.7	52773.5	28403.5	72859.2	67405.3	53001.5	53365.9	88506.7	86907.3	19266.1	91047.3	55066.5	61424.7	59663.5	71941	29214.9	64297.6	48481	58569.2	81525.4	80097.2	57062.9	87003.5	64535.9	110544	100949
M361T256			0.143031	0.928498	1.77332e-06	3.84804e-05	361.192	256.089	7021.08	7206.62	7073.63	7696.35	8349.5	9843.06	7369.51	8849.28	7383.31	8240.6	7334.21	7881.43	7981.73	6996.57	7407.45	7906.78	7440.97	7729.73	7167.76	6725.09	7335.83	6505.1	8620.31	6493.21	9455.19	8991.76	7856.4	7843.41	8062.63	6115.04	6772.69	7013.74	6374.15	8088.46	7040.4	6175.71	5958.68	6767.09	6011.53	6857.77	6478.16
M172T372			0.534599	0.94054	1.80583e-06	3.90314e-05	172.074	371.69	102552	92704.4	106421	92628	87011.8	104799	84254.9	85010.1	83813.9	102104	78837.5	92517.8	86111.2	89979.1	83472.1	84240.4	82432.7	81272.1	93537.3	78185.2	87970.6	88531	78941	91710.5	85034.1	99361.4	76596.5	77169.6	84542.7	99137.9	88683.5	95948.5	91426.6	88261.4	88880.9	84275	87146.4	89626.8	91140.4	89082.9	87600.7
M754T145			0.836223	1.17675	1.84889e-06	3.9656e-05	753.556	145.38	74149.9	80982.2	135441	88999	74984.6	118476	80888.5	75107.9	78050.1	73207.8	84870.2	78128.1	75817.5	76529.2	92348.9	81540.5	71822.5	83832.9	81642.2	71390.7	80550	79201	73174.9	76352.9	80582.2	84446.1	61752.5	81957.2	73518	66226.6	111662	110102	68782.7	79833.3	76442.2	82054.9	73161.8	76360	80983.8	78963.6	81379.5
M630T146			0.258691	1.18338	1.84917e-06	3.9656e-05	630.372	145.502	3686.92	8803.33	10004.2	6213.61	5687.96	7586.03	5991.03	6809.34	7361.21	4390.89	4571.89	5925.48	6446.44	5673.05	3658.97	4541.07	4218.8	6445.26	4627.61	3600.79	4966.5	5133.36	5183.98	6955.46	5028.55	3275.22	3961.13	4642.1	5704.6	7044.48	5345.57	8071.89	2419.68	4805.73	5403.52	4892.26	4279.05	3640.04	7455.18	6637.57	7716.72
M778T144			0.844448	1.17186	1.88776e-06	4.03261e-05	777.557	143.537	92534.2	91546.2	84913.5	95211	147269	91194.3	91261.7	80476.9	97372.8	81663	79146.2	78080.7	82053.1	87152.4	98929.1	81148.8	84244.2	140148	121233	87547.3	81218.3	84019.3	79994.2	83966.8	78086.3	93240.2	78740.4	81614.7	80603.6	89858.1	100990	127018	88197.4	75777.8	97919.7	71482.6	97770.2	67196.8	76971.3	74722	90251
M609T190_2			0.932618	0.795486	1.89918e-06	4.04127e-05	609.468	189.683	56481.4	39631.9	90584.2	58414.8	53586.1	65488.7	63627.4	41440.3	53827.9	46533.4	79781.2	68991.9	115379	54793.7	114344	54489.7	73612.5	97042	81712.5	60680.9	49569.1	148285	74644.5	47903.9	95455.8	69247.7	51320.9	100428	84449.4	45505.2	63484.5	70828.1	73931.2	69528	96369.2	56800	126073	157779	48631.7	63738.2	56584.7
M417T191			0.289162	0.86871	1.92716e-06	4.08498e-05	417.238	191.412	6043.67	14251.4	18320.9	8942.18	19338	16245.8	13163.9	13692.7	8841.32	13461.5	8388.75	17426.1	15537.6	18919.1	11044.2	12437.4	7973.6	7727.34	12426.7	10286.2	11345.7	11286.4	11980.3	6272.13	14511.8	12736.7	6609.32	10270.4	10391.6	14484.6	12752.1	9731.91	8845.63	7239.83	7014.55	11503.2	10661.9	9195.47	10418.5	18663.2	10288.9
M215T175			0.436497	0.794543	1.99324e-06	4.20879e-05	215.163	175.166	9163.1	10792.1	16021.6	17076.8	12777.4	15806.6	23848.6	17545.6	16850.8	14777.7	14875.4	25894.6	21495.5	17450.7	40753.4	19589.9	38267.1	18178.5	20314.2	30534.9	23475.6	21674.9	14686.6	9049.91	10927.4	15539.8	11080.2	13244.6	31792.6	16711.3	7428.27	38422.5	19235.7	21934.9	16519.1	9179.34	17320.4	14080.4	18200.1	28025.6	22885
M713T230			0.14017	0.914196	2.00564e-06	4.21876e-05	713.04	229.534	4503.32	3875.31	6909.2	4858.95	4404.08	3629.32	3948.12	4202.45	5196.87	4196.64	4897.13	5517.31	3675.68	5747.22	4611.01	4811.91	4265.24	4356.22	3847.12	4692.08	4916.84	3248.22	4417.79	4723.97	4820.84	3616.67	4014.06	3858.38	4143.51	5032.2	3144.97	5102.5	4018.59	4315.89	4817.09	4156.46	4424.5	5231.26	4614.63	3992.81	4606.04
M727T147			1.39894	1.234	2.01382e-06	4.21979e-05	726.539	147.071	170581	191415	255560	179863	150942	416595	150471	176356	159281	169680	194309	178979	156860	174957	173540	162421	167109	154222	192956	165355	174174	165266	186681	164520	179847	156498	159015	172065	209979	172521	174146	180611	176490	178576	169653	146130	181371	224022	181362	159676	156291
M525T229			0.570775	0.890397	2.06967e-06	4.32035e-05	525.04	228.94	49878.4	48362.8	62665.7	49992.5	61183.2	37059.3	35254.2	43147.6	45637.9	31672.3	50202.4	47532.9	40990.5	45760	47875.9	49113.7	44325.1	47631.9	45044	47348.1	43441.7	50645.1	51237.7	42356.5	54227.1	48699.5	45215.4	56403.7	56195.6	45121	33210.6	44915.1	41330.4	42209.1	45570.2	44755.1	48623.2	49901.7	44377.5	49080	51273.8
M779T44			0.551032	1.15707	2.16761e-06	4.50764e-05	778.568	44.419	42412.5	37676.1	58667.1	51148.4	36222.3	40579.5	32286.7	39744.6	44011.4	46923.3	17254.8	11522.7	36271.6	27011	29878.1	27065.7	44866.7	24671.9	27754.3	24812.2	22082.8	34907.3	39693.3	30367.5	30265.7	26289.4	25471.6	35676.4	34214.2	29480.8	36466	30138.1	29741	39350.2	27476.1	24574.9	29971.3	23240.2	33470.2	41703.6	40112.5
M222T88			0.702036	1.45044	2.18326e-06	4.52083e-05	222.083	88.2835	34872.2	18900.8	65024.3	15983	11439.7	5383.23	8416.69	20199.1	5652.56	9098.7	6818.12	3645.2	29316.8	6668.09	1298.67	3681.31	2922.27	7109.78	6240.58	6619.32	1084.22	29097.3	17462.3	14810.5	26111.6	58990.2	25524.7	20965.4	40406.1	21699.1	23824.6	5501.2	21710.2	37606.7	22434.1	15801.1	1548	4881.8	7432.78	26389	30634.5
M413T116			0.341313	0.728215	2.19042e-06	4.52083e-05	413.322	116.482	7295.84	9664.67	5513.29	10537.9	10137.3	6042.69	23777	1906.3	7743.17	4587.43	27089	7168.04	15039.9	5299.03	60190.6	9925.24	7252.23	12215.9	7863.89	8506.76	9520.6	25073.4	6108.83	3493.04	7817.57	8206.33	5854.72	5881.51	6677.92	4117.3	5938.45	11497.2	4712.07	10230.8	6926.95	7096.17	5318.41	6634.85	6212.98	5902.39	6777.89
M571T36			0.446733	1.47668	2.19923e-06	4.52201e-05	571.324	36.003	3833.5	3667.97	7975.03	7522.44	4862.67	4462.92	4833.79	2636.91	3837.23	1482.23	3234.75	4853.97	11358.7	2117.56	6466.83	892.259	4043.44	2804.29	1695.96	4399.61	5269.86	4812.5	2551.16	4253.24	1340.55	2791.25	1044.78	7862.01	1534.15	6153.94	1601.38	4027.23	3582.81	6699.61	4043.83	3916.24	8739.33	954.345	3192.99	4509.84	3232.23
M198T151			1.16401	0.939147	2.21027e-06	4.52776e-05	198.033	150.891	381665	370742	407979	392303	393743	412750	392421	393426	386907	374780	382481	412399	381150	388140	402507	385017	384999	399561	383204	375543	379502	388349	392846	391890	387650	386948	384229	390168	360763	389544	346577	388306	371800	375640	377721	387655	370522	393218	378435	378294	389219
M649T187			0.447857	0.80256	2.28615e-06	4.66578e-05	649.202	186.581	16298.9	8844.9	21766.3	11275.8	19240	17501	17689.7	15675.7	11760.9	8638.02	9949.69	15956.3	16865.6	16538.6	14834.5	17646.7	8211.12	14544.6	19425.7	18665.1	12154.5	14943.5	12987.3	12101	17380.4	20216.2	11445.2	15444.6	20337.9	20294.9	23473.7	20453.1	17482.5	20909.5	23776.1	18362.5	22998.2	21937.3	27687.1	26028	15284.9
M528T191			0.468878	0.785787	2.37066e-06	4.82034e-05	528.394	190.872	20483.4	6976.46	21385.2	13527.6	15862.3	12084.3	16102.8	8336.7	17743.1	16468.6	10941.5	15202.4	32804.4	15148.3	18462.9	13346.7	30247.6	36009.7	12678.8	19927.2	9785.71	16760	8311.88	12601.2	20106.2	12553.9	7892.44	18892.1	11223.5	13827.9	11179.7	17142.5	17862.7	25647.7	21002.4	17436.3	33387.2	9665.38	17141.8	6329.08	13647.7
M593T80			1.69941	0.738956	2.38682e-06	4.83529e-05	593.474	79.9585	141426	96427.9	553506	389784	126250	148166	326856	307454	250596	406412	171345	191085	283346	208020	267951	337650	165646	235443	130659	149935	345770	352638	344736	138685	198660	431847	88015	257508	144048	134308	129505	260193	169723	170186	211189	140546	333777	150106	157496	153149	152735
M585T181			0.354792	0.666958	2.45316e-06	4.93411e-05	585.465	180.892	5717.58	2777.5	3931.35	5023.23	6009.69	6647.84	10594	6928.36	8426.23	4974.88	19989.1	3811.52	9884.56	9573.72	19043.5	7900.85	6834.45	15923.2	9806.45	4674.03	1433.66	33493.4	6942.53	7753.53	6776.17	3815.3	4172.86	10779.7	3686.39	1052.6	2533.8	5434.52	2156.89	8609.9	6321.34	7914.89	7417.2	6529.76	4376.96	4102.57	3480.31
M441T109			0.557058	0.791388	2.45358e-06	4.93411e-05	441.352	108.6	26875.6	24639.5	40080.8	18393	39103.6	30018.2	26680.4	30125.6	22397.8	26189	23939.7	13878.6	66135	23743.2	35957.3	22752.4	40843.7	26643.2	37632.7	27024.9	12643.9	35565.1	18467.9	40953.5	25925.2	21148.4	19906.3	32575.4	24137.8	19200.3	27525.3	29406.3	18180.3	26360.9	16048.7	14575.5	24808.6	15933.9	18488.8	48376.7	20001.1
M539T44			1.0921	0.669121	2.6143e-06	5.23815e-05	539.427	43.991	87486.8	73730.8	171752	41224.2	55818.6	42233.1	65291.5	71383.2	48669.3	32072.4	55351.7	18244.7	224459	44227.2	65715.2	17465.5	79765.3	60875.5	77232.4	27951.6	11889	51003.7	40603.3	42655.8	106317	55898	49087.9	33761.1	45230.4	41135.3	46274.8	65044.3	88078.8	255839	37083.8	40337.4	63475.9	48334.6	37166.7	46845.2	59783.4
M769T147			1.97932	1.13849	2.68429e-06	5.35882e-05	768.547	147.127	492684	1.02218e+06	695907	367062	345804	344936	411409	395303	524142	373542	519362	428112	393207	399203	372718	458350	452359	294170	529377	400715	584565	390753	388811	493117	463746	364238	539916	469940	408267	398792	367282	346444	405969	327493	521165	341452	304455	331998	350913	370787	531283
M241T101			3.32532	1.45161	2.75031e-06	5.47072e-05	241.049	101.099	7304.9	5244.74	7024.79	4453.39	8088.46	4723.59	3362.51	4270.66	8362.6	13012.3	11715.5	8547.14	5521.39	9861.94	8612.79	8396.57	10899.3	12144.8	8125.02	9052.54	12136	12461.8	8590.25	4043.55	8002.82	10940.6	10548.7	11079.9	9674.9	7354.9	4993.57	8894.76	2944.65	6844.7	7465.34	4686.54	3767.53	4741.63	3040.43	8235.81	6928.57
M229T199			0.518519	0.401761	2.79699e-06	5.54349e-05	229.154	198.697	8543.41	35515.7	5245.47	1900.85	1790.74	29183.4	46076.3	2459.88	11624.3	1709.73	7884.64	10924.7	3586.21	3443.55	30556.1	1942.56	2657.63	10054.6	4292.14	2315.43	8926.69	95143.1	2677.06	23277.7	13941.7	92785.1	4139.51	2390.19	32215.9	9753.05	21821.9	3431.58	3365.32	20861.9	4205.1	22148.8	26375.1	21679.3	19908.3	35895.5	33654.4
M377T39			0.412552	0.765338	2.82974e-06	5.5763e-05	377.339	38.8545	26528.4	25151.1	24779.7	15743.3	12724.1	19346.6	16545.8	10030.4	16749.7	16608.6	10096.5	17484	26060.6	10562	12187.6	11599.7	12922.2	12927.6	13462.6	12302.4	23238.1	13028.1	12199.9	13464	28926.7	9809.18	13658.1	17028.1	13188.8	9928.2	8804.9	9180.44	14918.4	41490.8	26081.6	14604.7	13284.1	14759.5	8277.67	13891.3	13767.9
M377T239			0.102829	0.898248	2.84005e-06	5.5763e-05	376.968	238.658	4650.23	2546.32	2623.28	2740.09	1681.41	1681.16	2406.16	4854.08	2033.04	3140.84	4701.87	2617.64	3782.3	2639.94	3198.39	3367.35	2751.58	2450.96	3900.51	2607.68	3011.9	2610.98	3202.35	1924.8	2536.74	3426.87	3048.84	2353.29	2998.77	3129.27	2687.49	3110.03	2505.13	2804.62	3216.02	3028.19	2207.15	3825.78	2561.92	3043.52	2852.83
M339T372			0.191601	0.832822	2.84402e-06	5.5763e-05	339.144	372.416	1911.32	3152.81	2372.82	2903.83	2891.18	2774.33	4613.78	2710.51	3150.42	1762.67	3668.56	3106.66	4133.85	3669.5	1774.69	3866.07	1862.94	3878.59	2355.98	3884.12	674.451	3289.73	3657.01	887.594	3651.66	2181.5	2058.45	3690.72	1882.17	1172.81	2660.56	3910.02	4105.35	3486.19	2968.07	3031.96	5300.82	3519.16	2335.1	3360.87	2498.56
M493T192			0.48059	0.888083	2.96522e-06	5.79326e-05	493.311	192.12	32616.4	32318.8	42930.9	40395.7	38620.4	39442.6	38115.5	37356.6	40410.3	34177.2	35349.7	43785.8	42066.1	42626.7	34416.2	28172.7	52817.2	34574.7	38630.8	44750	39984.7	38176.6	39674.8	37019.8	31929.7	52806.2	39963.6	28228	35816.6	38143.4	31517.7	29661.6	32732	29041.7	58201.2	35670.4	33387.1	37883.1	31097.2	56054.4	44015.9
M318T372			1.99791	0.946057	3.0477e-06	5.93329e-05	318.143	371.746	1.26483e+06	1.23246e+06	1.2483e+06	1.23433e+06	1.25634e+06	1.21548e+06	1.2333e+06	1.27131e+06	1.25869e+06	1.27141e+06	1.17582e+06	1.28798e+06	1.3237e+06	1.22352e+06	1.23628e+06	930170	1.16837e+06	1.22509e+06	1.21651e+06	1.23327e+06	1.23774e+06	1.17754e+06	1.17321e+06	1.28524e+06	1.24794e+06	1.23874e+06	1.18738e+06	1.13216e+06	1.24227e+06	1.26864e+06	1.227e+06	1.21255e+06	1.19332e+06	1.28458e+06	1.23541e+06	1.2028e+06	1.26179e+06	1.11799e+06	1.21221e+06	1.26768e+06	1.26921e+06
M616T182			0.408616	0.768241	3.07696e-06	5.96909e-05	616.384	181.712	9866.35	6430.99	32856.9	7626.19	11597.6	8454.4	9487.55	11526.4	9695.59	8062.12	16278.3	3373.68	19033.7	13374.4	20429.3	11117.7	18742.7	20121.5	23513.3	8469.99	7683.18	15152	12643.4	2237.71	13365.9	5754.62	10030.9	11907.9	9859.01	14317.2	8817.41	13500.3	9461.43	11824.8	10126.6	6268.26	7187.29	13747	9829.45	6985.86	12221.7
M413T187			0.364577	0.759049	3.10506e-06	6.00239e-05	413.322	187.025	3709.54	6306.53	5141.68	7312.75	11709.2	4055.91	12326.9	4285.17	9584.22	6980.33	9278.48	8235.58	19762	12984.2	23798.7	7365.12	11155.7	9537.15	7116.45	6364.26	7746.57	24349.7	5420.39	6135.34	7669.27	5788.69	3691.51	4405.46	3721.42	4416.15	8636.02	6988.7	6760.33	14769.1	10567.7	4290.36	12185.3	7139.86	8958.35	7559.95	5748.24
M797T161			0.391414	1.10099	3.1508e-06	6.06943e-05	796.637	160.506	25994.1	22658.6	31884.4	24874	26385.9	25864.5	29223.9	23375.8	25114.9	20205.5	23902.8	21179.5	26575.7	22283.2	23853	27565.3	24824	23784.3	26679.7	24252.4	29381.6	24231.7	24568.3	31522.5	24169.3	28561.9	23467.4	6643.12	25333.6	21646.5	25285.8	26828.8	25987.1	26903.7	22949.9	21890	23401.5	25853.7	21926.7	24622.3	24249.3
M375T38			1.27279	1.32369	3.16872e-06	6.08262e-05	375.25	37.5255	34234.8	21911.5	19624.4	39823.8	32109.5	25390.2	18270.5	21236.6	43154.9	27822.2	13163.8	12989	18650.9	15565.6	12480.7	10833.4	13832.6	19014	18842.5	17558.1	1824.86	13974.5	29566.5	26437.6	5680.05	22516.3	12525.7	10810.1	29619.4	16858.5	16137.4	11308.5	8439.18	54306.3	19587.6	21965.1	16063.7	5558.59	17701.3	25387.4	21521.6
M539T114			2.5519	0.758795	3.27718e-06	6.25623e-05	539.427	113.69	562432	362005	740509	319876	505990	361648	539947	454938	334329	72384.6	576825	171885	1.06164e+06	359237	707360	428028	1.06637e+06	1.16797e+06	726197	339063	306239	657749	379239	347392	421249	228866	296747	518619	440403	371852	285666	247818	325695	864517	323645	357203	210613	322704	343662	360157	333292
M610T189			0.634463	0.762877	3.28196e-06	6.25623e-05	610.472	189.023	57443.9	24028.4	34692.2	23298.8	24317.2	30435	24931	17787.1	25742.4	17514	30368.4	44907.5	45667.6	26905.8	32420.7	18213.9	23785.6	27907.7	22036.4	29332.6	21134.6	43084.4	19393	18798.8	40441.6	19749	17188.7	26720.9	27711.3	25268.5	20238.5	26259.3	29285	25960.2	68112.4	23945.4	30418.3	25625.7	16323	21265.7	17011
M537T139			0.495182	0.761357	3.36053e-06	6.38384e-05	537.246	138.957	19337.4	16352.9	20026.4	13196.4	20235.6	18974.3	18678.3	29184	18147.4	10129.8	23537.9	20581.4	17387.3	26461.4	35994.9	15961.3	23444.9	24723.3	21152.2	31109	9455.32	23137.4	42219.7	13961.2	15544.5	27740.3	22276.4	28799	21051.2	24632.6	8497.97	31284.4	15424.2	22743	26201.6	12347.2	22786	6147.98	25105.1	38020.1	42331.4
M407T383			0.0881281	0.839264	3.54517e-06	6.71138e-05	407.192	382.835	1236.16	1442.22	703.947	579.278	1104.61	480.891	577.955	1062.76	1071.19	1087.93	1116.4	2050.98	884.628	942.64	878.463	942.517	972.443	1240.75	1106.07	957.176	1003.24	1002.9	873.47	905.641	1369.53	2061.52	1036.81	714.45	881.665	816.007	479.337	1055.33	839.449	1009.32	834.216	827.73	778.09	1050.24	628.697	1133.86	990.858
M298T255			0.0945359	1.16428	3.59406e-06	6.75652e-05	298.013	254.643	753.36	1365.37	1256.84	922.698	1493.04	1467.92	1182.59	573.203	645.526	917.851	923.078	1008.22	1844.09	1489	1110.52	1631.13	1115.71	1266.34	1254.97	1195.07	984.177	1084.62	737.795	1452.85	1089.12	1002.78	1173.03	492.855	1277.98	1661.01	1660.26	1140.14	1670.87	993.18	1194.78	1412.81	716.449	1320.83	1742.48	1138.76	1101.54
M581T186			0.456535	0.778264	3.59777e-06	6.75652e-05	581.236	185.943	25213.5	15988.7	27901.8	27619	18773	23788.7	18571.3	69608.2	13699.3	17561.6	13056	10115.7	19575.9	15633.7	10790.4	15539.3	14908.1	13366.4	22538.3	6515.82	15875.3	14515.6	22908.7	21887.2	14267.2	22730.3	10758.5	11354.8	17335.2	27282.7	16342.2	23497.3	25866.1	15954.9	10995.9	10313.6	14376.7	7046.63	22835	17283.4	13290.2
M105T314			0.418829	0.834634	3.60594e-06	6.75652e-05	105.018	313.873	22944.5	18064.6	39363.7	19984.7	21857.8	20200	15394.6	19483.6	19879.3	19557.9	27747.9	36023	18432.8	16335.9	22145.4	7511.87	17087.8	11698.2	20800.5	6855.88	22450.8	19748.2	45155.2	18933.2	44772.3	28243.9	2845.19	24775.1	23195	23191	19720	25521.6	31019.5	15154.5	24281.6	38174.6	27439.8	20246.6	20559.6	24171.2	19337.1
M270T284			0.124206	0.852998	3.64314e-06	6.80301e-05	270.098	284.394	3210.7	1555.71	2503.06	3152.59	2030.94	1661.55	2315.38	2049.84	3394.11	1316.57	2635.63	2315.95	3267.44	2012.46	2229.47	2116.07	2397.27	2628.19	2260.27	2925.15	2887.96	2594.51	2940.26	1922.59	2339.19	2312.56	2334.27	1858.72	2431.69	2238.38	1804.99	2165.95	4210.17	3130.77	2547.15	3439.02	3703.74	2392.06	2154.96	2373.86	2556.95
M304T375			0.586823	0.926708	3.75427e-06	6.98676e-05	304.126	375.272	89259.1	97560	95238.5	99671.3	98500.9	99037.1	91409.5	104694	98731.9	104288	105587	120896	98798.5	95274.5	97084.7	99341	95761.2	102574	92334.1	100091	96081.9	103758	111913	97665.9	164462	173815	95883.2	97833.9	94493.4	104149	103763	113212	95147.3	100352	106123	103964	101820	101162	101071	103031	103018
M767T108			2.29575	1.1998	4.12212e-06	7.64541e-05	766.534	108.246	296722	639449	639000	174128	260953	264037	206711	371061	185596	330875	428772	351288	608856	463709	424251	489918	317761	345065	308798	393946	376135	312384	397968	241797	443128	317564	728457	154488	268508	360777	467292	270979	350828	294844	425463	466309	291672	370666	325630	311413	674705
M293T80_1			0.775402	1.40547	4.26788e-06	7.8891e-05	293.137	80.126	680.947	411.206	1102.69	685.507	4884.62	2531.37	4155.03	768.805	2478.84	11552.6	1846.26	1924.37	750.696	2020.25	1720.75	2261.62	2242.87	2880.83	2794.63	2338.3	10649	764.453	1040.69	448.48	2353.51	3341.11	1030.4	2198.31	2437.18	1423.56	523.638	1519.84	1055.13	1549.35	1830.85	679.052	962.789	1208.19	1338.35	1721.08	1136.83
M326T383_2			0.197037	0.796698	4.30617e-06	7.93318e-05	326.136	383.047	3188.82	3829.72	2944.14	2792.87	3174.72	4637.72	2909.01	2768.58	3602.86	4053	3534.05	2702.43	3308.4	1346.79	3391.81	2909.14	3557.34	1473.99	2562.8	1650.58	2106.27	880.22	1457.84	2341.2	2982.86	2823.21	1596.33	1310.67	1938.39	3081.06	2532.25	3155.54	2350.32	2610.28	2288.54	1683.49	1895.07	2465.46	2996.08	2861.68	3013.13
M565T191_2			0.409546	0.837974	4.3663e-06	8.01706e-05	565.369	191.352	16862.6	18089.2	23095.5	42153.1	22561.5	21406.9	25443.8	21492.7	18685.6	27634.4	25639.2	32033.5	24474.3	16679.8	28589.1	18358.6	24405.3	23259.7	31434.7	25215.6	24394.4	20689.6	15085.7	19580.3	19775.8	13542.6	15478	22005.1	13514.7	15612.6	11179.3	16331.1	19439.9	15969.9	31002.1	20417.6	15786.9	12606.1	18609.7	14021.2	18935.4
M585T110			0.375975	0.807304	4.45456e-06	8.15184e-05	585.41	109.809	16793.2	7266.01	23657.5	2119.63	8222.54	10399.7	11439.6	8865.46	9466.84	12479.5	8483.71	16153.8	27179.3	12695.7	14320.7	9518.56	9378.98	13022.3	15577.5	10556.8	17268.9	11309.2	9788.43	16734.7	10824.3	18613.9	11980.9	9973.92	8687.55	10345	4896.29	13185.3	13508.1	15007.9	12780.3	9326.48	11115.2	11023.7	11125.8	11553.3	8292.76
M261T199			0.607939	1.18354	4.64224e-06	8.43904e-05	261.027	198.604	40890.5	27027.2	43144.5	31734.8	32277.7	43701.8	28930.8	25433.8	57231.1	41188.2	18674.5	31735.4	27113.7	27511.2	20240.5	45347.6	18181.2	37767.1	35443.8	48750	18370.9	13779.3	14220.4	29590.1	36194.9	25826.6	14902.6	16425.7	19177.6	38917.4	17082.7	37164.5	19688	44168.4	25737.4	26512	46367.3	18823.2	33394.8	36133.9	33913.8
M637T229			0.237004	0.891366	4.70143e-06	8.49815e-05	637.052	229.313	7702.05	8178.43	14199.9	8559.58	8618.3	4988.18	7565.8	8516.58	8746.76	8078.79	8598.54	8850.7	8415.91	8607.86	8576.82	9256.01	8477.88	8858.93	8183.21	9711.87	9481.11	7713.3	8149.23	9275.45	9670.09	7748.09	8967.18	7842.1	9545.89	7843.34	5971	8732.56	7105	8971.87	8248.44	7671.92	7888.75	9696.19	8177.13	9080.93	8037.7
M503T193			0.219423	0.85377	4.87016e-06	8.76628e-05	502.723	193.167	9626.91	3737.85	10182.9	7298.38	5278.21	7461.93	7982.43	6979.87	14043.4	5766.08	7046.63	8332.19	9452.49	5290.3	9190.66	4414.85	6532.17	7249.98	9360.01	5170.03	8462.99	3806.4	5071.83	2689.07	13287.8	12782.9	6560.88	4905.12	7783.53	6629.48	5545.39	8709.39	8911.2	7426.62	9631.9	8151.25	7322.09	6147.41	5924.03	9340.28	10130.8
M387T109			0.385638	0.779339	5.14528e-06	9.23123e-05	387.249	108.532	10293.5	7826.34	9039.16	15881.7	17398.1	9373.58	11948.5	8548.64	11411.6	7068.73	11044.1	16249	11802.9	8514	7440.7	13062.8	10199.6	12732.8	7191.04	11784.2	12980.5	7568.39	6665.33	22178.6	11497.2	11532.6	7776.13	10159.9	12100.7	7752.71	9463.05	11453.9	7313.33	8713	12635.4	8760.59	17976.6	6313.56	17279	10641.3	20614.1
M955T151			0.340504	0.892785	5.38129e-06	9.62322e-05	954.587	151.156	25215.6	19091.5	29073	26176.5	30738.7	26420.3	22001.9	23240.5	24034.4	20571.2	24076.3	24245.8	31042.8	20383.3	20038.9	21606.1	20820.2	26340	25986.8	28516.5	6058	23369.7	20038.7	23958.8	21425	23082.4	24661.7	26925.5	25324.6	26031.3	20204.7	21571.3	28539.2	21476.9	26421.5	27894.9	23799.7	20195.8	21506.5	25758.6	24048.2
M197T73			3.29632	1.43881	5.68089e-06	0.00010126	197.059	72.61	4564.46	4181.23	7457.82	2941.01	3897.64	4146.24	2114.07	4132.02	3556.21	3916.64	3051.35	3868.87	2412.15	2310.13	2853.84	2452.37	3134.16	2025.72	1624.86	3182.91	4110.06	3458.62	3340.25	3006.49	3850.03	5645.51	4259.14	4224.77	4155.05	3028.05	3698.24	3977.65	3171.28	3583.03	3787.22	3270.19	3282.07	3084.06	3586.54	4100.52	3140.02
M286T300			0.200156	0.904412	5.74293e-06	0.000102035	286.022	300.257	8691.85	8807.89	9970.59	7685.62	8065.57	11039	7252.6	9507.15	8471.46	6467.77	7214.67	8421.1	11567.3	7858.25	7409.37	7069.73	9062.79	6515.93	10552.8	5559.8	9348.83	5580.21	10370.6	7123.03	8506.9	14207.7	7029.92	7834.82	9949.11	4801.99	6814.98	10336.4	9228.05	8139.56	6855.05	7586.63	9316.95	8360.91	9490.6	9759.39	7487
M415T193			0.357789	0.837192	5.7909e-06	0.000102555	415.222	192.835	7871.04	3958.39	10159.9	14492.2	11559.3	18416.1	11492.7	19700.1	9817.6	14214.5	14287.4	12181.2	16952.4	11648.5	11667.4	18775.3	12570	18129	9223.12	32901.1	17784.7	9605.94	16290	5470.1	12643.3	10902.5	8976	16231.9	10987.1	11566.3	17695.3	13774.2	18658.3	9045.93	14174.8	12651.9	15595.3	31805.3	10783.4	13060.6	10881.6
M887T141			0.504048	1.22636	5.94628e-06	0.000104968	886.592	140.579	14107.2	12441.6	14434.9	11577.7	12934.6	11091.2	15804.3	14949.4	12981.7	17977.5	12951.8	15120.2	15225.1	14854.4	17929.7	11535.5	14430.9	14734.4	15719.5	18691.7	21072	13926.1	14661.7	15546.6	13144.5	8748.11	14219.9	19582.2	8733.58	14071.7	10796.1	13918.2	15467.2	13066.4	15063.7	10724.3	17539.8	13998.2	14767.5	12705.7	12691
M127T151			0.382318	0.922255	6.39882e-06	0.000112235	127.014	151.457	43952.3	40838.2	40910.7	41267.7	40860.4	32792.8	37758.6	41855.1	41736.8	41742.8	42873.3	43538.3	38650.6	41416.2	40805.3	43124.1	41974.3	42533.8	44029.8	40093.6	41956.2	41348.4	41071.2	38089.6	44679.6	42005.6	43335.4	31849.3	43899	35927.2	32055.8	42608.8	40591.2	27908.2	41372.8	38940.3	40315.8	34881.2	44052.2	42621.6	42655.5
M317T372			0.731271	0.950452	6.42531e-06	0.000112341	317.135	371.725	172644	166401	177386	182522	178386	169081	175177	179701	178156	181053	183730	179985	180165	179330	184833	135448	171754	186941	192094	187361	184825	172149	180922	181855	191945	177920	185027	168172	183832	182670	170640	171900	173326	179469	177127	177083	181179	154363	179332	183060	178011
M122T151			0.741525	0.935897	6.65381e-06	0.000115966	121.998	151.093	158650	144217	159075	147614	154020	158775	151507	155273	152139	155069	147252	153590	141248	145880	147554	150388	152525	145366	152773	151048	149836	149117	141547	140333	146741	152095	141030	144624	147582	156736	140810	157510	168711	153271	152832	149241	148019	146051	162443	155412	147112
M490T108			0.414612	1.25829	6.73407e-06	0.000116793	490.258	107.55	5750.25	3577.1	603.062	7249.29	17867.1	11948.1	13596.3	7451.19	16931.2	8536.52	15966.9	15301.7	6663.32	11765.7	13292.1	12491.1	16007.4	14238.4	13593.7	15094	4828.2	4396.64	9377.87	6033.62	8371.75	4563.7	9932.38	8029.8	10750.1	4429.34	8042.55	13416.8	15530.9	1626.39	4979.42	10600.7	17994.3	15000.2	22347.3	7097.22	9765.6
M227T371			0.431035	1.08634	6.89868e-06	0.000118728	227.063	370.79	30030.2	23491.7	28083	35086.8	33710.5	22502.3	35605.4	30237.1	29306	30684.9	27129	28797.9	33143	31601.6	29235.8	19648.5	31417.7	24157.6	27011.2	27539.2	37616.7	24273.8	25179.1	25525.6	28551.4	31757.1	29912.9	33364.2	27815.8	26044.6	29388.3	23921.7	39718.5	31235.7	39766.1	37578.6	30286.4	32122.9	33016.2	34321.3	33725.2
M377T174			0.835025	0.798534	6.89875e-06	0.000118728	377.266	174.484	50750.2	43941.7	133793	45470.1	29785.7	46836.8	61093.9	50355.8	71852.3	41395.4	94971.4	142138	68954.4	92090.6	65293.7	66754.2	109984	57698.5	107781	134367	57496.8	92694.7	85109.6	51006.9	109627	111553	54474	49190	69533.3	42053.9	91676.2	145374	82598.3	49269.7	93910.7	67463.3	65010	39338.1	85718.4	74975.3	98186.6
M340T371			0.222272	0.915131	7.43045e-06	0.000127479	340.122	371.373	9205.49	7978.28	8912.58	9002.88	8773.05	9418.9	8778.96	9443.33	9576.04	9899.71	10883.1	11318.6	8432.93	9358.04	9033.12	7562.47	11092.4	8922.72	8816.11	9570.34	9884	8230.38	9104.94	8467.75	9508.97	10874	10772.9	10955.7	10913.9	9494.54	10456.4	9312.55	9100.35	10265.1	11610.3	9429.56	9484.42	7374.14	8748.9	9662.38	10358.9
M598T205			0.269277	1.26568	7.46351e-06	0.000127647	598.368	204.901	8637.25	10130.9	7592.02	5808.13	8459.65	10762	6214.2	927.629	8080.08	8382.07	3076.76	2098.89	7881.55	8103.49	4397.3	7611.7	6631.89	6707.19	4913.11	5345.28	3193.25	4522.67	5429.99	6474.41	3972.84	1710.07	3573.47	6543.51	6840.22	4678.9	8617.95	4574.2	4749.41	9137.15	3466.37	3951.32	6613.69	4675.55	6276.95	2279.98	5613.13
M625T187			0.551686	0.806913	7.70944e-06	0.000131444	625.463	186.919	28097	30123.3	22953.5	25593.3	49121	33625.3	22379.8	28762.1	24071.9	35997.9	35965.5	20543.7	20729.2	38294.4	42751.8	25074.6	40244.1	26036.4	28973.5	19477.6	16807.5	46020.8	19850.7	24804.1	42261.3	15592.6	23742.4	47241.3	35570.7	14866.5	11228.6	31621.6	25421.1	47625.4	48939	28033.8	18350.3	13516.1	22213.4	10908.6	37884.6
M626T185			0.343351	0.753515	7.75291e-06	0.000131733	626.466	185.49	6417.64	9132.04	7840.48	7844.75	13375.1	7128.24	5467.57	12123.9	3534.2	9641.08	8179.95	6734.67	23806.3	9082.8	11902.8	9439.87	7940.73	10679.6	10367.8	6109.47	4216.26	8085.1	5582.37	9400.74	8517.58	2851.11	4946.62	10114.5	5079.1	10446.1	2801.51	6312.15	11815.3	16766.7	13174.6	5959.89	12433.1	2305.33	2526.73	6155.35	7804.83
M455T192			0.717395	0.839906	7.77438e-06	0.000131733	455.333	191.611	43010.8	47801.8	60758.8	49374	53665.1	53563	95772.9	56834.2	41809.8	50761.7	42334.5	99181.2	83267.3	55190.2	75511.8	53261.9	91418.9	52582.9	51820.3	66225.9	43212.2	80900.8	48301.5	44523.1	70761	48020.5	63293.4	60873.8	39026.9	52669.4	66577.4	65474.2	59631.9	42487.1	49152	46251.5	47841.4	71067.3	36585.2	55970.7	51243.9
M868T161			0.409615	1.16067	7.82889e-06	0.000131842	867.654	161.316	14303.4	18477.4	16476.3	16003.5	18705.4	19742.2	17890.6	13545.3	16934.3	16663.7	15892.5	14499.6	14034.7	11949.9	17531.6	17612.7	15969.7	18597.7	21942.9	16958.8	20570.7	13849	15508.6	20213.4	18644.8	7844.21	16983.6	14709.3	22452.2	13712.2	19491.5	18629.6	16026.6	16340.2	22145.4	14329.8	16419.4	19012.5	16767.7	13844.3	16038.6
M147T129			1.01582	1.3134	7.85601e-06	0.000131895	147.044	129.314	21885.9	10858.8	26839.2	11818.7	30193.7	28331.2	26893.6	14063.5	26255.7	16151.9	10882.3	40819.3	23675.5	16989.1	7143.15	12637.8	18661.7	4581.95	16909.2	70997.3	17960.1	11851.3	18134.3	25273.5	26242.9	29473	16302.9	22870	28653.5	15807.2	10633.2	19497.4	9984.65	29930.7	25738.7	19588.6	9534.9	3655.23	8909.57	16882.3	12950.2
M615T187			0.188259	0.783158	7.94482e-06	0.000132979	615.2	186.549	3608.12	2681.56	3343.78	1912.38	4527.89	3617.16	3286.88	13392.4	3570.93	1885.76	2243.18	2090.75	7376.72	2216.08	4567.7	2509.01	3242.49	1724.15	2617.4	2629.61	4049.28	3496.86	3085.56	1321.91	3748.5	4356.83	3057.57	1291.87	3038.93	3800.53	1475.18	6735.43	3608.51	3969.3	2158.93	3576.6	3410.39	2466.3	3322.06	3170.22	3218.44
M433T164			0.31526	0.71196	8.0767e-06	0.000134775	433.216	163.888	3655.65	3750.39	12487.2	2317.18	1440.54	4931.08	5486.84	4697.05	4275.41	3031.4	8894.56	8798.71	3967.98	3953.64	4955.08	6136.26	4541.26	1795.87	15463.4	3852.3	2605.96	3617.7	9838.71	4296.38	16370.6	9272.64	4132.39	3362.07	14925.4	4391.35	3121.04	4839.12	5714.7	5779.21	2690.2	8361.47	4778.99	5636.75	9159.07	2597.65	6600.89
M252T386			0.157116	0.768311	8.2374e-06	0.00013704	251.958	386.297	1581.62	1718.67	1327.65	1640.3	1101.41	1128.5	3181.56	1960.9	2395.05	3297.7	1503.67	1598.45	1709.89	1251.76	1406.96	1200.11	1095.05	1345.45	1514.38	1569.91	1434.72	1130.01	1342.62	1369.22	1455.41	1779.79	1106.89	1280.2	1279.62	1609.6	1549.67	1557.45	1836.49	793.199	764.973	1234.67	1581.34	1533.54	1076.03	1643.15	415.198
M155T304			0.156093	0.777019	8.40284e-06	0.000139342	155.061	303.684	2479.53	3572.48	1409.29	3692.43	3178.01	3592.89	3516.64	1677.16	4867.14	1895.03	5639.66	1800.04	3177.36	4746.56	4276.67	2353.17	4049.08	3233.34	4957.53	3734.82	3516.25	4594.56	3135.61	1682.99	2992.84	2279.34	3556.17	1582.79	806.922	5781.65	3639.17	3891.33	2767.99	2083.89	2327.39	2785.62	3341.65	3848.41	4108.7	2556	3830.65
M327T168			0.230224	0.832316	8.42652e-06	0.000139342	327.132	168.244	5707.84	5324.69	6058	5713.9	3338.2	5652.46	3825.36	2132.57	7263.36	1762.82	3449.52	6631.96	6807.86	5645.91	3370.4	3600.49	3169.17	4143.68	1442.57	7061.77	4844.54	4145.07	3759.22	6221.82	4225.9	10686.7	5570.65	5398.87	2742.41	5373.56	4228.22	8610.67	2809.04	7062.54	6170.26	4003.86	4212.39	2948.83	3638.55	6919.67	10061.9
M495T230			0.318196	0.931735	8.78824e-06	0.000144887	495.03	229.622	31628.7	35832.5	47702.9	32391.5	33501.9	26822.3	34392.3	34235.5	30009.5	33918.7	34480.2	26520.2	29959.5	33423.6	33062.6	35181.9	28892.9	26273.3	33092	32657	32047.8	21200.5	30844.7	32623.6	26758.2	29505.5	34327.6	22299.2	33017.5	31850.9	25127	31742.1	31636.1	28524.2	30994.5	31001.4	31433	30977.5	33286.4	34341.3	30436.1
M263T107			0.68424	0.748488	9.07125e-06	0.000149105	263.126	106.69	42534.2	17246	23549.9	36524.2	19143.2	27551.6	22605.7	23925.1	28661.5	25317.3	16128.6	33834	33527.6	7909.67	29565.5	39598.6	11899.6	30202.7	23983.5	78929.5	21312.7	19515.3	35330.2	25532	43528.6	41441.2	16667.9	6588.48	39183.1	29320.4	32247.9	22271.9	30099.1	28702.3	35944.9	14204.7	31244.5	12073.6	20164.3	42798.7	41127
M491T372			0.148459	0.932877	9.11067e-06	0.000149306	491.222	371.874	8486.79	8743.08	7063.39	7517.44	7928.06	8308.43	7676.21	7666.41	8403.89	8046.21	8572.08	8413.56	8405.15	7968.72	7429.94	7137.69	9979.86	10268.8	8264.88	8799.39	8858.42	10706.2	7906.93	8179.61	8081.47	7854.45	8701.4	8101.98	8993.37	8017.13	7326.5	8342.75	7229.23	8403.41	7250.4	7731.07	7713.18	6626.23	6695.15	8668.66	8225.01
M242T320			0.160126	0.7144	9.22246e-06	0.000150688	242.016	319.963	739.907	809.846	688.843	707.109	3119.48	6298.49	3066.39	733.376	1980.76	2914.69	448.514	1372.18	622.64	1006.34	761.924	1328.73	740.775	845.958	1207.26	543.63	734.519	757.573	686.766	811.934	702.927	768.026	644.316	758.964	588.243	684.345	493.437	919.644	627.902	679.154	739.358	634.052	2185.02	866.472	2351.27	697.647	544.095
M595T111			4.02777	0.737238	9.44122e-06	0.000153404	595.489	111.025	1.21396e+06	855700	1.82208e+06	910437	996303	1.11321e+06	1.62212e+06	722370	860270	856406	1.2823e+06	968322	2.42033e+06	732077	1.24812e+06	747988	2.06095e+06	2.3679e+06	1.37403e+06	1.40842e+06	751540	3.47654e+06	745600	935648	870718	793383	605458	1.28547e+06	951357	751268	755050	1.26674e+06	868255	1.1657e+06	741083	1.0323e+06	2.42551e+06	908026	984844	987097	821008
M437T43			0.850581	0.782705	9.44452e-06	0.000153404	437.359	43.25	98885.6	38155	119292	45431.6	12097	81496.9	47729.8	45100	40889.4	58335.2	42410.6	56001	145754	35605.3	35072.4	31796.6	46273.6	76211.6	105836	23021.9	23083.2	46031.4	75165.4	48965.6	41468	107809	58535	29967.6	41311.9	48299.1	12948.6	48383.4	37852.5	113706	40736.2	68642.7	57375.9	31613	28655	35557.8	40697.6
M529T229			0.119981	0.88654	9.76804e-06	0.00015819	529.033	229.085	3514.47	3401.51	2306.37	3041.81	1774.47	979.671	1791.69	2473.54	2235.58	1993.17	2420.48	2015.36	2561.73	2633.25	2637.06	2460.16	2263.14	2434.02	2468.65	2297.84	2108.75	2084.79	2909.54	2901.08	3192.04	1630.04	2546.98	2633.23	2664.31	2242.45	1707.13	2153.27	2298.26	2016.92	2684.39	2161.77	2478.13	2536.61	1970.55	1859.12	2282.73
M953T141			0.271697	1.27034	1.00034e-05	0.000161526	952.599	141.194	1706.88	5902.6	375.347	2592.09	6483.35	3437.65	5924.23	2897.57	6039.77	4751.23	1220.69	628.667	3890.87	1856.72	1451.81	2485.62	972.533	3841.82	876.528	1357.76	1791.14	1159.76	1696.84	3667.81	1473.46	751.568	1219.4	3797.93	3188.73	2566.25	2571.4	3988.99	1008.17	2453.98	1209.15	2519.46	1569.17	2361.27	854.435	2472.24	957.682
M854T150			0.233801	1.16179	1.00543e-05	0.000161872	853.537	150.345	6948.57	10149.3	4320.38	10042.2	8570.14	8039.9	9357.09	9077.73	7162.81	6531.8	7132.53	5209.31	10806.5	7455.98	7447.11	5737.27	6557.86	4096.6	5150.65	5278.04	4058.37	5175.08	5924.02	8078.14	5838.87	5200	7085.01	7159.38	6776.59	4944.9	8136.64	5782.15	5284.08	11302.4	3923.51	3105.84	3106.79	13301.1	6645.05	3431.69	3833.54
M273T171			0.263427	0.807532	1.04545e-05	0.000167822	273.059	171.07	6684.28	2232.43	10966.8	4780.4	1633.63	4081.91	11599.1	4511.06	11490.6	7991.72	16125.2	14654.5	2898.8	9696.1	5684.27	11652	13711.1	8519.28	10974.4	26663.5	4705.84	14346	8969.16	10040.6	11711	7844.45	8190.95	6903.17	7924.36	6254.66	6648.51	9434.1	5250.04	9164.94	11108.1	11981.9	8755.79	7961.45	15853.6	12786.8	11822.3
M199T42			1.02326	1.43179	1.09706e-05	0.000175593	199.133	42.0455	7683.18	7468.63	7042.32	5882.19	11286.6	9787.69	6081.2	6337.94	7684.56	8018.08	11646.4	5620.2	9104.41	5634.44	1547.73	5181.66	5561.75	6925.43	6459.43	6129.27	5996.18	7463.84	6734.21	8221.11	3797.22	8210.8	8256.51	4141.79	4913.04	22132.5	7448.38	5707.74	4401.74	5742.81	9012.59	7028.22	9405.13	4320.39	7171.7	17513.9	5431.44
M739T65			0.764833	1.19754	1.10756e-05	0.000176759	738.503	65.3385	45646.9	107802	38671.8	45978.6	39569.6	39710	35920.1	34531.5	50277.5	41794.6	30707.9	48121.6	40180.9	35355.7	43989.4	32178.1	28620.2	24522.9	41077.5	39897.5	50462.7	38801.4	35349	68389.2	39183.6	62850.8	44409.2	43651.7	25720.7	42279.2	41018.5	35658.3	53978.8	38687.4	55205	50889.4	31728.8	46106.1	31872.3	51954.8	46576.7
M263T188			0.55596	0.660467	1.11483e-05	0.000177403	263.138	187.584	10147.3	34901.9	11723.9	7595.46	14933.6	49047.4	82247.7	5266.94	31627.7	14954.4	21482.7	18472.4	11478.4	7118.59	36614.8	12412.6	13549.6	18106.2	10278.3	10943.9	14276.2	68682.8	8051.12	31109.4	5497.68	29842.5	15729.1	4701.74	57836.9	7051.79	44026.5	21878.5	5864.92	36154.7	10698.2	21932.9	38089.4	43417	28066.7	45267	55123.3
M583T189			0.615132	0.790267	1.13456e-05	0.000180021	583.453	189.354	19904.8	37538.4	60370.3	42730.3	31972.6	17478.9	56830.3	35198.7	22797	22516.8	66130	62830.6	39617.5	41867.7	57763.6	20946.3	43398.2	51033.9	31734.7	18715.6	24215.8	49416.2	33741.1	54124	36136.7	27648.4	31562.6	64391.4	51471.6	30131.6	23603.1	26746.8	24815.5	25308.2	38528.3	46719.9	33956.1	24989.5	35920	40970	29006.4
M884T112			0.751337	1.25444	1.15034e-05	0.000181999	883.53	111.722	27174.8	73105.1	37278.2	38083.1	41803.3	55657.3	37007.7	37056.2	29473.2	82036.8	32180.2	24496.5	68658.2	98539.9	111654	108249	81121.2	82031.2	154634	45651.2	101886	86813.4	31092.3	41445	20153.2	37460.7	73746.5	38514	49386.1	79837.6	52285.4	22691.3	24691.8	48082	26588.1	41196.2	25277.5	53704.5	33391.2	50458.5	38084
M155T171			0.175459	1.20366	1.1727e-05	0.000185004	154.879	170.71	1110.58	2220.59	2424.01	2616.74	3612.16	3312.61	1716.8	1407.35	1516.82	4605.77	2238.39	722.852	914.129	2071.66	918.503	2175.01	3237.89	3790.94	816.877	2111.22	2240.81	2751.59	1410.37	2242.11	1637.69	887.545	2829.76	2910.24	2365.01	1288.44	1224.41	819.733	789.16	2486.58	870.386	1276.7	1342.49	3567.63	1315.01	1034.94	1124.39
M561T183			1.43892	1.30592	1.17737e-05	0.000185209	561.375	182.817	98720.6	108880	108373	87578.5	77872.4	92230	89506.2	109004	94262.5	95947.2	111489	66438.2	61409.8	212596	216647	77272.3	100270	62195.2	91482.4	83282.4	97586.5	96253.5	82932.9	118596	74831	118259	121589	101399	132778	109974	92593.7	129220	101630	125066	117408	110133	100037	91877.8	178288	116582	83181.2
M439T106			0.340917	0.787775	1.20622e-05	0.000189205	439.374	106.319	19068.8	9499.01	18864.2	13225.2	9590.59	8747.95	16072.2	8253.35	11926.6	2293.74	25109.8	16498.5	28493.4	11201.4	24719	14624.3	24942.1	37474	19940	14788.8	12007.1	23596.3	15995.4	1485.48	19043.6	10214.1	14790.9	23450.5	20343.3	13938.5	11089.2	15389.7	9260.25	14724.6	11176.5	7648.31	15641.2	9629.49	9217.3	11676.6	11035.1
M241T61			1.06502	1.49285	1.21932e-05	0.000190158	241.049	61.171	6084.1	3898.76	4592.19	2191.42	5417.53	3915.31	6382.3	5011.62	6349.52	14488.2	4780.56	4443.07	6498.36	4729.36	5386.11	4403.34	4826.79	5512.01	3668.47	4563.93	9509.2	4512.08	3548.16	5412.73	5423.28	5614.62	5994.41	5084.25	5895.49	2459.87	3638.63	5273.72	2079.08	2519.78	3103.99	2954.78	2920.34	3012.75	2704.23	4581.59	3108.24
M249T132			0.248235	1.32397	1.22499e-05	0.000190158	249.071	131.871	3796.32	3716.15	4714.82	3287.89	3061.77	2657.72	2793.21	2900.3	3351.04	1220.14	2276.38	3624.89	3369.36	2707.59	2313.54	924.966	1162.2	2489.9	3720.18	2819.13	1532.05	2065.59	902.893	3214.94	2720.34	2357.74	2452.07	1225.63	1358.64	2074.08	3743.97	3424.61	4488.52	3889.09	3538.02	2878.47	3564.24	2021.35	3727.2	4347.96	3061.91
M567T193			0.466883	0.850355	1.22648e-05	0.000190158	567.384	192.511	30705.8	33655.1	42929	31618.4	28408.9	30027.9	29361.5	25656.6	28485.5	29761.4	21641.8	43484.1	45213.1	24835.8	39667.2	17613.1	27972.9	27498.3	34549.9	32333.4	28780.9	34119.1	17692.6	26505.9	23777.9	30342.8	32907.1	31416.3	19743.7	39183.3	18993.1	19155.7	28116.4	37655	25583.2	22108.1	41325.9	14511.2	26842.7	34624.9	28906.8
M375T161			0.633728	1.32075	1.22692e-05	0.000190158	375.129	160.635	2216.58	3971.54	5851.05	3064.86	21590.4	31577.4	41170	3115.99	36365.8	32417.2	36179	37097.3	1117.17	80234.6	34260.3	58797.5	45138.7	46590.1	62967.8	80977.6	37191.2	4640.87	5658.15	3334.35	4613.84	1036.74	4917.58	5301.9	3686.22	6768.32	2580.43	54002.8	2587.6	4071.04	7595.3	3154.73	55432	37188.4	18485.6	4437.55	4086.98
M153T274			0.122311	0.850659	1.22962e-05	0.000190158	152.994	273.951	3422.16	1957.72	2221.41	2386.65	869.874	1521.79	1281.01	1507.78	1792.56	1553.57	1665.47	2873.53	1846.72	1293.61	1531.17	1336.48	1706.52	1156.24	2057.4	1624.37	1362.43	1443.05	1457.78	2106.04	2055.08	2947.81	2106.87	1715.9	1748.83	1284.52	1860.35	2204.01	1919.31	1547.21	2373.24	1789.16	1215.3	2091.1	2257.02	2577.4	1665.62
M418T183			0.367952	0.809883	1.24032e-05	0.000191275	418.173	183.449	17641.3	12384.2	22232.2	13565.4	9243.85	4149.92	3616.93	30701.6	4780.68	4005.52	13387.3	10591.4	14929.9	15320	19270.4	5327.42	26818.8	21167.9	19279.3	20557.1	9372.35	23188.4	15038.2	11415.7	10603.6	27002.3	17497.9	15716.3	21172.3	21352.5	9144.71	37931.8	18323.9	20563.5	21209.6	16569.3	17509.2	2535.37	18588.1	23894.7	18158
M597T174			0.63969	0.780613	1.24914e-05	0.000192095	597.5	173.669	28677.9	28197.8	4590.46	27191.5	37552.5	27908.9	51794.5	29353.9	26689	19131.4	57170.6	33504.3	58525.5	26590.4	54513.3	32173.8	55568.5	81553	34021.8	43751.9	19688	91730.1	32460.6	30732.4	48806.1	21088.1	28496.8	49586.1	22858.5	29823.3	29318.5	38968.8	30543.6	47867.7	28512.1	31303	72945	26076.4	23879.9	22147.7	28853.9
M347T169			0.472556	0.829878	1.26125e-05	0.000193415	347.114	168.612	22679.3	23310.8	26876.1	24994.5	18857.9	25344.9	25004.4	13149.3	25805.5	13335.2	14331.6	23694.6	26268.8	15704.2	11393.4	9703.1	15522.2	13619.7	12050.1	19762	9347.2	13584.2	13532.5	25859.2	13988.5	22929.2	13809.2	18262.8	11965.9	13859.4	14656.8	16999.1	12925	26573.5	20853.9	12690.9	15220.9	14293.9	12939.3	15201.3	25585.5
M199T151			0.414606	0.937916	1.27024e-05	0.000194252	199.034	151.266	60193.6	47908.7	53717.2	55305.6	55416.9	56626.8	56363.5	54013	57001	68300	59173.4	50276	53773.3	52368.4	58557	56553	57769.9	54443.7	49147.1	54251.5	61343.7	56597.8	54858.8	54861.4	53261.9	54517.5	59589.8	57212.4	54530.2	55322.4	44970.1	47603	50259.9	57474.5	51538.5	51534.1	54845.7	54909.1	53232.1	54027.3	53574.1
M887T150			0.252986	1.22329	1.28968e-05	0.000196676	886.611	149.634	6427.23	3101.55	7084.18	7371.54	6138.72	7097.95	10007.1	6243.62	5355.67	4363.43	7857.19	13254.9	4923.38	7664.99	8660.21	7871.87	8055.61	9080.41	6962.14	13896.6	11861.7	13275.8	15109.9	5909.86	8412.81	6356.05	8216.63	14381.1	9219.16	7338.09	9624.62	8569.3	5764.67	5361.51	5336.77	5350.73	11173.6	6271.2	6672.76	3190.86	4123.23
M783T145			0.396469	1.16809	1.2978e-05	0.000197366	782.511	145.379	8201.92	27981.9	17911.5	17011.2	21164.1	19718.2	15510.9	10456	19383.8	14789.1	22988.6	16759.1	17694.1	15061.3	7533.57	12439.7	8717.68	16379.6	17344.5	15715.5	15310.6	16234.5	13963.4	17293.6	15859.3	16942.1	14288.8	11142	19946.8	16573.1	17098.8	16920.1	7648.67	16382.3	18673.6	16229.4	14732	14521	14230	20428	12182.5
M576T191			0.541231	0.797014	1.31455e-05	0.00019887	576.281	191.487	24155.9	17294.1	23515.1	26370.9	58825.7	12594.4	19666.3	13182.5	24913.3	26398.6	30571.2	48105.1	21819.1	18848.9	20150	6984.2	16897.2	45131.1	17385.7	22638.1	9250.91	27483.5	16866.6	10226.5	21689.3	44615.5	16200.1	7386.06	38147.1	17539.8	7723.2	21304.4	6301.03	21370	29100.6	15514.8	26801.1	25185	25590.9	22876.2	23320.4
M494T191			0.25388	0.854571	1.31812e-05	0.00019887	494.237	190.694	8357.79	7734.34	21715.3	7804.8	9813.49	13090.5	6035.33	7791.48	9285.18	10020.6	4567.25	4794.88	14122.2	8411.12	7553.29	10323.1	5972.64	5609.8	4848.65	4965.44	7057.02	2996.84	8452.17	7805.15	11660	1933.13	4239.46	7331.27	4699.93	8294.14	7425.92	8396.64	8061.41	8634.87	4327.84	6474.77	9743.9	5005.89	8970.15	3747.52	6303.99
M471T230			0.120503	0.89222	1.32029e-05	0.00019887	470.985	229.627	2500.66	3062.38	5133.23	3357.27	1610.68	1688.63	2323.78	2002.74	3719.86	6381.23	2603.22	4060.43	1376.52	4242.23	3229.62	3826.28	4061.4	3408.74	4371.47	3931.37	4149.88	3689.57	4281.48	2438.42	3963.64	4638.09	4306.69	3489.95	4085.67	3677.15	3793.48	4223.86	3791.64	1933.16	4646.69	3868.41	3719.48	4144.51	3574.47	3957.91	4974.83
M165T151			1.5615	0.938359	1.32306e-05	0.00019887	165.004	150.888	642290	677803	635749	672570	680521	662462	684201	660031	638180	683820	615090	628263	700381	637058	641350	681905	603371	614965	634989	633435	683205	605509	608993	670535	636583	657249	634427	624609	658642	644532	607452	620690	641543	644917	644567	628673	654877	613449	635285	673258	663392
M483T192			1.68389	0.823312	1.3258e-05	0.00019887	483.364	192.451	243505	319453	383063	226172	311923	257352	234091	222026	311089	281509	256474	315862	423754	212901	216660	330555	439049	935710	293509	151540	244553	224302	312634	186101	301140	388530	204092	340661	186426	241462	334704	277631	230290	340942	279096	202539	502397	151460	214445	356562	380832
M534T196			0.339062	0.770148	1.33229e-05	0.000199299	534.239	195.844	7610.19	5155.75	7326.2	4548.98	8585.99	10628.8	6866.83	7519.41	9092.37	6282.81	19102.8	12199.5	14457.3	6085.12	8784.72	16202	10035.1	14236.1	7048.17	8620.99	4553.63	14819.6	9183.79	13975	3296.32	15973.7	7588.53	14250.3	5701.87	11184.2	5150.95	9652.38	6006.18	6290.47	13433.9	9768.22	11515.6	13082.9	10238.8	5240.86	12829.8
M798T161			0.39225	1.12082	1.39123e-05	0.000207551	797.647	160.539	24476	20579.5	27172.2	21822.5	23379.6	23800.1	20496.4	22557.2	19648.9	22165.9	20720.2	21772.7	15754.1	24936.5	27441	25104.8	25735.1	18060.5	23333.2	22199.1	42980	23281.2	20342.1	21542.3	19365.8	22072.8	24146.2	21950.5	25936.3	20786.6	23321.7	27324.3	19123.6	28476.8	25634.8	22506.8	23123	21362.4	24181.7	25165.7	24785.7
M119T130			0.641823	1.29277	1.48744e-05	0.000221303	119.049	130.042	7549.7	12412.6	15466.1	21041.5	10199	7409.98	8954.12	3844.96	16488	13449.3	7293.32	13613.1	4533.74	15069.4	6636.51	3816.4	2341.45	2997.92	5347.6	20957.5	7344.89	25055.8	7811.3	6575.34	6515.26	8486.54	2495.59	2043.62	2500.24	14993.3	7935.42	13945.1	5334.21	6954.54	19706.9	5136.55	5266.4	6535.41	4136.79	8876.16	19684.6
M752T144			2.12596	1.18407	1.50088e-05	0.000222259	751.543	144.055	472292	500382	767735	510493	538279	684927	392837	481013	442354	437562	520475	531903	496724	480881	419983	465982	480312	467381	443639	424690	460956	499127	488814	437403	468798	468848	536659	445171	440833	492177	619599	589321	504802	502161	456108	531704	433222	534351	515507	502329	448352
M834T199			0.754074	1.2489	1.50197e-05	0.000222259	833.514	198.624	48846.1	44345.5	40896	45873.7	40734.3	38922.7	39608.7	34328	46390.6	49574.7	39228.6	47006.4	40012.4	40935	46003.6	40182.7	41230	37566	48971.1	43927.2	41675.6	40140.4	39585.2	54346.6	39007	43080.8	40409	45780.4	39707.4	33561.4	41050.6	39296.3	40685.8	40836.8	46282.3	41787.8	49117.2	44831.4	42351.8	38067.5	44575.1
M137T403			0.711063	0.908515	1.56231e-05	0.000230458	137.039	402.764	83072.8	74578.8	78536.9	78656.4	78506.3	73691.9	85796.8	81581.8	82943	79195	70006	78880.5	83526.2	69509.1	74567.5	65727.4	72817.8	70664.5	64269.2	63659.3	75347	76434.7	65536.7	75417.2	81335.5	90702.2	56025.4	65812.3	71806.5	73290.6	84574.8	81148.1	78632.2	72292.4	72271.4	84699.1	82184.1	81226.3	80053.5	75291.2	70835
M323T174			0.119977	0.846524	1.56577e-05	0.000230458	323.086	173.714	3343.19	3839.2	3356.03	4120.98	4023.77	3014.64	4817.66	1051.54	3409.97	2847.25	6665.08	8264.93	2619.4	6316.9	3628.05	2714.53	5757.3	3498.67	4633.41	4361.19	3007.34	5214.93	5994.45	3522.25	5094.44	4643.96	6729.98	6516.47	4683.5	5414.27	3799.28	3669.43	2905.96	3159.01	2431.2	5369.72	4331.46	2668.63	3869.8	5520.39	5579.09
M383T108			0.17617	0.794028	1.57374e-05	0.000231011	383.312	107.644	4060.79	4285.08	5119.14	1051.81	5853.99	1216.21	4404.41	1550.8	3672.27	2523.2	6097.77	1968.67	11238.3	4691.32	4302.04	2716.51	9646.67	5864.3	5788.39	3485.45	2382.33	4920.21	3857.53	3529.71	4343.07	4479.63	11488.8	5706.89	5614.57	3790.25	4264.55	4544.92	3567.43	3808.98	5006.44	3678.8	3402.43	3024.28	2991.8	2283.67	4757.33
M393T38_2			0.395804	1.26179	1.58165e-05	0.000231554	393.334	38.429	16045.1	24582.2	58976.4	13801.5	10925.7	58035.8	43344.2	5572.41	42051.6	12261.8	12685.6	5467.78	46054.3	7913.47	10463.6	6569.84	41829.1	3859.36	43923.3	48763.1	16631.3	6252.25	7991.1	10006.7	17606.1	22513.7	12228.6	7600.88	9777.85	11164	8029.3	4187.98	7772.92	8468.98	9193.17	7665.34	13452.6	8946.51	12868.8	5822.36	10580
M158T39			0.731249	0.889541	1.6152e-05	0.000235837	158.06	38.858	176944	83277	133040	76155.4	115847	107501	156068	84147.3	158774	193020	121632	155262	130155	131195	124742	102860	110136	96628.5	106063	94787.2	114614	115755	111627	108521	121307	175862	114226	108945	107965	131512	135596	124194	96268.4	91165.5	119417	153309	98480.9	82115	141587	140869	157126
M567T338			0.382955	0.714263	1.66234e-05	0.000242076	567.001	337.81	625.056	2344.96	3811.98	2520.24	3983	2194.79	1683.71	1320.37	1920.84	1154.28	5043.45	5792.76	138.139	5750.3	7440.42	3571.85	4879.07	7794.26	3953.57	7645.64	8634.96	5265.43	5187.13	3043.66	3702	5892.46	4922.8	3986.43	2616.85	1463.21	4119.64	2280.15	2440.65	2735.15	4061.05	2781.04	5861.24	3947.23	3318.85	4279.37	5382.75
M346T259			0.098774	1.11438	1.718e-05	0.000249519	346.018	258.726	1895.45	2116.37	3178.27	2732.58	2695.87	2699.16	3296.9	1791.79	2589.63	2256.28	2849.65	3194.24	3071.03	585.009	2816.76	3078.67	2296.88	2581.55	2896.67	1136.76	2893.18	2309.26	2512.52	2057.89	3266.32	2237.94	2537.27	3166.76	3174.09	3154.73	3129.1	1353.76	982.009	2275.79	2413.27	2595.28	3661.17	2401.66	3165.96	1861.43	3441.1
M411T91			0.535887	0.799332	1.78234e-05	0.000258181	411.344	91.471	54897	34088	57171.9	25435.6	21797.3	49833.1	33562.6	21837	63367.7	49350.2	29416.1	22104.3	67945.6	22702.5	30670.7	21798.7	33942.2	44499.2	59565.7	16828.7	12247.3	70622.1	24180.7	18344.6	68255.4	21326.6	23335.5	33155	21521	27685.8	20329.5	17156.5	17220.1	48931.1	26037.5	18428.8	59033.4	26009.1	21758.5	25179.5	19056.2
M446T35			0.460707	1.14931	1.84096e-05	0.00026597	446.369	35.358	42886.4	36211.3	50361.5	31690.6	39530.5	27569.3	44501.4	21614.1	20025.7	15845.9	25498.9	20065.2	13588.6	22508.1	20486.6	19460.5	23095.4	25948.1	18731.2	29346.5	28489.3	23637.7	20174.9	21353	19110	18704.7	18301.7	19777.7	23972.4	22954.1	21890.5	30109.7	21950.1	23877.3	19114.1	19576.6	18259	17638.8	12816.6	25195.8	26055.5
M479T29			1.15168	1.2035	1.89456e-05	0.000271988	479.279	28.925	105401	110461	83584.9	85146	99435.4	97234.6	133518	91066.6	57272.2	45458.2	108048	91825.9	103070	161309	76828.8	21720.2	87098.6	72386.9	80121.8	50783.7	100902	98109.5	48598.4	81041.9	45561.6	109099	77495.3	103975	57098.7	102710	44317.3	78955.4	69295.5	100051	106750	16622	55634.3	51876.4	66322.9	51908.6	49317.7
M243T60			0.153565	0.822405	1.89488e-05	0.000271988	243.158	59.7005	4553.33	4188.05	5153.56	2668.78	2655.06	5824.9	3825.08	2069.8	4370.46	3353.46	2339.74	3509.27	4059.88	3663.55	2854.28	2461.79	3016.78	5665.72	4457.47	1507.33	2537.07	3163.55	3701.14	4584	6967.64	4752.34	2144.86	3039.84	3322.79	7084.09	2098.5	3661.22	1580.42	3553.2	5293.76	3962.64	2208.79	2002.94	2078.79	5678.86	5331.52
M413T39_1			3.05945	0.769698	1.89748e-05	0.000271988	413.197	38.847	1.65698e+06	458143	1.23333e+06	496744	457322	444825	570334	552932	501270	296098	511945	629766	1.75561e+06	473762	719789	842008	682566	392109	1.63021e+06	2.12121e+06	528330	730368	532537	403260	452429	516448	552759	242661	310011	741363	110023	429238	1.14168e+06	1.74716e+06	575138	384799	691095	563584	972099	849793	876890
M413T195			0.261628	0.707419	1.94001e-05	0.000277361	413.214	195.149	4581.84	3828.39	4787.12	4984.92	4134.31	2759.76	10325.2	3719.3	5236.79	6958.67	15642.1	5617.56	9123.19	5342.75	3614.36	2150.32	3767.16	4100.13	2209.42	5586.56	5545.42	4077.63	3164.43	3562.98	2605.64	14146.7	2514.61	8950.47	5488.42	4680.93	4740.91	2103.39	15705.6	8813.22	8764.96	7394.41	1797.81	3726.14	1575.49	6969.74	3941.32
M287T333			0.499486	1.4239	1.95872e-05	0.000279309	287.134	333.472	6529.96	14719.8	15546.9	6885.28	6140.73	4395.09	12414.2	6030.75	7338.83	8329.58	990.442	4602.45	4680.23	9865.21	7963.17	4324.15	398.801	1590.15	2334.15	3390.85	5215.47	1091.8	8684.28	7623.77	3917.86	6776.94	5338.86	4371.22	9062.93	1976.47	16535.6	3731.36	3651.87	8637.98	5659.84	9169.23	8568.21	3790.54	5461.84	2867.51	8513.94
M365T189			0.947423	0.807974	1.99987e-05	0.000284437	365.266	189.07	98782.7	82322.3	80672.6	67026.6	24765.2	39820.4	63047.2	109074	47301.2	77282.7	92467.3	92270.6	150946	69510.6	87379.5	69345.2	90048.3	85429	123426	67315.2	142478	84663.6	65359	85960.9	132200	113259	123048	66317.5	140606	109121	92639.8	122097	98664.4	104670	134483	84286.9	101007	68440.8	126697	115870	96880.6
M554T187			0.759492	0.821706	2.0083e-05	0.000284899	554.409	186.804	42916.8	42691.8	77017.6	39916.4	32289.2	41567.2	50655.7	51847.2	57922.7	34381.2	75015	65053.7	48542.8	42454.8	79590.5	47024	57981.9	93714.5	45732.1	33278.1	20860.5	39933.6	28657.4	37548	54690.9	29214.9	20836.8	59508.6	47391.6	25298.3	38764.3	56394	42367.4	62988.5	71608.1	66309.9	51244.9	34876.4	38005.6	23784.2	49923.1
M569T137			1.04218	0.613475	2.03291e-05	0.000287647	569.473	137.155	67407.5	22761.7	48471.4	55353.6	42343.6	59077.6	34066.6	25996.4	38779.9	14581.6	256511	46937.2	245011	47827.7	142443	45965.7	113830	150342	99344.3	71165.2	19101.4	551846	78393.4	47860.4	85075.6	36333.6	38341.8	53910.8	35702	40121.1	21367.3	47300.7	33995.9	51214	27638.9	26797.2	151029	31487.7	91481.2	30513.2	46650.3
M166T130			0.543756	1.36403	2.04447e-05	0.000288538	166.057	129.902	5616.25	5901	7075.75	5917.86	7597.2	8110.01	9309.24	5129.32	2867.01	5957.12	4269.22	3623.67	9453.1	7695.75	6672.18	2545.37	4755.76	4007.59	4014.67	8882.92	3463.14	4393.69	3559.76	8536.21	3571.96	11545.9	5097.15	5985.79	4607.58	5029.7	7054.77	7303.36	11980.4	2794.43	9344.3	7311.29	5236.6	7947.91	35322.5	5389.37	3167.47
M558T287			0.0609395	0.865515	2.0527e-05	0.000288671	558.078	286.518	694.425	658.226	258.55	941.829	733.929	500.852	744.255	574.884	1203.03	960.348	1185.76	1117.41	921.6	993.063	332.494	822.36	919.716	488.034	989.682	920.953	1309.05	938.073	793.839	988.091	815.273	818.044	1043.32	640.948	715.739	1204.3	554.166	762.141	1295.82	747.344	913.984	1247.34	646.529	619.194	1075.35	1089.59	1042.31
M783T149			0.39565	1.24058	2.05592e-05	0.000288671	782.528	149.071	26592.4	29955.2	23904.2	20115.6	29518	16990.6	21723.9	22386	17521.4	17286.4	9296.48	3685.39	20000.4	15069.2	16494	22382.7	18449.4	9591.97	12554	14244.2	9566.89	4757.48	22264.6	20539.3	16222.5	14053.3	14940.6	8651	16922.4	22118.3	19316.6	20841.3	13349.3	26708	12335.6	9969.64	6886.55	16019.7	8701.02	13395.2	22251.9
M372T32			0.984203	0.756189	2.08758e-05	0.000292367	372.171	31.585	126884	75937.6	257913	98814.4	69772.6	158032	79410.3	93946.8	64997.6	79870.1	59452.9	78442.1	181163	74935.9	24296.7	24375.7	39013.9	23901.2	183236	80807.6	71770.3	110492	45836.8	65587.4	54787.6	103607	122769	6667.45	81418.1	117780	27338.4	18252.4	87273	86171.8	146341	65458.2	124588	76038.6	71750.7	147450	90238.4
M303T375			0.232281	0.929095	2.11264e-05	0.000295124	303.12	375.226	15516.1	16616.4	15445.8	17046.6	15438.6	18125.2	17874.4	19685.5	16213.4	16823.3	16123.7	20553.4	17262.4	16369.3	14830.9	17338	14834	16404.5	17815	16448.2	17837.9	18429.2	16261.8	15607.4	26137.2	29353	16360.9	17345.6	16783.2	16858.5	15724.6	15748.1	15205.2	16155.8	18684.9	16526.4	18130.3	16866.2	16333.4	15419	17858.5
M624T109			0.448761	0.735382	2.14133e-05	0.000298373	623.519	109.225	27974.1	19196.7	41545.4	11639.2	33204	8312.48	27878.6	12548.2	9492.12	10796.1	11752.2	28109.8	34468.5	16464.5	4873.41	8716.84	25257.3	20578.4	36029.4	16810	8917.75	26506.3	5394.91	30342.3	21920.8	12338.3	5427.56	31054	9236.09	19926.6	13760.5	15477.4	9471.66	28399.9	9355.91	20136.6	22019.2	9228.55	10240.6	10406.7	12401.1
M485T138			0.866663	0.773827	2.14929e-05	0.000298724	485.38	138.135	90413.5	72819.9	117455	68435.8	31521.6	21754.1	40951.6	96142.8	43303.9	61691.1	31439.7	36834.3	78587.1	69935.6	130399	54018.8	114378	59991.1	89559.3	59149.1	35953.3	40533.6	33261.5	70569.4	35312.3	101323	46575.6	77143.5	55785.5	63322.5	13674.5	27035.3	31514.4	35773.1	62232.4	56818.2	67832.6	39477.9	64206.8	54741.4	69485.1
M565T173			1.02399	0.857404	2.21802e-05	0.000307498	565.442	172.892	191544	103877	205433	102746	111779	127477	122832	122964	114474	90549.9	138212	181706	168203	154908	190849	117607	204308	182374	146145	123058	97761.1	294561	181606	117995	148169	104313	102833	214567	141957	128297	99529.1	138017	153372	146500	146229	103558	213205	103566	115156	170101	110851
M311T154			3.55862	0.805091	2.23198e-05	0.000308654	311.138	154.121	713876	916290	1.10731e+06	944764	709111	814606	976545	594533	859352	329994	831215	1.51966e+06	915840	694072	696985	694094	776747	690031	676830	1.55368e+06	578724	709736	647783	983624	640438	2.21366e+06	850419	1.10442e+06	630248	710659	662443	1.33456e+06	598974	799434	1.4503e+06	653115	823719	716543	663417	752410	1.70121e+06
M567T255			0.0790922	0.920211	2.25242e-05	0.000310698	567.079	254.671	2140.32	2673.59	1857.64	454.779	3105.23	1752.5	1873.44	1669.6	1211.24	1487.34	2691.72	1604.41	2009.6	1853.55	2423.56	2023.88	1552.08	1770.69	2055.88	2526	1702.96	1330.25	2359.92	1859.87	2777.16	1977.61	1846.94	1457.21	2765.08	2015.2	2501.62	1921	1864.01	2096.17	1606.31	1523.96	1440.84	1553.89	1982.53	2007.86	2013.88
M671T111			0.661127	0.807712	2.2921e-05	0.000315379	671.46	111.249	181604	38677.8	68877.8	41677.4	67197.9	93322.9	82797.6	38684.7	49093.7	77984.3	49316.5	34897.7	69175.3	30254	42821.9	33025.2	39391.7	49961.9	127412	91450.3	50681.9	41808.3	108116	49224.1	72376.6	124818	48299.6	97450.4	38015.9	71199.3	42390.5	60405.2	35957.4	89199.7	56591.1	59634.5	47040	35720.9	27791	77609.4	142179
M209T258			0.0979786	0.938548	2.30517e-05	0.000316384	209.094	257.955	4203.3	4031.33	4287.12	4594.48	5662.57	4963.89	4991.63	4525.9	4553.16	4684.31	3615.27	4339.55	4634.76	4916.32	4212.85	5476.49	5238.14	5279.7	4905.66	5367.29	5549.08	4458.14	4617.88	3660	5726.68	4665.67	4252.9	4376.67	4218.36	3867.59	4501.9	4780.77	3795.88	4209.31	4384.42	3175.15	4137.5	4142.3	3585.13	4052.97	3245.96
M491T39			0.38244	0.690722	2.3586e-05	0.000322911	491.241	38.62	8176.99	11020.2	16768.4	11188.7	25798.2	2019.43	24232.5	24852.9	18119.7	8829.4	26726.6	23566.7	4053.28	3759.45	11966.5	2314	19850.8	8591.97	7057.94	25769	12766.6	7930.61	14610.4	7997.83	9039.57	12688.8	8990.75	12935.2	14546.1	9610.26	7670.19	15552.5	6387.06	10123.6	12832.9	3817.15	17318.9	20749.3	8117.19	10864.1	13546.4
M903T140			1.24089	1.44469	2.37393e-05	0.0003242	902.586	140.287	7540.47	14282.5	5927.94	13320.4	15865	14461.5	10505.1	10492.5	15734.8	11233.3	7314.79	1728.39	11107.7	8446.98	7713.65	6617.47	1272.6	8830.37	8257.87	6269.14	5074.17	6330.33	8216.57	11031.8	1699.63	5977.88	2736.09	11555.6	9831.97	6145.66	6680.32	8066.94	4463.17	12291	5048.97	6664.49	3610	8522.4	3592.95	1963.43	7511.89
M421T238			0.114018	0.930791	2.43452e-05	0.000331651	420.994	238.126	3055.84	3562.77	4310.74	3174.99	2760.78	1982.15	3511.55	4281.6	3442.58	2395.09	3048.37	3615.53	2558.28	3555.96	3805.69	3708.47	3250.6	3540.13	4214.6	3948.5	4509.45	2422.49	3517.63	3386.61	3435.94	3818.32	3840.95	3524.15	3590.25	3403.05	3598.72	3635.8	3245.25	3437.3	3503.24	4060.9	3490.5	4000.97	4030.25	3980.81	3849.25
M561T175			0.914404	1.39462	2.45445e-05	0.000333538	561.411	175.257	34309.4	92141.3	34190.9	22347	18455.3	19954.8	20038.8	39254.3	15376.5	81850.5	27582.9	36322.6	35878.4	20297.6	31505.5	24189.3	26220.3	25180.9	28302.7	27116.6	17820.4	26982.9	22065.4	20961.9	29252.8	22935.2	31995	32472.3	30236	30183.8	12849.3	23043.2	18220.4	39004.9	45071.7	22056.3	36500.8	16665.5	15847.2	27794.2	22606.3
M393T89			0.392114	0.640073	2.56377e-05	0.000346678	393.191	88.7285	3694.67	3257.53	8363.82	13957.8	6755.53	2085.79	2741.61	24894.1	2424.36	4930.8	4418.27	3972.87	37150.6	3622.1	5736.73	1288.99	5922.81	2238.96	3988.78	6268.37	6129.44	17164.5	42550.1	18550.6	23740.3	26968.7	34376.5	20143.9	40588.1	21545.3	8223.91	2136.75	23028.2	41126.2	14071	16663	2828.07	3883.68	4239.63	23008.4	14652.8
M743T229			0.145038	0.880999	2.58071e-05	0.00034811	743.05	229.076	2934.71	3585.67	5866.12	3229.58	1852.94	1461.17	2231.68	3110.91	2362.19	1617.58	3177.72	3270.85	2716.17	3731.63	3879.09	3616.24	3777.94	3988.34	3838.34	3084.65	3028.26	3450.82	3323	3642.22	2601.36	2670.26	2781.56	2653.64	3123.4	3081.49	2780.46	3651.79	2807.79	2624.29	3125.99	2949.85	3708.08	3413.57	3755.62	2891.1	3261.43
M753T45			0.583889	1.14097	2.59939e-05	0.000349771	752.549	44.539	54373.9	56656.9	104684	81825.3	49465.7	85073.6	54873.4	57791.1	47987.9	73049.7	41370.8	19446.9	46183.6	51383.7	54806.2	55813.1	52701.6	61282.3	44343.8	46527.4	49524.1	50210.3	47894.3	52899.9	61330.5	19387.3	54381.3	42655.1	52316.6	54598.5	95198.8	70737.3	51907.1	69470.1	51674.9	54848.9	37117.7	41962.5	48376.7	48113.7	63154.4
M429T60			0.325975	0.858031	2.62064e-05	0.000351418	429.296	60.397	19771.9	31788.6	12684.9	14330.8	27445.4	30496.3	20963.5	19921.4	23425	18629	18688.2	32729.9	13398.6	16003.7	1640.72	4895.87	26959.7	18449.8	15402	13451.1	23258.5	22800.2	13898.1	19526.8	19205.3	21900.1	16696.5	17849.8	22186.1	8715.02	9716.64	19363	20634.5	17263.6	23224.9	21909	23321.6	8815.94	16963.9	16331.3	19933.5
M375T293			0.267629	0.787816	2.62443e-05	0.000351418	375.088	293.393	4762.67	3847.94	4764.85	3987.02	10111.6	14354.3	4263.6	4048.75	3297.89	7105.79	22389	23026.2	4001.18	17281.9	10758.1	15543.1	27009.7	16958.5	11248.8	21727.2	13609.4	2753.04	4857.91	3114.53	3675.17	4667.8	3961.35	2913.47	6834.7	5612.2	5206.1	13225.2	5438.87	1457.19	6501.08	6099.19	12678.1	8783.13	10917	8264.6	7254.75
M179T151			0.213926	0.839427	2.65242e-05	0.000354302	179.019	151.299	8284.24	4005.03	4181.87	4141.95	5656.44	8150.69	5582.34	7242.11	3347.44	3671.51	7102.69	6503.32	10365.8	6160.66	5399.11	7617.73	5575.28	3961.67	4769.02	5622.08	5138.61	6533.48	8966.81	2821.31	7473.84	8095.35	5684.62	5741.07	11328.7	7151.44	8596.96	12226.6	3897.08	6095.16	12640.1	4652.76	5023.03	3523.32	5581.57	5736.31	6870.52
M233T238			0.305975	0.947413	2.7033e-05	0.000360221	232.996	238.421	32916.4	34511.5	35273.9	38212.7	30707.7	28359.3	30979.4	33026.3	31209.5	33817.8	35159.7	30440.5	29781.3	33054.1	33040.8	36132.9	33070.6	28947.1	27077	31835.5	31071.9	25257.1	33447.8	34352.1	30352.6	34143.1	34124.8	34261.1	36477.9	31901.9	31627.5	31037.3	37408.4	34327.8	31590.5	31866	29469	33154.9	30834.2	32992.5	32456.3
M611T181			1.02116	0.77283	2.71238e-05	0.000360301	611.484	181.323	74535.8	65157.4	86499.1	50871.4	158550	37358.5	93604.6	50719.7	58188.1	59719.8	58292.5	59349.7	102248	49697.2	150094	41221.1	39965.8	139820	57661.7	43258.2	62670.7	215516	27094.8	84803.5	86559.3	51234.3	100243	62738.2	71992.6	111949	35386.6	57735.8	114107	124426	159011	76179.1	78942.2	104464	46375.4	37014.4	89152.9
M494T192			0.849256	0.882386	2.71703e-05	0.000360301	494.32	192.484	150633	126158	139867	122644	144615	139849	107296	153742	153811	85263.2	139622	113185	130103	116709	192824	115232	109563	113791	145346	125884	98796.9	116162	131566	77226.6	146087	288684	138311	110931	123450	126849	118426	145810	123322	134086	143361	104251	111616	120675	111083	406130	132691
M270T282			0.252911	0.962174	2.72442e-05	0.000360411	270.034	282.459	33288.8	34703	32743.8	33036.4	33832.7	36390.7	32617.7	30679.8	33252.3	32501.5	31924	35410.5	34623.8	34172.8	30867.8	34813.7	31355.6	24511.2	35522	31761.7	34706.6	28840.6	37888.4	31057.3	36640.9	34051.7	31662.5	29660.4	32563.6	32120.8	36316.3	34188.2	34096.1	32698.6	34478.9	40263.4	35509.3	34027.1	36274.7	33223.9	33718.9
M242T383			0.535807	0.878848	2.74535e-05	0.000362307	242.078	382.733	32708.8	41256.5	41281	37007.6	33050.8	33696.1	26728.4	29819.5	33164.3	30372.1	29981.5	68621.7	32991.3	31508.4	33168.9	35457.6	26350.7	27794.3	35040.5	31940	36709.1	28269.3	30669.5	31327.2	31051.9	73402.8	34099.6	28693.2	29467.3	36522.7	32503.8	33168	33154.6	28028.9	36917.3	35847.4	33827.5	34920.2	34320.8	35620.1	33215.6
M614T193			0.209346	0.868836	2.92955e-05	0.000385689	614.205	192.527	11749.2	5889.92	11416.1	7529.15	6539.79	7761.24	11206	5862.33	6466.4	3575.76	3532.73	10451.4	6055.99	6668.32	7896.41	4870.41	7693.85	4971.71	11268.1	6818.63	11518.2	4069.38	5445.37	5267.76	11081.6	10147.5	1739.61	5142.58	10504.4	7150.93	2460.08	11072.4	9950.26	9520.2	4982.06	5982.61	9217.78	4602.87	10131.4	10592.5	7121.15
M353T173			0.722946	0.807307	2.96131e-05	0.000388937	353.266	173.062	27648.7	49284.5	66871.3	40339.2	37943.9	39475.5	58374.3	47629.4	39098.5	36408.2	59130.5	33825.6	100561	52023	84024.7	57989.9	73571.8	74022.5	59218.5	41687.4	57209.9	77672.7	50099.8	34716.3	75105.8	42405.1	40476.8	58284.1	74138.4	39737.9	38477.9	73602.6	40805.6	93634.9	53217.8	42495.7	53539.5	35649.7	43165.8	43396	44312.1
M361T192			0.467175	0.859518	2.97081e-05	0.000389254	361.271	191.805	33759.2	31532.4	54107.9	34403.3	42109.9	36736.2	33475.3	42766.8	33597.4	54681.1	32778.2	58738.2	40757.9	34444.8	32848.3	33276.4	44523.3	38163.8	43252	33336.1	53763.4	20087	32711.6	29811	36775.8	62342.5	32250.7	34096.5	41733.4	31574.6	37019.4	40437.1	36754.6	27700.1	49914.6	43666.4	27367.7	16503.1	35702.2	37048.2	43886.5
M881T154			0.301331	1.27895	2.99059e-05	0.000390913	880.565	154.1	16668.8	14838.7	12023.1	14864.5	13275.6	10189	8005.65	12716.5	4962.54	3535.35	7604.85	3292.66	13268.7	2525.13	8949.86	5638.46	4567.78	10259.1	6425.04	9484.34	1334.69	10039.2	6746.9	10626.1	7959.41	3210.66	8552.64	4728.28	3648.42	8559.72	7105.22	5220.82	9394.88	13390.8	9173.84	8320.8	1125.63	8920.3	9925.58	10270.5	9578.67
M504T193			2.55755	0.912998	3.03961e-05	0.000396377	504.306	193.099	1.9112e+06	1.4789e+06	1.86754e+06	1.82794e+06	1.86198e+06	1.91136e+06	1.64321e+06	1.91767e+06	1.90532e+06	1.51362e+06	1.74386e+06	2.04625e+06	2.33541e+06	1.85867e+06	1.92821e+06	1.87319e+06	1.80498e+06	1.77781e+06	1.8996e+06	1.78937e+06	2.00055e+06	1.72812e+06	1.74711e+06	845623	1.78394e+06	2.47225e+06	1.64948e+06	1.80995e+06	1.93084e+06	1.81461e+06	1.90895e+06	1.77599e+06	1.80688e+06	1.32276e+06	1.94044e+06	1.79105e+06	1.66434e+06	1.84054e+06	1.74769e+06	2.73854e+06	1.86439e+06
M346T387			0.108054	0.877053	3.21136e-05	0.00041652	346.161	386.709	1369.14	1525.48	1313.17	1414.12	1926.83	1177.07	1799.01	1949.03	692.678	1202.18	2571.89	1657.69	1672.6	2512.08	2265.36	1963.26	1765.63	1734.05	1674.09	2555.7	1613.4	2040.97	2320.47	1849.54	2515.5	2919.98	1628.73	1667.82	2207.96	1910.41	1749.01	1795.32	1729.15	1846.12	1547.96	1876.28	1550.91	1740.04	1833.86	1707.31	1726.3
M393T158			0.360265	0.810712	3.21515e-05	0.00041652	393.139	158.038	10353.7	13587.9	14487.3	13688.8	10370.3	10077.8	14506.4	6202.37	9394.68	10367.2	5787.04	14736	14047.7	5271.79	6456.67	7783.88	6734.43	7344.51	8047.19	12318	21198.3	5018.28	4586.54	13141.4	7649.43	19277.6	9058.84	7468.13	6757.25	8887.56	7811.07	13599.8	5722.06	12776.6	12330.2	7135.6	8765.04	8874.3	7076.22	12468.6	18634
M374T353			0.11483	1.24661	3.21684e-05	0.00041652	374.09	353.138	684.333	731.577	2212.72	515.097	426.111	528.119	881.47	463.391	1435.38	1536.3	961.15	1662.88	1085.71	1083.11	622.639	594.124	890.97	733.646	1090.62	1153.61	907.917	1170.7	929.57	431.823	608.345	1154.48	622.074	974.522	770.5	886.153	1013.77	835.779	788.746	866.898	1157.02	1381.61	660.686	1051.51	663.603	1154.86	723.497
M531T230			0.154213	0.905702	3.23346e-05	0.00041745	531.054	229.506	3552.98	5714.93	7057.16	4433.44	5486.4	3011.37	4941.28	3927.95	5098.18	5315.53	4136.56	4829.54	5186.3	5191.14	5432.51	5799.13	4698.98	5336.87	4433.12	4011.48	4072.63	4110.61	4765.46	4477.59	4852.8	4255.06	4805.15	4747.1	4181.75	4178.71	2489.71	4234.4	3601.5	4833.65	5002.9	4349.16	4178.39	5246.57	3266.71	4070.71	3950.68
M311T98			0.632229	0.78684	3.23923e-05	0.00041745	311.22	98.044	35276.9	68614.1	126172	43976.6	22003.4	61836.9	41535.3	28980	30148.2	49919.9	45562.4	24812.2	61267.7	21324.2	59066.9	13942.4	27035.8	38739.7	29940.5	23991.4	69460.3	44928.8	154775	45058.4	66342.3	66342.4	124685	86607.1	80397.3	70181.9	22723.9	21788.1	38513.2	47944.7	67337.5	25253.9	16410	52209	17477.3	46881.9	27851.9
M569T110			1.00063	0.674679	3.26181e-05	0.000419376	569.473	110.308	51605.3	39206.4	51370.9	48449.1	71256.2	78585.4	77433.1	29540.2	46020.3	33795.8	62834.6	34731.8	156128	42948	98772.4	50122.3	33839.3	70372	49460.1	45703.2	18314	135858	47127.8	40459.1	43424.4	23225.9	25968.5	30742.3	46049.9	38420.4	29221.2	49283.1	31395.3	45876.2	42405.3	33830.1	115666	38771.8	53621	45064.4	44444
M335T108			0.625933	0.717413	3.29721e-05	0.000422937	335.219	107.891	64524.9	22590.9	29732.5	15356.4	8913.88	25067.1	17159.5	15136	17023.4	15579.3	24903.9	17717.7	30701.1	9331.38	21841.6	16823.1	13288.8	15343.3	13004.6	24202.5	21261.5	13549.7	18805.8	17655.4	29671.4	16340.8	13700.5	7440.15	14997.5	29364.9	67535.3	14798.7	11906.1	29491.1	12563.8	23623.1	17432.6	19134.5	9471.01	18923.6	28692.1
M884T156			0.429401	1.22307	3.33757e-05	0.00042695	883.529	156.103	31695.4	35225.3	18889	27938.9	107262	34536.1	19140.1	20268.1	49684.6	9624.51	18873.4	18916.9	29666.4	26091.2	20242.3	21118.9	26585.8	33150.3	19313.5	17836	8582.02	24250.4	23718.4	37071.5	16248.2	13768.6	20696.7	18915.7	25271.5	16569.9	28575.9	23717.5	18482.7	30388.7	19595.9	22218.1	46791.4	27690.7	42985.7	43675.9	24439.4
M178T319			0.10035	0.854607	3.34406e-05	0.00042695	178.087	318.912	1091.14	1234.63	1826.63	1343.46	2011.34	2386.08	2502.96	1418.91	1569.15	2220.02	1868.57	2946.57	1716.29	2152.53	1406.52	1836.53	1742.52	2139	2264.6	2225.79	1877.67	1014.92	1247.83	1266.47	1858.86	1623.31	1001.44	1035.75	1385.3	1428.93	995.23	1775.57	1284.41	1418.67	1032.89	1112.22	1735.84	1339.9	1566.35	904.612	1262.98
M345T372_2			0.17763	0.914206	3.35489e-05	0.000427339	345.153	371.514	4676.17	6328.19	6401.8	4744.78	6994.05	5033	5433.36	5159.31	5863.04	5122.54	6219.43	5818.94	5832.11	6235.44	5975.8	5610.74	5165.49	5705.95	7003.94	5151.78	5759.82	6541.52	7372.99	5036.81	6283.84	6752.08	5556.69	4844.92	4789.4	5981.42	6323.22	6624.73	5885.49	5142.93	4606.25	6237.28	5829.38	6121.86	7307.16	5441.06	4459.49
M927T142			0.814956	1.3008	3.46354e-05	0.000439299	926.586	141.861	26189.4	16978.2	19929.2	24000.9	18451.4	25412.2	21420.2	15740.5	16357.1	37864.3	13029.8	9113.95	22993.5	13560.6	14798.1	18317.4	10309.3	15405.1	13054.9	12509.1	16314	14753.9	12242.1	22666.2	13794.8	8958.83	12269.6	12785.2	11993.7	14416.5	13120.1	1511.53	10027.7	21535.3	6093.15	13058.2	10430.4	20668.1	10925	12328.5	4337.55
M220T37_2			1.53168	1.12444	3.46478e-05	0.000439299	220.144	36.686	123955	342102	55920.7	265508	134261	143417	293237	198094	184582	45005.8	222626	234410	157629	215676	214528	228346	222705	200429	222771	186302	64259.2	200018	244643	237068	230511	243658	241387	249166	307375	192117	299280	259264	483317	154864	189519	261024	272288	331009	364917	136951	273746
M317T309_1			0.199951	0.725942	3.54489e-05	0.000448421	317.051	309.424	1761.31	1458.9	880.674	2528.03	1758.97	1740.62	1220.25	2128.54	1690.45	1393.04	957.288	1740.07	1349.32	973.353	1328.37	1144.26	689.806	953.259	723.785	1076.82	1134.91	664.684	1298.12	2392.96	952.538	896.263	744.875	720.181	617.423	1138.7	565.891	863.563	588.559	1050.61	837.284	1077.67	1560.53	340.417	539.634	565.102	1438.24
M347T194			0.276595	0.792339	3.57981e-05	0.000451797	347.219	193.739	8614.05	7630.99	9499.65	3535.85	2243.35	3143.72	3601.61	8953.29	6076.42	10059.2	2054.05	5362.91	14748	6737.76	7379.5	4212.38	4019.44	10598.3	4821.85	10000.1	9734.79	1856.8	6055.32	4424.89	4866.77	8876.55	7023.56	5674.86	7785.67	5704.39	6279.58	1776.85	15834.5	11167.6	12597.2	6436.79	4976.45	6624.43	9419.97	7675.64	4708.13
M471T186_2			0.375015	0.779823	3.64957e-05	0.000459544	471.364	185.568	11644.9	12055.9	28237.9	8404.69	10096.9	9859.93	14942.8	11274.4	12684.7	8612.04	15086.9	11817.6	14980.3	16148.7	18754.3	8905.06	23838	13755.6	16708.7	5487.3	7724.29	15999.5	6942.66	10443.7	10989.4	7631.85	12101.5	13692.2	8037.58	9280.88	5425.38	8322.29	8411.34	20877	9535.36	11325.1	13629.4	4868.7	11848.4	11319	7033.26
M213T309_1			0.287238	0.8229	3.71614e-05	0.000466856	212.956	309.321	4951.3	5741.72	5489.19	5815.9	5367.02	5613.51	6186.24	5303.36	5898.24	4532.69	3554.71	4224.44	4432.55	6584.07	4338.56	5776.34	3648.66	4033.71	5711.87	4672.56	3894.64	3659.18	4862.75	5769.87	7342.75	5562.61	1983.04	2878.35	5216.1	5731.83	4803.58	5578.46	5353.31	5631.08	5641.26	5817.02	5486.4	5470.83	4580.36	6509.11	5924.88
M257T332			0.390547	1.16241	3.81808e-05	0.000478568	256.991	332.156	11886.7	10360.2	14145.5	10815.3	6045.7	16117.8	10528.3	15542	13050.2	8009.41	13254.6	21866.4	9711.11	15856.3	14274.8	18892.4	11282.9	14609.6	24603	14056.3	21799.3	12635.4	16875.2	10751.7	23895.4	26410.6	18662.5	13112.5	24075.5	20251.9	13553.1	19744.9	18782.6	16802.6	28681.2	17745.3	17206	20557.5	17835.6	18790.4	16578.7
M794T175			0.542125	1.13685	3.83527e-05	0.000479628	793.617	174.92	56530.7	46030.6	57632.9	38756.8	50846.3	31562.3	47648.7	40535.7	45738.8	42558.1	41786.9	56516	35856.7	39259.6	41797.9	43412.2	40910.5	39335.2	39004	45407.7	65667.2	45971.1	40216.5	35250.5	52850.8	56399.2	46904	47752.5	43512.8	47973.3	54800.7	50759.4	51396.1	55755.5	35978.4	39278.3	47927.6	32839.6	38063.3	44990.9	39277
M247T42			1.7099	1.31905	3.88205e-05	0.000484375	247.168	41.562	10167.6	9656.74	28660.5	10976.8	19858.8	15325	9898.86	6130.04	8744.3	4761.71	7963.37	6190.81	11828.5	7262.53	7527.83	5683.92	9985.76	9919.62	15232.9	6520.14	4226.67	13341.6	15135.7	6101.97	18198.2	35697	9884.3	8524.98	12280.2	12617.2	9499.12	4005.91	8475.67	16737.4	9348.26	10982.1	11067.1	6501.42	7123.8	12976.5	14477.6
M510T35			0.293963	1.19939	3.89675e-05	0.000484811	510.292	35.483	10209.2	7906.41	11173	9789.45	13527.8	8607.79	6887.91	9736.55	7871.46	6111.34	3381.94	10703.1	8966	10008.6	9357.26	3213.68	8415.37	6017.45	11225.7	7700.61	7420.35	7485.32	6293.56	11070.7	3951.48	5256.95	5002.71	7879.87	5226.52	7455.91	6752.3	10472.5	7549.21	7770.76	8425.3	4865.83	5504.08	6434.58	7414.07	8443.39	5284.96
M866T160			0.25594	1.23777	3.90322e-05	0.000484811	865.636	160.15	5704.62	4205.07	2014.79	6191.29	927.192	4817.47	1818.84	6537.51	6097	2893.64	2282.5	2348.13	7052.96	935.757	4260.41	3496.41	1495.12	6995.47	6020.88	3237.99	2374.15	4144.87	958.082	604.949	2523.68	8385.33	1381.12	4113.87	5725.72	4844.49	4446.35	3694.93	690.358	1255.28	2050.41	1121.54	4488.21	2346	3948.56	1026.02	5932.85
M728T108			0.568557	1.25033	3.99752e-05	0.000495403	727.542	107.629	65536.5	28886	79415.5	35710.6	33495.4	99625.1	44487.5	33010.8	37165.9	53155.2	27789.7	35657.9	41159.8	24030.2	47986.5	71438.6	28258.5	28299.9	44642.1	11995.6	74969.1	26770.2	49115.9	30244.3	25515.2	37643.7	26800	30708.5	31692.9	28938.9	29890.1	43412.7	25850.3	84331.8	21393.1	51592.3	23192.5	29639.9	16553.4	29134.1	70575.8
M522T189			0.353528	0.889559	4.12528e-05	0.000509274	522.35	189.411	22647.1	22380.2	22410.8	18269.3	25483.9	18214.5	19628.7	24107.4	26174.2	19753.1	29497.5	16740.6	23173.2	24660.8	34614.3	25196.6	24580.5	20908.5	24456.9	26130.8	21719.8	29022	24148.5	14570.8	34161.6	25371.2	25676.5	21248	30447.1	16412.2	19826.8	23726.1	25312.2	22419.9	27813.5	17216.6	25002.1	22271.2	24743.8	44058	22699.2
M550T193			0.427828	0.83372	4.128e-05	0.000509274	550.409	193.493	22911.5	20070.5	35681.7	8995.69	47011.2	6785.64	17330.3	14722.5	20227.3	28271.7	27211.5	14569.5	19431.1	18933.5	25858.2	19269.6	39309.4	24497.9	34153.3	12971	16801.3	20929.1	18677	9355.81	19238.2	22224.5	17597.1	13577.4	32347.8	21896.8	17265	13602.5	19742.6	18920.1	29554.8	17816.1	19791.8	14031	25925.3	28371.5	24203.5
M316T383			0.408209	0.874183	4.23997e-05	0.000521915	316.114	382.967	21036.6	18942.8	25696.3	16102	21885.4	15349.5	16961	20772.9	21153.8	17728.6	18441.8	39583.9	20079.5	17362.1	21337.4	18264.8	18631.4	18272.7	19446.3	18811.6	23142.6	16764.4	19256.3	16891.1	17061.2	41233.6	20231.3	16301.4	21617	18543.4	16665.9	20881.9	17589.1	17171.1	23318.6	18430.8	16526.2	20557.6	16304.8	22101.5	20319.3
M516T352			0.0618393	0.880565	4.29972e-05	0.000528087	515.962	351.87	1459.96	906.135	1124.37	975.067	699.617	1896.82	962.214	1088.23	718.629	1122.45	1141.69	817.391	1279.18	1234.71	1200.41	722.708	986.122	882.923	733.263	1680.77	1155.21	1081.81	940.192	1503.18	1277.35	985.598	1475.42	1128.57	1562.51	1379.65	992.751	1164.63	1118.12	1541.55	1008.78	1017.87	973.394	864.791	822.68	1401.9	1442.05
M247T230			1.4194	0.961207	4.31433e-05	0.000528698	247.012	230.049	783685	807930	1.11828e+06	847400	815410	749862	772606	774318	749199	788614	752236	820828	796449	729240	777199	766862	689828	736174	746661	840956	777441	581882	766677	787042	767790	878079	671341	689822	762798	795241	815899	774190	706608	781473	798749	806510	759097	757885	812304	795933	799336
M141T212			0.138617	0.859095	4.33473e-05	0.000530015	141.091	211.698	3685	3812.34	1969.35	2362.07	1289.21	2253.11	2660.03	2971.14	2291.73	2878.37	3776.7	3775.83	5112.14	2693.79	2939.38	3766.48	2288.54	3326.03	2576.32	4574.2	4450.65	2765.62	2213.87	4438.38	5606.68	3185.07	3016.89	3101.05	5322.49	6163.29	3921.22	3257.44	2556.2	2860.52	5025.11	3886.96	5907.54	3017.09	3579.78	5080	3695.54
M361T255			0.125976	0.897544	4.41766e-05	0.000538955	361.068	254.748	3794.71	4093.49	5846.83	5408.21	4538.16	3313.89	4180.78	6124.27	5318.6	3391.64	4880.58	4312.76	5286.13	4451.3	4737.26	3789.45	4136.92	2808.48	5589.88	4885.71	3686.11	3661.06	4635.86	4441.12	4749.89	5137.08	5098.85	4666.49	4755.45	5040.82	4585.91	4365.04	5413.03	3730.32	4805.44	5408.08	3767.03	4300.43	4891.61	4470.47	5011.64
M507T191			0.259308	0.885134	4.4477e-05	0.000540406	506.742	190.799	12072.2	11273.9	12052.9	12008.8	12796.5	16662.6	12813.7	13536.9	11349.7	12352.4	11049	15287.7	16123.1	9165.46	9694.99	13006.5	8642.32	10871	10433.9	9978.8	8349.06	12146.4	8166.59	10779.3	14718.2	20007.2	10532.4	10085.3	13260.3	9324.79	12919.8	8721.4	12824.2	17176.2	20026.2	13144.3	12304.5	8611.73	10834.4	27109.5	18067.7
M194T157			0.236384	1.27336	4.44924e-05	0.000540406	194.087	156.829	2221.53	1061.11	2068.23	3804.23	5546.8	1768.33	1564.13	2224.17	1963.47	1725.2	1049.68	1951.05	943.455	1610.03	4495.08	1242.16	1671.7	2713.57	1637.79	873.3	1724.57	1051.66	1226.63	1723.21	1853.42	2697.86	1176.16	1303.81	813.932	1661.41	1671.73	3339.67	1029.58	1585.47	1514.63	2305.79	1871.13	1359.45	1561.27	1657.97	992.434
M328T178			0.196691	0.816628	4.55121e-05	0.00055157	328.228	178.434	2938.1	3886.01	4047.46	2316.81	4686.22	3037.96	2301.1	1917.7	3658.71	3239.28	4372.55	3505.38	7383.82	3585.15	4463.01	4506.61	3457.16	3686.79	2537.85	3008.69	342.104	2938.06	3248.99	2268.18	3310.73	3639.73	2938.91	2756.84	2808.57	5410.39	2468.28	7143.34	2250.31	3247.32	4692.18	3482.05	3528.11	3722.6	2316.93	3391.23	4130.58
M438T255_1			0.12855	1.08902	4.5944e-05	0.000555578	438.035	254.648	4201.25	4260.03	4111.89	3802.53	3299.12	4066.71	3640.78	2656.54	4177.31	3000.72	2666.87	3268.31	3731.42	4760.7	3014.59	3944.01	2773.74	2601.56	3912.27	3722.6	3076.96	2260.65	3443.27	4153.67	3495.6	3086.5	3960.7	2627.96	3495.58	3741	3033.1	3368.6	3435.88	3132.41	4491.37	4152.38	3478.75	4703.16	3320.37	3716.51	3969.62
M424T193			0.155313	0.860361	4.6552e-05	0.000561694	424.169	192.697	1555.31	4259.51	1227.39	3601.48	2660.38	3195.37	5442.28	3677.48	3724.12	4094.09	3308.8	5169.53	6375.47	3120.64	7122.12	5964.88	3688.33	6257.99	3884.06	4856.8	6116.66	6293.13	4345.84	491.866	3476.28	9307.17	3902.05	5619.75	2761.65	4586.89	3627.82	3449.94	3381.19	2844.9	4549	4813.75	4256.56	6360.71	2649.43	4085.56	5727.25
M528T144			0.23546	1.17266	4.69797e-05	0.000565611	528.268	144.052	6317.66	8357.72	18343.9	7947.46	7397.75	8912.57	4250.97	6827.57	5741.67	6713.82	6902.47	3654.38	8049.44	6488.98	5454.91	6686.79	6845.28	7936.04	6885.03	6056.17	5620.94	6749	8626.51	6745.21	6982.44	7175.97	8585.5	6850.37	7413.39	5751.8	7775.44	9726.61	6625.02	7755.73	4884.33	5634.87	4292.36	9595.8	8822.28	6867.67	4821
M432T156			0.371825	0.823208	4.7511e-05	0.000570755	432.071	156.496	11437.2	11637.2	23881.1	13484.4	11959.9	13620.6	15778.7	13701.1	12202.4	11990.4	6969.14	9177.09	13310.2	9159.83	7746.75	8202.63	10359.9	8892.58	8054.02	10164.3	7342.78	6727.01	6007.64	17003.6	7903.43	16032.9	4975.06	7652.5	6707.16	7744.21	6510.66	8648.12	13043.2	10052.2	11891.3	7864.39	12206.2	11339.3	9960.27	14055.5	13295.4
M76T158			0.367849	1.0953	4.82038e-05	0.000577684	75.9614	158.282	36947.3	42772.1	26634.3	34759.3	36176.5	41631	38590.3	39107.9	2204.52	27545.9	33999.3	37408	30341.7	34956.9	37820.5	37921.5	30223.1	38885.7	39042.6	34946.5	10148.6	34458.9	30572.1	37109.2	15156.5	38214.3	37388.3	38193.9	24841.3	39993	21937.6	41335.3	49131.7	33897.5	34317.8	32919	33966	24443.8	39998.3	30258.4	38944.4
M280T364			0.0709629	0.893322	4.82982e-05	0.000577684	280.064	363.908	743.84	915.252	1262.03	873.186	948.915	842.794	1106.68	1057.03	845.142	672.142	1685.28	1224.33	1140.58	1739.24	854.858	892.662	1151.75	954.834	961.286	1133.54	698.031	1214.92	973.468	919.938	1465.67	1541.06	1066.66	1114.84	1066.92	1238.65	1216.23	756.627	1225.11	588.554	651.144	1091.07	2531.23	1014.85	1226.96	860.169	928.976
M425T110			0.36644	0.805409	4.98954e-05	0.00059549	425.323	110.06	23316.2	12871.1	30600.6	14467.7	18615.6	30440.4	10476.1	18246.2	14349.8	20254.4	12801.7	55257.4	23005.7	11957.8	62133.3	20040.6	13899.6	25621.6	45145.3	22317.7	7937.82	12606.1	25000.4	15197.3	21131	14761.7	12427.6	18710.4	17571.3	16556.9	9201.18	46413.7	11417.9	13547.2	20318	15144	22759.9	13348.4	22974.7	14995.9	12825.7
M779T108			0.56752	1.24397	5.06353e-05	0.000603011	778.569	107.728	31810.6	30368.9	107722	29358.4	26400.8	62719	25204.7	80489.4	57227.6	73300.8	21205.3	28185.9	64937.8	30675.1	52522.6	29242.9	28857	31587.7	22156.3	24469	20688.1	50889.9	20382.1	28830.3	18856.1	18724.5	20600	13037.6	54642.2	23206.7	32182.5	32856.4	13131.6	121503	29872.4	19254	15754.1	15675.4	23095	41794.3	23287.9
M763T44			1.22416	1.1811	5.11265e-05	0.000607542	762.504	44.118	140893	324268	165258	178010	266901	87820.1	123128	131139	152645	89810.2	135306	139852	136856	140305	131948	136659	157389	173450	197394	153500	86410.3	122374	116802	286984	150323	168253	226798	169779	155940	170750	116178	263222	128789	151274	237715	178509	148254	145042	110179	249824	240809
M155T151			0.432685	0.892754	5.23943e-05	0.000621262	155.027	151.41	47491.8	44852.9	41979.7	38994.8	36357.4	26961.4	42029.9	40580.6	38908.1	35832.3	41429.6	83181	43147.5	41718.6	36330.5	40569.4	40879.2	40997.8	42538	37600.3	36202.7	39304.8	32281	38318.8	46904.4	49275.5	40186	40662.3	44081.5	37838.3	31741	39446.9	38846.3	38324	41588.6	32486.4	40571.2	33738.4	48978.8	39726.6	40553.7
M117T129			0.462515	1.24339	5.42876e-05	0.000642325	117.018	128.861	11577.5	12163.4	10708.8	1335.71	18382.6	9369.01	10893.2	8911.26	12220.4	8188.54	10581	7302.63	10759.1	9931.07	10165.2	10906.3	7469.7	10620.3	11678.4	9211.92	8167.06	7500.75	11397.2	10128.9	13462.4	14195.7	8943.75	4416.97	11466.4	3164.44	2473.8	10625.4	3063.27	12898	10576.8	5966.58	6934.95	2705.19	2471.53	14015	11480.2
M511T259			0.306871	0.788236	5.49713e-05	0.000649016	511.287	258.506	6201.45	4779.18	15536.7	5399.05	4845.64	4456.45	6429.68	8857.81	4380.07	2541.54	4404.76	5031.11	12684	4594.48	2515.16	12387.2	4270.34	10453.4	22876	15445.9	5827.11	3757.63	10427.2	1572.4	5770.22	13028.4	8142.11	929.862	2402.08	10938.9	4585.61	9737.2	5439.5	9935.5	4840.31	6610.84	5353.85	5873.33	5326.02	9309.6	6595.86
M376T182			0.223261	0.793536	5.60174e-05	0.000659947	376.128	181.538	1405.36	9335.67	8345.21	4424.78	5278.89	5633.25	4243.88	1810.63	5469.58	5633.5	6345.32	7474.49	2642.09	4946.91	2864.69	5121.1	2010.54	4925.49	4005.37	3817.14	4558.94	3482.24	4448.79	3677.92	8039.02	8688.27	2336.58	4480.71	6611.91	4583.82	3487.77	6567.45	2572.53	3873.36	2786.92	2797.1	6390.71	3405.61	3280.45	4406.79	5776.36
M553T110			0.479462	0.752249	5.65033e-05	0.000663359	553.475	109.966	15364.5	16681.3	19939.5	13557.3	15091.3	18544.2	26831.7	10523.7	13290	7292.32	27216.7	22655.7	72654	13711.7	24206.7	15491.1	14096.4	33799.5	19995.4	14784.2	6773.59	68834	11767.5	22211.8	22277.2	12235.6	9825.48	15772.3	15133.1	12210.2	12793.7	20860.1	9747.8	19635	15941.7	9979.57	46141.6	13957.2	15535.6	21008.8	10585.1
M539T146			1.44713	0.802142	5.65486e-05	0.000663359	539.426	146.244	181005	190856	311752	104951	216369	140834	223474	114603	146298	120934	366292	239448	288982	190347	362942	111538	452535	476108	260426	171561	70978.2	494706	237406	129787	176686	191995	159474	370737	155812	80114.4	193665	157057	11467.2	344115	175886	114806	290562	190525	93639	156193	214425
M443T255			0.0979102	0.938189	5.70152e-05	0.000666633	443.067	254.809	3509.65	4458.45	3720.61	4310.36	4429.03	4064.41	4520.46	3779.74	4891.15	2524.82	3939.6	3477.55	3473.38	3717.18	3762.62	3971.79	3091.77	2820.68	3650.18	3624.84	3193.6	3091.27	4148.25	3837.36	4197.52	3909.56	3611.51	3672.05	3611.71	4305.44	3779.8	3695.55	3996.57	4386.28	3778.51	3259.61	4380.77	3769.62	3479.7	3523.1	4132.11
M468T110			0.953054	0.79347	5.70705e-05	0.000666633	468.373	110.144	78053.2	142777	97268.5	155907	89478.1	137802	74863.5	89358.3	50564.5	71663.4	117811	39115.4	113581	67848.2	76686.3	104204	101298	66108.5	108667	132550	51747.3	46179	129356	100600	96399.7	107238	47780.8	120097	81948.8	76238.5	58418.8	154421	84489.1	82456.1	72243.1	64256.5	105605	42815.9	75343.7	73419.8	79591.4
M275T56			0.327896	0.823981	5.91537e-05	0.000689498	275.199	56.157	17324.6	21913.7	34684.6	6433.87	12625.3	19380.4	6743.13	15108.2	11804.6	17672.7	24185.9	20991.1	10479.9	10337.6	7499.34	2367.7	7437.22	13606.5	14284.4	10425.2	8967.6	17195.2	15792.5	17266.2	16579.2	29344.7	9827.55	4073.54	20969.7	14363.8	10402.9	13064.8	10463.5	11519.6	25460	11302.1	4431.94	6697.38	13215.4	15240.9	9067.69
M471T484_2			0.32188	1.24778	6.2372e-05	0.000725471	471.166	484.484	3759.66	8136.36	10085.3	9366.39	5806.8	4663.06	7702.71	3522.33	8428.94	5118.06	9871.62	10311.3	8704.25	7896.43	8080.96	8812.86	4761.75	8726.78	10150.3	10682.5	10238.9	8936.82	6649.74	8581.11	7916.63	11121.4	9763.51	10257.5	6335.47	9269.32	9136.86	9518.11	9066.51	7475.47	10072.2	10521.1	8850.4	9565.84	9690.38	10505.1	8730.89
M219T177_2			0.219567	0.746213	6.27788e-05	0.000728659	219.075	176.985	2382.29	2341.43	5380.05	1361.54	1448.95	817.62	1172.62	5072.73	2921.52	2008.12	1140.74	6380.59	1956.33	4888.95	2260.31	3811.32	3273.87	1936.72	6603.22	1765.85	6096.62	2767.13	6340.66	2132.88	8251.89	10595.2	1831.03	3391.72	5455.15	568.497	550.182	1827.22	2925.65	4143.19	2652.04	3302.21	2012.09	3021.41	2486.64	1455.96	555.858
M555T189			0.685386	0.788375	6.34041e-05	0.000734365	555.421	189.28	31622.1	35472.8	41383.8	36557.6	36065.1	47545.4	31955.5	45404.9	73121.7	39498.2	71684.6	39110.9	48880.4	56294.6	34217.1	26124.6	82941.6	79406.1	32135	43914.1	6650.43	83519.8	48186.6	35485.9	56940	29095.9	23333.7	70416.2	51937.3	28446.3	26680.1	32413.8	45991.8	32381	31229.7	84334.6	38749.9	50672.2	27004.9	28631.5	48074.5
M281T108_2			1.39428	2.23611	6.5565e-05	0.000757785	281.21	108.037	9958.07	6713.71	19995.5	6342.29	3274.23	3003.04	7430.05	7520.29	10167.9	80648.8	2597.86	8219.96	14130.2	7781.44	13245.3	4619.98	5366.49	6178.12	11878.1	5067.81	4473.23	3613.83	6038.95	9144.3	8473.78	6211.11	8580.56	4307.83	13542.1	7581.11	7196.62	6790.23	91034.9	17248.2	9266.64	4841.46	5941.72	84030.4	7846.78	7355.53	7893.59
M523T282			0.0789828	0.942475	6.57023e-05	0.000757785	523.064	282.353	3542.07	3555.53	4061.92	3588.23	3171.32	3318.25	4323.35	3088.98	3093.77	3409.91	2917.46	3274.04	3562.27	4127.15	2968.43	3453.56	2841.83	2796.46	3163.41	3458.43	3531.87	3655.5	4262.02	3200.18	2959.98	3611.72	3402.45	3080.3	3341.48	3784.76	3678.07	3437.06	4002.4	3672.28	4100.19	3938.32	3584.48	2909.36	3211.59	3042.95	3418.04
M146T257			0.0851996	0.847143	6.8699e-05	0.000790687	146.06	257.313	1453.67	1060.04	1173.95	1697.76	1147.02	1182.79	1149.87	280.509	1700.09	1783.25	459.509	1141.81	1423.09	1612.63	1220.98	1011.69	1291.42	484.402	1433.14	2237.47	929.899	1052	887.404	677.107	1895.08	1575.1	1411.94	1552.26	1144.27	640.386	1115.43	1176.88	1320.37	891.403	979.372	705.714	999.036	1213.67	1222.49	1469.96	964.135
M511T145			1.18995	0.784007	6.89652e-05	0.00079209	511.395	145.294	110099	95504.3	173017	76724	111321	48105.1	211306	114662	110904	77805.9	96133.8	49509.5	223212	65845.1	307810	124259	188667	224631	103792	49651.6	45185.1	120699	59325.9	88218.1	73165.3	75764.4	175811	75037.8	71491.2	68918	36999	86306.8	99153.8	242765	53738.6	140023	129164	95124.4	113818	59237.8	59347.4
M225T172			0.45991	0.8725	6.93491e-05	0.000794836	225.022	172.31	39710	64462.6	44793.3	44483.4	51685.4	43990	40239.2	42390	75284.2	90923.3	48135.5	51508.5	61107.9	39140	32267.5	40283.1	37064.6	37893.8	49609.9	51703.5	29782.3	44394.4	42241.1	56281.2	41043.3	61184.4	44871.7	51678.5	37051.6	39876	38304.7	40170.6	36607.7	42888.4	41935.7	40084.8	35384.1	35914.1	37834.5	36736.6	37787.7
M425T168			0.127265	0.806179	6.9697e-05	0.00079716	425.159	168.302	2401.73	1293.42	1298.2	1285.88	2142.61	2215.05	1552.49	1604.12	2736.58	976.023	3809.16	4073.34	2585.64	1830.53	827.171	1117.75	1758.45	1453.32	750.61	1960.82	1193.69	717.295	1579.31	849.955	1168.59	620.091	1363.96	1081.69	2145.54	1614.1	623.291	2359.38	772.848	1601.48	1936.35	895.129	2020.26	1426.17	1642.77	2129.06	2072.27
M547T230			0.176237	0.956925	7.13133e-05	0.00081395	547.022	230.22	12779.2	12000.7	15680.7	12828.4	13045.4	13024.5	12198	11543.9	12524.6	14032	12175	13664.3	11861.7	12425.8	12895.8	12882.8	10718.5	10647.4	13614.6	11837.5	12810	9627.39	10907.3	12987.8	11598	12182.4	12890.9	9106.69	11902.7	12930.8	10262.7	13049.4	11456.7	12472.3	11694	10081.4	11398.7	12100.2	13923	12412.8	12888.5
M267T330			0.43704	0.771434	7.24484e-05	0.00082519	267.108	329.771	28929.8	11219	39856.9	10494	9828.38	10407.3	21691	16603.8	11119.4	11290.5	10131.2	10181.2	36781.9	45319.6	13624	19427.4	4105.71	4417.56	20862	8460.73	10183.2	5690.36	11388	13740.3	14052.7	24179.8	10195.3	5779.47	8159.33	12905.2	13024.1	14119.6	36180.3	14268.1	33784.6	15985.2	11695.9	12476.3	18329.6	30772.7	16352.2
M153T383			0.111641	0.863294	7.58133e-05	0.000861729	152.994	382.593	2541.33	2146.96	2205.15	2367.63	1718.61	1885.16	1515.61	1812.49	1947.94	2033.61	462.629	2219.13	2069.65	1727.14	1547.48	1379.85	1243.75	2096.41	1808.93	2619.63	1843.44	1634.48	1892.92	1683.7	1662.02	1939.18	1443.35	1070.21	1539.19	1726.41	1719.85	1687.49	2035.37	1414.17	1792.56	1689.28	1934.95	2804.75	1602.56	2130.64	2080.3
M160T397			0.539727	0.247039	7.60126e-05	0.000862209	160.024	396.808	621.284	598.965	748.144	567.118	786.29	646.468	612.727	516.812	696.273	837.429	766.23	766.172	843.515	629.455	1065.03	620.959	800.92	736.181	651.546	646.189	710.124	728.748	1179.15	671.801	541.058	876.361	602.967	346.112	560.741	496.381	763.643	885.081	668.986	539.313	858.016	981.11	639.995	705.88	627.649	695.826	878.728
M537T112_1			0.262088	1.1829	7.7295e-05	0.000874947	537.263	112.201	6942.21	4790.06	7856.7	4781.17	6596.81	6195.1	1869.99	8051.14	3044.26	4787.13	4819.48	7801.13	10580.8	3713.96	5049.4	2427.06	6312.49	4209.28	5219.29	5299	4641.55	4692.04	3132.71	5922.34	5094.73	4339.15	4478.86	3675.45	6536.01	6388.54	3254.51	4549.75	3767.03	7937.62	6339.73	3875.68	5358.38	2538.38	4729.8	9145.41	1412.29
M286T315			0.189869	1.51316	8.1727e-05	0.000922289	286.006	314.623	204.705	1958.34	508.973	2980.62	1585.79	2389.04	2042.21	1286.48	1876.68	1276.17	538.898	1576.9	2237.04	458.915	540.055	740.728	802.856	505.276	942.693	1817.44	1522.97	347.509	560.883	3200.85	1096.12	4775.08	787.535	739.317	1176.29	1618.23	1278.87	1189.37	2779.5	1901.28	5334.06	2642.45	1935.21	898.319	1627.12	1727.3	3805.21
M773T148			0.975291	1.19725	8.18132e-05	0.000922289	772.575	147.541	67690.5	78850.8	73289.7	68222.4	60600.1	89199.4	68983.5	71246.1	72317.1	52575.8	132534	121826	77141	121305	122430	169684	60795.7	69472.7	192074	159745	211397	57276.9	75221	93523	137455	63326.7	60767.7	65301.9	83197.9	114587	55043.2	44601.9	60714.6	70404.2	115085	113052	144480	58359.7	111258	122515	68680.2
M870T161			0.454226	1.09687	8.53489e-05	0.000960175	869.67	161.036	40242.8	31544.4	27733.8	47204.2	50597.3	37466.7	38106.2	45279.9	44769.1	57719.5	30225.1	30879.3	28435.6	32252.8	35517.9	48789.6	32170.9	31294.1	38209	45115.3	31700.4	42542.6	42211.4	40675.1	46507.1	29792.6	43451.2	29183.4	35489.2	46854.2	44974.3	39531.8	36120.6	52621.5	29549	34200.5	44399	45923.5	48441.3	38544.4	38635.5
M221T89			1.5111	1.37852	8.74698e-05	0.000978864	221.08	88.5935	189911	123564	423690	123755	69601	21407.7	30659.9	118289	26649.2	32886.3	29597.5	28446.1	185170	20140.3	18155.4	19812.8	12077.8	25220.7	35404.6	13168.1	20836.6	185502	109601	134123	165381	538108	130886	142743	362023	128545	124539	24061.2	112372	225497	145963	158436	13124	205906	351207	173794	194601
M115T310_1			0.453884	0.902464	8.75451e-05	0.000978864	114.979	309.873	40514.1	35194.7	36714.5	35094.3	37176	40820.1	36859.5	35909.1	37017.5	38032.6	27163.8	36658.7	37498	34607.1	31266.6	34439.4	25449.4	32637.3	36398.4	30754.1	34700.2	22914.5	31240.6	35973.2	36739.9	38907.9	29954.5	25143.2	33559.7	34245.6	32996.8	33149	37454.7	37539.6	37952.2	46531.7	34419.7	39061.4	31042.8	37586.4	30572.2
M295T309_1			0.239453	0.885418	8.90552e-05	0.000993725	294.958	308.796	7070.4	6042.89	5603.8	6236.63	5793.34	5751.98	3881.72	5682.13	6239.73	5273.42	4427.83	6345.32	5444.33	6565.91	4805.51	4847.85	4364.66	5766.48	5333.49	5251.1	5197.29	5006.34	4711.05	6191.62	5928.29	6236.84	5004.6	3752.41	6558.7	5090.72	6611.41	5918.09	6877.79	7315.7	5791.56	4859.1	5726.4	5470	7646.45	5608.19	5381.68
M594T194			0.0978326	0.867804	8.96441e-05	0.000997364	594.199	194.447	4699.05	4079.82	2203.16	4380.62	2460.97	4103.52	3315.75	4921.37	4223.14	2265.24	2453.09	3587.78	3611.52	3434.68	2458.22	2940.02	2742.22	1905.29	3607.08	3248.62	3808.04	2137.63	1610.21	3670.29	3184.6	3706.56	2111.61	1895.16	1957.9	2507.01	2169.21	4393.07	1984.72	3307.86	5098.78	4648.65	1344.77	1748.59	4366.95	1959.77	2465.79
M310T168			0.340567	0.847295	8.97446e-05	0.000997364	310.167	167.535	14087.4	22624.1	15395.5	15235.8	11101.5	17581.3	13131.7	9106.2	15215.1	11709.6	8708.59	9797.57	12322.6	11374.8	9112.39	11674.9	13302.1	14153.7	6967.66	8791.69	6743.58	7731.2	7072.95	15240.6	7445.15	15704.6	6603.03	4391.29	6499.28	7470.18	9050.07	11922.3	9049.58	14632.3	17794.4	7075.95	7649.97	7568.81	8982.78	11310.7	15363.5
M495T106			1.57589	0.792088	9.0581e-05	0.00100463	495.4	105.976	116299	165881	187032	194428	413760	231886	142967	122191	251915	158673	298482	164871	249517	231738	371023	195966	748240	369654	237228	163933	271957	431828	143472	143954	427636	133667	205351	253819	208219	213671	187328	525776	107765	183654	53007.7	208608	215662	270661	246501	345610	224001
M149T37			0.283368	1.22285	9.60988e-05	0.00106184	149.008	36.5745	9451.99	1461.44	9330.95	1228.28	9139.4	5464.86	6411.53	2966.68	6387.08	9551.61	7027.55	12526.9	2356.71	6088.21	11299.9	6535.37	8062.43	7708.74	6430.04	5972.23	6086.42	146.01	2705.92	1932.83	1805.11	2293.78	2022.55	896.594	1055.66	1980.67	4493.33	8685.87	3022.85	1275.99	1003.06	4029.28	8631.36	5002	5003.14	2406.69	2521.05
M239T57			0.27984	0.850775	9.63068e-05	0.00106184	239.199	57.215	7280.99	9908.45	30031.8	18463.9	16766.5	16003.1	7520	6251.75	9962.15	10518	11745	10282.7	11500.6	14298.2	8934.97	11831.7	7477.63	16000.9	11552.6	9138.95	7902.86	10666.2	9326.09	12577.8	9286.73	31739.5	8560.13	9043.53	14391.6	10041.2	10088.7	9649.65	10511.2	14612.6	8298.99	8871.96	8586.85	9322.09	9697.73	9006.9	16749.4
M510T191			0.682617	0.901342	9.63196e-05	0.00106184	510.342	190.793	129293	133033	124628	124609	128339	127387	122236	129111	154915	127933	155608	168300	118906	118938	120754	117540	122796	118256	138257	118014	102482	118248	125119	115786	138427	284480	148196	138341	130132	97939.5	105915	110821	103261	133119	197557	88276.9	115551	113989	99498.6	241751	139336
M541T188			0.880661	0.321037	9.70758e-05	0.00106803	541.296	188.018	86806.2	5483.08	168666	4057.63	6680.87	5009.2	6154.91	4635.31	4395.7	5412.02	5123.59	5226.77	8439.07	3951.18	9906.47	1519.72	5174.92	8930.5	5569.8	4083.44	1095.78	4417.6	4980.56	3264.4	5788.13	8825.09	3187.68	6079.87	4984.02	4835	3707.77	7515.63	3127.08	7513.13	7647.45	6623.18	4578.85	1910.59	5354.68	7694.6	8409.12
M290T360			0.140854	0.796804	9.7794e-05	0.00107378	290.018	359.94	1620.8	1734.91	1581.09	2109.83	1529.89	1263.77	1446.21	1674.36	1867.23	1899.52	2720.12	1442.96	1350.94	1659.11	2094.89	612.13	1489.11	2557.72	2143.1	2087.13	2010.81	2338.84	1868.43	1532.71	2365.59	3528.12	2142.53	1380.89	2187.02	2278.86	1800.14	2226.8	2324.07	1987.72	1638.91	1989.4	2124.48	1900.14	1553.21	2909.79	1595.83
M596T173			1.10553	0.780001	9.8306e-05	0.00107719	596.493	172.866	78043.9	72378.6	166675	82298.8	108923	64819	144115	74043.6	86487.3	48298.4	166797	96483.8	154611	84425.7	234726	96584	141376	298277	114078	154666	48495.6	124170	79929.6	78327	101391	86428.6	72826.9	256007	73419.6	71454.5	98763.8	111042	81678.4	128726	108422	105401	168408	77600	105621	81718.6	86738.9
M407T193			0.685611	0.882738	9.8497e-05	0.00107719	407.277	192.501	71209.5	71956.9	77589.1	78235.1	61600.9	64483.3	53564.9	76653.8	77068.7	103871	54945.2	93031.6	94837.3	77291.9	87675.8	100967	109131	92369.5	74441.9	79715.7	108978	67195.1	101274	82237.4	101637	85767	82776.1	69871.9	78125.1	82344.9	95232	94433.5	115080	65207.3	121585	75201.8	56176.4	67825.6	75709.3	65018.3	83295.8
M796T161			0.510772	1.10177	9.91091e-05	0.00108173	795.633	160.687	47103.3	46826.9	36119.8	46780.6	45913	49396.4	39281.1	46074.2	47486.3	52268.5	42850	49495.1	36123.9	49626.3	49307.7	48420.4	45020.1	51241.7	45790.2	44287.9	31495.8	48025.7	45555.3	35184.4	49423	38635.1	44136.4	43595.6	48129.4	52195.9	44130.1	47757.9	37845.7	50203	45973.3	45706.8	49631	36003.1	41886.2	45846.8	47093.6
M567T180			0.295184	0.793568	0.000101893	0.00110991	567.219	180.205	11238.8	12148.9	10281.3	7365.29	10717.1	6500.55	2149.16	11058	7288.16	5235.17	4303.97	6700.37	11739.6	10553.7	10694.3	6884.37	9666.91	9725.16	11970.5	8808.05	8885.14	4316.23	8574.13	4203.08	4905.55	11733.9	7412.38	7603.63	17905.8	11587.6	7254.66	24068.7	6757.92	8761.87	8971.09	8608.57	15019.4	4109.73	6090.08	11035.4	10952.2
M771T147			2.03832	1.13348	0.00010217	0.00111072	770.566	147.434	462548	357743	527136	651675	318589	431439	570776	609927	625629	477255	518254	312694	430050	618884	576388	600258	397258	428894	1.15282e+06	558139	797246	596087	465480	637403	426520	305865	417379	826766	664209	380226	502150	388836	462616	454224	573088	399326	694442	689345	528505	556341	474408
M542T193			0.532656	0.752278	0.000102459	0.00111166	542.296	192.832	56227.9	29851.9	78282.7	6118.84	11654	8766.36	36953	6946.95	11091.6	8748.64	12277.8	12803.1	9621.96	40069.6	11766.9	6058.18	10656.3	11678.5	16610.4	10659.1	8011.14	11472.3	7846.36	7289.67	9119.9	26192.5	13743.4	8691.16	19913.6	13311.8	7825.32	8907.99	7914.34	13382	15723	11688.2	7392.96	9738.7	9851.38	26334.1	8342.35
M307T218			0.196198	0.841372	0.000103921	0.0011253	307.189	218.218	7708.96	3799.48	5835.48	4991.17	3735.81	4769.91	3500.99	10630.9	4054.1	8588	6406.7	8152.74	6852.36	3678.55	9187.88	5136.31	4790.27	5653.79	841.288	5954.07	6968.35	4434.87	5957.46	6292.34	7675.3	11094	8580.4	5602.05	10976.5	3801.06	3422.45	7403.5	8307.03	7342.06	8655.52	3575.96	4675.29	4425.07	5087.82	4327.62	5553.34
M287T402			0.194008	0.773017	0.000105348	0.00113849	287.047	402.497	2124.43	2482.55	1799.29	1802.38	3195.49	419.193	2060.19	2249.73	2373.7	352.068	2161.84	1261.58	2329.36	2112.11	2223.15	1872.96	1891.2	2525.29	1880.06	2525.91	752.845	1833	1964.35	469.212	446.111	1083.36	1527.54	1901.64	2164.6	2536.94	2050.86	381.938	1886.9	2679.16	2524.66	1818.68	1308.22	2161.61	1868.2	1993.75	1724.5
M529T190_2			0.288127	0.806245	0.000105554	0.00113849	529.402	190.171	7115.01	4143.73	9715.72	7202.06	8296.83	4817.02	10588.4	6271.18	3764.19	4678.51	4254.73	6875.88	16133.6	7660.97	11110.5	8401.9	10061.3	15269.7	9689.53	4446.51	9944.26	10723.7	3599.93	7047.13	7459.79	9554.47	7078.39	8202.4	3006.47	7689.93	5641.69	6805.18	7320.51	10586.9	4065.43	5066.23	7811.83	5462.9	5913.79	7287.06	5052.91
M571T212			0.137326	0.909669	0.000107149	0.00115343	571.34	211.729	4794.05	6592.1	6115.39	5979.16	8697.92	4364.93	4790.24	6003.65	7230.79	5310.02	6642.27	10497.3	6469.47	7725.03	8964.95	4208.89	7268.5	7006.23	5370.08	5238.86	6634.4	7070.62	4784.75	5223.02	7772.39	7285.05	6993.01	6498.25	7482.26	5167.02	7301.37	7305.18	5283.14	5095.17	7804.72	6686.96	5675.11	6653.88	7599.44	6814.45	8474.79
M547T192_2			0.459014	0.842787	0.000107851	0.00115871	547.359	191.871	23239.4	17572.6	11556.9	31842.6	18088	29505.5	15280.9	19579.4	18679.2	25110.7	22076.5	45254.6	31833.2	18280.3	33434.6	12317.7	51694.6	20139.5	44378.4	22350.7	24467.2	27331.5	22605.6	24235.3	23116.1	19274.2	16880.3	34695.4	26016.6	26344.9	9846.65	24611.5	21645.4	28745.8	39773.3	29449.1	25078.7	24705.2	17104.9	22277.9	17847
M463T187			1.67355	0.823147	0.000108799	0.00116661	463.339	187.286	206837	164031	301044	362877	157794	129998	313821	299140	204359	152062	250212	372414	521122	281109	512993	373091	414362	563063	250453	527282	285729	514700	159055	246708	452980	435305	233742	299521	321673	235271	151613	502979	406835	498839	724201	428647	241416	209232	493149	281304	258789
M427T182_2			0.287799	1.27957	0.000109917	0.0011763	427.096	182.164	8459.85	7956.33	10540.8	7148.12	4078.17	2329.21	5515.12	1680.74	3367.47	5811.03	6050.75	9496.53	5259.94	2827.91	6330.85	6132.74	5417.34	3489.6	4639.84	5264.22	14700.9	9016.71	9177.33	2553.71	4775.21	5533.25	10043.5	11184.5	12342	2343.45	9548.47	5508.58	4806.69	3985.24	3574.88	9002.85	1649.99	14071.9	4416.47	7261.56	3020.94
M224T172			0.205235	0.887916	0.000110725	0.00118264	224.026	172.126	10414.5	14808.9	9947.28	11437	10044.9	12340.8	8034.26	8161.2	17804.1	26406.7	10588.1	12974.6	14521.7	10436	7076.41	8966.46	12381.1	11678.6	15362.6	13136.1	6709.22	8893.24	11954.9	13698.5	8241.97	16670.9	10485.3	9556.61	8063.91	11506.2	10779.1	9658.45	10549.5	12168.3	11213.9	15994	9020.95	11951.1	8742.85	11040.2	12510.1
M329T446			14.5923	0.147023	0.000112065	0.00119463	329.027	446.307	891.618	3090.42	2139.14	1408.35	32596.7	2210.15	10127.3	4885.22	1723.74	6143.02	13008.1	4969.08	124219	2085.55	1345.98	6887.35	4258.76	3621.71	13479.4	2349.84	1804.46	14997.7	2095.13	4671.62	6731.31	4740.25	2785.71	5636.32	6271.34	1912.42	11267.1	11515.4	4691.11	2514.19	17651.4	15758.2	125022	2060.18	19070.7	1760.28	92865.3
M764T178			0.735493	1.1242	0.000113617	0.00120883	763.548	178.165	103398	71617.8	81222	85852.4	92416.4	82295.4	87609	72178.4	70331.3	79085.1	80748.4	73813.2	121691	97073	87365.6	102928	97896.7	91584.2	73100.3	89829.3	70705.6	89831.7	85924.4	110222	76989.1	76527.2	72823.6	86062.8	77465.8	134945	94056.1	158689	85787.3	96885.6	84858.9	75285.5	86821.5	89857.9	105730	173054	92109.1
M772T65			0.683161	1.13273	0.00011499	0.00122107	771.569	65.438	78500.1	47526.4	76126.4	100425	67258.7	73996	59221	64456.8	62213	108305	66679.8	53614.5	74305.2	86079.9	67384.4	67181.6	63986.7	68106.1	68796.2	54209.1	135777	78266.3	64081	67451.2	85722	75987.9	68027.2	71807	65777.4	62320.3	67622.4	60598.4	55630.9	77759.2	68093.6	70318.7	40846	62581.3	47000.7	73190.4	75053.9
M116T392			0.279568	0.715712	0.000115268	0.00122166	116.034	392.154	1672.83	2511.34	1824.21	2460.96	3368.1	2240.92	2966.69	1731.76	2226.72	2575.67	1793.74	1098.91	2779.19	1387.22	2007.16	1880.79	1289.25	1035.84	1606.46	1214.36	1946.75	1156.62	2085.48	1915.37	809.056	1775.94	1797.32	1302.41	1186.07	1494.19	1414.49	1383.92	1077.02	3041.07	1607.01	2408.03	2436.14	1653.52	1592.76	1141.08	1403.7
M352T172			0.29426	0.822978	0.000115877	0.00122576	352.254	171.72	9329.07	12754.8	9853.67	15209.6	15875	5496.97	14333.5	14795.3	9182.52	6431.34	12898.8	16428.7	10393	1681.87	9754.92	7377.3	3022.55	10198.6	8484.11	6756.39	10576	9115.75	7352.25	8459.35	13418.5	23036	8264.02	11260.4	11806.9	8622.54	8185.78	11832.5	8834.91	12936.1	20111.9	10572	9301.53	8664.81	11008.8	7628.29	3675.65
M411T173			0.157802	0.878426	0.000117707	0.00124272	411.054	172.628	4779.99	5225.64	4326.46	4206.76	4910.29	4049.64	4084.21	4355.3	4916.46	8894	6078.39	9294.74	4760.45	4438.87	5165.74	4748.8	5044.16	4982.34	4161.28	4331.8	5737.71	5661.27	4600.96	3867.54	5344.07	9498.71	4169.76	6443.23	5783.83	4092.17	5310.74	7729.7	5425.13	4974.02	4125.28	5348.22	4865.47	3950.49	5513.71	3480.42	6543.78
M380T284			0.122198	0.880559	0.000118107	0.00124454	380.253	284.316	2335.16	3184.32	2239.99	2682.53	3609.52	1813.87	2127.48	1119.08	1990.25	1518.36	2114.13	2289.59	2439.64	2247.64	2442.35	2554.54	2147.79	3344.24	2300.54	2444.11	2474.21	2064.96	2859.76	1809.24	2783.13	2381.71	2208.22	1941.09	1495.89	2059.03	2045.2	2909.8	2092.9	2961.46	2076.99	2353.21	2236.66	1469.64	1975.68	2260.33	3835.31
M353T405			2.23637	0.074186	0.000118883	0.00125033	352.993	405.142	421.263	223.752	254.382	369.63	454.541	346.938	445.105	430.928	436.883	329.13	523.319	264.047	1301.89	359.174	327.872	331.954	1162.9	836.042	241.06	226.841	284.712	1629.59	334.812	461.061	300.859	330.784	349.837	761.886	121.114	465.392	669.541	611.918	419.223	539.913	547.903	616.503	1403.95	359.326	850.581	394.281	983.067
M381T109			0.275702	0.853484	0.000119431	0.00125369	381.297	109.385	10790.8	16710	22081.2	7156.61	18151.4	9289.59	14629.2	13545.9	12575.5	4213.93	17213.5	9972.9	19751.8	8109.77	9725.86	8428.94	14299.9	8445.87	10499.5	11438.2	10709.6	8154.82	6302.37	18195.3	17253.4	12528.8	11843.2	8694.82	11604.7	17831.2	7813.67	15345.6	9473.26	12673.2	18513.3	13013.8	9017.04	6903.29	11701.9	14965.4	11321.3
M185T396			0.705109	0.344499	0.000120367	0.00125949	185.066	395.586	2669.98	2301.89	2698.09	3802.8	1277.74	4838.69	1251.81	2737.95	1633.78	3340.78	1746.32	2260.62	2822.25	2235.12	2048.8	1386.27	3230.35	1370.51	2209.4	1351.99	1741.9	1538.22	1637.04	3251.44	1827.7	2292.19	1813.82	1726.36	2321.24	2089.44	2111.62	1829.19	2935.17	3445.1	1887.61	3879.1	1774.81	1674.95	2547.66	1951.57	2276.52
M192T171			0.278971	1.10013	0.000120443	0.00125949	192.05	170.514	9581.48	14851.9	8363.6	10686	10882.7	9751.02	11869.1	8813.12	10297.9	10782.6	13185.6	12528.5	11873.3	12729.8	11996.7	13676.9	12021.1	13621.4	9183.68	11511.8	6302.87	13095.7	14244.5	6294.79	12624.6	12415.9	15406	13090	10948.6	13578.9	14574.9	12853.6	6385.72	8953.62	12022.7	12282.9	9549.43	7514.12	11686.2	12438.9	10287.6
M677T141			0.351101	1.21927	0.000120686	0.00125963	677.392	140.891	2292.54	11719.9	2482.29	11671.9	59370.2	24087.5	31881.4	20091.9	23833.1	11541.3	12584.4	9606.81	16184.1	14381.5	10895.2	11255.3	14374.8	13156.1	11487.1	12850.8	8549.55	8999.06	13735	14460.2	11259.9	13598.8	12604.7	8841.83	9808.2	15293.4	8168.87	10644.8	10803.8	7084.24	12257.5	10397.8	11254.5	11290.9	11561	10233.9	13520.8
M312T311			0.143122	0.776483	0.000121286	0.00126349	311.978	311.306	2176.45	683.533	1315.2	780.36	370.817	1109.8	1078.4	1148.9	1030.5	981.563	2134.96	1439.31	1435.23	978.469	1099.38	624.299	739.153	579.052	1204.62	1047.66	1088.17	793.953	1182.13	1222.15	912.9	1276.11	840.074	895.679	920.853	1017.61	1272.71	801.309	1155.46	1107.08	1747.38	2785.03	1168.51	1544.81	782.738	1123.16	1208.04
M211T107			0.608863	0.815092	0.000123342	0.00128247	211.131	106.679	33712.5	47228.8	45530.1	35073.8	20383.3	57760	33659.6	8234.69	39173.2	27838.4	29751.4	30276.9	51143.2	20623.5	14521.9	26333	18946.1	47463	26945.4	22571.6	25275.9	17596.1	30349.8	49655.2	87789.4	45142.1	20179.3	19391.3	23893.4	66262.6	29389.2	34187	42958.7	50222.5	25894.6	29858.1	29240.4	58073.9	38834.8	26425.7	21615.4
M357T405			1.3375	0.095853	0.00012479	0.00129508	356.991	405.2	730.581	671.047	603.672	608.308	334.34	655.113	654.744	521.802	569.495	577.418	595.706	624.107	898.524	630.76	564.22	605.23	597.355	522.519	594.79	592.074	587.687	725.529	610.493	554.652	612.078	617.485	673.922	317.818	505.879	678.554	653.84	715.462	610.462	543.116	395.035	672.3	1121.76	655.164	769.512	222.319	496.331
M201T355			0.108588	1.23896	0.000125474	0.00129972	201.123	355.022	705.698	1351.08	1262.72	1073.37	1241.17	1292.38	602.302	1861.59	974.444	697.345	675.614	1817.64	1209.31	2071.02	1037.19	1701.94	874.262	642.14	854.857	1756.75	1126.53	931.995	1212.36	1181.85	669.251	1595.88	1341.6	1863.7	2321.75	1182.37	1326.21	1201.39	1059.63	521.031	2224.71	1846.85	1066.56	2119.89	1812.82	1266.95	2370.79
M673T307			0.212105	0.757085	0.00012653	0.00130819	672.83	307.132	1009.33	1452.45	1486.96	1242.12	1509.09	1086.97	973.334	1139.36	1358.31	879.274	1455.56	1599.32	1209.89	1371.8	1356.5	1625.29	1159.22	1716.71	1687.11	1311.11	1736.77	1381.66	1784.18	1275.28	1384.05	1736.98	1780.35	1022.08	1434.04	1103.33	1561.62	1565.01	1268.97	1024.37	1334.65	957.343	1924.67	1243.89	1445.07	1725.92	1487.13
M595T44			1.44029	0.718036	0.000129117	0.00133243	595.489	44.004	174071	202240	245102	127625	175364	133892	147289	85968.7	112834	144645	126448	47149.3	303071	81806.4	106200	44040.6	143508	145944	153189	76406.8	83685.3	215641	112334	127894	162285	101747	69158.1	115573	131865	99531.9	111084	122785	149814	241206	115921	139256	190456	69138.8	235419	111234	183618
M557T191			0.215334	0.899973	0.000130822	0.00134582	556.575	190.786	8994.26	9007.75	9730.35	8391.78	7932	9064.53	9017.05	7314.38	8366.55	8228.87	8111.65	8029.17	13524.2	4282.13	10332	6952.55	6448.16	7590.82	6118.93	7892.51	9789.02	6416.98	9390.18	9598.91	5470.21	10032.9	6424.02	7616.07	8191.1	7922.86	6982.55	12241.7	6002.07	5453.82	12974.9	8213.08	8608.29	8623.07	9147.06	14381.7	12911.5
M631T184			0.314752	0.819085	0.000130905	0.00134582	631.478	184.439	18884.3	9700.63	10249	11473.5	8567.6	16485.5	9184.02	10214.2	11936.6	7057.96	18239.9	9299.7	16081.9	11408.6	40245.4	15160.4	14205.8	19688.2	16528.6	10710.6	3188.55	30520	29601.9	10896.4	23988.7	8604.15	13033.2	15114.4	10734.1	17767.8	5943.97	9940.2	5615.72	18044.3	16263.7	11480.8	16795.2	12429.6	9295.54	13653.6	17711.2
M785T307			0.729384	0.489571	0.000131819	0.00135268	784.783	307.424	1083.51	2493.26	3764.99	3278.96	2103.9	459.771	1626.51	1685.62	2176.62	641.455	4081.29	4531.77	1390.67	4315.76	4824.2	4994.68	4141.57	3842.76	4187.56	3822.25	3990.43	3407.3	4164.3	1746.97	4729.95	4595.41	4108.41	3834.63	4224.31	4535.87	3801.63	4693.94	4529.57	1055.33	5198.25	3541.49	4518.36	4775.31	5063.1	4258.77	4756.03
M291T446			25.16	0.143161	0.000133886	0.00137104	291.082	446.361	561.601	465.222	675.392	614.924	7341.79	702.508	1957.48	1071.87	581.475	1379.14	695.764	835.896	20696.4	826.796	906.795	925.979	1265.62	985.372	747.154	1033.06	876.405	1434.51	965.923	646.527	863.922	838.337	856.162	1140.94	945.234	700.152	899.179	540.459	826.035	458.04	1143.91	1142.84	6603.58	582.752	1470.33	765.963	4691.73
M551T189			0.885807	1.20612	0.000134245	0.00137104	551.232	189.17	10370.6	15536.7	22662.6	6740.9	76485.3	104370	100812	20758.2	108494	92182.5	105900	110363	15385.9	133646	89713.7	103317	113536	122111	89071.6	126346	130079	19000.4	10070.3	8044.35	10875.3	17971.7	9603.41	15909.4	18961.1	12537	11275.5	109270	8901.08	17365.6	13999.9	10231.1	81558.4	60773.6	77496	13360.3	7705.63
M222T161			0.289643	0.764324	0.000134357	0.00137104	222.112	161.173	9979	5284.6	5639.75	8101.76	3531.26	3338.49	8535.96	7272.75	10991.5	7762.98	10305.5	18367.8	21796.6	4920.91	13050.2	9095.13	6043.2	9925.32	9854.13	22864.8	3486.03	7127.26	5934.28	9089.64	11056.9	9619.07	15111	4876.15	9319.16	14719.6	8716.02	3719.48	14768.2	10305.4	20925.3	8375.56	6686.03	14270.4	6569.77	10498.2	6629.59
M191T468			0.118862	0.841341	0.000135361	0.00137872	191.132	468.494	3097.32	2622.26	2392.79	2126.06	1700.05	2144.99	1918	1641.58	2612.82	1613	1908.45	2095.79	2437.87	879.804	2067.09	2250.76	1142.73	1839.83	1803.84	2369.14	2547.85	1650.72	2008.25	1826.95	2614.24	1904.3	1086.63	952.439	370.813	1607.69	2350.99	2550.99	2203.38	2670.28	2065.74	1727.53	2138.9	2172.85	1911.1	1718.8	2192.38
M166T152			0.391551	0.92517	0.000136837	0.00139118	166.008	151.726	49476.3	48418.9	46459.6	30041.5	33903.8	40226.5	29439.7	39215.6	47661.9	47268.1	42911.7	49663.2	50970.2	45771.4	47504.3	43548.1	35419	42865.8	41984	41189.6	47497.4	38084.9	30526.5	39970.4	37840.9	41699.9	41843.6	32605.6	42272	46734.8	41174.9	39985.1	48300.1	42383.7	44875.8	43048.3	39344.6	49106.8	43227.8	46656.3	33586.8
M894T46			0.309453	1.19723	0.000137739	0.00139756	893.604	46.1935	12753.9	13825.7	9300.94	21789.7	19661.6	7950.6	12190.2	8274.23	9802.18	18435.7	3893.74	3926.16	12716	18124.9	9711.25	2886.02	5243.35	6897.98	12801.6	11025.8	6801.47	4275.75	9900.81	13400.6	1625.28	4283.54	10028.1	5045.57	3865.41	3327.47	12769.2	10295.1	7670.68	9900.3	10943.8	11625.6	3556.03	8441.27	5551.46	10754.9	10790.9
M220T203			0.15747	1.22486	0.000137974	0.00139756	219.95	203.015	4569.09	5471.59	4559.48	5559.7	334.489	4236.34	3968	4938.72	4467.94	4540.99	6002.94	1881.17	3873.65	543.54	2913.33	4629.89	5871.42	4908.9	3115.02	2314.67	1320.33	3869.06	829.452	4161.15	5429.62	878.85	3258.14	3679.75	2847.97	5004.51	4213.58	724.264	4577.28	3971.48	3978.44	3290.99	4254.97	3480.54	5317.72	555.016	3485.31
M157T308_2			5.51003	0.691241	0.000138891	0.00140426	156.99	308.174	351963	525240	607776	593496	568305	399231	346314	361194	489263	338937	568879	567239	378087	543723	544735	561293	565838	571658	582135	577607	542032	583550	560626	404940	588834	612323	561916	585275	550932	577780	584326	588952	571893	387384	585391	628342	557407	575676	567506	572019	576138
M445T175			0.377541	0.865146	0.000140626	0.00141919	445.364	175.186	21121.9	19082.7	22667.5	19830	22472	25320.4	25193.4	17685.7	22955.3	19429.7	28104.2	46089.4	32953.4	28782.6	22134.7	24838.7	32380.3	30405	21854.1	16979.4	17467.4	28428.1	16020.3	22061.1	24343.6	18586.7	17260	35653.7	18816.5	15920.5	11017.8	24811.6	19390.6	24831.8	28604	21577.3	27106.3	21346.2	12866.6	22935.2	17493.1
M853T169			0.207967	1.2113	0.000141645	0.00142684	853.441	169.248	4355.76	3652.01	4148.67	4058.99	8839.9	11150	7822.84	4447.43	7468.75	5437.31	4381.56	3488.76	6088.91	4207.55	3580.05	5114.73	3855.37	4898.64	3904.11	5141.43	4475.49	4387.28	4925.73	5424.23	3291.85	4067.01	9151.68	3221.57	4065.1	4822.09	5280.76	5014.98	3034.57	6279.39	3945.41	6642.45	3514.15	4938.22	3714.36	9427.41	6317.44
M254T257			0.312542	0.932679	0.000143897	0.00144687	254.078	256.544	23839.1	28055.7	22453.8	28159.6	27794.7	35652.1	24358	26426.1	23000	27913	22882.6	19047.6	26085.4	22523.4	22310.3	23388.1	18018.4	24057.6	23741.2	21609.4	21161.5	21297.4	22704.1	21615	23944.2	24601.1	23304.8	22191	24324.4	19567.3	25427.9	23721.4	22513	28850.7	22667.5	19206.1	20109.5	21736	24988.8	22805.3	23887
M199T107			0.551235	1.26911	0.000144718	0.00145247	199.132	107.43	8014.78	5890.31	6441.49	5104.15	9300.69	9205.11	4753.73	6603.39	8950.96	5564.05	5761.9	6166.78	5206.79	5498.92	5440.19	3898.14	2442.18	6847.49	3729.26	4591.5	8306.01	3291.41	4817.29	6909.72	10624.1	5034.73	7847.98	3817.4	8408.45	14088.6	4799.92	5539.85	4205.17	10606.9	7000.91	3195.05	3599.04	4121.34	5641.41	11300.1	6439.86
M618T145			0.15028	1.17234	0.0001452	0.00145465	618.372	144.544	3497.62	1700.43	5075.54	3788.48	3659.83	6091.52	3652.61	3969.61	4333.36	5199.02	3266.67	4719.67	4513.38	3406.07	3104.21	4595.88	3007.69	3374.52	3338.37	2406.49	1519.05	4004.57	4220.3	4980.23	3215.76	2385.99	2374.11	2884.26	3824.91	3140.75	5092.98	4207.57	2494.11	3433.22	2422.15	4295.12	3646.76	3961.94	2052.01	2831.1	2130.44
M341T58			0.32341	0.738398	0.000147554	0.00147554	341.266	58.187	8113.72	11974.8	30659.9	8563.61	8248.24	18351	5050.79	6269.3	13824	6426.6	18921.3	20316.1	13975.5	8578.38	11251.6	4440.7	10042.8	10669.6	3983.15	8486.7	3866.15	8060.17	7594.23	1229.65	11929	12287.6	7493.18	5705.4	3352.55	4107.51	5211.16	2086.34	1037.51	12096.8	5422.94	8181.06	722.01	7271.75	9021.21	8107.19	3185.52
M311T309			0.987613	0.729034	0.000148478	0.00148208	310.931	308.572	14937	28794.7	31558.9	29907.2	24689.6	14907.5	15858.1	14027.3	26555.3	14775.5	19054	26885	15714.2	23302.4	21165.6	27716.7	14596.3	21695.7	28688.9	21943.7	24424.9	16617.3	25068.7	18509.9	27029.2	26792.2	16737.9	16014.2	31194.6	26884.8	26532.3	27496.6	27771.2	18025.7	27471.6	17910.2	27892.5	25731.2	29853.6	30575.3	28228
M432T255			0.173072	0.922706	0.000149222	0.0014868	432.146	254.885	7215.41	9530.36	8474.42	12326.1	6776.85	7480.32	9108.74	5834.99	11134.1	6974.28	9455.43	8743.49	8187	7664.97	8939	8754.73	8729.47	8373.8	9051.75	9220.07	8703.99	8133.4	9232.87	9002.26	10267.6	8943.35	8436.4	8292.38	9204.54	8762.24	9970.01	10746.7	8184.86	7643.1	8438.8	8184.13	8338.25	10656.5	8386.19	8469.91	9528.92
M614T186_1			0.195829	0.841716	0.000150319	0.00149502	614.228	186.316	8371.66	6194.59	6239.37	3950.11	4402.43	9234.17	6960.66	4885.82	6271.32	3305.28	3818.38	4422.97	11448.9	3414.4	4492.26	4834.54	3979.53	4883.95	9247.19	6387.81	12708.4	6890.28	5744.17	5737.23	6858.53	6560.63	3978.28	5656.25	6153.11	5198.66	4339.04	8463.62	4471.54	8735.63	3306.02	2435.81	8032.29	8501.5	5390.3	3311.26	4178.05
M687T308			1.05649	0.509764	0.000151952	0.00150735	686.806	308.162	3937.96	9025.36	9689.44	9500.84	10119.2	4793.21	3610.1	3740.94	7831.85	3021.57	8416.87	10113.1	4421.92	8887.15	8709.46	9814.27	7405.02	9415.6	9500.89	8721.52	8779.98	9374.37	8956.6	5879.62	11304.6	10868.1	8008.54	7807.04	10085.5	10395.5	10006.3	10830.5	9084.87	2456.65	9774.79	9897.12	9722.06	8356.38	8526.33	8656.65	10397.1
M569T175			1.00543	0.753376	0.000152108	0.00150735	569.473	175.023	67177	42340.9	59540.8	58539.7	41572.5	69747.8	81145.5	59324.8	46682.7	38170.4	85027.8	45554.1	220491	42283.1	158706	78021.3	59359.2	108090	96365.5	47290.2	19297.5	172805	58160.6	45211	58706.5	29311.3	40544.3	43664.6	40611.5	41301.2	40693	48725.1	53262.9	87150	57075.9	46788.4	144529	57301	79573.8	57323.8	37226.7
M589T308_1			1.06788	0.590939	0.000153337	0.00151516	588.83	308.162	5491.71	11733.1	13033.2	14168.5	13349.8	4563.11	6344.65	7543.15	10831.6	6917.8	16629.8	16404.8	5665.79	15304.3	14823.6	13883	13546.3	13592.2	15378.2	14548.5	15850.3	13133	15489.5	7567.71	14377.2	15061.7	11510.9	13117.8	15199	15275.9	14546.6	15063.4	14619.6	7056.98	15157.5	12863.4	14477.6	12745.6	16403.4	15289.8	15438.9
M219T310			0.568559	0.865363	0.000153532	0.00151516	219.075	309.792	22642.2	26297.6	25332.5	28239.9	31012.6	22937.1	23681.4	25567.7	27733.9	21818.8	15815.4	20211.1	24019.8	19344.3	17307	25634.1	11276.3	14211.7	25468.6	18295.8	18631	10958.8	18544	20078.8	22118.3	22239.5	15076.1	11597	24491.2	27094.6	20885.8	27732.1	24084.2	23737.4	17908.7	12746.2	26786.8	20636.5	29615.1	25169.4	22031.6
M276T187			0.17658	0.836157	0.000153724	0.00151516	276.036	186.549	6337.19	7498.91	5093.07	4004.49	5730.09	6920.94	6079.95	4997.7	4769.8	5617.75	1806.39	6627.9	4228.98	5081.66	3375.66	6266.89	6008.97	4463.28	5889.38	6253.75	4790.56	5803.56	5370.98	4389.8	9130.9	7746.54	4736.42	7661.3	2773.87	9831.56	5542.33	3560.43	5226.64	5230.01	5950.15	2195.94	5955.58	2346.79	6697.75	7037.04	3038.35
M539T194			1.34931	0.330489	0.000154027	0.00151543	539.295	193.505	201632	11164.2	406496	14273.2	8504.78	10499.5	19502.7	6586.49	8128.94	5929.66	20683.2	18105.6	18462.7	12698.6	9948.18	15282.3	10743.9	15249.4	15452.2	17464.4	12445.2	9006.9	5008.13	15385.6	17899.6	13034.8	12482.4	4465.84	6217.67	13958.3	17236.5	12971.1	5332.55	20388.2	15453.9	25075.5	14369.1	11778.7	4654.83	12261.6	12027
M575T306			0.152037	0.804479	0.000155507	0.0015258	574.814	306.316	1171.87	974.506	1171.57	1287.1	1184.26	1080.41	1242.74	943.709	1113.12	1147.06	642.564	1062.41	976.815	490.458	871.645	1553.37	340.772	844.289	1045.94	829.344	828.666	803.292	757.957	1220.86	931.88	1164.71	958.518	610.644	665.563	755.605	432.492	665.466	655.416	1351.2	939.223	454.473	972.105	741.935	689.364	486.985	870.559
M851T142			0.459302	0.913328	0.000155637	0.0015258	850.591	142.489	35004.6	43216	77473	49699.6	74078.6	72980	40379.2	55169.4	44503	42965.6	39580.4	27840.9	55151.1	27806.1	30649.4	34361.8	28917.4	60747.4	37194.6	36190.7	36444.5	31342.6	30872.1	48338.1	39893	36489.6	30160.3	33194	31203	37700.2	30850.2	51945.5	32749.3	46825.8	23021.8	31149.3	35369.6	32293.3	44215.2	43738.8	34494.7
M491T309_1			0.615664	0.712338	0.000157323	0.00153957	490.852	308.805	8278.68	10624.3	11340.2	9470.63	10377.7	8231.27	8741.82	9232.65	10920.4	7374.4	8571.64	10324.2	6664.46	8338.29	8443.51	9574.25	6427.52	8503.78	8928.45	8045.03	10129.1	6654.67	9455.11	9822.45	10892.3	11262.6	6215.47	7133.13	10521.2	11041	11127.1	10129.1	10113	8790.62	10787.9	6083.26	9336.12	9177.9	10268.8	8587.9	10075.7
M147T218			0.743742	1.19893	0.00015803	0.00154163	146.964	218.18	112719	79454.2	23412.7	63435.9	46430.9	64524.8	16509.6	57201.4	45835.3	52249.8	24890.2	58004.4	58324.8	96467.1	45327.1	33746.1	30506.6	63769.1	40757.9	34414.3	49358.5	38234.2	30317.8	21907.2	54035.2	57857.1	20171.2	50041.6	35459.2	30734.5	49025.1	96994.3	65739.2	33717.1	51078.5	21136	69937	42237.6	52141.6	57971.2	42664.7
M487T186_1			1.18781	0.797821	0.000158094	0.00154163	487.324	186.349	144171	66312.8	94094.6	144318	39791.4	140214	128620	49320.3	120096	174168	162331	135866	266049	150354	170755	36339.5	90449	30901.3	43695.1	155912	207200	125972	57116.1	34117.5	82524.3	154017	78986.5	121213	106622	70010	39240.5	76290.5	216827	117517	311913	91795.8	131087	108177	139973	211194	139955
M289T233			0.216141	0.934005	0.00016019	0.0015593	288.984	232.661	18233.8	20811.7	26899	20600	16212.9	18129.5	14955.6	19803.2	19467.4	18687.1	18725.4	23754.8	20524.9	18980.6	20715.1	19726.6	23363.7	24693.4	20064.7	22128.2	21486.3	18849.3	18616.2	15332.8	19265	23067.8	22443.4	22518.5	18029.5	17484.6	18790.8	18691.1	18868.1	22512.1	24503.9	17029.5	17738.6	19152	18262.5	19678.6	23159.1
M585T190			0.277531	0.87727	0.000163224	0.00158602	585.346	189.524	12048.8	11271.4	12694.7	11173.6	14564.3	15916.7	14531.3	19498.1	17829.7	17128.1	14661.6	12598.3	12907.5	12252.6	12726	10956.2	10641.9	12670.1	15990.8	12128.9	13038.5	9478.73	12089.7	14352.7	13466.9	19181.8	15828.9	16863.8	11643.5	9329.57	13312.8	13597.1	9922.04	16024.3	12488.4	13250	13649.4	11557.3	13157.3	18308.8	12384.6
M403T229			0.164543	0.902373	0.000165449	0.0016048	403.067	229.413	5543.35	4228.88	6430.33	4637.59	4973.85	4350.89	4360.64	3568.49	4623.43	5841.42	5557.05	4769.31	5243.1	4266.52	4537.48	6164.4	5366.51	5786.5	4920.67	4609.31	5125.62	5600.7	5105.94	4458.81	4104.23	5227.71	4310.67	6086.91	5331.94	4526.52	3945.96	6048.49	2754.82	4275.83	5734.28	3994.3	3931.29	4844.92	4350.99	3730.89	3870.14
M740T150			0.238684	1.14818	0.000168051	0.00162716	740.197	149.679	6876.18	8043.57	6988.81	6175	15136.3	5952.73	6044.68	5946.31	6035.48	6946.6	3880.22	3129.01	9063.32	8097.55	9896.78	6870	5303.74	5872.86	8430.64	5261.45	6359.83	3458.48	5036.82	8017.45	4356.62	6019.43	5654.82	4672.16	4857.69	7099.67	7260.36	5460.16	4786.79	6435.64	5893.9	6740.79	4413.81	6787.32	5130.23	6980.88	6338.37
M314T55			0.268857	0.837634	0.000169544	0.00163873	314.24	55.3745	10630.7	9766.75	7231.66	9623.8	6234.9	21149.9	6336.98	9452.75	14004.6	13278	10810.4	22655.6	18528.7	10604.7	8077.15	12061.9	9545.26	21352.2	8251.22	6936.59	4220.64	13341.2	9524.01	9968.41	10521.1	13666	6652.94	10480.4	8531.2	2100.75	8659.42	21440.2	5554.23	16146	14139	9520.63	4946.42	3571.34	6343.88	10537.6	15126.3
M492T194			0.48767	0.887502	0.00017076	0.00164758	492.341	194.25	48598.3	34572.6	27341.6	32617	44602.9	54213.3	55165.7	41235.4	49667.5	46810.9	35157.9	25878.6	32592.2	47624	35406.7	59136.9	38724	38274.2	72157.9	65020.3	36457.5	44730.2	35765.8	44313.3	68212.7	51398.7	24623.1	44092	78310.1	61328.5	33095.3	100123	39548.7	33873.8	35532	28163.3	43787.1	21628.9	56950.7	97421.1	69943
M257T395			0.111299	0.873452	0.00017544	0.00168976	257.076	394.711	2137.91	2663.54	2364.57	3534.02	2532.83	4015.5	2772.76	2860.06	2857.29	2584.74	4794.59	4435.83	1315.79	2118.36	2128.93	2370.43	3074.52	3390.46	2112.21	2855.36	3130.83	3646.69	3144.81	2011.11	3500.36	5643.6	1789.78	2995.57	3506.47	2217.56	3066.77	2810.04	2733.26	2758.02	3837.82	4087.53	3657.88	3826.4	1878.26	2380.8	2836.08
M323T193			0.363957	0.810409	0.00017639	0.00169593	323.219	193.176	9048.58	8204.18	17460	9024.55	8201.21	8750.48	14500.6	8410.8	8421.41	12491.1	9137.62	13973.8	15619.5	8806.75	21795.1	7711.41	38033.5	14170.7	14083	9009.23	16611.5	6551.9	9739.48	19032.2	24544.3	8788.19	11132.4	18072.2	24825.7	16532.9	8297.3	17994.6	14862.8	19791.2	35681.4	4571.94	16731.7	14112.8	24326	11041.4	10820.1
M782T144			0.302424	1.13512	0.000177341	0.0017021	781.587	143.669	16696.7	32097.2	11075.9	20363.3	19006.9	20982.3	20233.8	20005.8	21084	20768.5	17860.3	12097.8	25236	20010.6	16519.8	17924.5	16528.9	13393.4	17411.2	19692.7	14936.7	22296.4	18232.8	11626.7	18525.9	28719.2	14370.7	18224.3	8518.94	13726.1	16433.7	10743.6	17764.9	22810.2	18838.1	19117.8	19498.6	20249	17041.9	19006.5	14405.5
M820T177			0.484989	1.09158	0.000179267	0.00171759	819.61	176.528	57421.8	44466.6	47650.5	65632	50478.2	46940.2	50377.8	46734.3	68220.6	52544.9	47760.3	49476.5	65371.7	50644.1	52357.9	53835.2	86783.1	64401.3	48342.4	47537.8	58756.9	52203.7	49849	46938.8	46696.1	47436.3	50203.8	50419.3	53251	65565.4	52969.8	50873.4	56263.3	49936.3	49613.9	47786.5	48449.9	59599.6	52540.3	49244.2	53130.2
M409T309			1.24336	0.675399	0.000181628	0.00173718	408.907	308.632	12939.1	26334	34048.6	28966.6	29277.4	13668.1	13964.6	13429.5	26696.2	13414.7	23314.5	31781.8	14544.7	27321.8	27585	30433.9	20385.6	27287	30706.9	27671.5	26423.1	23540.3	27651.5	16390.1	34086.2	31347.1	21176.2	20776.8	29917.2	31321.2	32451.5	30349.2	35027.5	17319	32881.6	24473.8	33233.1	28788.3	36613.3	31042.3	31053.8
M485T186_2			1.05673	0.802624	0.000183223	0.00174938	485.38	186.196	40639.5	73555.9	128818	62460.9	83345.7	60620.4	66010.1	82082.2	133130	73815.3	163023	103925	114867	127445	212304	92091.7	151202	192366	122782	65912.3	83793.9	207991	98882.3	50318	116345	48424.6	62226.4	120898	85951.1	90593.1	86578.6	137449	71354.9	182921	88347	103327	96987.6	62555.4	136136	80843.5	75712.2
M807T147			0.387458	1.15573	0.000191858	0.00182864	806.565	147.11	32310.6	26870.5	27856.1	29965.5	46212.2	25467.3	33129.6	32916.7	16994.3	21533	8526.65	13535.9	21324.1	17804.8	22722.4	20150.6	9239.62	23258	7762.93	19299.4	9482.83	12703.5	22555	11530.8	18276.2	20870.7	15404.9	19714.2	15990.3	13745.2	14502.5	8380.95	17727	18672.1	18530	16691.7	20972.5	8369.87	19837.2	22968.3	15177.4
M229T297			0.286637	0.742022	0.000196191	0.00186671	229.143	297.379	4827.35	5800.09	9435.46	1216.52	11936.5	6325.9	5546.51	7484.57	5559.08	3004.51	11153.2	11560.1	6147.7	498.024	17082.5	2302.6	6367.8	7263.89	2065.62	13429.5	2359.13	14899.6	7151.69	15071.7	8265.87	17635.4	3232.63	4068.18	4850.76	8542.01	3713.67	12914.1	5131.68	10765.8	4397.16	5081.14	4831.19	8409.02	2232.66	20009.3	7182.75
M396T193			0.185105	0.891392	0.000198218	0.00188272	396.175	192.568	10028.4	10578.9	5427.4	9534.9	6047.06	5401.38	8234.95	5499.78	9487.78	4906.33	7210.06	13337.5	6524.59	8722.37	10418.7	8029.67	6757.22	10057.5	8529.51	15082.8	8625.37	10532.6	7101.22	1562.93	10822.5	19364.7	7077.43	12324.5	6830.86	6531.21	11823.6	6775.99	9457.58	2905.5	11711	14171.6	12784.9	8603.52	10060.6	10963.9	8359.62
M605T307			0.60496	0.576536	0.000199995	0.00189632	604.861	307.288	1706.12	3224.57	5033.2	3772.17	3462.58	1092.22	1302.86	1038.6	2558.69	1427.34	3889.22	4178.47	1193.55	4430.89	4317.18	4512.99	5766.3	4740.29	4090.59	4418.12	4059.55	5016.01	5080.83	2000.96	4661.02	4174.79	4729.19	4735.49	4167.5	3897.06	4283.81	4505.43	4426.63	1460.76	4626.09	4045.76	5136.94	5177.97	4124.68	4265.56	4386.68
M535T108			0.387638	0.767317	0.00020133	0.00190569	535.23	107.733	14356.8	13385.9	16217.6	10750.2	14850.2	16667.7	19619.1	27709.8	18623.3	12315.3	8240.62	10727.8	28513.3	36692.4	28738.2	11248	59468.9	12186.1	13359.2	9352.9	20387.3	17631.2	17361.7	9126.15	18097.5	39790.7	14877.4	12965.9	27295.8	12201.1	12645.7	40695.7	10053.8	26246.8	11661	11657.8	8801.52	5105.98	10690.7	23892	15848.1
M491T309_2			0.249051	0.844252	0.000204655	0.00193063	490.91	308.531	2831.02	4646.06	3724.43	3157.71	3531.64	3789.1	9973.5	3143.36	3389.26	2803.05	3250.51	3489.03	3053.48	4626.09	3976.24	3290.47	2497.73	4918.48	3667.37	4798.37	5201.35	2968.68	4340.57	3122.62	3351.6	3665.48	3361.85	3366.16	4023.07	3765.76	4460.89	3500.71	3929.65	3755.13	3585.71	2444.74	3807.88	4980.75	4225.29	4665.68	3887.79
M409T253			0.417413	1.1835	0.000204668	0.00193063	409.232	252.7	15409.3	24748.6	20363.7	26791.1	30242.8	23032.3	31566.4	17294.2	25869.3	27876.8	27660.1	37930.9	25732.5	25008.3	24541.8	21544.6	27997.4	29776.2	28213.8	24489.2	21252.7	25944.3	23008.1	30518	26212	26545	27788.5	36322.6	21833.5	18735.6	19261	30779.2	14921.7	23603.4	26681.1	22477.6	30942.1	27740.9	21585.5	23053.7	24139.4
M507T308			0.982337	0.639443	0.00021312	0.00200691	506.884	308.353	4126.76	12730.5	15729	14293.1	14696.2	4354.02	5811.23	6759.68	12046.8	6028.04	17074.7	15072.6	5681.31	18341.9	16054.3	17081.8	14024.9	18743	16172.3	16738.4	18951.3	16112.9	16537.1	7044.56	14292.3	15823.3	13758.7	15365.6	17630.8	16664.1	16877.6	15297.3	17753.7	6952.59	15885.3	14882.4	15735.5	17522.1	15187.5	17990	16221.2
M587T110			0.600672	0.846419	0.000214673	0.00201808	587.427	109.73	45474.7	48888.7	67682.1	36236.2	37452.9	51418.1	47775.9	28795.5	53864.3	56333.9	27114.1	31582.8	61609.3	43044	46035.5	35879.7	35500.4	36376.8	41876.3	32365.3	44292.1	38315.4	21703.3	61865.2	64560	54520.3	36917.7	40555.7	39282.3	50896.9	22730.7	45782.5	37976.8	48969.7	52246.3	33718.9	71124.6	37526.3	39189.3	55726.5	32661.5
M551T174			0.74029	0.880496	0.000215676	0.00202002	551.391	174.203	87630.5	71368.1	145560	73052.5	79812.1	65803.7	64527.2	68830.4	73529.4	82467.2	63850.9	108519	113680	80438.4	112064	65245.1	79216.3	97753.8	93639.2	63594.1	74958.2	56165.1	49906.8	77794.1	83977.6	107150	51708.8	62773.4	92263	98127.4	51861.5	73895.3	87522.2	102066	89741.4	73074.8	122815	39535.3	77627.6	66470.5	58563.1
M617T111			0.768074	0.855737	0.000216719	0.00202002	617.471	111.237	140196	85325.6	190775	93766.1	166485	155763	210516	67957.6	77301.2	229878	87565.9	100428	217382	80568	100492	121055	96187.5	104855	90219.7	83394.7	59400.7	158968	76700.1	103133	75239.3	70684.4	49360.8	109495	102436	62850.6	76418.5	104965	44820.3	177651	77873.5	94638.6	99044.8	92298.1	76689.1	99140	93391.9
M119T159			0.327009	1.10549	0.000216787	0.00202002	119.016	158.685	18949.1	27678.2	18545.7	23697.9	29338.7	25528.5	30127.3	25778.8	23591.2	24653.5	22427.1	18940.9	26465.3	26249	23542.8	25733	34131.9	23746.5	30210.8	21282.2	13523.8	25118.9	18778.1	25921.4	25011.7	19815	21790.9	21276.4	19839.8	22877.3	28822.5	31052.4	22360.4	20170.4	22752.5	18699.6	20258	26908.1	17790.5	24539.7	21875.5
M310T309_1			0.329723	0.714421	0.000216816	0.00202002	310.007	309.176	2605.37	2145.73	2710.26	3800.5	1125.23	1756.52	2547.44	1988.26	2591.56	1563.66	2424.84	2873.94	2088.47	2720.73	1904.05	2874.21	1852.36	2288.77	2843.5	3780.89	3223.07	2150.41	1967.78	1636.33	3647.13	2885.53	3009.05	2376.97	2916.51	3694.91	3140.72	3538.56	2523.44	2309.45	2798.29	2703.15	2497.13	3010.5	2966.95	3691.42	3184.95
M381T58			0.208068	1.28443	0.00021704	0.00202002	381.333	57.5245	6860.03	3192.71	6760.98	3154.87	4918.38	3050.83	2425.97	2622.26	4599.13	1978.7	902.979	2263.15	4299.15	1979.42	1673.4	592.58	3148.74	5706.37	2068.78	3002.62	2433.02	4211.52	4029.69	3089.9	3644.11	3032.61	3874.15	4302.85	2702.49	3523.57	3256.57	2493.98	3206.63	8248.61	1630.61	3666.79	1520.85	4109.87	3415.47	3630.72	1825.43
M463T90			0.965706	0.87894	0.000217087	0.00202002	463.339	90.415	106710	102010	192598	146020	130148	93313.3	137773	144074	131501	106286	138802	155257	148124	106397	179646	146666	172063	170382	156948	156249	164709	172603	88168.2	136040	135147	191094	95748.4	152675	136204	129274	75692.4	192556	114326	156550	102921	118049	130844	78430.9	100804	137039	107827
M353T307			2.79691	0.458672	0.000218763	0.00203148	352.942	307.183	23839	33537.7	50196.4	39630.4	42308.1	26282.4	24765.8	21786.4	28953.5	24157.7	49080.4	51109.8	25273.7	49533.1	47663.6	51210.9	49501.9	51501.2	46657.6	47010.2	50522.2	48407.8	48432	23926	54991.7	54549.5	49664.4	50391.6	55038	52623.3	60220.3	51221.2	59202.8	21342.5	55240	64459.6	49761.3	52631.2	58244.8	51138.4	50572.2
M431T191			0.328304	0.840617	0.000219059	0.00203148	431.274	191.279	15550.9	9574.07	13990.5	5769.56	13840.7	7662.53	19950.9	16973.8	24519.2	16576.5	12211.4	7735.83	25233.7	14664.2	19173.4	14073.9	15801	11672.7	15628.4	23190.8	24372.7	4345.21	12501.9	6941.02	20931.1	6903.08	18332.4	5973.6	18474.7	10058	6281.31	12368.4	15401.4	12377.2	7142.38	11571.6	18628.8	10229.8	16995.7	16091	14247.5
M289T448			0.315651	0.396044	0.000221707	0.00205256	289.065	448.25	180.424	421.493	459.37	274.327	361.342	219.502	322.521	312.963	287.155	337.955	562.429	623.061	299.096	432.917	534.636	327.189	618.633	419.147	459.754	552.939	525.151	874.002	637.069	384.316	493.764	843.381	544.84	721.322	551.972	328.833	450.559	553.437	511.663	279.858	357.707	407.466	617.414	586.277	454.097	589.017	434.564
M356T397			0.755597	0.190211	0.000225502	0.00208418	355.992	396.733	1464.48	808.016	858.721	1342.12	856.013	607.536	591.178	1316.54	1154.62	1304.87	1435.64	673.797	1025.65	1316.87	1358.56	779.393	1451.11	1422.75	1215.78	544.281	838.712	1537.73	1538.17	781.722	638.968	529.718	608.658	622.041	555.653	1056.41	709.685	840.847	769.379	1100.11	546.265	1050.37	1456.02	778.413	1386.91	550.002	1254.52
M426T170			0.411748	1.31447	0.000226132	0.00208649	426.261	170.459	5194.74	6577.95	16285	5617.63	11294.5	7044.22	4867.24	10343.6	5677.09	4168.67	11086.6	10906.2	8783.16	3869.46	10349.5	6714.08	16398.7	6833.47	5473.86	11245.7	5611.67	5007.83	11378.1	12272.7	13736	10951.6	6262.93	8420.04	3915.77	7959.42	9826.1	2657.31	2229.33	7114.77	4710.5	9424.18	4974.7	5519.54	6402.6	10183.3	10254.9
M159T403			0.136934	0.913598	0.000228125	0.00210136	159.021	402.88	5969.68	6531.21	5043.42	6100.03	6728.57	7280.86	7006.65	7118.04	7189.84	6782.25	6325.24	4991.78	7740.42	7244.91	4767.36	6143.71	7269.3	5998.74	6262.92	6755.63	6307.73	5223.33	5611.67	5761.63	7795.33	7230.97	5989.62	6360.38	6826.04	5516.57	6374.78	6862.94	8512.08	7545.29	5521.03	5853.62	7390.16	5777.59	6438.23	6734.1	6714.74
M324T519			0.15266	0.921318	0.000228711	0.00210322	324.178	519.402	11989.8	8963.91	13192.8	9781.7	10334.4	8821.94	6672.54	8013.12	9508.62	6522.87	8108.49	7489.37	7280.69	7026.32	7111.38	7321.92	6950.6	6880.76	7756.09	7579.99	6889.38	7707.2	3163.27	7574.94	7035.79	8944.56	7581.97	7033.8	7739.42	8454.98	7780.93	8054.97	11102.9	6901.43	9244.37	8946.08	8546.43	7410.05	12872.6	11898	7812.12
M569T192			0.312739	0.833708	0.000231892	0.0021289	569.399	191.788	7780.86	8370.34	30108.4	7075.31	13719.4	12763.3	23687	11412.8	6596.28	12567.3	10189.7	8247.21	17940	14841.3	25039.8	5898.91	13994.4	18623.2	10561.2	13038	12524.2	11139.3	7876.77	16134.7	6041.73	11056.8	9019.92	16939.9	13021.7	8250.89	11298	12000.7	9073.21	14619.6	10368.9	14352.6	13344.7	12571.8	5916.69	14826.7	18937.6
M539T236			0.116224	0.832459	0.000234094	0.00214554	539.056	235.616	1379.33	1234.62	3058.08	1680.12	722.195	785.794	1512.57	1643.88	1401.57	1609.79	1306.97	3678.71	1606.63	775.636	712.261	968.488	1722.54	1092.62	979.07	1899.5	459.023	629.942	1957.36	1800.85	790.728	1879.11	668.339	1071.55	637.505	2174.02	776.341	1306.99	777.149	1786.2	1034.65	863.208	2333.9	837.065	2524.35	3408.17	2414.64
M476T55			0.220929	1.16743	0.000234984	0.00215001	476.273	54.921	5472.73	6258.24	11931.2	5298.57	8898.57	4000.13	6405.4	6501.03	9436.29	11565.9	3774.99	7266.33	2719.91	4769.62	8095.27	5105.12	3710.81	6036.99	8171.29	3634.76	5828.28	5775.81	5170.46	12520.5	9530.08	6829.84	6829.68	6682.85	4414.77	13194.4	5554.17	7245.99	5308.46	9583.88	10790.7	10841.8	2895.81	13864.8	5838.66	13061.3	4582.76
M397T483			0.0835961	1.21387	0.000239554	0.00218226	397.18	482.888	703.789	870.062	887.571	996.434	805.615	631.508	1077.82	233.249	1039.78	255.643	685.863	925.858	777.094	840.374	667.531	781.47	358.23	891.859	708.739	1318.1	759.891	609.392	999.162	766.896	703.683	1143.9	696.996	742.734	693.506	917.747	904.567	564.076	1013.2	418.318	921.101	1011.39	911.949	1224.85	855.823	680.962	955.007
M293T284			0.0895769	1.24868	0.000239691	0.00218226	293.079	284.197	194.419	506.718	515.788	289.905	2045.5	832.597	544.481	284.592	770.86	489.568	557.344	1691.48	381.441	632.248	875.909	976.615	696.059	808.472	588.68	463.818	408.317	869.44	849.928	56.085	746.577	871.338	747.976	794.879	470.875	824.026	656.36	329.837	645.672	512.182	520.596	571.223	518.441	715.913	331.536	320.883	513.601
M796T144			0.930244	1.0885	0.000241313	0.00219339	795.569	144.105	158872	353489	265585	158627	168855	145149	168842	147116	154441	181024	173458	166353	162133	157220	168420	172529	171198	160685	158296	164372	166117	150359	161563	143116	167863	164844	145066	159307	339203	174981	163905	195222	116960	190872	178836	156737	156979	150635	181629	183078	175071
M410T173			0.119476	0.851597	0.000242636	0.00220177	410.057	172.63	1661.62	2559.52	1589.27	3018.62	1440.87	1251.14	909.574	1784.27	3014.16	5929.67	2413.63	5561.14	1293.88	2852.9	1772.38	3114.88	1174.25	2540.48	3003.76	2940.52	2958.64	1910.08	2940.82	2322.97	2841.28	4651.63	2177.06	2423.77	2433.58	3119	1751.64	1543.67	2460.74	2059.18	1329.79	2557.11	787.879	2554.9	1886.14	2132.11	2228.74
M411T185			0.667714	0.785686	0.000244233	0.00221261	411.307	184.503	54535.2	50238.3	51032.2	19627.7	14345.2	45078	59505.2	24248.7	51435.4	37865.2	34367.2	25626.4	43698.4	32134.1	37585.8	41374.7	52373.1	94109.6	44650.5	23730.3	31180.7	43934.8	15234.7	39767.9	19110.3	26422.7	21642.1	29652.6	36162.9	38066.9	42156.9	54832.8	24239.2	70755.9	27805.8	25103.7	28786.9	33032.3	58582.1	56439.2	16395.6
M255T308			2.04117	0.608208	0.000245507	0.00221942	254.966	307.875	28574.5	39127.1	51447	50496.6	39284.5	18205.1	23772.9	19079.6	35826.2	19633.8	55369.7	63265.7	21343.4	59724.6	57646.5	57428.3	58589.9	57604.4	58770.5	56726.8	56325.2	56006.9	55219.6	26359.9	49066	55131.7	57183.5	58395.9	51837.8	57088.2	49855.8	54748.7	54459.4	20542.8	54818.8	59342.1	58960.3	55481.2	54004.5	55370.1	50260.2
M296T388			0.318019	0.540271	0.000245794	0.00221942	296.014	388.194	890.196	694.577	1366.93	1171.85	827.698	1124.53	1023.87	449.058	1104.5	548.746	684.811	606.815	1018.77	997.98	760.042	727.468	569.093	668.823	855.536	694.843	662.949	666.623	654.065	1232.29	858.523	959.248	714.12	657.713	473.514	747.889	380.469	718.103	930.105	1173.27	725.951	874.904	879.14	1314.49	676.303	769.4	889.258
M770T147			0.974026	1.09962	0.000247461	0.00223081	769.552	147.199	179848	263459	295962	140838	159113	223920	155023	147138	133281	235065	175033	160027	154524	175624	143969	202001	141592	186476	126372	187622	299055	160488	145524	250735	139798	171542	134816	162128	135540	133353	144659	160289	128772	190994	213427	143527	174776	132724	126676	186823	176132
M213T22			0.106964	1.14952	0.000248435	0.00223453	213.054	22.0325	1258.17	1356.99	1422.62	962.289	1182.2	1144.13	769.366	1199.95	825.356	1353.48	1070.45	1105.34	1076.32	963.799	1229.48	1380.71	1117.14	1222.15	1723.25	1419.03	2394.42	1891.03	1055.15	639.261	1298.98	1126.6	1302.43	998.94	1289.14	1316.14	517.041	1000.63	489.103	1410.81	1292.79	733.908	737.836	779.131	471.68	1903.74	1347.64
M375T194			0.33707	0.803617	0.000248688	0.00223453	375.25	193.687	16977.5	7761.2	13768.5	17065.5	7249.81	13489.3	7127.43	21902.4	7825.7	14334	15822.9	11566.2	18417.7	10213.3	16079.6	9284.48	12890.7	25387.1	19287	29154.5	41522	3064.96	9360.61	11685.1	28602.4	23755.1	21155.8	5698.17	22982.7	12072.2	13621.4	9854.97	19378.4	11379.3	19600.9	20621.5	15587.1	8483.13	15308	15789.4	5098.54
M338T297			0.117736	0.858593	0.000258481	0.00231607	338.054	296.865	2456.79	3553.85	2303.71	3463.74	2371.1	1952.26	3121.9	2979.37	2448.08	3365.98	4122.81	2479.21	3322.08	2577.23	3335.28	1092.71	3028.36	2729.81	3352.43	2378.85	2936.78	2401.26	3468.46	3971.62	5174.79	4969.45	2556.07	2267.23	3385.19	3401.82	3411.94	1462.71	5988.54	2390.42	4480.87	2451.03	3655.69	5417.79	2132.62	3019.65	3419.61
M124T257			0.0676359	0.908251	0.000258606	0.00231607	124.08	256.534	1595.37	1109.88	1314.21	2044.97	1627.43	1809.69	1542.27	1367.07	1748.39	1607.36	1581.3	2027.16	1866.47	1377.87	1276.15	2134	1409.21	1056.51	1635.29	1474.66	1611.83	2266.78	1729.9	1667.32	2214.86	2111.18	1129.92	569.635	1237.46	1875.03	1552.48	2232.15	1365.67	1791.12	1765.53	1493.34	2056.16	1085.11	1324.17	1689.44	1483.87
M371T36			2.39525	0.731114	0.000261912	0.00234185	371.187	36.023	970903	422869	1.01218e+06	74473.5	225530	688694	397988	958675	692713	321733	27232.5	325109	1.2072e+06	704551	190687	97892.3	377771	94979.2	910392	980067	277071	524510	235869	499046	16736.9	539388	714480	6275.95	275294	436281	85284	38141.3	544860	820283	967859	404835	421915	254347	78171.3	1.33497e+06	492380
M436T191_2			1.44753	0.885509	0.000262729	0.00234534	436.279	191.065	211801	217082	598704	278470	200010	242313	262589	224144	247912	181900	301313	326078	263344	250315	352027	285686	217091	518240	282430	245086	435378	256139	263609	179183	477016	501332	434359	255680	253168	273996	302164	554227	269255	208598	338213	426242	268296	273596	264262	685427	312323
M732T467_1			0.211903	1.33771	0.00026679	0.00237772	731.815	466.833	427.922	2031.03	1418.73	531.703	2298.27	1697.83	1637.4	960.575	2272.88	1584.81	147.811	463.46	728.914	294.377	105.395	229.269	91.1552	56.4431	348.137	142.242	187.174	150.123	229.165	834.744	599.831	193.645	73.6059	145.202	308.192	340.605	1186.4	385.103	254.801	783.612	444.685	242.984	817.708	677.164	1049.5	397.423	444.48
M302T372			0.124026	0.878316	0.00027288	0.00242806	302.168	371.806	2835.96	2816.85	3008.6	3707.92	3996.82	3460.17	4545.31	4052.45	3362.11	3304.89	2653.72	3500.7	3751.71	1468.75	2191.83	2394.4	2302.07	2569.1	2285.99	2597.48	3439.27	2339.02	3811.9	3012.03	2983.9	2932.57	2307.11	2606.56	3290.37	3224.9	3053.28	3441.81	2965.11	3260.98	3442.09	3885.01	3087.59	4236.51	2982.61	3574.53	2903.36
M444T163			0.195393	1.1049	0.000283187	0.00251569	444.103	162.707	3560.43	4015.78	3074.21	4124.06	4207.61	5442.68	5449.3	5325.16	4928.24	5425.39	9086.74	8279.82	3812.75	6532.09	5598.04	4597.43	5824.96	8337.59	4726.69	6833.81	5938.08	6544.28	5347.57	3956.51	5827.56	7557.66	5456.69	5175.34	5486.85	4765.9	6430.23	5145.42	4149.27	4042.28	5586.64	5826.63	4221.61	5043.07	4471.75	4660.75	4157.05
M325T171			0.337399	0.846036	0.000288439	0.00255821	325.235	171.095	13515.6	14040.6	15888.1	11179.4	24829	15777.4	13656	9927.25	21325.3	14300.4	19973.8	13257.8	43129.7	20660.5	24764.1	13493.9	14005.9	15378.3	8998.42	16487	22898.1	20967.1	36957	13800.5	29294.5	19562.3	7070.37	11650.1	16356.9	6745.45	15939	16971	15949.9	34063.2	28654.2	20411.9	12068.3	26768.5	13499.6	19061.4	17204.3
M451T308			1.91603	0.425564	0.000291219	0.00257869	450.918	308.078	7521.99	12707.5	23128.6	15015	10910.3	3875.7	5530.85	9302.22	11863.9	5074.45	18610.3	18921.6	6125.64	20249.5	19510.1	19628.9	20199.4	19052.6	21142.3	19533.6	19692.7	21348.7	20912.1	8397.97	20744.8	20120.4	21162	19672.7	21138.6	20645.8	23430.2	20148.4	21301.7	7896.35	21277.7	21472.2	19140.4	23606.4	25676.1	18838.4	20620.2
M362T263			0.135885	1.12129	0.000302442	0.00266947	362.043	262.675	3441.85	3490.86	4021.93	3452.97	5244.27	4977.16	5481.65	3196.08	3313.22	2974.46	3916.31	5962.26	5195.66	5580.85	4364.43	4885.01	3587.55	5635.85	3434.61	4102.57	2415.21	2459.15	5100.01	4282.71	5340.24	2487.69	3293.28	2196.95	2750.36	3167.44	3394.87	3141.49	1773.61	3135.26	6587.17	3169.54	2344	4550.32	2547.01	3623.92	4289.91
M425T192			0.268212	0.859981	0.000303638	0.00267571	425.286	192.451	14501.5	14954.1	12592	8964.05	14602.8	15914	11872.4	9250.11	10773.3	10615.1	15183.1	16761.8	10269.6	12595.8	15821.1	11828.9	8118.43	11445.8	10206.7	20753.2	11493.4	6097.36	4272.65	18886.7	16264.5	11908.8	7288.7	13800.7	12772.6	7976.23	5466.95	14274.2	9839.88	10155.1	15397.6	11445.4	13402.5	8312.39	11355.5	5588.6	4083.33
M797T151			0.270269	1.1458	0.000304449	0.00267856	796.539	150.792	17026.7	12413.4	8711.54	10703.4	18065.6	21600.5	9898.29	12100	7367.29	5297.85	10573.3	8335.71	17009.2	10332.9	11119.7	7728.22	10336	12349.5	11391.8	12764	1185.21	12951.7	12651.6	17125.4	9151.53	8059.22	9573.91	10760.9	10169.5	9233.23	11219.7	11765.9	4978.71	12062.5	7729.73	12663.7	5713.11	11123.1	8780	14871.6	11618.3
M437T307			0.28589	0.644162	0.000308155	0.00270683	436.942	306.716	1363.72	1394.48	1355.65	1590.46	1477.5	1264.22	1092.17	1175.83	1191.24	1165.88	1060.74	1188.43	991.271	1436.38	957.821	1221.89	674.894	969.8	822.05	1611.46	861.002	882.461	891.759	1243.3	1195.6	1299.51	1024.3	1060.83	1044.79	1150.69	726.656	1319.69	631.05	1604.14	1072.14	502.966	1037.25	1080.17	730.326	986.773	1342.37
M147T128			0.978937	1.19739	0.000314247	0.00275593	147.028	128.41	36430.8	32103.5	42728.3	24168.6	35592.4	28511.9	29074.9	27315.2	45982	44114.2	22635.3	35382.1	27196.8	40475.2	28354.5	26971	20025.8	10317.7	25233.8	58329.2	23689.7	23802.3	35231.4	34631.2	30242.5	24200.7	16265.6	24049.1	32824.2	35454.4	17800.3	21935.5	13521	35165.4	48909.4	25145	18676.1	12610.6	14257.2	27008.9	23386.5
M549T308			1.11914	0.397484	0.000315181	0.00275972	548.894	307.856	1731.42	4742.45	6904.41	4344.13	2158.09	602.947	1675.48	1568.8	2332.03	518.946	7256.12	6459.67	1440.37	5880.41	6557.52	6386.45	6584.01	5924.65	6412.04	7394.51	6561.49	6283.2	6226.26	2555.08	5928.62	5983.88	6375.09	6141.4	6588.62	5358.62	6418.05	5808.14	5494.09	2402.32	6086.54	6348.86	6036.99	5929.54	5867.09	6295.61	6080.03
M867T131			0.579412	0.665098	0.000316655	0.00276719	866.622	130.656	23655.6	54914.2	29667.3	22168.8	35028.2	23616.8	23956.2	20174.5	20666	53209.3	25186.7	39356.1	24272.8	25472.6	18115.7	17987.2	19093.5	27774.3	21523.2	20348.8	119423	24668.7	14742.1	21606.1	17072.7	35273.7	24855.6	20369	37722	24876.6	16300.8	33252.7	8280.62	23153.8	23628.1	18545.2	22996.2	15874.6	14924.9	33014.1	27425.8
M181T294			0.203383	1.11991	0.000317043	0.00276719	181.467	293.959	7733.08	9164.69	5967.07	8881.57	11519.9	10007.7	10105.2	9130.43	10523	5169.14	12849.5	3844.1	8033.48	11371.9	16475.2	7526.43	9079.89	15882	7797.09	5665.48	6521.04	9088.05	11382.2	9300.8	8975.19	5863.2	8227.58	16107.3	6031.09	6943.18	8521.27	5695.76	5124.37	9203.95	6523.21	5497.42	6721.96	7619.51	7739.8	10273.1	6140.3
M567T173			1.26524	0.840585	0.000320286	0.00278961	567.458	172.932	145318	132836	247508	122582	145422	111841	174250	119964	118091	85252.8	202974	155581	293392	227948	331860	214352	313631	240882	189521	187548	71580.6	483131	148745	136206	181904	93006.8	125962	183601	138588	198745	109693	187637	154955	236940	200754	179118	335173	160951	160319	144275	111113
M84T372			0.0911815	0.919941	0.000320628	0.00278961	84.0446	371.726	3708.56	3969.07	4368.49	4326.79	3698.74	3830.95	3902.14	4401.75	3173.54	4326.89	4424.58	5174.73	3819.02	5901.11	4158.76	2086.87	4617.79	3923.74	4034.17	4219.97	4977.46	3519.5	5743.51	3524.28	5838.47	4929.16	5006.61	4427.14	4729.7	4924.54	5323.74	4871.87	3755.35	3910.99	3425.49	5434.74	4583.73	3491.88	4968.08	3344.28	5790.48
M335T300			0.4524	0.725802	0.000324404	0.002818	335.121	300.014	3646.18	852.627	4991.81	4867.9	4959.91	17675.6	35445.5	9330.55	12859.3	5917.04	14078.4	12038.4	10956.4	6588.98	22496.2	18204.4	13081.8	10143.8	14102.9	11325.9	10162.7	45567	9249.89	14585.1	6827.73	32995.9	14377.8	13805.6	27553.8	7574.2	20874.4	6859.45	9688.73	11451	14751.1	18959.9	401.207	8640.88	17481.4	432.924	29691.8
M448T309			0.124333	0.881674	0.000327334	0.00283896	447.976	309.303	1997.36	1938.69	2308.15	1679.79	2336.37	1402.4	1205.66	1541.6	2019.7	1629.7	1457.55	2148.37	1973.58	2115.07	1469.42	2993.06	2638.98	1066.12	1022.33	1885.26	2756.83	1182.13	1835.24	1209.47	1356.43	1906.94	2049.95	1169.4	2267.77	1426.63	1918.91	2045.21	1330.8	1972.16	2032.5	1671.52	938.635	1856.57	1000.75	1467.88	1773.42
M433T41			0.295633	0.801715	0.000327956	0.00283987	433.364	40.9545	17168.4	14865.7	16035.4	22396.9	18899.2	7629.9	1906.56	11598.9	6616.28	23423.4	18312.1	15445.4	17291.8	25890.9	17388	5269.51	20027.3	9369.2	14471.8	5708.7	48623.6	13515.5	40687.4	21638.8	26751.3	13032.4	30538	16728.1	19773.2	15845.7	28486.9	13190	18426.9	37126.8	34048.7	24459.9	12962.5	18516	18691.9	17086.8	27326.6
M561T141			0.449538	0.851679	0.000331721	0.00286614	561.409	140.81	30876.2	32897.5	35038.5	21439.1	35254.2	33020	40558.3	27049.2	24928.4	20786.3	22723.8	26217.7	43644.9	14537	26283.3	24237.6	36433.3	12867	19466.7	24415.5	9621.02	36437.6	27856.5	25101.7	23225.6	49961.1	21817.3	30853.8	28230.5	27986.4	17040.4	23811.5	17947.6	65589	29538.8	19460.9	32833.2	32597.8	53711.8	26554.3	21204
M533T143			0.633013	0.840574	0.000332644	0.00286614	533.38	142.782	51425.2	49932	67276	34269.3	54343.2	43019.7	69318.1	46041.5	42910.1	41794.3	57027.8	100509	96175.7	76337.4	57270.7	33066.1	45317.9	105225	45474	97244.1	25540.2	108123	44310.4	51324.3	119467	133381	11554.4	55336.9	85552.3	74238.8	36863.2	111385	72911.8	49846	34946.7	60152.1	63872	25726.4	47531.8	53497.3	56733.4
M153T71			2.21759	1.36518	0.000332896	0.00286614	153.069	70.7405	1066.49	2552.41	1163.47	4737.01	4059.94	1746.78	1196.28	4265.79	1667.48	838.475	2237.92	1155.35	2839.02	2725.29	3350.75	2185.95	1600.86	2394.66	751.658	2115.24	1795.17	2774.8	4600.42	2003.34	3621.83	1643.67	2963.36	2539.46	2732.01	2482.97	6970.15	1347.82	7578.22	1085.78	2577.75	6424.89	6040.01	6736.45	8067.02	3223.29	1217.93
M454T189			0.518611	0.80971	0.000333077	0.00286614	454.321	188.781	15583.1	14968.5	21435	10696	20120.1	19252.7	17573.7	63591.4	22318.6	57617.7	17625.3	54686.9	29431.9	47235.4	81096.2	42002.3	65240.2	51924.9	64381.5	54611.3	49272.7	31803.4	19208.8	14174.4	67357.1	63901.7	39041.2	10404.1	69480.8	55941.6	24203.5	83822.2	57096	18444.2	49607.6	23301.1	37413	25173.3	49645.2	54572.7	25086.1
M611T135			0.3738	0.823337	0.000342473	0.00294238	611.424	134.967	22877.5	15512.8	26166.2	23909.8	29047.5	15668.6	18506.1	44335	17152.6	11595.2	13871.1	14114.6	30269.4	15026.6	19503.3	14212.8	16094.7	16750.6	12914.2	14953.2	12722.8	16297.2	13794.5	12435.8	14912.9	17636.1	39020.1	16685.7	41175.1	9902.96	11558.8	11175.6	14732.9	17990.1	13273.2	15277.9	23363.2	21295.2	24253.8	21637.2	15067
M197T185_1			0.428507	1.2432	0.000345376	0.00296268	197.092	185.43	303.873	1002.27	4129.55	2840.98	2337.91	4938.56	1659.19	1908.85	1351.81	4588.21	1910.67	3017.36	2701.66	7189.18	2291.29	4993.63	2536.57	5593.19	3513.83	3408.95	5331.37	2158.75	2346.16	1435.11	1266.37	5025.54	7195.96	4222.64	2045.53	6014.12	3363.08	3081.68	1390.74	3219.25	2188.08	4692.31	4247.73	5464.06	2182.76	3318.82	3564.75
M145T238			0.106535	0.922518	0.000350707	0.00300372	144.98	238.479	5415.39	7967.92	6114.72	5094.47	3426.44	8114.26	7053.89	5836.96	7720.13	9878.16	4048.31	3865.42	7858.73	5193.4	5674.28	4549.77	3419.83	3840.37	4828	4350.36	3831.36	3947.8	3756	4910.37	4322.71	4193.28	4886.76	4553.48	4337.61	4096.13	4246.36	4158.14	3814.99	4564.33	5314.15	4412.79	3838.81	4689.15	4078.6	4236.61	3511.69
M172T511			0.13176	0.839738	0.000356254	0.00304647	172.107	510.671	5266.84	3695.95	4470.3	3675.05	3991.6	4725.06	1688.07	3515.14	3601.37	1607.88	803.757	4364.54	2277.68	3602.63	3682.18	1698.32	1405.99	368.77	2763	3867.6	1606.2	3770.72	3509.94	3068.5	2850.74	3816.15	1894.19	4425.37	1176.32	786.808	2223.81	2040.41	5024.71	4453.76	4342.05	2578.03	3499.36	1470.7	1582.61	4278.58	2989.23
M256T176			0.0707257	0.915501	0.000356971	0.00304785	256.143	176.364	1794.75	1528.92	2095.42	1963.7	2501.58	1322.06	1243.98	1253.84	1642.78	1654.89	1720.56	1619.73	1953.03	1473.65	1963.07	2349.2	1927.58	1966.68	1875.73	2368.82	1768.59	1459.08	2190.32	1111.15	2183.15	2160.72	2917.7	1833.52	1917.97	1799.81	1857.57	2008.22	1697.06	1507.66	1203.54	1193.24	1947.56	2048.83	1328.38	1649.37	1726.45
M245T404			0.140556	0.805578	0.000357611	0.00304858	245.076	403.982	644.739	621.934	1028.18	643.652	882.753	581.54	799.172	880.529	964.641	638.208	633.86	1063.08	928.171	3195.05	1333.91	899.322	1304.84	979.997	959.031	929.935	1150.22	1213.55	1002.56	712.387	621.172	566.945	1744.62	1217.24	1362.67	1057.6	1170.4	1099.8	1160.89	860.907	954.367	1280.35	1516.64	1094.05	966.884	991.171	899.437
M247T304			0.496994	1.09443	0.000359999	0.00306417	247.061	303.756	52601.6	57468.7	43106.4	61806.6	57204.4	56352.8	63220.2	49774.6	66246.9	59753.1	49088.9	38149.7	58850.6	56133.4	64564.1	59425.6	65839.8	45912.1	58784.5	56311.1	53699.1	51536.4	61780.3	56947.6	62501.8	57902.7	71705.8	54376.4	53429.8	57878.2	57509.2	52262	69496.5	52696.9	51750.1	60708.6	56965.3	56395.1	72925.9	52733.8	52579.4
M509T141			0.931459	0.848311	0.000362101	0.00307453	509.38	140.834	84025.4	92325.7	155179	102838	99720.6	80444.4	102696	59466.4	77028.1	56123.2	32524.1	95142.9	155052	133198	104413	132615	105919	215094	160433	56421.4	42062.6	67113.4	139531	87681	109542	106906	124096	142473	20276.5	56864.4	101200	73877.5	119866	113405	52939.6	59940	60024.1	37885.9	109790	47896.6	83649
M135T113			0.442949	1.12779	0.000362336	0.00307453	135.044	112.698	23402.4	40377.1	32715.2	29929.8	30146.1	20516.9	16215.1	19106.8	18803.7	18361.6	19595.6	20813.6	21736.3	23876.1	22805.7	55898.3	31317.5	50558.7	29936.2	34121.4	46416.2	14373.6	16377.6	23063.9	18777.1	22593	19474.9	23562.5	19925.2	11962.3	24891.3	16864.2	19909.9	15032.1	21026.6	17098.6	15347	14420.8	20246.6	21691.4	14160.4
M467T174			1.06378	0.869797	0.000368767	0.00312428	467.369	174.225	194124	115018	268800	130731	153910	92039.2	125182	198343	158397	119653	240555	172203	253737	192225	225998	173892	385187	294019	227880	186039	145629	232543	140234	118126	120356	132872	144927	251639	139581	133509	128101	151350	160616	234222	148701	108405	184762	123357	150177	162988	130462
M190T513			0.214199	0.905296	0.000369811	0.00312829	190.148	513.139	16548.1	8335.95	15396.4	10536	8207.04	16971	9317.96	8595.63	11126.1	11680.6	10770.4	15231	9483.17	14799.1	12509.3	11996.8	9353.71	10662.9	11079.6	8014.23	10224.4	8759.75	18143.8	9960.03	10134	10416.5	8296.86	11314.7	10150.5	10157.3	1880.48	9718.68	13470.4	7939.22	17624.9	2052.1	11793.2	9916.04	11409	14829.5	12702.9
M571T422			0.0444472	0.815475	0.000371155	0.00313447	571.232	422.229	328.892	249.771	532.015	313.977	312.658	218.168	332.262	240.45	397.638	330.037	724.819	579.812	239.224	247.597	392.286	328.262	1123.34	589.442	381.889	482.962	296.206	587.936	787.273	429.276	387.883	353.35	334.086	473.246	337.27	331.217	348.533	550.609	277.293	227.784	421.258	331.427	270.299	228.76	273.929	287.571	286.578
M247T185			0.133074	1.1637	0.000371683	0.00313447	247.079	184.69	2085.4	2896.13	1796.66	2489.74	1935.85	1831.27	2455.86	1747.68	2151.71	2409.62	1797.23	4398.52	937.05	3492.55	3035.66	3397.17	1808.07	1414.51	2331.72	2333.72	4287.78	2320.61	2626.58	1591.7	3502.18	3093.72	1854.98	1579.83	2309.82	3178.12	2699.41	3057.72	1695.86	829.007	2374.57	3052.14	2566.76	1510.38	1588.68	3238.23	3468.56
M195T330			0.197236	1.14874	0.000376493	0.00316589	194.904	329.827	5357.85	4714.97	4832.24	8635.58	4116.67	4145.84	9637.98	5526.73	5697.04	4669.2	9580.99	3746.57	8704.9	6599.06	6946.1	6011.69	13154	11150.5	6211.2	8331.2	3991.6	11546.4	6967.33	8458.08	5364.56	4021.3	9983.64	13187.7	5669.19	5364.97	4804.04	5283.34	5853.88	9605.27	4902.35	5299.73	5263.41	5754.06	6263.29	5730.94	5304.72
M389T139			0.697053	0.822634	0.000376563	0.00316589	389.266	139.01	71454.4	52671.6	66131	47142.7	37255.8	36901.6	40451.7	63754.2	32827.5	26899.8	76375.7	36139.9	46703.4	28567.4	50316.9	73358.7	32649.5	63735.6	46665.9	75949.9	42898.7	60977.8	44359.8	88155.8	49688.6	63129.6	29106.9	29973	58748.4	53897.7	31539	37723.3	76324.2	78712.5	42265.6	34405.8	66364.1	20254.9	54366.9	42507.6	48115.7
M509T174			1.5997	0.850422	0.000377244	0.00316678	509.38	173.612	293843	163464	297918	309835	137883	148491	225559	241563	200726	147205	323300	193953	538075	413793	433350	285892	375812	350061	320985	434985	262919	264198	272958	138684	337126	283452	257381	439880	322117	374620	298748	381704	362221	328880	353127	257426	413839	293264	184299	284125	290791
M609T308			0.39525	0.710571	0.000387986	0.00325197	608.906	308.136	2152.07	3299.33	2523.3	2791.28	2733.2	1219.2	1585.05	2212.34	3256.73	1114.97	3153.66	3047.85	1931.85	3225.13	3104.7	3173.73	3194.37	4053.05	2781.19	3476.32	3786.03	2612.38	3425.23	2548.55	3721.47	3178	3382.67	3223.58	2889.97	3847.18	2987.03	3150.26	3485.58	2357.37	3214.11	2882.66	3413.77	3536.9	2701.74	3762.51	3354.72
M521T191			0.514506	0.880482	0.000388777	0.00325364	521.343	190.661	23577.9	24047.7	61553.6	44118.1	27266.4	31555	32617.5	33827.7	41012.8	37570.6	49997.3	48133.6	48404.3	34792.2	33749.2	40123.6	50760.4	34547.5	55406.8	54699.7	29219.7	48255.6	23731.4	26826	53150.2	52167.1	37769.1	62769.9	45055.2	56380.5	43758.1	57081.8	49256.8	33359	76908.9	48588.6	41637.9	38658.3	32556.5	37058.9	42727.7
M593T43			0.955666	0.811687	0.000389789	0.00325714	593.474	43.449	163470	92796.7	207610	172771	97465.4	126048	99829.1	116038	116778	43311	93413.5	28446.3	159886	150640	96588.6	20762.3	116676	110054	129807	130497	80282.7	108827	153775	144438	191192	127427	104093	93322.7	144153	125984	137229	57552.4	108149	158818	149820	123947	132763	73964.1	72750.1	122296	126746
M488T193			0.247785	0.912934	0.000391825	0.00326918	488.274	193.035	16579	13427.7	15588.9	19149.8	19598.5	23670.3	15615.9	20053	14477.3	11928.7	17369.5	19787.2	11725.3	25293.8	19265	16222	16283.5	15744.8	15212.4	13925	19191.2	13196.5	17538.8	7442.65	16238.8	22206.2	16765.5	21521.9	18807.3	17636.6	20496.1	16904.4	23014	12130.3	17102	18030.9	19100.4	15741.7	14888	21892.3	21401.1
M715T109			0.981666	1.19615	0.000393286	0.00327335	714.503	109.149	77506.2	56943.5	54260.9	97514.2	48458.6	72290.1	87462.7	44365.6	91358.9	140920	45954.5	85672	119995	75360.1	83359.4	64128.4	47474	34508.5	64979.2	60247.9	73854.2	54752.9	48009.6	183608	51460.5	74531.9	106245	210213	44181.5	60166.8	53821	56741.3	49586.3	66104.2	81759.3	67150.9	54017.9	121901	98181.8	74259.7	85731.3
M475T309			0.196614	0.874938	0.000393517	0.00327335	474.879	308.841	3428.73	3579.55	3472.71	3878.03	4551.15	3962.54	3360.24	3726.5	4066.53	3662.46	3874.04	3731.2	3656.15	3690.35	4313.86	5029.93	2927.85	4475.05	4584.77	2812.97	3875.72	4070.49	3753.88	3940.92	3933.76	4118.03	2300.23	3018.4	3908.7	3519.84	4042.99	3709.99	2924.85	3982.46	4414.28	3001.54	3683.61	4294.55	3484.67	4541.89	3569.79
M155T300			1.01129	0.35599	0.000396816	0.00329579	155.044	300.488	3601.55	2693.59	3641.04	3600.38	1804.64	2780.59	3714.87	3080.02	2323.2	2929.03	3349.08	7184.39	2941.94	4368.58	4521.99	4194.48	2888	4606.84	3052.07	4707.88	5540.54	4755.57	4773.18	3217.94	3899.73	1504.69	5272.53	4585.6	3114.68	1987.25	1785.95	4134.23	1081.21	3386.08	3118.2	6063.91	2272.72	3709.75	3623.57	3068.93	2447.46
M280T287			0.09486	0.891038	0.000399721	0.00331491	279.928	287.091	2536.68	2420.43	3939	3579.68	2185.32	3711.02	3274.37	3865.98	3165.04	2770.9	2837.46	2343.37	2781.65	3834.76	2507.3	2526.02	3045.96	2492.41	3786.93	3126.63	2761.43	2429.41	2514.47	2671.96	3461.23	2301.89	2978.55	3372.01	4160.29	3893.99	2628.07	3545.01	2271.36	2333.03	3124.45	2698.18	3606.38	2493.26	3036.9	3780.33	2557.76
M492T184			0.248728	1.2609	0.000402114	0.00332972	492.172	183.848	3875.46	2957.96	1435.63	2703.73	4399.84	2812.45	802.003	1407.89	2370.42	2551.91	5322.5	3056.59	2008.93	5290.83	5401.45	3266.28	5330.58	4457.46	3592.81	3865.76	3944.77	3810.03	4441.8	2639.72	2880.91	1708.45	4840.05	4320.69	4139.9	4611.37	1814.31	6153.4	2952.44	3495.45	3768.06	390.612	3203.55	1026.85	2900.43	2939.67	3452.24
M891T143			0.300406	0.918119	0.00040468	0.00334395	890.586	142.939	22964.7	50235.5	20064.5	18771.6	48730.3	24824.5	20936.6	26299.6	22706.2	19951.6	20856	20874.2	19094.3	22086.5	19804.7	20966.3	21233.6	27322.2	31002.4	21162.6	24836.5	17977.3	24151.3	21984.8	22189	24673.6	25372.9	27857	34883.8	16883	29011.8	33093.9	18279.4	17364.8	20247.4	20696.1	15918.9	23104.1	19798.2	16742.9	22222
M419T191			0.461648	0.912035	0.000405051	0.00334395	419.253	191.246	41990.7	34549.6	60481.2	33764.6	27107.9	25101.2	29841.9	34095.9	37596.5	34401.8	31569.1	30032.3	54091.5	32732.5	35907.2	36655.8	38135.6	34121.8	39099.3	40153.4	41837.2	32267.2	32143.1	30892.1	26188.5	50276.3	34133.5	29620.7	35902.1	46060	32872.9	49240.7	47049.9	36537	57742.4	36144.7	38111.9	35630.8	42372.5	70378.2	56652.8
M157T308_1			0.286791	0.739379	0.000407784	0.00336147	156.504	308.382	1389.22	1875.14	1876.25	2126.33	2038.19	1278.3	1298.39	1084.91	1600.53	1287.51	2433.27	2311.74	1428	1968.35	2280.38	2030.61	1774.86	1487.19	2673.07	1483.99	2923.26	2505.92	2284.02	1509.79	1426.98	2063.65	1807.45	2811.39	2867.57	3073.98	2232.52	1777.48	2615.55	1533.41	1905.8	2160.02	2455.49	2432.73	2111.42	2556.72	1632.38
M568T110_2			0.54876	0.818479	0.000408615	0.00336326	568.462	109.757	38846.6	42767.4	51619.4	45160.5	38433	31690.8	45682.2	29978.7	45058.6	21845.2	94075.3	51034.4	95593.7	43750.5	44989.6	30514.3	49390.3	63409	35762.1	27669.9	16587	46816.9	17923.9	30291.3	33828.1	27037	16566.2	120378	25782.5	40749.8	31820.5	37944.6	36927	68058.5	46267.3	32923.1	43286.4	24538.7	32028.2	35209.9	30136.2
M595T79			1.26128	0.752604	0.000411012	0.00337793	595.488	79.0185	47093.8	72102.9	294365	43863.9	61273.6	256236	18287.7	90226.7	131479	256151	145402	209226	504986	60518	139226	54348.9	161091	168561	118404	84121.3	42747.2	280182	122276	109989	181517	64005	53251.4	194643	219197	159828	69579.8	61284.4	51988	276681	142765	66805.6	578116	39306.2	88322.3	31517.6	70526.8
M367T184_2			0.185084	0.821066	0.00041597	0.00341356	367.155	184.241	8050.15	9712.9	2747.95	6589.65	9099.53	5614.18	1348.86	4196.95	7422.39	7913.01	6401.42	18223.9	13926.4	8904.61	7798.59	8477.5	7012.4	7247.03	8946.3	20252.3	7092.31	14985.2	6551.85	6745.76	3328.09	6300.63	8664.65	5776.29	8210.2	5421.95	4957.5	8361.6	10218.7	5655.07	10271.3	4152.91	10875.2	12008	14964.5	19706.6	15507.4
M217T205			3.31897	1.04244	0.000420622	0.00344659	217.002	205.096	2.76927e+06	2.81762e+06	2.73669e+06	2.69884e+06	2.33271e+06	2.38948e+06	2.80501e+06	2.29116e+06	2.54692e+06	2.70154e+06	2.27649e+06	2.18826e+06	2.47279e+06	2.71262e+06	3.09672e+06	2.96882e+06	2.37718e+06	1.94839e+06	2.57438e+06	2.77858e+06	3.0413e+06	1.86877e+06	2.44272e+06	2.29344e+06	2.17259e+06	3.35383e+06	3.01096e+06	2.35988e+06	2.08989e+06	2.78424e+06	2.45771e+06	2.30715e+06	2.53223e+06	2.5125e+06	2.60843e+06	2.39628e+06	2.72106e+06	2.36006e+06	2.44466e+06	2.60582e+06	2.77177e+06
M397T183			1.02852	0.772163	0.000426219	0.00348724	397.219	182.821	97403	212381	135994	127907	79877.6	209989	107617	65392.1	170393	240844	290028	544861	137299	399830	273343	119876	150546	36557.2	45464.3	191654	157409	226730	98440	55012.1	56249.1	183751	65991.1	120527	58418	125134	67813.8	95764.7	188230	104873	141364	121088	75965.7	135309	94467.1	170088	101713
M1076T192			0.174642	0.846465	0.000428036	0.0034969	1075.64	192.462	8576.53	5177.28	4977.81	3249.39	5470.5	1566.69	986.806	7449.54	4192.58	6848.07	2166.58	8026.04	6956.19	4294.91	6777.45	806.553	5313.12	3605.44	6085.69	2577.41	4813.06	6051.01	4848.48	1465.88	4628.41	7931.53	5460.8	4227.43	8015.36	7327.64	4710.44	6745	6114.6	1650.72	3290.65	4650.99	1575.05	1177.3	3011.75	5638.74	4891.07
M323T372			0.983492	0.958595	0.00043274	0.00353008	323.173	372.016	475243	499656	453726	488829	487506	456331	462152	483181	480699	486959	483201	475598	489333	473968	462776	473548	477919	483645	467620	473890	466280	483628	482880	480844	498574	507206	461203	437465	474025	487522	486970	475706	466830	478515	468060	484634	476392	485722	476386	469678	453224
M212T309			0.830642	0.848313	0.000434699	0.00354079	212.031	309.321	54284.2	45052.3	60981.7	49620.8	38703.8	36558.5	39125.6	40018.7	52119.5	38045.7	29289.3	58973.2	51739.6	48346.3	33524.3	46833.2	24436.3	26267.5	54681.9	46412.5	51109.4	14726.8	40164.3	46042.5	51727	57424.8	27118.2	20337	54014.8	47458.9	58304.2	51976.6	65753.9	50394.7	58332.1	74677.5	51511.1	54545.3	56456.3	53176.4	49891.5
M218T362			0.176936	0.644001	0.000438392	0.00356559	218.077	361.565	1295.18	6854.5	2109.93	1036.51	1333.82	3668.26	18749.7	487.094	3551.75	1154.8	1435.02	2208.51	1045.13	1049.78	6017.56	1185.09	941.708	1587.23	1467.97	1054.38	1637.01	13393.2	901.752	4717.55	1264.29	15991	585.198	784.014	5727.09	609.647	3098.17	1281.64	1677.61	2657.08	1506.64	6408.24	7979.19	4750.32	5299.37	12289.5	11964
M657T183			0.346153	0.903248	0.000440718	0.00357921	657.493	182.829	28116	28556.3	25894.3	31996.4	24792.3	30605.5	27904.8	15486.6	29545.4	21711.1	36590.8	26095.7	25901.6	24236.2	64503.6	28234.5	28500.1	36979.3	28335.5	29377.6	35721.9	60189.7	40320.8	27228.7	27686.1	30769.6	28427.8	30223.6	29022.1	22469.7	26689.9	30566.1	31988.5	28314.4	40529.3	34308.7	33787.4	27208.4	30842.9	42638.6	33284.2
M337T308			0.714494	0.696224	0.000445092	0.00360939	336.968	307.621	5649.85	9515.11	10156.6	11494.4	8082.24	4091.53	6494.09	7824.02	8700.82	6161.24	9443.02	10906.9	9701.41	8384.44	9489.45	10391.3	11360.2	9917.75	9161.47	9532.47	10339.8	9157.32	9312.88	7292.19	8974.58	10765.9	9165.79	8777.82	9493.82	8905.11	10842.9	9644.84	12488.8	6513.82	9286.81	12170.5	10330.5	9675.74	10424.8	9567.82	9636.38
M544T109			0.432472	0.871249	0.000447764	0.0036257	544.403	109.471	47570.2	10642.4	30640	23637	19330	22646.2	20226.8	35789.4	17884.9	21275.1	20622.3	37046.5	30956	31024	24597.7	26221.6	25052.5	53722.1	28981.7	22663.3	20160.9	23166.2	26447.2	43848.2	23051	18634.3	18655.8	23571.8	51290.6	25887.7	14344.9	19447.9	19686.2	64604.7	26126.4	20829.6	18086.8	21437.5	19858.7	22978.1	17948.8
M251T26			0.380238	0.637763	0.000448718	0.00362611	251.036	26.337	11703.9	29476.1	21797.9	2920.39	16217.9	5141.58	25529.1	7681.61	2961.93	36171.2	11305.1	24216.4	1853.72	5943.3	13196.5	14179.4	9145.53	12742.1	24301.1	3380.59	49676.3	818.551	1290.04	845.824	7977.93	1551.46	25886.5	1466.03	11725.1	19369.8	1529.22	7143.29	959.997	30613.2	7262.78	11171.5	6156.79	7069.31	20202.4	22210	1464.96
M393T171			0.197675	0.817074	0.000449181	0.00362611	393.192	171.427	2656.51	4981.16	5474.04	5718.21	5017.56	3100.12	2757.6	8770.31	5342.15	1454.47	4655.19	1315.79	7974.94	3263.35	1926.17	2808.23	1346.66	3865.92	6282.5	2715.99	4935.21	34604.8	6328.71	5796.69	5911.28	8142.69	8015.63	31131.8	5969.38	8262.58	6642.26	5126.53	17236.1	9091.57	10700.4	6777.34	4241.41	4309.75	3405.47	10915.4	6704.74
M884T143			0.252499	1.11248	0.000449797	0.00362611	883.614	143.324	10315.4	16154.6	7534.59	6448.02	10527.1	5940.35	8643.3	11765.9	11130.7	9785.2	4752.05	2887.83	6191.22	5372.2	9481.31	6496.94	7468.49	8526.14	5601.39	5705.99	13931.8	5153.47	7225.51	5160.19	5340.26	3760.85	6151.93	5224.46	7838.79	5529.3	4863.13	6766.4	6166.37	8110.25	3195.17	7870.18	6828.46	3821.9	5466.28	6281.61	6361.03
M257T19			0.386668	1.13275	0.000454481	0.00365851	256.959	18.545	23936.2	33452.1	29149.7	16028.3	18055.3	24392.7	18886.9	29660.4	34290.1	12282.5	35707.9	19066	22342.1	18915.8	42972.1	25506	46531.2	44876	29774.1	48033.5	26688.9	37245.3	25640.1	39050.3	20899.7	18707.9	18256.5	34009	41326.5	20102.8	19844.4	9921.18	22446.4	34441.9	25640.7	27482.9	18385.2	24235.8	30105.2	7304.06	21850.3
M323T352			0.179275	0.950163	0.000463465	0.00372537	322.964	351.666	11161.5	12546.9	14937.4	12637.4	11632.2	24040.4	17492.5	22408.6	19371	9512.7	14932.1	16564.4	13631.3	13081.5	14249	12426.3	9983.34	9293.91	15987.2	14237.6	13235.9	14185	15674.2	21399.4	12836.3	14041.3	11888.1	10581	11394.4	12479.2	11368.7	12186.8	15488.1	11201.1	13745.2	11415.4	12789.9	13388.6	13799	13484.2	13010.6
M223T314			0.177392	1.29911	0.000464256	0.00372626	223.011	314.203	3805.35	3153.72	3723.05	5815.78	4994.91	4120.66	4255.19	3089.11	3501.79	3884.69	516.583	1674.61	4895.78	2864.49	2322.44	2556.14	2008.23	2503.62	1334.62	1771.6	1306.1	2758.23	2167.35	4392.18	1127.93	4055.48	2883.23	1011.86	2915.22	4077.9	3852.66	2096.32	4625.91	4268.08	3766.1	5155.02	2821.32	2411.8	3082.76	2604.1	4634.57
M393T309			0.694273	0.775054	0.000465114	0.0037277	392.876	309.066	17104.4	19118.9	19363.5	20410.2	21160.5	17007.7	16183.3	16025.3	19971	14637	15970.6	22902.7	13748.6	17044	19018.5	21525.1	12289.9	17131.6	20909.6	17854.8	18043.1	15632.4	18801.6	16389.4	20020	23389.4	12451	14616.7	20066.5	20377.6	18868.9	21408.7	19802.7	15632.9	22035.9	16599.8	19548.5	18277.8	21310.2	18011.1	20300.5
M439T38			0.246032	0.797025	0.000481705	0.00385505	439.304	37.528	7148.24	25986.4	5428.8	7787.01	8948.5	13498.8	9210.64	16704.5	6100.71	6584.09	11084.7	8189.84	17396.6	6201.65	7251.97	9653.37	12506.3	13463.8	16944.3	6778.33	219.23	14236.9	15032.9	3856.81	17661.2	11675	15490.9	6270.88	8081.69	10261.9	7317.4	12618.4	13979.6	6996.29	14266	16066.3	7558.26	2533.34	7903	7298.74	6041.93
M533T307			0.384757	0.593623	0.00048306	0.00386026	532.92	307.183	189.742	1225.95	1776.36	1151.04	485.608	699.763	132.706	263.417	621.551	630.257	1850.91	1612.88	644.308	1768.11	1567.58	2034.15	2182.91	2539.28	1481.68	1528.24	2022.36	1592.23	2137.14	914.274	2351.3	2342.72	1820.57	1182.47	1469.97	1604.65	1329.98	1772.69	1338.7	281.898	1857.64	1925.79	1907.19	1590.78	1508.05	1453.02	2005.77
M187T157			0.178862	0.877027	0.000491746	0.00392396	186.986	156.741	9283.26	8870.77	7108.8	6888.95	10828.9	15173.5	10489.8	7994.23	11159	23704	5616.81	11248.6	10846.1	4519.37	6367.86	9022.2	4057.69	5957.12	8132.55	3942.31	4615.71	6556.16	7349.62	7088.97	11484.8	8642.87	5322.23	3686.03	8212.63	7856.93	6315.18	7071.03	5553.56	8465.67	6491.27	8542.53	6045.17	6706.29	5537.06	5287.91	8559.49
M285T255			0.147827	0.957403	0.000504186	0.00401739	285.08	255.281	15551	14093.6	14572.1	15699.9	13816.5	15351.5	14517	14125.4	15418.8	13818.8	13577.2	13452.4	14055.6	12814.9	14398.4	12146.4	12585.8	9241.15	12689.1	10020.2	14054	14561.8	15503.3	12975.9	12662.2	16033.1	12519.8	12117.4	15262.9	12558.7	11280.6	14837.7	11893.9	13325.5	14700.8	12784.4	12724.3	10770.5	12684.4	15496	12911.4
M254T403			0.129556	0.805823	0.000512831	0.00408035	253.957	402.769	1045.05	1563.12	1549.97	1617.55	1503.06	1516.61	2127.26	1556.6	1277.7	1695.17	1214.78	430.447	1329.48	968.415	934.472	1039.35	1166.18	1029.09	543.807	1192.25	1097.14	938.588	967.325	1531.59	1091.01	445.198	944.643	1049.77	1062.3	1271.3	1988.85	1121.87	1135.6	1429.77	1081.66	1152.43	1365.49	1271.2	949.81	1326.93	1195.93
M199T59			1.25327	0.817503	0.000514515	0.00408497	199.169	58.9585	213172	96350.6	177289	173591	130393	331690	133463	109099	134254	133391	125582	102462	262303	158113	949569	102224	166951	272506	132539	107250	88819.8	181541	356424	95158.4	184273	284623	95178.7	194295	196548	178444	112552	327138	117983	132728	116673	163163	163473	145497	153590	160116	176416
M567T397			0.148017	1.1692	0.000514899	0.00408497	567.193	396.696	980.526	3052.33	1615.61	2318.83	1965.25	2975.72	2667.35	2649.43	737.702	2246.76	5399.52	5024.65	2555.24	4615.7	5620.99	3472.21	6727.68	5461.42	5194.16	6111.8	9365.8	6177.73	8536.69	5328.01	4259.38	4495.69	4908.35	4400.45	3150.55	3397.08	2896.45	4580.77	3317.8	7574.85	3398.49	3198.59	2714.02	7934.41	4444.94	3064.33	4024.86
M271T178			0.450652	0.847512	0.000515987	0.00408769	271.226	178.134	24558.5	12908.2	37852.5	16252.1	14084.6	24568.9	29681	11784	19206.6	16425.8	17125.9	30903.9	68191.8	31928.4	35300	22115.3	35838.8	29684	47017.1	13251	22528.4	30233.2	19660.7	33197.9	21496	11568.6	15965.7	16279	28228.7	21547.4	18568.7	21389.1	22324.2	36393	21691.4	27542.5	30495.3	12201.2	24249.8	22922.1	17858
M221T30			0.608972	0.809554	0.000518866	0.00410458	221.083	30.2295	11182.3	34779	10346.3	40721.6	7732.25	25491.6	31567.3	43703	3973.99	5753.66	1666.73	21676.6	21206.2	36110.3	28810.5	20444.6	18203.1	32203.3	19747.4	25430.8	2120.9	25045.4	29471	34729.7	46462.3	45712.5	28645.1	28751	43571.3	24629.6	57788	2743.35	110986	14088.4	30384.8	49293	54556.8	71060.7	103238	28680.8	30119.8
M562T255			0.111055	1.12727	0.000527293	0.00416444	562.048	254.672	2653.44	2725.42	6512.97	2612	1250.98	1316.91	2160.21	1363.6	4462.63	1684.78	1652.61	2361.91	1835.85	1824.88	2439.51	2027.16	1546.57	1668.57	1944.35	2560.82	1828.54	1599.54	2830.2	1926.95	1630.2	1446.12	1952.06	2297.51	2839.72	2492.03	1291.96	2509.79	1706.76	4507.61	2563.45	2593.89	1738.23	2222.14	2285.26	1441.36	2132.76
M412T93			0.306831	0.76816	0.000527951	0.00416444	412.347	92.534	13932.2	16370.3	16103.7	5216.87	8449.91	9249.19	7239.78	10353.3	8495.81	7222.76	9714.84	8724.88	20212.2	11780.6	9454.71	9316.92	11458.2	24326.3	30154.2	4363.45	5793.4	11127.5	6555.83	6517.44	9805.6	4745.61	5006.62	6632.77	7740.16	6768.01	2504.06	7453.84	6523.55	11165.5	6981	3752.65	2632.78	5362.63	6102.29	5556.75	4514.51
M481T185			1.76516	0.842434	0.000529651	0.00417186	481.348	185.25	396323	607832	947370	239503	552104	555067	302870	682680	291630	279579	637365	393395	1.06115e+06	610713	804987	541036	522556	408806	926783	571222	635710	280812	479834	676832	274268	696981	381031	1.06534e+06	526464	387688	263864	846553	880937	1.01991e+06	723767	484211	945486	344274	550948	604888	336906
M249T109			0.399161	0.838612	0.000531813	0.00418288	249.148	108.632	28836.2	15631.5	51536	17545.1	10973.1	18122.6	18162.5	23475.3	23764.3	9479.91	11152.2	1889.84	41267	17491.7	18103.6	15894.9	1588.19	18321.5	29693.1	28736.8	3546.23	10887.3	932.448	21178.6	31247.8	12428.3	17776.1	9280.21	19137.4	35157.2	10398.2	14251.8	11072.3	40368.9	35854.4	15310.9	9366.93	10025	17255.9	20974.8	13302.7
M231T384			0.38799	0.676328	0.000542246	0.00425884	231.059	384.461	3717.72	5890.44	2655.42	2785.62	4534.18	6917.78	3123.27	1929.49	2136.92	2184.19	1274.54	1976.26	3149.53	2903.13	4480.87	1957.66	1229.14	2661.69	4136.44	401.921	949.657	1353.06	4076.96	1407.44	4070.55	2353.75	1300.57	995.495	2921.41	3646.94	3231.36	6500.14	2737.4	3057.89	1940.98	2847.06	2866.69	4528.17	1357.27	742.582	3003.08
M293T39			0.616259	1.67996	0.000545829	0.00428086	293.138	39.482	194.791	1874.57	2106.12	121.125	6936.68	6188.6	6113.08	670.482	7699.06	11301.4	5910.34	5156.24	2049.48	3119.67	4175.89	5393.23	9245.49	2614.69	5146.13	5155.43	17755.1	1162.43	4221.92	2047.9	1074.99	1350.9	1667.54	968.922	806.697	838.929	774.692	3256.89	582.63	3201	1484.12	3444.49	4392.64	2675.35	4917.35	5762.44	1700.6
M114T310_2			1.24842	0.915226	0.000546674	0.00428137	114.055	309.659	506839	363377	500288	432084	292262	442747	398403	345585	462586	446395	476782	621770	496333	492024	473342	436023	425504	395224	465022	486874	505571	382989	475339	435748	440331	559891	467954	442000	490041	458780	514987	476138	486615	468323	603650	1.80491e+06	455025	522856	488784	520449	473559
M657T242			0.0924852	0.842637	0.000550745	0.0043016	657.16	242.161	2571.51	2584.55	3422.47	1960.22	2242.89	2196.19	2245.93	4744.53	1891.13	2268.34	1418.23	945.975	2329.45	1456.17	1116.66	1029.46	2219.21	2301.6	2126.44	1137.88	818.384	1736.6	1119.01	2649.75	993.181	1029.37	1276.93	2344.66	1689.56	2253.06	958.391	2861.49	1521.35	3123.08	2935.25	1333.27	1843.94	697.266	2596.2	2994.83	1521.91
M463T297			0.123051	1.10295	0.000550824	0.0043016	463.088	297.039	2844.72	4295.47	2257.9	2534.29	4738.9	6056.5	4380.59	2328.19	3036.61	5145.62	2500.42	3058.95	3164.9	1970.91	2793.55	3749.85	2914.54	2551.39	2801.38	2652.24	5334.39	1583.17	2329.05	4410.54	3506.26	4163.67	3628.68	2266.5	3806.41	2186.97	4063.07	2775	1781.07	4192.57	2035.91	2382.74	3071.07	3396.45	3016.16	2387.14	3539.32
M229T431			0.652649	0.500351	0.000552406	0.00430728	229.081	430.699	3557.31	4212.31	6268.99	4015.33	2980.36	1739.92	6493.72	4200.32	1494.03	3738.09	2148.44	2035.99	4952.64	2882.19	1044.68	1618.27	2794.46	2425.16	2144.73	2299.44	2456.11	2793.26	1824.1	1772.66	1073.45	2737.7	2785.13	3061.15	2353.75	1464.01	1528.09	918.623	2521.52	1718.42	2370.02	3900.57	839.476	2430.19	3509.35	2431.07	1855.92
M184T106			0.412411	0.664534	0.00055312	0.00430728	184.051	105.552	9227.35	8748.78	8442.29	28208.9	6326.91	27761	3962.59	38271.8	26220.9	1608.26	21017.9	2278.28	23687.8	3059.89	14067.6	26329.1	17150	1844.19	1578.75	19200.7	29135.4	43393.6	48267.4	550.754	6504.14	18875.2	18641.9	1286.9	17864.8	629.717	1292.83	782.632	6013.61	19985.4	35725.1	8103.1	41655.3	2737.4	2329.48	29282.3	13618.3
M784T160			0.167729	1.09424	0.000554078	0.00430862	783.633	160.337	6378.95	7449.25	6012.65	5408.01	7176.45	6878.17	7291.24	7066.68	7189.32	5845.67	4532.98	7772.28	8115.8	6032.59	6020.26	7854.88	6534.81	8308.69	6361.13	4588.99	8889.06	7091.87	7056.87	6094.62	5194.57	5295.32	5520.7	5878.34	1570.3	4373.36	5392.36	6161.91	4390.86	8845.88	4703.98	4973.81	6604	4187.49	6790.07	5018.87	7072.8
M419T36			0.456819	0.794998	0.000556908	0.00432451	419.349	36.423	86165.6	9191.6	23517.6	17680.6	20091	46214.5	20334.7	27491.7	9479.09	38198.1	17644.2	16468.3	12727.1	6457.22	41837.4	8631.18	24964.8	34451.6	32112	16222.8	18610	35856.6	13718.3	65237.7	26882.5	18248.3	21235.8	6612.81	20519.5	11466.7	20588.1	20828.4	17536.2	54572.1	19946.4	23051.8	25742.1	16763.1	21925.8	7421.11	11396.2
M140T313			0.0937931	0.893735	0.000562501	0.00436177	139.974	312.58	1079.93	1068.12	1620.28	864.907	1642.21	2176.32	1484.01	1454.49	1601.32	1469.43	1247.94	1150.63	1035.88	1201.04	1141.55	901.561	1234.68	1081.03	1173.21	1701.01	1531.88	1781.33	1320.06	1208.67	1223.12	1420.84	1569.98	1181.59	1409.29	1617.67	1139.7	1421.07	1846.74	1168.7	1449.46	1682	1529.63	1268.17	1622.81	1737.79	1196.87
M557T33			0.354058	1.30511	0.000567054	0.00439087	557.333	32.881	9925.4	7610.45	10370.7	6823.15	3257.27	8156.82	5058.56	5909	6419.53	23353.9	24121.9	20619.7	8739.16	2437.33	6395.7	17134.8	23564.6	4207.77	7817.69	4446.8	4831.8	5342.46	2944.68	5354.2	2676.34	4422.93	3355.78	4605.1	1495.82	6130.17	2523.13	2545.81	3259.7	15141.4	4901.31	8184.42	20697.5	18134.6	23127.2	7112.38	8359.49
M232T449			0.218918	0.69205	0.0005708	0.00441365	232.128	448.553	845.481	10407.6	1743.63	2618.88	1446.75	8189.2	22721.7	650.263	4653.48	1204.94	1539.81	3019.57	1679.55	1531.76	10242.2	2637.34	1372.12	1886.55	1483.32	1184.67	4295.37	23323.5	1146.77	6770.92	5145.48	17041.1	1934.26	994.992	13724.3	1134.3	7968.99	2240.78	1952.4	3477.55	1998.63	11655.2	18349.1	9873.76	11309.9	14028	17266.6
M391T55			0.498664	0.67575	0.000574216	0.00443382	391.176	54.5535	8783.54	27569.2	20214.8	37780.9	6467.61	14561.6	11820.8	70669.4	1723.31	2396.74	12568.7	7994	25426.7	4330.72	6781.37	10943.9	11817.9	9607.97	10383.1	9118.65	8714.56	16434.3	79349.9	56069.3	16792.9	106016	17139.4	59224.6	69040	69207.7	38325.5	20547.2	43083.3	77043.3	123206	19498	3967.29	28438.1	9669.46	30067.6	15492.3
M263T28			0.297596	0.746447	0.000578377	0.00445968	263.129	27.9695	37831.6	10356.3	1938.44	8092.01	5371.33	7934.47	6903.51	5475.02	16954.2	10459.2	8434.64	7019.68	17171.3	5922.08	3519.78	3035.03	4819.92	6138.78	9130.98	6758.51	18321.5	9688.54	21038.9	8959.76	9780.89	7793.97	4322.19	5020.16	5608.28	2028.9	9807.88	19267.1	4743.42	11729.6	3622.39	3564.54	8354.2	7134.91	8675.02	5413.37	9101.24
M233T430			0.477674	0.550246	0.000585685	0.00450969	233.076	429.799	1280.19	1476.63	4131.91	1075.04	4230.09	1779.68	1913.8	1007.81	3146.69	2564.44	2082.01	1607.46	1576.53	1221.98	1379.94	1720.16	923.136	1370	1469.22	1453.16	1227.95	1290.95	1269.15	1416.81	1687.91	1870.47	1038.59	1565.92	1271.52	1691.69	1965.52	1896.1	1860.34	1861.69	2463.4	2012.28	2637.74	1387.46	1565.55	1167.41	1495.19
M87T154			0.862874	0.894885	0.000589788	0.00453493	87.0079	154.259	235583	210727	96253.7	214085	141280	183161	145882	186070	228029	232085	34763	156332	185290	176211	247590	213798	222019	225962	201358	160334	104897	176613	237814	197620	198899	125444	258537	214163	188524	226642	163461	182448	153120	75167.8	157640	189513	126871	202576	200500	193171	126350
M462T189			0.905023	0.872891	0.00059223	0.00454733	462.295	189.007	100300	113763	244759	97874	91433.7	116235	89642.3	90607.3	114446	44718.7	131115	111624	81126	102312	126033	91378.7	90124.2	190077	121433	91337.4	149633	107320	103295	71945.1	225537	250114	173483	86388.5	85453.1	93797.3	87413.6	197720	91538.5	110904	138827	177815	91025	164883	85277.6	323953	126116
M389T230			0.200165	0.955748	0.00059474	0.00456023	389.033	230.143	22218.3	18652	28373.3	16288.2	22815.5	25694	23741	16178.2	21794.7	30254.5	20732.4	15071.9	23391.6	18105.9	21306.4	20731.3	20122.3	18127.1	19338.9	18714.9	19870.5	14995.4	17118.2	18605.4	16203	19381.9	19845.2	16022.7	17929.9	16306.3	15848.5	18354.8	18962.2	19358.3	16690.2	19302.8	18360.4	17931.5	21248.6	16777.5	18193.2
M203T393			0.404466	0.479951	0.000607969	0.00465516	203.054	393.154	1469.82	1482.65	1397.19	1535.54	592.089	1724.98	1436.6	879.207	1750.14	760.096	591.559	637.917	1309.06	914.394	688.827	787.293	977.207	702.192	1010.46	728.848	1071.86	847.123	1011.3	1356.5	855.952	790.41	841.659	892.848	855.747	685.632	764.155	895.521	1075.28	1740.22	961.269	815.876	694.016	1516.97	630.122	951.694	725.421
M262T209			0.201013	1.25693	0.000619745	0.00473213	262.035	208.766	1639.68	2248.65	2575.69	3066.3	3782.63	1856.67	3216.23	2018.25	3375.4	3146.04	2930.39	5070.31	2476.97	2496.4	2953.26	2936.4	4604.53	2925.95	1873.11	7958.29	2394.46	2125.13	2485.47	3422.38	2199.91	3244.84	2057.7	4134.44	2526.45	5473.4	2338.6	3259.13	2668.48	1896.12	5669.11	2901.77	3068.92	1975.44	3416.7	5803.76	2877.27
M457T192			0.316379	0.809667	0.000620647	0.00473243	457.28	191.604	15816.5	5245.3	44260.2	2406.18	4964.12	3549.83	31019	20791.2	7611.68	43542.2	6189.35	9679.15	9347.82	6487.47	10585.2	23328.9	34173.1	5935.69	39320	19419.3	7894.89	39830.1	31769.4	20346.5	21819.5	10942.3	6143.48	3332.39	5076.5	9894.31	6147.93	24945.1	20281.5	6366.72	8360.66	5629.13	8959.83	14536.4	7297.97	15536	21373
M155T318			0.214952	0.86568	0.000633255	0.00481519	155.045	318.271	5408.52	5998.65	9553.03	4808.15	3709.63	5510.15	5893.66	3642.78	6678.61	8182.63	6088.5	9362.88	5727.29	5098.18	6473.48	1170.05	5904.04	6246.37	2969.05	1992.32	6398.83	6676.81	6032.06	8461.88	3193.52	7172.1	6919.97	6571.3	5306.26	3866.62	3856.03	2998.74	4875.85	5018.37	6099.01	5686.51	4191.12	2478.47	3962.08	2253.17	4281.85
M160T308_1			0.177474	0.829593	0.000636692	0.00483463	159.964	308.068	1767.12	936.766	2643.42	1916.39	2471.05	1655.69	2120.78	1531.04	2283.93	1714.1	1612.78	1687.97	1730.45	1776.26	1537.96	1794.79	1399.52	737.083	1457.77	1703.72	1624.97	1126.24	1911.77	897.746	1171.41	1757.73	1040.27	786.032	1988.32	1171.4	1558.22	2256.54	1566.12	1474.52	1531.49	1004.86	1590.95	2203.56	1804.17	2356.2	1547.04
M206T173			0.152242	0.893646	0.000643428	0.00487903	206.016	172.519	6417.34	9515.44	4254.75	8155.52	7273.03	6437.48	8094.27	6483.28	8733.6	13141.2	5422.65	6531.38	9443.39	7053.88	3726.8	5953.72	7496.43	5203	8044.95	8017.35	5081.82	4617.61	6753.43	5649.69	5467.73	10902.9	8384.98	5803.9	5726.78	5118.81	8142.74	4892.2	7508.56	7270.92	5670.24	7369.69	5677.42	6918.69	5613.7	6140.38	6204.83
M133T27			0.66223	0.726434	0.0006449	0.00488345	133.065	26.631	37751.8	14679.2	99000.8	32193.4	7684.47	43833.6	101368	137203	45636.2	19448.2	29019	79218	44085.4	10471.5	40468.7	24657.5	1306.61	4210.03	35024.5	48948.9	49022.4	58194.7	16472.7	24526.3	40795.5	60807.2	31043.3	331984	7229.93	48608.3	23300.8	30341.8	25184.3	60488	134292	20104.5	113168	28754.7	21293.5	40099.9	5468.75
M509T35_2			0.437038	1.1289	0.000650904	0.00492212	509.288	35.152	35031.5	23493.8	34863.1	26713.1	25688.8	25902.2	17287.8	24237.5	22132.2	16633.1	14401.3	32330	30633	32086.1	31325.2	10941.3	26183	18168.6	33695.9	14108.5	25063.2	24238	27602.8	27316.3	24779.5	18929	19317.2	22813.9	24339.3	22831	17075.9	23511.2	18848.6	24317.7	23610.6	15594	17475.7	19531.1	24726.1	19032.4	31648.9
M485T188			0.342093	0.79443	0.000663919	0.00501364	485.227	188.005	17387.2	2975.74	13984.7	14046.8	2944.58	6764.66	11749.9	10491	12616.7	8649.06	5454.02	7919.73	23037.3	12624.9	5717.87	9067.69	11189.3	2659.36	23283.9	27728.7	11883.2	13641.6	11928.7	2097.24	5745.55	15705.8	12230.6	1649.13	6546.56	13957.3	2412.69	5138.01	13342.7	12114.9	11551.3	8666.61	9672.28	11859.3	12548.2	23578.7	11022.7
M645T309_1			0.348732	0.704788	0.000669889	0.00505041	644.796	308.815	3339.21	4372.97	3001.3	2857.35	4077.96	4287.17	3860.16	3192.28	3080.79	3802.74	2138.77	3816.91	3690.24	3387.43	2999.97	4804.35	1675.42	1624.82	3690.17	2680.04	3199.69	1679.03	3728.34	4347.39	3691.72	3212.89	2061.88	1490.84	3746.51	3895.42	4062.26	3487.09	4772.68	3368.29	3766.18	2339.66	4180.74	3773.29	3074.74	4031.64	3817.68
M691T341			0.338138	1.03848	0.000670629	0.00505041	690.979	341.064	45406.1	42557.3	46584.4	42334.8	34302.4	50513.7	35317.1	44410.3	40215.5	38007.4	47892.3	40641.7	48457.1	40246.8	41686.3	41291.4	45399	45268.1	43316.5	36592.3	39041.8	44855.2	48133.5	51912.4	41907.1	34274.2	42179.8	43568.6	40775.1	45912.5	44479	38579.9	43450.4	49243.2	42846	48121.3	50332.5	50290.2	50516.3	40386.3	47534.4
M435T306			0.541299	0.66457	0.000674439	0.00507215	434.944	306.175	2623.55	3391.37	3895.78	4039.39	4275.75	2807.98	3305.74	2783.87	2874.07	3421.64	4445.01	4085.44	3617.18	4586.34	4929.94	3999.43	2226.1	5311.94	5046.87	5364.28	5438.72	4563.57	4610.68	3428.69	4508.7	5440.56	5370.32	4675.05	4576.86	5039.12	5201.03	5405.81	5208.66	2766.45	4881.62	5247.76	4615.71	4422.42	5476.14	5094	5379.57
M141T436			0.502329	1.06725	0.000677398	0.00508077	141.016	435.66	64567.4	75140.8	63949.6	77362.2	66655.6	67607.3	70166.6	37358.3	65828.3	28215.4	64034.5	68734.9	66108.6	55158.6	67841.2	66580.5	58827	45834.6	63552.1	63466	55270.1	58269.9	82692.6	67710.7	59395.8	70766.8	59058.7	62751.1	65264.5	59134.6	63094.7	72542.8	46575.1	70473.8	67942.9	39421.6	41064.3	74628.4	74766.5	68666.4	61938.1
M581T189			0.562774	0.850645	0.000681491	0.00510352	581.437	188.526	32291	47848.9	70042.7	39410.6	51538.4	39003.4	58662.7	15936.3	55778.9	20981.1	67430.3	34931.1	92791.6	63381.8	60627.2	20477.3	75690.3	82497.5	71420.3	22693.9	49229.8	89625.8	19334.7	14537.2	63523	63674	24773.8	76079.1	51457.2	61090.3	37002.5	31294.5	23951.4	78891.5	53603.9	37621	49079.1	22987.1	16804.3	45533.3	39010.4
M411T171			0.369586	0.850288	0.000682329	0.00510352	411.198	170.641	39730	33412.7	37078.8	30515.6	21969.5	43748.6	20450.2	17891.7	30241.6	29875.4	33433.7	45463.6	27332.4	54941.5	39522.8	20474.8	30449	11213.3	11914.6	41879.3	16228.1	24553.8	27385.8	16836	8682.81	27198.4	21378.2	25552.8	27496.8	26622.3	12413.4	24230.2	10835.9	20829.2	22138.5	21979.3	19397.5	23154	31014.5	20828.6	24256.2
M515T110			0.924461	0.853644	0.000689472	0.00514993	515.369	109.902	98115.7	158326	273174	118388	83957.4	92070.4	84173.1	134353	124996	80462.2	104797	105811	148193	80034.8	119336	114793	103997	118792	147392	105728	76004.2	100861	75655.3	110625	117337	88401	181844	71661.9	117476	135447	108645	207638	126655	124736	141600	165609	102381	144994	110128	105398	112289
M295T33			0.273328	0.824563	0.000698199	0.00520803	295.134	32.585	7776.5	9750	4095.98	5774.26	8404.16	8686.26	9765.53	11438	9211.99	15547.4	8539.31	7284.14	21457.3	8964.47	4415.81	7857.09	5332.69	10850.6	9875.42	3425.65	12922.8	3537.88	13561.5	13808.3	11961.3	13187.8	5837.25	8571.71	8360.05	7286.92	3784.98	8845.96	3266.42	7421.65	8560.94	3189.35	4124.95	3478.54	822.248	5138.08	10449.3
M163T230			0.0788754	0.881339	0.000700797	0.00521605	162.947	230.27	649.564	2045.58	2877.76	2077.4	1683.38	2583.58	1426.42	1425.58	2124.48	1647.24	1895.1	468.625	2085.69	1922.57	1733.72	636.55	610.686	1209.39	730.532	1628.71	1783.13	1255.19	2087.76	2045.94	2096.46	1687.65	1377.37	1665.31	1687.15	3419.84	1751.97	837.457	1113.17	640.178	603.661	1766.08	1841.17	2071.43	2131.08	2207.36	1647.7
M345T145			0.168668	0.843523	0.000701705	0.00521605	345.088	145.458	4630.62	7605.05	2208.47	4792.06	4652.51	1539.21	4347.96	4538.41	3817.81	9933.19	9167.09	7033.3	4542.27	6949.64	7780.61	6680.93	4250.15	4326.8	4364.26	5304.08	9119.25	3891.93	4470.54	4758.32	7987.98	5310.49	5811.67	4571.78	2892.3	5420.4	4842.52	3353.81	3613.77	4195.88	2835.38	1117.46	4149.94	2828.26	2909.52	3940.59	7352.74
M511T308_2			0.624751	0.771513	0.000702685	0.00521605	510.929	308.089	5337.16	11513.6	11062.5	10645.4	8564.88	4528.23	5152.36	8747.64	8469.89	4011.2	11855.6	13201.2	6407.95	12369.2	11838	12226.4	11949	12466.8	11328.2	10974.5	11811.6	11212	12454.1	7296.16	10541.9	13027.9	12400.7	13538	11693.7	11152.5	12826.2	12822.3	12485.5	6991.79	12993.6	12666.5	11679.7	12220.8	11898.6	11351.5	12096.8
M688T181			2.06637	1.07078	0.000703074	0.00521605	687.541	180.667	950443	964107	998099	886989	881014	874956	891986	994581	1.03798e+06	958182	991564	1.11197e+06	1.05363e+06	1.33315e+06	703849	968577	1.147e+06	885048	952200	1.02884e+06	973073	971389	969465	995369	958038	867874	909167	952775	919042	884752	928583	904787	892071	902741	945831	942134	907878	1.15483e+06	1.21468e+06	930098	930396
M567T145			0.883162	0.821549	0.000705343	0.00522582	567.458	144.76	111951	63713.4	100238	73132.4	84008.3	77735	207544	162456	53748.4	101534	182887	95127.2	128473	72524	281212	134521	96787.7	234099	84772.3	124912	34815.7	418320	57090.4	77867.4	108302	104583	53439	64380.7	207282	67409.6	76721.6	166687	43440.5	115124	127115	58736.3	119804	86225.1	60165.6	53257.6	90917.9
M361T110			0.345322	1.18222	0.000711187	0.00525501	361.183	109.669	9712.34	6630.21	12283.7	5002.84	11568.9	6780.46	6433.09	5857.22	8846.31	14071.9	7126.1	5114.43	7865.67	3175.87	3849	6781.86	5036.78	8287.35	5618.03	6481.97	5926.83	3010.12	4883.94	6779.02	6285.61	7315.89	5348.85	1833.44	7614.79	7920.29	2766.99	7790.05	3697.79	10519.3	7080.53	2741.21	3823.06	2450.24	5127.64	6727.98	9141.57
M375T189			0.299297	0.735381	0.000711197	0.00525501	375.181	189.459	2619.97	13192.2	3494.07	16019.6	12908.4	13825.4	5484.39	22515.7	3466.3	4258.91	4748.41	11772.6	17410.7	8271.12	10380.9	4959.74	7774.58	10691.2	5503.65	19423.6	6904.07	13518	16901.5	10573	22666.2	19435.1	17344.5	25330.9	18070.1	18509.8	10138	2296.46	35448.6	13588.9	30703.9	15492	5504.76	5335.38	3860.35	27822.5	17090.3
M807T146			0.257586	1.16592	0.000714042	0.00526894	806.527	146.013	4586.65	15768	12025.8	7197.55	19332.1	11255.6	13753.5	8731.75	10004.9	12647.7	7533.19	9283.41	11911.6	6221.81	8837.71	7422.42	10088	12167.9	12330.2	7809.04	10486.9	9364.71	13218.1	13428.7	6469.14	12076.7	11015.4	5927.65	8517.08	7503.79	9132.15	13003.1	6528.62	11566.3	6695.27	10153.8	8951.96	9871.68	6849.87	6611.04	8612.08
M152T27			0.634719	0.695457	0.000724864	0.00534162	151.965	27.396	11828.3	36124.1	16249.3	25806.8	2902.83	26008.9	27694.1	14122	25616.5	24775.3	10977.8	22691.2	18156.6	17996.3	19078	14239	8879.13	14543.1	26688.1	10051.6	16799.6	20035.1	16153.6	22757.5	40930.2	51904	11713.4	20095.7	35793.7	43318.5	59062	43354.5	132409	10073.5	54979.1	105851	73462.7	4911.61	111095	22780.3	26601.7
M359T162			0.0869779	1.14826	0.000729514	0.0053643	359.106	161.934	1024.1	918.85	1827.11	1407.31	1317.47	1423.47	1797.66	1117.21	1186.34	1435.86	1665.33	2124.28	1656.2	1914.07	1275.28	1577.13	1272.29	1617.94	1208.39	1610.76	2868.93	1729.84	1168.61	854.716	1313.45	1264.27	875.447	1130.03	1446.32	1419.17	1465.79	1253.2	1011.14	1033.94	1551.19	1516	1790.03	1316.05	1561.49	1319.99	936.29
M404T388			0.587767	1.17428	0.000729896	0.0053643	404.101	387.622	21550.2	11418	22052.4	8246.78	21272.9	125461	10300	10342.4	23763.1	23892	18786.9	33259.2	10436.2	14266.9	14264.4	9879.97	17082	12966.9	22138.8	18901.5	26240.2	121844	14301	8743.5	15092	33741.8	16564.7	18214.9	5021.63	13949.6	9223.77	16795.4	19898.7	8389.26	26129.9	19532	17876.1	11759.8	20927.1	21383.5	14236.1
M237T60			0.40131	0.841798	0.000734088	0.00538789	237.147	60.394	23521.8	62352.5	41128.8	27509.8	66348.9	35023.7	27099.3	37650.9	40165	26233.7	55364.8	82586.4	37093.2	17558.5	22547.9	17163.5	19522.7	58741.3	28392.2	30948.8	29323.5	31434.2	39710.5	41342.4	66391.6	35869.5	26990.9	26580.2	62597.6	86773.8	20838.5	30771.6	42360	26210.9	19245.9	13908.2	24922	23762.2	30220.4	42657.7	36776.5
M890T119			0.317422	1.14431	0.000735367	0.00538977	889.596	119.127	17025.2	9694.36	10931.5	9454.83	2874.05	11077.6	10864.4	9356.69	8393.6	12904.2	7951.05	9156.51	12134.5	8154.54	14988.9	6994.38	12448.7	15474.6	20476	2472.95	5443.34	5434.98	10680.8	4125.98	8433.67	5859.67	9746.54	16887.7	8449.15	8117.54	11157.4	5979.54	7962.7	7447.24	8314.36	12167.2	4149.96	17506.4	10607.7	8145.43	6276.24
M318T417			0.141638	0.861413	0.000736868	0.00538977	318.017	417.386	2370.95	3735.81	2231.18	4371.86	5127.08	5856.68	4441.71	3973.09	1951.43	4143.7	7001	2091.33	5131.62	2936.83	5863.2	5666.93	1698.8	2382.36	2041.67	1943.77	2103.02	2933.88	2031.29	4492.68	4199.23	5063.55	5059.06	3645.25	7430.99	5777.15	2102.45	3664.83	5927.75	4724.1	5277.32	3370.38	6364.65	7592.55	5659.36	5511.1	3798.28
M498T344			0.759606	0.936915	0.000737289	0.00538977	498.051	344.086	180322	198712	171949	201759	173116	201750	184145	191600	196579	187461	160933	361508	205007	204117	179377	193608	156690	143796	183885	168533	196034	133089	169656	183424	200095	393808	170788	148373	194343	206785	202098	197723	195704	198911	195396	195625	206356	198071	203847	188364	198559
M774T148			0.513708	1.17836	0.000747377	0.00545625	773.58	147.872	26765.3	27383.8	26821.2	27369.9	29604	23810.9	26832.2	27255.7	20051.6	31927.4	22083.8	14888.1	23766.5	26958.5	47106.5	67955.7	23954.6	19686.7	29927	55446.2	31316.4	22998.8	53518.7	25571.8	16754	18860.9	27455.2	22435.2	23768.6	64622.5	26410.4	39921.7	16751.4	24644.6	20929.3	19702.9	15047.5	23049.3	39810.5	20059	23870.9
M390T255			0.111368	0.909089	0.000751651	0.00548017	390.137	255.419	2674.99	4720.44	4516.69	4085.49	3199.85	4051.95	3748.15	1809.91	2866.57	3670.45	4747.63	3862.68	5156.37	4279.84	3272.03	4137.35	3896.6	2833.5	4236.36	3794.05	4212.37	2835.76	3056.4	3297.82	4289.44	4022.74	3490.24	4501.81	3877.51	4280.18	3247.22	4280.79	3549.39	3069	3250.64	4133.93	4101.88	2535.77	3234.54	3635.94	4564.13
M474T143			0.452839	1.24329	0.000760177	0.00553497	474.258	143.479	15761.1	18219.6	24025.9	17598.2	16616.3	15898.7	16814.4	8238.12	17341.9	12476.7	15188.4	14737	14891	18157.2	51246.7	22252.5	10957.7	43883.3	33420.9	10031.3	20557.2	12398.4	12387.6	11537.2	13487.2	22709.5	11153.1	9746.4	17169.8	20278.9	7290.68	27287.8	7607.85	25527.5	25764.9	24311.1	20334.9	6820.54	22093	16739.5	21661.3
M307T279			0.122366	1.06642	0.000765051	0.00555953	307.131	279.488	3108.59	3146.64	3137.37	4155.43	2218.77	4173.47	3807.7	2987.71	3837.26	4116.14	3568.26	6012.63	3327.92	3947.18	4357.51	4497.26	3893.7	4054.64	4201.23	3876.13	4266.38	3352.2	3446.92	4328.76	3735.55	5002.95	3287.83	3210.16	5019.54	3493.44	4187.07	4555.27	2979.76	3728.84	5119.73	3591.62	4516.95	5019.26	4464.25	4187.9	3191.88
M257T108_2			0.436129	0.750651	0.000765574	0.00555953	257.2	107.522	4306.47	4437.4	50268.4	5335.49	11643.5	2676.6	10607.1	5056.57	12806.3	7172.73	8373.08	7692.03	5945.82	16554.1	17135.8	9620.36	16640.4	10538.5	19297.4	15773.8	49329.6	20006.1	7500.11	7624.32	34211.1	5923.45	14655.9	3388.16	16342.4	19091.5	6944.6	1323.84	6820.76	16402.6	33537.5	12252.1	12429.6	10147.7	11640.5	13241.1	4942.14
M585T308			0.268394	0.734412	0.000770446	0.00558751	584.857	307.869	381.522	2031.07	1373.64	1939.94	2375	471.201	933.274	1414.8	2379.24	276.795	1469.04	1768.57	995.389	1608.89	1598.62	1673.34	1995.19	2183.77	1448.45	1885.4	1547.11	1837.86	1676.37	2185.81	2083.23	1495.94	1729.21	1576.13	1159.08	1259.72	1518.49	1429.14	1452.78	1730.54	1432.96	1263.25	1322.23	1760.04	1549.88	1604.15	1636.06
M297T75			0.306021	1.28238	0.000779558	0.00564614	297.11	74.626	3102.01	3123.09	5009.38	1656.44	7505.95	1421.83	2127.12	2655.57	3000.13	7814.26	2101.36	1449.65	3051.89	2270.55	2215.87	1482.66	1999.54	5277.69	2992.57	1571.49	12344.6	2287.3	2759.66	2879.74	3499.14	2882.64	2282.77	1673.65	2712.39	3616.8	1656.95	2373.84	1542.15	3001.02	3250.06	1873.4	799.744	2075.76	1895.33	3639.49	2775.73
M396T388			0.135249	0.878043	0.000791414	0.00572445	396.112	388.235	2664.97	2734.58	2076.07	2723.49	2167.6	2647.23	2973.27	2931.24	3395.21	2538.8	3371.27	2925.4	4435.03	4772.74	1204.33	1477.53	2105.12	2288.39	2315.85	2805.35	3080.84	3431.72	2961.36	3015.14	2648.47	3268.92	1517.67	1856.35	2214.3	3186.42	2412.09	4731.92	2509.38	2415.21	3048.8	3625.78	6796.86	2311.8	2991.02	1796.57	6513.42
M638T254			0.0782435	1.08786	0.000799311	0.00577397	638.034	254.282	1784.99	2009.98	2140.83	905.567	1490.21	933.706	2116.71	1817.38	1762.48	1448.7	1691.26	1665.66	1864.57	2227.14	1974.95	1931.65	2181.58	2152.53	1792.68	1907.91	1349.49	1266.06	2127.62	2826.53	2299.14	1191.3	1786.01	2070.61	1796.57	2208.35	1805.81	1674.14	2067.34	2449.72	1884.5	2138.04	1598.62	2169.74	2047.85	1479.96	1982.02
M307T293			0.16404	0.882884	0.000804846	0.00580631	307.044	293.23	2700.23	3813.3	2910.99	3920.99	4016.41	3485.74	2998.98	3085.79	3303.75	3238.83	2637.54	2183.1	2893.39	3436.85	2507.61	3070.69	2342.95	2389.76	5493.54	3242.01	3439.66	3963.29	2195.86	2819.72	4620.99	6583.3	3139.54	1961.81	3790.98	6402.34	2704.2	5138.67	5311.68	3981.65	5208.15	5169.43	5978.38	3635.82	4976.5	6609.74	5009.95
M239T308			0.564197	0.816984	0.000813904	0.00586396	238.992	307.856	8463.26	14438.2	12196.5	11501.8	12684.6	7355.33	10157	10031.9	10773.8	5862.4	12052	11191.1	9654.44	11900.4	11620.4	12141.1	11302.6	11464.7	13094.8	11693.8	11995.4	11072.5	11917.6	11143.5	12240	11290.7	11965.6	12208.3	12942.7	12353.2	11965.5	11638.1	12866.9	12737	14436.6	12905.4	11348.1	13141.3	12881.3	11717	11057.2
M271T448			0.22442	0.624086	0.00081962	0.0058974	271.055	448.432	309.435	785.144	464.935	471.717	561.622	510.368	438.301	204.357	419.959	484.87	1999.12	1083.49	509.775	921.156	1271.73	669.817	988.383	911.77	976.837	1334.82	992.682	1199.66	1125.44	783.611	1520.74	1916.93	833.878	1170.26	641.881	682.757	1013.78	1154.08	1097.5	462.834	820.288	840.027	916.862	907.789	1113	659.619	935.314
M573T34			0.297802	1.15255	0.000828838	0.00595521	573.327	34.303	12388.2	8643.58	13753.2	7947.87	13671.1	8608.78	9439.09	3905.43	11806.5	10754	3890.99	7456.5	6955.82	2982.97	5000.92	4839.21	4466.05	7173.63	8578.09	4006.12	7483.45	1912.05	8483.59	11263.1	1235.31	5068.33	3738.09	4993.15	3925.39	6796.7	5145.85	7626.2	1434.56	10770.4	5651.83	3863.28	5400.94	5160.64	2296.4	3857.18	8659.98
M856T44			0.399661	1.13942	0.000829824	0.00595521	855.584	43.6405	21682.5	16657.7	33421.4	19077.7	25058.9	22267.4	12694.3	29118.5	17214.8	24942	31696.6	6117.97	16204.2	27343	15615.6	30606.6	22755.8	20980.4	23926.8	12573.4	14126.9	23222.7	23380.8	19601.7	23458.6	21437.2	15093.9	28810.9	14253.5	27842.2	29411.9	23122.4	20097.5	18443.7	19298.7	22663.1	21446.4	22293.2	20300	25873.9	15982.8
M573T309			0.288748	0.835298	0.000832228	0.00596283	572.855	308.535	3017.1	4390.6	4445.22	4542.68	4677.13	3246.44	1814.9	3137.9	4030.86	3359.52	3998.14	3972.61	3398.5	4331.71	4313.94	5110.43	2946.64	4245.53	4539.73	3755.98	3549.52	4036.44	4442.13	3439.92	4690.5	4351.42	3535.06	3353.08	4298.21	5425.21	3787.25	4909.77	4320.64	2908.34	4374.66	2623.12	4269.73	4559.52	4263.37	4126.35	4856.02
M524T110			0.45297	0.848831	0.000833058	0.00596283	524.434	110.084	27691.9	24103.9	38773.1	24086.7	17698.5	25194.3	34484.2	26113.5	11708.5	12630	23138.5	29043	63343.1	35372	30442.3	30330.6	55362.4	42876.8	33982	27225.8	18834.3	33213.5	35606.5	24313.3	35082.2	44101.2	22364.2	25187.1	19050.4	21487.8	17911.6	43822.6	23027.2	46494.7	18514.9	32945.4	32549.7	31606.3	25536.2	24462.4	34540
M243T190			0.807569	0.799184	0.000848756	0.00606728	243.169	189.629	65203.4	89987.4	40517.7	63570	41492.8	103322	150457	39778.7	84610.6	52843.1	70690.2	51392.2	92858.2	54168.1	95713.6	77560.8	50229.4	59466.5	73580.4	107503	72831.1	153694	51438.7	144497	59620.6	175786	79012.8	61026.2	123061	63125.4	92444.2	73008.2	62364.6	76702.3	104613	78720.5	139332	80123.5	87030.8	155607	199687
M408T309			0.453718	0.680186	0.000850276	0.00607024	407.983	309.128	2787.97	3608.03	4773.43	3309.47	3138.23	1709.3	1743.6	1657.18	3819.44	1707.14	2478.04	4911.46	2581.4	2993.28	3544.39	5377.03	1595.07	1732.27	7025.18	4190.58	3401.73	1290.56	4336.35	2563.62	5026.13	3966.89	3174.84	1821.34	5554.9	5228.87	4813.01	5257.84	4221.47	3311.2	4424.27	3468.77	5614.26	4920.72	5544.88	4196.65	3986.52
M403T173			0.259123	0.861363	0.00085268	0.0060795	403.281	172.751	12517.2	8338.14	9468.02	4498	5006.55	5690.45	7267.07	12325.1	4688.83	13582.5	9244.14	15495.3	11397.6	6688.16	12862.2	8833.88	11719.5	8737.3	8516.76	13682.3	13433.8	11869.4	7322.27	8971.06	8885.6	6516.3	9696.54	10209.4	17306.6	11905.7	3327.67	13106.7	9846.11	10566.4	16312.3	9856.93	18242.4	11361	15339.7	9760.01	9070.65
M182T318			0.0622746	0.864078	0.000859621	0.0061151	182.055	317.88	636.245	524.89	987.245	591.061	979.866	810.387	1262.8	589.279	1458.06	1766.82	1576.87	1678.84	615.673	833.53	810.795	783.797	927.591	916.081	859.965	925.046	769.468	982.316	599.25	449.282	819.286	681.193	661.786	833.061	686.077	874.742	888.408	617.112	1043.87	582.385	593.799	694.698	1032.47	706.688	1599.03	807.994	1054.99
M427T309			0.189131	0.864269	0.000861508	0.0061151	426.865	309.365	1599.9	2167.29	2525.8	1607.05	2114.4	1593.56	2512.53	1770.71	2275.89	2340.43	1297	2312.62	1870.03	2429.37	2021.8	2003.13	1370.7	1818.48	2261.03	1658.94	1603.37	1273.75	1576.56	1859.4	2348.03	2266.93	1425.08	1776.75	1349.35	2229.53	2060.86	2507.37	1709.2	746.194	3000.25	1468.55	1991.86	1867.77	1514.32	970.963	1980.35
M297T132			0.239129	0.816316	0.000862047	0.0061151	297.062	132.493	6201.21	6445.55	9571.28	3084.08	8750.41	3041.62	4629.44	4806.69	5155.97	4697.1	7497.01	4627.77	7442.31	8134.53	1912.07	2103.9	6445.6	10061.3	5513.46	4278.56	7474.96	5553.38	6385.24	6094.87	7628.12	18506	3716.91	4460.55	6575.27	1870.44	1760.41	4202.27	2365.84	11758.7	10365.8	3468.29	3352.8	2485.35	1612.43	9353.7	11036.3
M535T79			0.453901	0.835753	0.000862129	0.0061151	535.395	79.487	28295.2	17064.3	50895.7	21075.1	28969.9	29836.8	29308	36240.1	35690.2	15910.9	20700.8	34457.5	36169.1	47959.1	41552.7	25318.5	12219.9	14071.8	30374.7	39349.8	47853	16870.3	46877	28892.4	24711.5	36398.3	15550.1	41269.7	43376.1	16102.3	16656.2	22919.8	35140.8	27476.5	30291.9	29280.7	42104.6	16679.8	29860.9	17807	28414.2
M171T232			0.47313	0.927912	0.000883741	0.00626031	171.013	231.661	51506.3	51075	63151.6	60900.9	50548.2	54617.1	52924.3	52444.4	54873.7	46616.3	52584.2	64698.5	67354.6	34962.4	69356.8	51010.9	55761.7	49980.3	65477.9	40274.7	56976.1	67425.9	63146.6	51895.5	50625.1	69701	39335	51323.7	72420.9	49758.2	54147.1	54452.9	68048.8	57894.7	98623.2	63874.5	50454.9	66634.8	66717.3	40389.1	70086.3
M359T39			0.602384	1.89053	0.000886918	0.00627472	359.22	39.38	4288.21	3331.2	2215.13	3303.25	3837.92	843.597	1871.13	1957.09	2191.27	8005.93	1854.41	1160.33	2685.13	2453.36	1882.03	454.395	1203.43	1482.58	2967.23	811.709	1680.59	730.192	921.589	4993.56	1834.33	3114.64	3115.85	1371.3	2437.64	1858.25	1898.33	1880.2	3347.16	4045.32	3535.91	2568.59	997.25	1380.89	1767.72	5671.22	4671.03
M365T32			0.578533	0.832013	0.000892464	0.00630583	365.139	31.7935	60469.1	25475.2	61994.1	36389	31263.8	34022.3	12924.7	31801.1	38743.1	45214	21953.8	24662.4	60936.7	36146.5	34280.7	21859.8	28754.1	27002	29698.9	41037.4	29423	32974.9	17540.8	24592.7	40629.9	39091.3	29573.7	7885.95	23060.3	31667.9	10305.4	42950.7	28405.2	63228.1	32446.4	22610.7	44948.5	41725.2	28901.4	64033.3	37613.9
M553T185			0.394221	0.855091	0.000903144	0.00637309	553.239	184.96	26583.9	18410.2	30204.7	15422.4	24600.4	28754.6	30591	31773.4	12870.2	13091.8	37176.8	21651.8	28010.3	20158.9	18474.7	13383	43896.6	24751.3	31955.7	29618	26031.4	23303.6	22294	19539.2	16740.5	25447.4	13643.7	24405.4	24700	35286.8	16893	42890	18819.4	32444.4	25439.6	15106.2	40630.1	9153.02	32702	41313.1	24389.4
M137T294			0.151896	0.891324	0.000906383	0.00638773	137.009	293.848	5969.25	4290.15	6631.05	5981.85	5026.88	3336.68	4805.78	5960.46	6443.09	7666.54	4911.78	5210.58	6433.35	3731.4	3560.3	2237.93	4229.08	1646.02	5965.61	7203.06	5189.83	5367.07	5026.54	5112.53	4650.13	6037.42	4976.86	2905.39	7393.27	7510.57	3294.09	6906.62	7434.3	6121.38	3890.78	7752.11	6154.96	5141.73	6978.19	10477.9	5495.85
M559T110			0.259686	0.879496	0.000908421	0.00639388	559.394	110.442	23529.4	18619.7	22084.8	19664.3	19083.5	17922.4	23773.4	15049.1	19939.9	22874	14666.3	21460	21381.4	21917.4	27129.6	20654	22379.2	21344.7	28558.8	26020.7	11767.3	17240.5	14676.1	18642.2	16869.8	24304.3	16119.7	23553.2	25116	24323.3	9781.28	18886.2	19093	19736.6	18501.6	18919	23179.1	27327.6	18990.3	25180	21583.4
M410T311			0.347336	0.524	0.000912801	0.00641649	409.954	310.515	1446.25	946.22	1241.28	1070.18	904.368	1035.95	786.92	831.882	894.344	678.112	824.031	1207.92	1425.56	466.085	1135	1691.87	941.648	1006.71	915.576	1089.25	1271.2	894.998	845.27	517.252	980.482	1285.73	862.879	1289.13	1180.48	1191.6	1435.14	850.548	1311.68	1336.74	1535.86	1702.65	1113.25	1513.22	976.075	1406.55	1154.5
M821T147			0.758373	1.12781	0.0009254	0.0064919	820.581	146.862	17928.9	212577	83632.2	141322	171719	153151	102397	92450.5	103962	46573.7	100905	120767	114970	88237.1	80630.3	87887.7	96024.9	85802.4	48671	80621.6	116712	154221	99800.5	154077	67657.1	56128.6	37813.8	109079	63756.8	94531.5	29138.5	127736	65338	86762.4	99291	62894.3	50233.7	87237.9	80686.9	103921	121641
M464T182			0.394661	1.1891	0.000925893	0.0064919	464.184	182.03	1856.65	2355.01	2091.54	753.439	13260.4	17525.4	21646.3	4691.31	22643.5	14789.1	21017	23993.1	871.8	30075.5	16829.5	16178.8	22457.1	22258.1	19995.6	22719.4	31268.7	2633.17	4185.81	1350.22	2098.56	3374.07	4182.34	464.303	3757.89	2457.41	1600.32	12505.1	2533.3	3003.45	2898.66	1958.34	27877.6	12933.4	12661.3	3634.03	3536.97
M535T190_1			0.29726	0.837573	0.000930212	0.00651034	535.23	190.237	14114	10061.6	18250.6	31242.6	26220.8	9566.32	12285.5	18473.9	13957.5	7945.21	16610.7	11864.5	30487.3	14851.9	30594.4	14555.6	6886.48	11213.4	15384.1	18354.1	12564.9	13561.4	11498.5	12198.2	14580.8	16761.9	17184.8	15523.3	39321.2	23424.9	10670.6	31991.4	13527.5	21237.3	26245.8	12550.8	15610.4	8951.78	8989.9	35918.6	21894.5
M469T309			0.219591	0.912521	0.000930896	0.00651034	468.919	308.822	5330.66	6868.84	6392.67	6720.22	7171.63	6092.5	6404.46	6448.08	6461.64	6086.15	6133.95	6076.46	6750.41	6789.24	6111.48	8916.79	4731.51	4978.25	7843.7	4417.1	6839.07	3646.68	6861.98	6418.44	5697.91	5858.01	5080.51	3743.68	6467.42	7464.11	7115.01	5311.07	5937.61	7109.85	6129.54	5174.77	6542.83	5526.79	6376.18	7408.42	6260.34
M438T203			0.216687	0.864034	0.000934522	0.00652591	438.295	203.192	4830.21	3417.67	15936.2	8744.49	6888.03	8490.35	6698.26	5980.39	6717.32	5060.83	4563.03	5764.3	7457.39	5059.96	7199.82	8138.37	5041.3	15708	8320.5	2519.44	6165.86	4894.81	4823.78	3794.16	8234.64	7747.78	4583.68	3511.32	7630.42	3903.49	7326.43	14679.6	3516.62	6365.15	5512.65	5673.86	2970.62	5843.56	3980.96	8546.16	6458.61
M185T84			0.745326	0.823009	0.000935499	0.00652591	185.117	84.4435	114871	92039.7	237675	92762.8	113865	118738	68502.8	81751.1	116688	67795.8	100630	127558	166677	69550.5	60504	91638.6	76058.4	73086.7	120360	104901	52951.6	128220	118301	63284.3	144158	44341.8	128747	49878.6	80044.3	301653	101073	139245	79014.7	90412.6	114751	141990	58379.1	121171	43393.9	78809.9	38822.1
M413T308			0.673916	0.836626	0.000938055	0.00653543	412.953	308.078	13176	23399	22214.1	20266.9	17603.1	10876.8	13473.3	15457.1	20179	7670.98	21560.6	21594.8	14811.9	18423.2	19792.3	19884.4	23292.2	20852.3	20436.7	19701.5	22755.6	22201.4	20845.3	15314.8	19907.1	21932.5	21657.5	19659.6	20231	21010.1	19577.6	18789	22314.3	15471.3	20513	24388.7	21187.7	21513.2	21253.1	20050.9	19644
M440T109			0.489851	0.870039	0.000943326	0.00656383	440.342	109.049	31046.3	36273.2	87122.2	34358.9	64469.7	31587.2	35239.9	28992.4	47060.5	41615	36737.8	53175.4	74934.3	30405.5	73691.6	37080.4	70628.6	44011.4	67431	29206.3	30772	66647.9	27740.7	39200.7	32056.8	30128.8	30647.9	29686.1	92155.7	37183.9	25061.4	37425.7	39799.5	54291.4	34238.8	42465.9	31127.8	21970.4	49507	49987.9	52851.1
M597T142			0.738174	0.784071	0.000953616	0.00662703	597.497	141.742	23964.6	53767	43928	53832.1	41582.7	52570.1	46512.2	49743	82945.6	18954.3	59223.8	39237.7	131695	23491	121203	24741.6	44941	83508.3	74457.8	78352.7	27157.9	78858	31711.6	53768	103035	75924.3	58727.5	117258	39066	19360.4	44944.3	95650.8	19222.7	93133.3	27558.2	54775.5	13585	39480.6	19589.9	53008.5	39790.9
M607T189			0.690506	0.820874	0.000960441	0.00666602	607.453	188.868	47034.8	33836.6	94954.8	34141	34128.7	34754.3	38533.9	53774.8	53926.1	21960.6	59265.6	105522	70244.8	69859.6	65564.1	77892.1	142329	44843.4	104830	47272.7	44106.3	144870	82306.2	21590.2	83065.6	47744	58860.3	51768.9	85640.4	59454.6	54008.4	41367.3	103447	60463.2	206362	25698.1	65008.8	48420.1	128894	92481.9	46147.4
M889T149			0.207198	1.19928	0.000961694	0.00666629	888.623	149.403	5780.63	13561	4670.8	12329	11235.9	10560.1	3171.41	12495.5	8289.63	5512.63	2984.65	5103.24	4237.25	6081.58	4359.78	9288.64	4381.85	4230.32	6705.15	8505.89	787.71	3346.28	3222.98	8387.87	7615.64	3916.62	3493.23	4270.25	3822.25	10141.9	3809.11	3186.9	3074.81	3150.87	7635.33	7306.68	5162.34	5691.51	3700.07	11440.6	3059.01
M634T150			0.152183	1.11855	0.000969795	0.00671396	634.403	149.746	3314.25	7148.19	5611.44	3857.9	3581.74	3375.88	5760.45	2342.72	1881.69	2374.43	3639.37	2489.78	5309.99	6532.52	4799.78	3260.26	5538.46	3175.74	5791.63	3228.29	3917.5	4892.7	4501.63	3869.27	3278.91	3716.64	3575.73	3696.55	3017.11	4257.21	4075.39	3554.86	3407.4	3531.35	3574.67	3799.98	2586.45	4739.8	2165.98	6127.67	5130.2
M371T183			0.135519	0.799818	0.000988448	0.00683029	371.204	183.487	3925.3	5244.12	3804.14	1535.49	1576.15	2664.9	2151.64	2194.04	2916.31	2310.52	5385.48	7520.02	4359.91	6991.86	2585.46	1669.3	2706.23	2042.62	1234.69	6189.65	1489.3	2238.07	1787.86	2296.62	1053.15	5416.42	2660.95	3222.17	1298.2	3422.36	1516.41	1457.5	3301.42	4148.87	4049.91	2219.16	3282.08	1670.62	4396.96	2764.33	2193.97
M396T162			0.280195	0.84119	0.000989086	0.00683029	396.094	162.199	15381.2	12663.4	15572.3	17799.1	9540.45	15106.5	21263.1	10335.5	12886.3	2732.55	5843.33	2958.38	13707.8	4453.11	6010.71	8396.64	5677.91	7233.87	8477.11	3188.88	1157.57	6379.41	7723.08	21286.6	8070.96	7425.81	5658.32	4418.77	7931.04	2915.8	6628.7	8861.23	5945.93	16677.9	8476.45	1726.59	5797.75	6552.96	7236.8	7831.06	12461.1
M533T111			0.688866	0.892144	0.000999433	0.00689307	533.38	111.302	92488.2	95970.9	218429	86452.8	88539.3	109300	108910	104775	80354	152424	63728.8	46369.6	114910	91068.5	109393	69943.3	75205.8	108345	103967	122878	64494.6	67975.5	71147.9	93378.4	86877.1	99347.6	86898.6	98405.7	116704	97556.7	58805.9	95307.6	107495	108143	97490.5	72044.9	52277.7	61045.4	85725.4	94631.2	85368.2
M216T388			0.550784	0.671942	0.00100613	0.00693058	216.058	388.415	5037.14	7405.56	8156.87	7821.17	7658.55	6805.26	9165.47	8195	7110.82	6510.84	7090.59	8302.72	7611.9	7707.12	6844.35	7319.01	6733.81	6857.61	7101.75	6603.32	7156.46	6724.86	7717.91	8483.14	11916.1	12522.1	5867.03	7160.83	7404.96	7003.74	9032.54	6857.13	7474.27	4469.11	8628.83	7776.45	6852.87	7446.16	7576.78	7105.01	5483.27
M487T308			0.248491	0.78948	0.00101809	0.00700413	486.881	308.197	1546.04	2101.79	1986.72	2218.39	1924.9	848.265	1102.89	1800.95	2452.91	846.363	2149.82	2139.45	1623.93	1971.49	1519.3	2064.54	1832.49	1664.58	2357.89	1731.08	1631.66	2050.58	2094.26	1210.44	2053.17	1912.36	1564.35	1848.63	2243.07	1690.22	1372.15	1803.48	1297.09	1402.36	1758.09	1273.94	2026.06	1787.63	1856.99	1512.86	1888.74
M546T309			0.106244	0.840883	0.00103307	0.00709832	545.953	309.156	1481.26	1322.86	1191.03	1248.47	1058.15	736.317	861.519	726.251	1680.68	650.007	411.369	680.603	975.575	676.468	343.585	785.084	354.13	503.85	733.343	445.387	659.005	166.633	560.919	908.769	1426.64	1475.95	135.451	149.566	922.084	803.47	916.804	1393.16	944.507	1198.16	1044.46	840.381	1114.48	767.131	1281.68	1006.44	1721.75
M163T128			0.469154	1.17979	0.00104668	0.00718287	163.039	128.3	67834.7	88059.2	31386.9	26343.4	61041.5	26743.3	134824	65234.5	6469.15	23039.6	127678	23621.1	36462.7	82611	61647.8	41407.6	48403.7	57171	72791.5	106201	21924.2	65265.3	74415.9	70434.9	95979.8	60483.4	86279.5	57163.1	76449.8	69519.6	16259.2	105485	15298	60748.4	83678.1	71604.8	30612.7	18543.7	58094.1	109926	21408.2
M131T108			0.377069	1.14642	0.0010656	0.00730354	131.034	107.513	13797	13549.1	15440.5	10209.7	17436.2	11909.2	11391.5	7850.1	8596.16	21192.2	15407.6	2610.22	10846.3	8026.25	8445.78	19220.9	8996.33	17742.5	37146.8	12204.5	24600.8	11002.8	12737.2	10347	13121.2	15089.4	20701.3	12127.7	14086.4	15170.7	10192.2	27667.3	4418.64	15910.9	12441	5566.66	7010.71	4394.44	6676.88	12052.9	13072.4
M383T169			0.338086	0.89263	0.00107487	0.00735792	383.287	168.709	20081.6	18501.6	28398.7	21015.9	20772.6	29314.5	24102.8	16531.6	18776.2	13572.6	15659	34604.3	32110.2	19797.8	54501.6	10593.6	26068.3	17770.4	15008.2	20493.8	8129.75	17184.2	19583.3	25386	16399.3	30474.6	35158.4	20051.2	19502.3	20437	17005.2	38535	14345.5	34171.5	32259.3	17675.4	17868.9	12261	17076	35828.5	21064.1
M199T202			0.462729	0.884735	0.00108155	0.00739441	199.036	201.986	94041.2	61643.2	109493	58074.7	27847.3	32795.4	99663.8	61155.2	68015.4	75483.7	65875.5	15025.9	61921.6	63312.8	59489	52771.8	68521.8	50335.6	55649.5	85617.7	66239.3	44012	65361.1	57356.7	66889.4	65818.9	60845.3	81600.9	56789.6	62990.9	54402.7	63475.7	56423.4	76825.5	78647.5	59902.6	60946.3	35783.3	61028.6	70234.4	63708.8
M460T190			0.29903	0.871662	0.00108448	0.00740046	460.279	190.486	8758.96	9504.48	34864.9	11999	9382.02	7375.44	11691.6	10053.7	10673.4	30260.9	14546.1	16523.4	13882.1	11162.5	12103.9	11125.5	10627.8	21193.3	14948.9	9447.41	20673.4	11282.1	14985.4	7850.4	24357.8	17306.2	15989.3	11393.8	12253.1	8502.34	10297	21267.5	11952.6	14824.6	18741.2	18776.8	14140.9	15900.9	11308.9	25205.7	18044.1
M739T44			0.81868	1.11656	0.00108513	0.00740046	738.503	44.082	101002	168945	74959.8	79748.7	79953.5	131320	86359.5	88811.3	95655.7	39113.4	108550	100614	98822	101776	115177	119142	99268	69676.5	92028.3	100930	134180	117260	133469	130864	91143.6	102703	136963	97575.8	99043	124979	100011	142699	98640.7	87171.3	149739	109386	99067	93710.2	89509.6	179256	173349
M261T230			0.295131	0.933771	0.00111262	0.00756912	261.045	229.702	26042.3	26113.5	28201.1	23413.1	29817.5	25989.9	25935.6	24042.5	22428.9	31448.7	23115.6	23721	23285.8	25325	22869.6	25073.9	26132.6	20765.3	21346.7	22098.1	24356.9	22991.4	20165	27469.2	29194.2	24235.2	25069.6	21365.1	20463.7	20111.3	20676.2	26167	18589.9	23071.3	32402.6	23992.1	19289.5	24141.9	22920.6	18956.3	17537.3
M587T307			0.132492	0.820398	0.00111723	0.0075911	586.853	307.157	647.362	1059.39	937.515	899.108	1073.99	847.482	654.867	860.316	614.851	722.924	633.273	675.692	707.488	661.592	465.001	841.572	549.26	937.796	940.111	584.818	795.488	629.294	685.685	983.661	786.661	646.461	371.702	854.065	484.684	952.527	772.6	851.4	797.613	994.7	893.11	277.775	799.248	755.853	752.931	802.508	923.784
M942T484			0.333701	1.24539	0.00112898	0.00766144	942.34	483.917	9621.43	10187	12793.4	10011.1	10985.1	11071.4	12521.9	7154.29	9212.34	9434.16	9009.34	8372.92	11340.9	6097.81	6175.78	5638	4050.15	7552.45	10941.4	10301.3	9870.71	9113.41	4093.78	10004.7	9455.12	9956.87	10447.4	10833.9	4775.89	10694.2	9194.73	12597.6	11486.6	9336.43	9631.49	11699.6	11889.4	8806.21	11055.1	10100.3	10978.3
M613T186_1			0.335538	0.866691	0.00113437	0.00768849	613.225	186.367	15062.9	10518.3	21337.1	13273.1	27583.8	20977.4	17806.2	20029.2	12030.6	11870.5	7635.26	12923.1	20681.1	11866.3	17684	14107	7893.51	12519.5	19233.8	12274.9	14678.1	10389.5	14709.3	12416.7	14946.2	16916.8	7895.77	12880.3	12414.7	24030.9	14213.5	19951.6	13304.6	24715.7	22765.1	18070.3	19079.7	19010.4	16366.3	17951.4	15168.3
M797T145			0.686501	1.0818	0.00113955	0.00771412	796.577	145.088	99162.6	170323	139960	98056.1	85460.1	94616.3	112593	80437.6	98043.6	136169	111909	97044.5	90795.8	111097	95756.4	96220.2	110472	101842	105849	126956	180724	130579	101730	145601	87757	123174	90201.4	127569	124629	103802	90421.2	85145.6	95191.5	98739.6	100659	86056.7	90933.5	85084.2	99573.8	88329.4	123042
M589T172			0.651628	0.882314	0.00114994	0.00777483	589.442	172.373	65997.5	67551.8	98208.3	54269.4	51384.3	54867.7	58895.8	70964.1	64007	47985.9	50280	83011.2	102070	70088.2	69537.2	59248.2	75101.4	69035	89126.7	89522.6	65951.7	52242.5	75874.4	66645	96685.5	54494.9	76764.4	67696.2	78969.3	83117.2	61634.1	68038	93733.2	89940.4	107967	75257	98823.7	72578.9	82226	72103.7	55588.1
M371T169			0.279427	0.900262	0.00115349	0.00778926	371.099	169.277	24041.9	26779.1	35330	25060.9	19684.4	20426.4	24475.2	15662.7	23074.6	12210.7	19262.4	24377.4	25042.7	27509.6	13735.8	17895	14334.1	14745.7	20275.5	48659.7	29006.9	15897.4	18628.1	22791.5	14936.2	22989.7	21958.2	21212.6	16753.6	25296.2	29248.9	30165.4	18183	21934.3	25972.1	16625.6	24741.2	28763.5	19244.1	36718.3	31625
M248T466			0.105679	0.859643	0.00115811	0.00781082	248.153	465.694	6370.81	4279.04	2898.91	4602.91	4475.79	1346.57	5556.76	4618.34	705.199	2791.6	520.896	4718.15	4230.51	1243.35	471.472	3981.39	1226.79	668.847	6167.76	3473.01	931.626	3355.95	4118.03	5869.23	1225.02	2777.11	604.801	3311.8	5760.77	3476.63	4536.77	964.967	1535.8	4938.21	4691.45	939.995	4370.23	3842.18	2108.9	5219.03	644.5
M210T283			0.0835837	0.919998	0.00116092	0.00782017	210.013	283.087	2597.01	2248.86	2566.82	2584.57	2758.67	3305.95	3113.23	2015.27	2794.48	2806.36	1464.95	2103.46	3022.19	1378.55	2012.3	2490.28	2328.89	927.97	1949.99	1040.93	1259.79	1728.21	2782.55	2559.82	2316.67	3080.1	2062.14	2137.4	1150.2	2864.08	2226.75	2331.7	2433	3010.41	1682.02	2627.87	2529.61	2312.77	3049.25	1966.61	3371.59
M317T261			0.19873	1.08139	0.00116432	0.00783349	317.144	261.173	10415.2	12849.4	13041.9	10192.8	10021.3	12065.8	12687.4	5889.43	14450.6	13700.2	14061.5	18692.3	12838.4	11215.6	12158.6	12223.1	11788.1	9753.46	12057.9	11902.3	12822.3	7858.08	7905.38	11947.8	11188	13651.2	11731.4	11263.7	11661.6	14136.8	10412.3	11972.2	10783.9	9906.16	14515.5	11595.7	14343.3	11329.1	12590.3	12687.7	13736.2
M653T230			0.100255	0.952709	0.0011668	0.00784058	653.019	229.695	6433.12	6970.75	9744.32	6905.19	7312.94	6146.17	7413.39	7158.18	6599.27	4992.85	6482.43	7097.93	6373.89	5922.56	8042.09	6215.92	6642.92	5672.64	7030.93	6944.19	7303.28	5163.33	7072.4	7082.9	6913.31	6988.62	7779.26	4614.98	7981.29	7102.15	5409.37	5319.42	7571.24	6260.62	6581.49	7078.71	8421.21	6144.46	6542.04	6551.87	6878.37
M744T163			0.158671	1.08429	0.00117055	0.00785611	743.599	163.101	5938.82	7052.01	6961.86	6623.36	4581.71	5900.28	4769.51	4532.6	4997	6089.15	4875.91	8677.97	6905.43	7099.32	5620.82	7845.86	9859.5	5433.76	8263.61	4174.74	6259.55	6365.55	7325.32	3726.07	5856.62	6903.13	5044.52	5905.8	5724.64	8058.18	4161.01	7752.92	4530.25	5002.49	8994.31	5145.61	4792.6	4044.09	6150.97	9193.32	7896.76
M449T109			0.578819	0.815529	0.00117981	0.00790863	449.323	108.501	41226.1	33613.6	88592.5	43276.3	75282.4	53220.3	44709.6	45112.5	58079.8	73809.1	46200.5	29466	68990.4	42419.6	52445.9	49368.6	66230.5	135358	182551	60225.5	49717.8	42945.2	58282.2	74590.6	43527.9	56604.5	38077.2	49400.5	75869.4	53058.5	23797.3	140728	85756.7	71424.4	118752	55195.4	48536.1	59639	49157.4	109522	35214.6
M149T25			0.218561	0.756529	0.00118227	0.00791543	149.059	24.5935	2035.02	7761.44	5485.32	5147.84	3242.15	6925.22	7643.07	6541.48	12015.4	13079.3	7069.72	5985.22	5930.35	1546.28	8853.05	2256.12	1530.92	1913.66	2852.23	2758.28	4047.84	12162.2	2040.06	3477.95	3814.35	5893.26	5845.31	10315.8	2103.62	9466.6	5329.2	3734.87	3964.36	3260.87	5146.52	6289.3	5522.27	2639.75	4064.54	8333.2	7863.6
M260T417			0.180178	1.19505	0.00119321	0.00797899	260.087	417.404	1346.66	3787.17	4656.25	3390.04	3932.65	4702.29	3724.04	2132.7	4537.66	4205.58	5105.13	3638.37	3457.31	3595.07	3125.65	2976.58	2029.6	2341.79	3465.19	3747.83	4868.46	2919.93	2151.27	3555.92	5043.35	7212.5	3277.92	4909.9	3409.75	1772.81	7562.03	4212.3	3953	2503.49	4099.11	5635.33	4362.65	4894.84	4600.84	3670.83	2545.91
M1052T193			0.249869	0.902331	0.00120781	0.00806045	1051.63	193.098	23156.5	16299	14186.6	15945.9	26208.5	14152.1	10173.4	3928.54	16962.1	15937.3	20961.9	26745	33476.2	16255.6	14008.8	11626.2	17430.2	17922.1	14947.7	15618.3	14417.6	16859.6	13075.4	4150.66	14010.9	25395.6	15614.7	14384.5	4978.33	22613.9	13290	14055.4	18717.1	10771.3	14527.5	18048.3	21916.3	17500.5	15564.7	24251.4	11412.9
M523T110			0.837342	0.871248	0.00120833	0.00806045	523.43	109.954	78843.3	74344.3	138972	127070	73514.4	111713	70326	73542.8	61407.3	106365	92998.9	103080	302775	48504.5	83172.3	77550.1	86219.3	87102.9	127713	71343.2	71010.9	99502.5	72758.1	106710	86424.5	81125.1	51063.5	82552.7	72100.7	63633.8	80921.6	67043.1	72612.6	228015	70417.8	55744.8	108079	86181.3	82660.3	76517.4	79304.7
M519T191			0.368856	0.879977	0.00121497	0.00809491	519.327	191.147	23748.5	20034.5	26695.2	16878	8305.81	15112.8	11487.7	19387.8	21909.6	11704	14819.5	30263.1	22396.9	20914.1	26520.5	15234.1	35928.6	21261.8	19324.5	23966.1	22976.5	21243.3	18074.7	22353.9	19714.9	25895	14564.5	29244.4	16878.4	30956.4	13571.5	18484	16088.5	37653.5	26928.5	20471.2	35855.9	26534.9	13536.1	19937.1	23077.6
M279T428			0.118495	1.04739	0.00123612	0.00822078	278.909	427.953	2253.47	3579.86	1939.26	3390.1	3689.9	4403.24	3864.66	2639.03	3700.49	3344.54	4579.05	3231.84	3866.43	4383.71	3731.1	3745.17	5002.62	3826.02	4372.4	4087.66	3665.19	3866.73	4829.11	4216.32	3000.19	4255.12	4195.83	3421.52	3878.81	3817.39	3406.77	4083.75	3501.31	3783.01	3059.66	3220.16	3634.13	3905.75	3938.18	5251.08	3808.04
M671T307			0.335434	0.762954	0.00123686	0.00822078	670.832	306.985	1629.56	2910.93	2701.24	2754.99	2684.96	1942.37	1835.37	2094.49	2240.83	1974.95	2370.03	3145.41	2443.09	2623.03	3212.38	3709.82	2304.96	3317.51	2969.5	2734.11	2924.49	2827.32	2402.4	2582.92	3645.78	2798.85	2934.02	2593.98	3046.28	3320.22	3605.49	3774.22	2457.46	2311.75	3398.54	2810.93	2626.09	2834.11	2916.97	3007.73	3281.33
M150T372_2			1.60286	0.977151	0.0012413	0.0082319	150.092	371.903	1.15447e+06	1.22131e+06	1.16106e+06	1.18729e+06	1.15342e+06	1.209e+06	1.17153e+06	1.20497e+06	1.17635e+06	1.19532e+06	1.17675e+06	1.28731e+06	1.18132e+06	1.22252e+06	1.23347e+06	1.2357e+06	1.20111e+06	1.13944e+06	1.19752e+06	1.23621e+06	1.17506e+06	1.19745e+06	1.1488e+06	1.18154e+06	1.20921e+06	1.17088e+06	1.22965e+06	1.18827e+06	1.15766e+06	1.18586e+06	1.17027e+06	1.16035e+06	1.09711e+06	1.14797e+06	1.12617e+06	1.16565e+06	1.18198e+06	1.19341e+06	1.14509e+06	1.14781e+06	1.1726e+06
M88T372			0.0541996	0.916019	0.00124153	0.0082319	88.0694	372.498	1889.87	1355.08	870.466	1983.56	1357.67	1549.06	1303.71	1101.25	1685.5	1095.33	782.441	1131.25	2019.65	1460.53	1388.22	910.847	1415.02	876.325	1031.52	1028.82	835.512	1000.44	2069.29	1107.84	725.006	1323.71	1232.87	1234.86	1397.93	1552.63	1753.87	1429.1	2102.73	1251.05	1731.34	1379.62	1438.9	1376.43	1798.05	1064.23	1379.43
M246T39			0.678787	0.818456	0.0012463	0.00825356	246.074	39.353	125154	54714.1	54889.3	42834.7	52270.9	92348.9	45256.6	56732.9	46598.4	45184.3	76132.9	29949.1	191990	50251	47568.3	50026.3	34486.1	79486.9	50009.6	54958	17297.4	75217.9	56170.2	74432.9	34061.6	62082.1	73811.6	7791.31	13436.1	93430.4	7606.16	70251.8	92603.4	174613	109071	31773.4	100113	42468.5	30410.8	83167.1	104060
M218T310			0.259049	0.884778	0.00125189	0.00828058	218.069	309.756	5030.69	7660.98	5994.98	7123.24	5607.43	5474.99	5468.89	6029.35	6428.21	4166.95	4225.14	4940.97	7293.57	5585.95	4009.4	7066.11	4186.19	4231.31	7349.05	3855.02	5309.11	4900.15	7896.94	6745.7	6842	4728.31	3563.55	1894.89	4883.85	6168.84	5672.37	5957.92	6184	6950.42	3686.86	2955.66	6048.42	4602.92	7254.45	5378.96	5395.42
M413T108			0.173137	0.885666	0.00125573	0.00829596	413.263	108.007	6928.21	10977.4	11978	8724.73	4608.76	7328.93	7290.49	5536.14	5276.41	6666.51	8813.02	10326.9	10956.6	8363.96	4642.99	7526.89	7199.16	5873.2	8854.69	9512.81	4847.15	5100.46	6483.36	8339.34	6557.24	5858	20814.5	5376.04	6759.97	5238.66	6277.4	8017.88	3850.42	12628.3	5835.86	7812.37	10532.8	5259.5	7136.66	6616.12	6355.47
M433T149			0.162485	0.876138	0.00125775	0.00829934	433.231	149.384	4592.99	3780.01	6296.99	2561.45	12130.3	10287.7	5114.75	2178.64	4650.14	3944.33	6522.16	6063.11	6123.84	4872.83	2752.47	4070.27	3656.26	2105.2	4538.72	4655.02	3592.96	3117.58	5690.88	3246.09	4405.31	7115.4	4665.01	3186.91	6060.59	4053.02	2627.52	3972.77	2394.12	6804.36	3090.24	5608.9	4376.01	4527.3	3933.79	3913.41	6206.54
M327T355			0.0834076	0.891991	0.00126914	0.00835447	326.906	354.671	1499.25	758.439	493.363	1642.18	1154.13	1306.12	1004	993.407	865.087	1114.09	958.571	1683.44	1431.02	897.778	1009.81	1339.87	834.685	880.625	1236.65	1031.11	903.858	2268.52	910.285	1226.21	685.119	913.8	828.733	1033.47	1083.81	1495.26	1074.62	1834.07	844.1	1209.86	964.115	1156.26	700.352	911.225	977.838	874.763	975.9
M731T467			0.230485	1.29791	0.00127046	0.00835447	731.314	466.88	650.066	2520.67	2888.58	790.181	2795.61	2279.84	2196.26	1340.64	2962.58	2732.06	912.994	530.02	1410.19	144.449	161.128	544.277	150.961	766.983	320.684	103.238	502.925	216.73	552.982	1126.57	889.54	228.662	115.138	269.066	483.041	299.61	1383.65	358.13	334.107	1086.08	604.85	487.318	973.655	1300.13	1195.33	598.704	437.505
M295T310			0.484151	0.851559	0.00127067	0.00835447	294.9	309.548	23461.5	26167.2	24497.5	27710.3	28673.2	25631.8	24650.3	24508.8	26492.3	19326.6	22165.6	28872.9	19618.6	24026.1	28655.3	28022.1	14235.6	18969.4	29749.5	21166.6	24810.1	17126.7	22450.6	24932.7	26732	30190.9	18298.5	15508.7	29089.9	31166	30902.8	32512.2	27662.5	25420.5	30381	28585	28094.5	28852.7	31252.6	30127.7	32140.4
M597T183			0.625342	0.519494	0.00127815	0.00839359	597.351	182.608	66608.1	3108.24	128439	4955.82	4742.54	4544.94	5709.43	5746.3	6185.95	11870.9	5485.87	3270.08	6430.57	8951.31	7394.99	10461.1	5238.03	11897.3	2162.63	3311.33	3508.83	3679.87	3823.55	4158.94	2682.96	3570.7	4787.02	4220.8	4828.04	4181.95	3386.86	6325.47	4752.41	6007.99	5260.22	4646.12	3600.65	4115.35	7506.92	5047.4	3621.27
M373T236			0.133402	1.20884	0.00128298	0.00841527	373.038	236.242	2021.28	1467.13	2818.87	1712.65	3945.4	3852.82	1229.03	2195.09	2118.25	1218.52	1151.99	912.242	1761.5	541.414	1029.28	1197.95	1316.04	3053.53	571.175	2222.48	633.099	842.073	1392.3	1498.86	1355.6	1726.17	813.376	940.107	1209.78	2344.63	1244.35	3114	904.477	1429.71	1081.54	691.305	2926.4	741.76	1979.83	892.594	1508.88
M470T293_1			0.149146	0.904723	0.00129322	0.00847231	470.004	293.353	5642.75	4078.7	5851.72	5236.94	4112.11	3414.8	4808.08	5919.38	4288.67	4988.95	8101.94	4030.25	5574.55	4722.88	3138.08	3332.99	3291.14	7217.49	5915.06	8662.47	4958.66	4907.51	3592.74	6398.31	5091.82	8271.91	5361.24	4135.92	4336.44	8152.59	4643.05	6969	7152.5	4053.56	7361.66	5772.67	8469.6	3858.35	4266.1	10254.8	7275.15
M233T415			0.270374	0.775812	0.00129493	0.00847339	233.076	414.927	1597.55	2596.64	2397.03	2166.48	1804.35	5738.17	4220.98	1555.22	2249.21	1729.55	2523.66	2354.47	2614.31	1536.06	2450.42	2197.88	1530.69	1872.33	2499	2033.36	3798.57	3249.22	2633.61	3198.11	2682.2	3870.38	1953.03	1521.02	2780.28	1614.48	3153.31	2000.27	2938.46	3264.21	2762.52	3723.53	3953.06	2630.85	3667.19	4621.52	4214.43
M331T233_1			0.121009	1.19415	0.00132189	0.00863947	330.998	233.285	4688.07	2650.3	5471.04	10432.4	2424.44	6306.63	2811.09	9085.1	6140.26	3026.26	5255.88	5697.3	4497.73	1543.38	5215.53	781.185	6457.2	6319.34	1585.43	5876.73	5127.75	4731.6	4438.63	2231.31	1524.66	682.824	1021.35	5346.01	5079.72	4118.3	2476.15	4084.9	2578.52	2732.5	2308.41	3170.13	7932.61	2193.42	1227.47	4247.99	3245.56
M177T347			0.365709	1.08298	0.00133565	0.00871905	176.982	347.093	22921.8	30255.6	29994	42139	29486.1	32084.4	33381.1	24953.2	32006.2	24963.4	32103.4	50678.6	33754.7	49197.6	34624.9	31490.5	33141.4	53644.5	46316.6	30354.4	35895.8	39089.3	37158.9	26184.7	52704	41728.7	34086.5	35988.4	30898.2	26812.3	29402.9	24019.7	46535.6	20884.1	29537.9	53885.9	31557.2	53608.4	28083.7	31102.7	28169.2
M329T176			0.210904	0.821941	0.00134376	0.00875985	329.187	176.156	15533.4	9031.9	8853.87	7466.48	19167.4	11058.7	8561.57	12570	12190.8	15587	10866.2	4908.51	15550.2	13246.1	11473.2	12895.6	9916.73	12685	8409.21	6216.22	6718.15	3887.74	15041.8	4726.27	9986.76	6242.39	11508.3	4125.44	7502.48	7142.41	7976.77	7677.32	5087.01	14573	4552.14	6358.41	7906.66	10236.6	6546.29	11131.9	11740.8
M535T39			0.548332	0.826916	0.00134509	0.00875985	535.231	39.456	31809.9	61811.6	44361.8	26782.6	46399.6	31716	39636.4	119213	17236.9	35817.1	36779.3	22885.3	23936.4	42133.4	53197.8	15473.1	73153.6	36170.1	37441.2	29210.1	50614.6	38779.9	49478.7	27113.2	23215.7	38576.1	22400.7	40502.8	64523.4	23681.6	20786.5	77793.1	34600.5	51121.1	22404.7	20166.9	16968.6	11922.7	30034.5	38022.6	47543.5
M302T232			0.172153	1.1742	0.00136371	0.00887006	301.999	231.736	7374.13	4850.33	2929.86	4615.63	6321.84	7897.47	5545.16	7960	2924.86	3585.99	2562.89	1906.79	7215.22	4877.14	4169.49	4888.04	3535.52	3824.98	4756.69	3029.31	2194.75	2764.6	3823.02	3093.26	4081.08	2275.16	3163.5	2924.91	6921.49	4350.42	5179.41	4938.21	2257.12	6633.67	1862.24	2967.6	3365.1	3446.6	3139.92	5015.97	4052.04
M885T147			0.225068	1.1832	0.00136525	0.00887006	884.595	146.972	8518.43	9475.56	6151.8	4827.77	4667.45	9989.32	2277.44	8917.46	7367.71	4945.95	5249.11	4005.48	5160.65	9553.4	5198.9	9062.26	5330.37	7783.14	6905.74	4089.04	7313.22	9030.19	7133.06	5807.88	6374.36	8072.99	3008.38	7676.42	5132.07	10204.4	6818.94	7959.86	4170.33	10707.3	6154.44	6047.95	9612.91	5800.11	2161.94	5220.55	7582.44
M567T110_2			0.863926	0.844949	0.00138474	0.00898609	567.458	109.613	81262.9	112527	94054.8	117720	94246.6	208305	88117.7	73602.2	86842.7	68655.2	154706	108652	211847	72057	105758	61116.3	74645.2	141642	77529.7	66493	38173.4	123945	117922	85175	78902.5	89989.5	57188.4	57328.3	101513	143520	98828.3	84669.6	95409.8	152624	75030.1	119089	114331	67213.5	51975.9	53704.6	141656
M497T188			0.273321	0.856177	0.00139179	0.00902116	497.38	188.4	11415.2	12105.9	19334.2	6085.96	19670.7	10496	20584.2	18466.6	14139.9	14675.8	16739.9	13101.8	25055.6	16338.1	19419.1	11856.7	27837.8	16083.4	14010.2	13946.2	11096.4	16276.8	13861	8717.73	14183.6	7755.33	13529	29648.9	11192.4	14256.1	21595.9	15917.4	15251.3	15055.7	31436.1	9940.65	17581.3	4910.18	9937.25	9292.15	6414.16
M509T248			0.154184	1.04559	0.00139386	0.00902392	508.923	248.149	5685.15	7223.56	6448.31	7043.81	6397.44	6505.49	7330.97	7112.93	5106.62	6331.64	6531.13	5590.84	6062.29	7045.9	6526.3	6211.03	5609.61	5764.43	6105.17	6159.01	5730.43	5570.82	6496.78	6262.61	6867.16	5714.27	7123.11	5275.38	6211.39	5655.26	6619.53	6270.19	6637.04	6447.93	6035.26	6144.26	5218.1	6124.86	7124.55	5804.77	6290.98
M185T199			0.155666	1.14285	0.00140001	0.00905307	185.029	199.129	4695.23	2732.42	4413.78	874.172	2636.43	4983.32	3077.89	2301.68	3929.77	4155.6	2101.17	4840.64	2892.91	2633.17	1290.07	3456.6	3106.15	4230.8	2787.72	3500.2	2435.27	1850.12	667.572	3398.95	2413.12	3390.66	2321.11	2646.87	3114.11	4534.93	2185	2722.7	1980.35	3398.41	3966.46	3081.33	5555.71	3367.11	2508.4	4190.56	2815.65
M373T32			0.479844	0.797714	0.00140337	0.00906413	373.174	31.753	54009	10916.6	86182.1	18358	11205.9	26758.1	64132.6	25381.4	18660.5	39101.1	26897.1	8787.17	90627.4	22058.6	18766	6129.25	31103.3	4737.12	49432.6	68753.6	16359.2	29129.4	14009.1	47809.1	14874.2	20310.9	21538.1	8177.98	14944	31530	8300.85	6472.26	11577.8	20059.3	65607.5	18905.1	23225.7	19348.7	33277.6	34624.5	39985.5
M253T37			0.323475	1.30405	0.00140596	0.0090702	253.105	37.333	9017.97	6334.01	10054.9	3163.88	6945.72	2754.16	4694.38	6508.57	5113.72	4943.85	2768.65	2940.8	6065.41	1590.13	2767.75	1864.96	3249.19	2393.59	2979.64	1854.49	1750.29	1386.5	4040.13	5462.32	3465.99	3092.64	4135.04	2117.96	4379.78	7334.54	2123.91	2861.41	2003.4	5043.73	4257.48	2498.01	1709.89	2836.49	2910.93	3697.75	5638.67
M561T112			0.504476	0.87685	0.00141474	0.00911613	561.41	111.558	66391.9	54219.6	82544.5	51387.6	54676.2	49663.9	61181.6	45037.8	51632.9	102218	32756.1	35247.1	93370.4	29652	42653.1	42269.7	102986	44508.3	49523.7	59657.2	33644.2	105292	76811.7	55211.3	41120.9	50924.8	93582.6	48713.3	36111.5	52391.5	27398.2	58306.6	34236.1	81031.2	65235.8	36491.6	55858.4	50563.4	50763.3	46103.5	48765.9
M322T261			0.115249	0.959181	0.00143059	0.00920744	322.177	261.165	9323.89	9680.3	9521.14	9436.27	9369.34	10975.7	8044.77	9844.2	10397.6	11554	8656.4	12231.4	10771.6	9899.16	8561.17	9665.63	10088.7	10168.1	8890.86	8764.53	8631.52	7092.56	7877.76	8915.34	9508.34	9953.72	8884.86	9949.67	11704.6	9398.58	7984.64	9023.74	8397.26	10331.2	10655.1	7765.05	9345.6	8459.61	8002.91	9792.07	10462.4
M257T249			0.324748	0.801129	0.00144288	0.00927366	257.174	248.922	8857.5	8572.88	21815.7	9567.25	11218.4	26837.3	8373.86	19137.2	9510.06	4835.57	161291	11024.8	19313.8	5527.33	17478.6	13502.3	15834.3	10183.5	12514.2	19762.7	19260.8	56061.9	13749.8	10841.8	19469.1	16103.7	10547	26556.2	14959.1	18008.5	6926.76	10268.1	13154.1	21962.6	11359.9	7993.46	8196.17	16690.7	5404.72	26849.7	13984.4
M714T148			0.25069	1.15499	0.00144426	0.00927366	713.512	147.684	25878.1	11514.7	17355.1	11194.5	16750.9	25334.1	20577.4	10239.6	14946	9363.06	10966.7	5494.01	20826.2	12047.9	15521.5	11314.4	8910.75	9337.06	16333.2	13600.1	3899.46	14462.4	14763.1	14885.5	14639.2	8215.93	10076	11596.7	21657	12011	9182.81	12830.8	9507.79	3582.18	9705.77	10548.1	11989.7	12369.3	11307.6	11961.6	16310.1
M447T193			0.580789	0.78307	0.00145986	0.00935203	447.292	193.446	13162.6	40877.1	25984.8	14074.5	10798.6	16267.1	9847.8	15918.6	32097.9	33665.1	35305.2	27705.4	55292	42590.1	35130.7	13272.2	24240.4	14312	365.148	37032.8	49656.5	29678.1	22455.8	6012.1	38477.9	18794.7	14578.4	15272.4	34081.1	46671.7	27359.6	22783.3	30046.5	24568.8	30743.8	19287.9	23402.3	18502.4	18665.3	554.561	31445
M544T192			0.592847	0.912356	0.00145987	0.00935203	544.313	192.212	97512.3	72346.2	82082.5	77766.9	102006	82616.3	63976.7	88393.5	75858.3	52566.9	90659.9	67373.8	102427	75679.7	121759	90565.1	78468.5	79016.8	81663.6	79804.4	64944.7	81746.4	76216.8	31713.8	72573.9	166098	91208.3	87672.1	88054.9	95310.6	78158.2	83829.1	82262	75836.4	90678.3	76416.6	64775.7	83889.7	89032.8	259887	76435.4
M467T143			2.60763	0.834482	0.00146707	0.00936781	467.37	142.814	541691	900801	1.20803e+06	807543	638192	1.24853e+06	1.48374e+06	726761	734874	430848	539390	725818	1.34833e+06	938751	1.42849e+06	1.3787e+06	1.94008e+06	1.31195e+06	2.2701e+06	878632	369041	432038	329771	1.36012e+06	1.63427e+06	990691	356693	362173	750831	1.38684e+06	860080	1.45713e+06	311751	665326	1.57942e+06	1.05485e+06	981404	834141	1.11727e+06	1.43259e+06	641490
M390T109			0.42109	0.834214	0.00146745	0.00936781	390.269	109.285	14284.9	21684.6	25015.5	10758.4	18565.2	21417.4	24729.6	15001.8	18381.2	9552.43	11033.2	10021.8	11871.5	12078	33646	20788.8	16926.6	20488.1	24677.7	18222.8	8617.2	8021.11	8795.55	16163.3	10695.8	16265.7	16478.1	9762.88	18624.3	21329.1	15198.3	22198.1	13112.6	23987.5	14840.2	26102.8	12195.4	8877.55	15390.8	24348.8	9965.74
M495T308			0.281674	0.841489	0.0014724	0.00938848	494.954	308.157	2402.17	3452.24	3718.03	3790.86	3582.73	2304.2	2244.55	3029.56	2939.43	2192	3703.32	3785.42	2794.23	3360.84	3144.95	3959.57	3388.94	2989.81	3810.29	3332.54	3590.04	2911.28	3168.3	2848.28	3655.41	4308.16	3176.42	2752.14	4044.44	3825.89	3768.94	3469.94	3741.93	2516.58	4168.67	3424.07	3910.57	4611.39	3189.23	3684.91	3842.92
M469T170			0.366358	0.894642	0.0014928	0.00950749	469.349	169.886	27692.9	25026.1	32564.2	24658.9	31128.8	18982.6	26335.2	21628	20356	24368.8	26186.1	26818.2	40153.4	35719.1	30618.1	21352.7	38937.7	31788.7	27665.9	18234.7	11465.4	23492	17970.2	25480.1	22514.7	18258.5	25038.2	29451.7	20583.7	22027.8	20695.9	21111.6	17741.7	32045.3	29258.6	26817.1	25527.7	20187.9	19259.3	21966.1	18618.9
M415T109			0.320386	0.857938	0.00152195	0.00967094	415.28	109.022	16891.8	10168.7	18534.4	7943.28	13604.9	6859.91	10652.3	17603	15116.5	9693.8	14801.1	12080.3	16914.5	18146.5	19751.6	16276.3	11557.2	16058.9	16199.5	19551.5	22039.6	13148	7483.34	22291.5	11068.6	14491.6	17116.7	11880.5	18692.1	15859.4	10721.2	24425.4	21969	14038.5	17059.4	22702.7	15644.3	19748.3	16310	20273.9	16011.2
M405T293			0.145786	0.923121	0.00152198	0.00967094	405.011	293.385	6114.72	4250.29	7524.18	6322.28	4415.74	4332.46	4724.41	5532.43	5940.24	4205.17	3748.08	6270.97	4996.11	2834.13	3168.54	3311.76	6181.04	4379.55	4405.16	5678.9	5210.44	5256.01	3816.46	4241.73	4790.65	6118.15	5051.55	4305.05	4982.67	7337.39	4006.59	5278.34	5648.18	7618.45	7423.3	5063.24	6561.76	5585.9	4592.26	9281.89	5574.01
M253T297			0.171593	0.735311	0.00152561	0.00968275	253.106	297.091	725.598	1424.65	1970.7	791.596	27214.1	1650.6	8274.62	371.949	4398.06	4135.24	2498.44	4346.53	1460.49	2247.87	1332.49	1158.02	823.375	962.656	1059.06	2214.55	2120.42	2081.56	1030.16	919.266	4812.88	3108.21	460.74	3069.47	6364.04	18164.3	691.824	4667.52	5381.33	2217	1268.21	2096.3	3305.12	4811.32	1428.11	3757.56	2677.56
M298T202_2			0.311807	0.813859	0.00152811	0.00968744	298.067	201.641	16872.1	16235.3	10789.7	11818.9	17604.5	14048.7	14756.6	8840.42	14998.8	15512.8	12667.4	19046.9	17241.9	12984.3	13872.3	16698.7	21736.9	18629.3	16792.2	5365.25	47194.8	7779.15	17448.8	17883.3	16828.5	25986.2	14498.5	10945.8	14783.1	11598.6	14139.5	16320.2	14452.2	15260	21669.1	13417.8	198896	12831.2	13831.3	17647.2	17155.5
M289T197			0.456558	1.12854	0.00153241	0.0097035	289.072	196.903	57959.4	2638.64	28519.8	56652.1	45991.7	47168.7	36491.1	39310.9	60866.7	59045.1	34912.8	77085.3	42544.3	72402.8	36834.9	54767	33585.6	33061.1	50997.3	38728.7	47038.6	32289.6	45812.2	46881	52651.8	61096.4	38134.4	36119.6	56502.7	88476.2	55030.8	66792.9	74887	45884.1	55029.8	53229.1	75471.5	33049.5	58204.5	54756.2	59519.1
M337T193			0.45791	0.854268	0.00154775	0.00978934	337.235	193.352	16539.4	19386.4	35441.1	11928.8	13565.7	18320.6	21249	25379.1	21566	14889.8	25246.7	16617.3	30675.2	23993.3	33494.8	24692.6	21784.2	51124.8	26552.5	26490.6	58322.1	23723.1	18174.7	31072.3	41638.7	32290.6	21766.9	19418.7	51038.5	26924.4	30697.7	33547.9	36161.8	28014.1	61873.5	23165.5	30764	29849.8	52653.7	46917.1	34884.9
M313T397			0.181742	0.792527	0.00155672	0.00983474	312.996	396.7	924.492	1678.2	1036.38	687.166	1154.13	839.906	1105.97	1083.82	906.356	922.75	1185.23	1089.54	876.739	1092.31	1351.47	1056.31	1158.68	1059	1351.41	1150.49	1202.16	1278.76	1043.91	1072.99	1078.82	944.108	934.373	1119.5	1017.82	1327.05	1210.96	1190.59	655.924	1164.36	1113	1014.21	1282.51	1050.41	1013.53	1124.02	1496.92
M467T350			0.0808219	0.869115	0.00155908	0.00983494	466.95	349.586	2738.82	1055.25	1937.94	2704.56	2411.82	356.487	2303.91	746.429	429.256	1109.73	896.56	748.205	3596.74	822.65	1032.56	1627.4	568.318	618.708	1077.93	1218.94	789.034	788.963	1343.22	3359.91	1019.85	1677.77	1416.23	1388.22	988.64	1486.83	1267.38	2644.93	826.92	626.232	1129.67	1374.16	1481.76	3164.19	2300.32	1345.92	1293.09
M243T108_2			0.243337	0.877155	0.00156033	0.00983494	243.194	108.323	16392.5	17644.4	24044.1	11189.4	6904.37	14183.2	13648.2	12597	12566.3	8223.94	15237.5	14007.7	15253	20932.7	9033.1	7545.15	8876.11	13611.8	20867.8	12343.3	3901.02	11179.5	13540.1	13789.3	8058.7	5650.74	17902.4	4981.87	5527.58	15299.7	9165.8	3561.48	7064.84	17518	13883.1	14808.5	5364.07	11295.2	6229.22	14593.2	13400.3
M241T177			0.205079	0.836019	0.00156263	0.00983811	241.179	176.654	8970.64	4280.56	4433.06	11240.5	9044.59	12835.4	22290.2	5331.06	7806.01	5016.78	9138.58	9574.17	7780.46	9257.08	19218.7	20083.1	16117.4	10746.6	6974.15	8398.62	10043	10832.7	5067.24	12394.6	4844.07	8856.93	12743.8	9260.92	8134.55	2301.56	4605.62	8284.75	8545.19	9555.45	4981.45	7663.2	9910.87	5089.48	9667.6	7459.78	6017.2
M251T230			0.186629	0.96232	0.00156569	0.0098461	251.004	230.189	16234.5	22035	25778.6	18618.1	16966	22395.9	18807.3	17578	18465.5	18700	16696.4	18965.3	17524.8	22604.3	19777.6	17060.2	18129.2	20328.8	15816.3	18442.8	18872.6	18372.2	20703.7	20022.6	18809.3	17118	17198.5	15221.1	18893.1	17300.6	17255	17557.2	21785.1	19232.1	17861.7	17711.4	17772.1	16899.9	17885.7	19015	19519
M730T112			0.533685	0.852698	0.00157231	0.00987638	730.474	111.576	124154	14430.6	53620.7	74620.9	53208.5	59529.6	69491.1	28443.2	31764.3	63104.4	31445	31748.4	58606	20258.2	63615.5	29579.8	42532.2	58728.7	24504.6	55383.8	40563.2	22812	36793.2	38020.3	38895.2	38868.6	38043.9	35349.6	13707.1	34755.7	22080.1	42922.1	43225	41980.3	35774	30168.9	71142.9	39729	31102.2	68978.8	21023.3
M397T64			0.508562	0.847272	0.00157668	0.00989256	397.165	63.882	58266.8	28934.1	46841.8	48134.6	24072.1	28371.2	33510	27468.4	39625.9	30643.9	28048.9	29726.8	67156.5	41083.5	38242.5	39654.6	60579.1	40307.1	55589.6	94523.8	26481.6	40450.8	32070.2	30695	28928	60029.7	26810.7	14020.9	29460.9	47459.2	8411.57	23467.9	33671.3	57317.5	41662.6	31550.3	32463.1	28463.7	45044.7	71780.3	35720.9
M131T225			0.194571	1.25136	0.00160605	0.0100653	131.07	225.209	378.606	574.655	677.645	296.361	440.793	283.013	271.608	627.583	144.729	525.747	335.208	710.237	588.495	441.312	608.981	471.223	541.717	672.534	589.625	585.541	391.551	442.985	495.755	405.084	823.695	364.075	518.574	518.86	366.468	623.737	559.9	261.884	499.544	675.726	372.039	549.444	381.482	547.203	659.654	691.22	522.719
M297T386			0.632187	0.3356	0.00161016	0.0100795	297.006	385.84	1412.17	1416.7	1044.45	1690.02	1664.19	1761.46	1059.33	1583.92	1569.03	1698.73	1618.57	1060.42	1183.07	1852.3	1960.4	1922.46	1578.27	2139.88	2055.19	1978.59	2185.3	1644.85	2030.4	1738.94	2012.05	872.52	2364.92	1678.02	1845.78	694.024	1990.71	2606.93	1570.63	1430.09	626.464	2298.81	1052.55	1619.13	907.224	1807.45	835.478
M361T394			0.0565318	0.861657	0.00161623	0.0100946	361.135	394.342	599.489	544.949	384.151	584.052	661.79	931.486	411.544	783.66	393.501	606.287	1003.16	3294.13	771.933	859.358	731.752	762.272	791.016	741.019	2194.33	526.075	595.181	1287.83	681.693	770.968	1197.47	791.389	2664.69	688.972	1087.22	622.673	999.981	389.766	889.374	354.222	623.264	842.779	424.54	1095.54	758.572	1185.18	926.974
M360T39			0.292767	1.2604	0.00162178	0.0101167	360.22	39.499	8200.22	4470.55	4895.49	4470.04	6575.76	6425	3741.88	5709.35	2071.95	1069.89	5677.91	1732.04	7171.66	3460.94	5088.65	1657.07	1219.42	2351.06	6602.97	2731.72	1300.02	5353.41	3652.28	7468.95	3779.45	6872.78	4197.19	5896.85	1593.12	4232.86	2939.4	1151.38	1887.77	7129.51	5453.27	2496.73	5890.31	1648.61	3374.91	3381.04	8917.98
[truncated: 4,478 more rows]
[truncated: 485 more columns]
