# Supplementary material for: Construction of a Diagnostic Model for Small Cell Lung Cancer Combining Metabolomics and Integrated Machine Learning
Source: Oncologist. 2023 Sep 14;29(3):e392–401. doi: 10.1093/oncolo/oyad261 (PMC10911920; doi:10.1093/oncolo/oyad261)
Supplement: oyad261_suppl_Supplementary_Material [file oyad261_suppl_supplementary_material.zip › Supplementary Table 3.xlsx]

## Sheet: S vs Healthy+NS
Supplementary Table 3: Difference analysis of metabolites in positive ion model
ID	adduct	Name	VIP	Fold change	p-value	FDR	m/z	rt(s)	CK-1	CK-10	CK-100	CK-11	CK-12	CK-13	CK-14	CK-15	CK-16	CK-17	CK-18	CK-19	CK-2	CK-20	CK-21	CK-22	CK-23	CK-24	CK-25	CK-26	CK-27	CK-28	CK-29	CK-3	CK-30	CK-31	CK-32	CK-33	CK-34	CK-35	CK-36	CK-37	CK-39	CK-4	CK-40	CK-41	CK-42	CK-43	CK-44	CK-45	CK-46
M279T30	(M+H)+	Phthalic acid Mono-2-ethylhexyl Ester	1.20682	1.32342	1.76079e-06	3.17815e-05	279.158	30.304	39818.6	25408.5	24917.9	26532.9	68548.3	31022.2	31164.4	21925.6	34040.3	21627.6	29720	23227	28675.8	23099.7	25382.5	22341.3	25546.9	20984.1	19738.2	15465.3	24784.9	41621.1	19195.2	22506.7	16780.1	17999.5	19396.9	18989.1	17914	20311.3	29424.2	25770.3	18912	20238.5	21048.9	20667.4	21401.8	14257.6	29013.1	17127.5	15182.7
M309T32_2	(2M+H)+	Lavandulol	2.87984	0.0378347	3.44499e-06	5.56615e-05	309.277	31.574	22708.1	2.26957e+06	6937.9	2.63717e+06	25398.8	13751.6	21870.8	3.13006e+06	27240.8	17271.6	27059.6	36471.5	1.99608e+06	23340.2	27807.7	22875.6	34754.8	39199.4	30663.8	34654.4	23892.9	4.79457e+06	5.00624e+06	2.10201e+06	4.44152e+06	3.99395e+06	6.29915e+06	4.97045e+06	3.21022e+06	2.47328e+06	2.14265e+06	22343.1	3.42033e+06	3.21567e+06	3.13118e+06	2.99395e+06	11529.3	30354.2	20072.9	3.20391e+06	2.81226e+06
M810T173_1	(M+Na)+	N-Docosanoyl-4-sphingenyl-1-O-phosphorylcholine	2.24925	1.1515	1.17733e-05	0.000154674	809.649	172.711	1.56418e+06	1.40914e+06	1.46908e+06	1.53117e+06	1.53333e+06	1.54226e+06	1.57431e+06	1.42025e+06	1.56249e+06	1.31724e+06	1.49198e+06	1.5203e+06	1.42728e+06	2.17965e+06	1.42547e+06	1.56658e+06	1.43343e+06	1.88777e+06	1.41779e+06	1.46309e+06	1.55347e+06	1.4767e+06	1.46116e+06	1.52384e+06	1.57823e+06	2.07559e+06	1.55292e+06	1.36445e+06	1.80191e+06	1.41342e+06	1.15685e+06	1.50316e+06	1.36432e+06	1.41846e+06	1.50783e+06	1.59817e+06	1.36695e+06	1.46687e+06	1.73093e+06	1.41269e+06	1.75109e+06
M468T196	(M+H)+	1-Myristoyl-sn-glycero-3-phosphocholine	1.56862	0.812371	7.28365e-05	0.000670933	468.306	196.376	479015	454530	220182	450867	230367	325501	392331	387715	342881	494421	553241	1.59141e+06	371511	502341	1.07533e+06	353559	417090	333386	469708	354485	402138	464786	442867	493242	221131	722899	433919	469464	381260	448729	570983	461726	472765	432784	489231	454757	488182	503103	497040	571096	475599
M400T172	(M+H)+	L-Palmitoylcarnitine	1.3605	0.894336	9.36622e-05	0.000826662	400.339	172.069	396945	346678	381822	401579	394636	371094	388632	344871	376074	301233	441245	517333	419744	424269	409392	349048	433943	436693	367103	443661	256549	483082	377911	380985	294953	528496	330103	516871	403930	454919	260566	509480	394423	353143	586145	451440	426532	317692	374079	687349	457937
M313T165	(M+H)+	Phe-Phe	1.63295	0.826159	0.000179462	0.00139389	313.153	164.53	559138	559285	548782	723504	563677	612465	627715	473179	769168	580536	680340	855652	557376	489102	543832	698185	479312	508329	736721	1.53339e+06	558679	711012	528816	658055	603488	1.34107e+06	968590	1.21397e+06	596711	665372	997388	867658	722878	562781	1.03056e+06	918048	1.22434e+06	744150	1.24717e+06	1.01016e+06	1.65946e+06
M391T31	(M+H)+	Dioctyl phthalate	2.17465	1.29521	0.000238916	0.00176305	391.282	30.553	34639.4	21514.4	18680.4	26530.7	171217	30952	39220.2	24291.6	27867.3	27737.3	30157.1	27666	31891	70096.2	28103.2	53192.3	13825.2	27690.8	26408.1	24322.2	32200.5	25586.7	29408	29732.5	22941.5	34279.1	34329.6	36579.5	29407.3	18873.3	37535.2	22191.5	26657	32310.9	22809.2	24733	22838.4	24119.9	30123	27293	29274.3
M522T189_2	(M+H)+	1-Oleoyl-sn-glycero-3-phosphocholine	6.13065	0.961207	0.00356561	0.0163098	522.353	189.291	1.3476e+07	2.065e+07	1.77445e+07	1.69949e+07	1.74441e+07	1.70748e+07	1.84488e+07	1.94714e+07	1.68997e+07	1.81621e+07	1.84816e+07	1.8096e+07	1.56251e+07	1.97634e+07	1.91446e+07	1.77097e+07	1.93251e+07	1.81309e+07	1.75294e+07	1.87932e+07	1.8029e+07	1.99246e+07	1.76596e+07	1.79633e+07	1.9119e+07	1.97552e+07	1.82731e+07	2.325e+07	1.73572e+07	1.64318e+07	1.74582e+07	1.77133e+07	1.72194e+07	1.70422e+07	1.73816e+07	1.95183e+07	1.77121e+07	1.75908e+07	1.80769e+07	1.87749e+07	1.72373e+07
M114T166_2	(M+H)+	Creatinine	3.74343	0.963431	0.00450972	0.0194306	114.066	165.538	7.03108e+06	7.41911e+06	7.03758e+06	6.94249e+06	6.45625e+06	6.36501e+06	6.8969e+06	7.48797e+06	6.42709e+06	7.06536e+06	6.63079e+06	7.24792e+06	6.69286e+06	6.68893e+06	7.34301e+06	7.32925e+06	7.28066e+06	7.14934e+06	7.23453e+06	6.94625e+06	6.6382e+06	6.73995e+06	6.9952e+06	7.18611e+06	7.70178e+06	7.43666e+06	6.48557e+06	7.32141e+06	7.35842e+06	7.04546e+06	1.0034e+07	7.00696e+06	6.88369e+06	7.43215e+06	6.75998e+06	7.09107e+06	5.72995e+06	6.93674e+06	6.30991e+06	7.20302e+06	6.34723e+06
M160T381_2	(M+CH3COO+2H)+	Cyclohexylamine	1.46417	0.807746	0.0067522	0.0269751	160.132	380.524	301902	426562	201939	910715	718542	639754	292852	476289	497443	224159	417258	340329	498435	408033	555067	116363	407296	936639	437155	525103	142057	609915	706936	900145	470662	636403	498914	420055	467014	448263	444626	416556	474366	885399	336325	246406	294618	1.22116e+06	1.47359e+06	559602	432076
M175T522	(M+H)+	L-Arginine	6.13733	1.09952	0.0138674	0.0475743	175.119	521.604	1.84197e+06	6.76453e+06	296155	8.45824e+06	7.36001e+06	1.07507e+07	1.03865e+07	6.22711e+06	9.22762e+06	9.80994e+06	1.56986e+07	1.4181e+07	3.96977e+06	1.08059e+07	1.1623e+07	1.14987e+07	9.63471e+06	1.50572e+07	9.88741e+06	1.15441e+07	7.87843e+06	1.63381e+07	9.12368e+06	1.07336e+07	1.11159e+07	1.23895e+07	1.08826e+07	7.48368e+06	1.16447e+07	7.40777e+06	1.06753e+07	9.89503e+06	5.89385e+06	7.33134e+06	8.45918e+06	9.69618e+06	1.03248e+07	1.32579e+07	9.90118e+06	9.81434e+06	8.63636e+06
M162T350_2	(M+H)+	L-Carnitine	3.46089	1.04238	0.0213563	0.0656751	162.113	349.714	4.84552e+06	7.49672e+06	1.23961e+06	1.01476e+07	6.89405e+06	6.70708e+06	1.06759e+07	8.63973e+06	1.04108e+07	9.04317e+06	1.11433e+07	1.05175e+07	7.10331e+06	1.05641e+07	1.06225e+07	9.76083e+06	1.04343e+07	1.04042e+07	1.07092e+07	1.04004e+07	1.01567e+07	1.06837e+07	1.03081e+07	9.88116e+06	1.01904e+07	1.24181e+07	1.03308e+07	9.98163e+06	1.13696e+07	1.10856e+07	1.02026e+07	1.09796e+07	9.85456e+06	1.093e+07	1.14241e+07	1.00914e+07	1.02595e+07	1.08081e+07	1.04011e+07	1.04845e+07	1.06903e+07
M316T189	M+	Decanoyl-L-carnitine	1.21405	0.869047	0.0239365	0.0716309	316.246	189.32	315527	487854	535336	355574	185092	177738	345197	133640	337192	150526	310330	227716	394362	392444	355447	412330	437394	388204	296831	909395	289658	377624	398665	232734	207361	462174	323174	363138	285615	393928	498371	573953	541481	389956	356263	516974	366566	333428	336339	424666	868930
M293T426_2	(M+H)+	EDTA	4.04314	0.0928215	0.0466632	0.119171	293.097	425.661	1919.22	6013.59	4112.84	6456.23	20016.7	15728.8	6238.27	3958.71	4264.95	16273.8	12077.3	7189.83	45782.7	10033.6	7444.54	5786.67	9601.5	6641.75	8405.65	8253.75	10390	14966.8	9676.07	6850.84	5663.48	3651.24	8136.76	9523.54	5058.98	7408.18	32386.4	10678.2	6875.57	5745.56	19048	17661.2	44299.2	8311.02	16230.7	2554.11	29083.1
M338T33_2	(M+H)+	Erucamide	2.50254	0.903701	0.0544589	0.133793	338.341	32.669	2.23772e+06	5.77932e+06	2.28076e+06	4.22475e+06	6.12093e+06	3.21028e+06	3.79732e+06	2.68764e+06	5.83534e+06	2.26771e+06	6.8119e+06	8.11267e+06	2.63166e+06	7.1512e+06	4.51191e+06	6.83249e+06	6.96582e+06	7.23863e+06	2.06725e+06	4.61672e+06	2.99817e+06	2.31287e+06	6.64882e+06	3.05349e+06	3.73335e+06	5.37495e+06	2.28613e+06	3.36772e+06	2.37596e+06	4.00597e+06	863685	5.44963e+06	4.65807e+06	2.02141e+06	2.28109e+06	4.10593e+06	2.82352e+06	2.82979e+06	8.50111e+06	5.45143e+06	2.29052e+06
M568T186	(M-H+2Na)+	1-Stearoyl-2-hydroxy-sn-glycero-3-phosphocholine	1.60562	0.965102	0.0971958	0.206533	568.336	186.378	1.94083e+06	1.87523e+06	2.01164e+06	1.93949e+06	2.18657e+06	1.56039e+06	1.82449e+06	1.93199e+06	2.3189e+06	1.77116e+06	1.57375e+06	1.72806e+06	1.87074e+06	1.92205e+06	1.68791e+06	1.87467e+06	2.08881e+06	2.55308e+06	2.22926e+06	1.29461e+06	1.49375e+06	1.44312e+06	1.88716e+06	2.12962e+06	2.06341e+06	1.90144e+06	1.85402e+06	1.93654e+06	1.88436e+06	1.47814e+06	1.51204e+06	2.75336e+06	1.61325e+06	2.01255e+06	1.61089e+06	1.69812e+06	1.51246e+06	2.15141e+06	2.1113e+06	1.78984e+06	1.55958e+06
M167T30	(M+H)+	1,2-Benzenedicarboxylic acid	0.976611	1.42374	5.0569e-08	1.35993e-06	167.033	30.274	3768.4	1424.3	881.645	1451.05	27619	2943.35	3960.8	3349.52	1582.83	1456.87	3011.13	5322.55	3507.43	2419.15	5861.53	4667.57	2763.13	1253.93	2664.98	2632.28	3255.18	1674.69	1638.43	2399.4	2558.55	1835.13	592.699	3516.79	2188.34	2200.14	3362.39	1709.56	2003.09	3448.31	561.504	448.432	2343.64	2199.72	3483.79	559.307	573.986
M847T136	(M+CH3COO+2H)+	1,2-dioleoyl-sn-glycero-3-phosphatidylcholine	0.194047	1.03878	0.215691	0.367464	846.631	135.84	106325	100302	107304	103079	116835	115167	114036	106073	141110	110951	115822	89955.5	99238.8	117372	127597	107903	108083	183696	127199	98800.5	96998.5	104822	116969	100426	108496	122433	97114.8	121392	168860	99664	106742	149149	101264	104605	118559	129550	85233.9	105905	86841.1	109199	124725
M295T172	(M+Na)+	16-Hydroxypalmitic acid	0.242352	0.80197	4.0689e-05	0.000420208	295.225	172.048	8995.69	12706.3	11220.4	6741.64	11436	11921.2	7170.93	34508.4	13993.4	5561.63	10192.9	10090.1	15042.6	14068	32960.1	5720.78	18191.4	12816.5	9559.79	8916.85	10314.3	36736.8	12284.1	17723.7	13000	9832.11	17925.9	15656.3	12426.4	11012.6	7741.53	17257.4	19510.7	22486.3	32779.5	14115.8	7392.11	8586.78	14701.6	14112.4	10480.6
M144T530	(M+H)+	1-Aminocyclohexanecarboxylic acid	0.11002	1.05095	0.625374	0.750037	144.101	530.015	1089.67	431.511	737.442	7493.05	2405.45	2411.12	3352.42	687.443	2524.53	1579.06	2872.57	16737.5	5144.14	43712	3230.29	99.1974	3751.14	277.136	9395.6	5730.48	9337.06	4110.39	6390.73	1843.7	3452.28	4149.74	6511.65	6090	9859.46	18435.6	1612.74	10503.4	2507.01	6044.61	2086.53	1183.35	2314.7	7637.87	11837	3783.64	1750.88
M84T394	(M+H-H2O)+	1-Aminocyclopropanecarboxylic acid	0.359985	1.05784	0.0555656	0.135433	84.0438	393.558	29342.8	83673.4	16033.5	105020	102096	93747.5	100726	95396	103090	100679	81711.9	92163.4	106805	63541.9	77103.1	69051.5	77373.4	67259.5	67244	78074.9	76527.5	65063.3	65344.9	102104	79323.7	92397.8	74514	94672.4	82858	73918.4	85844.4	81077.3	88151.6	98642.1	96692.7	83080.2	98028.7	85419.8	74889	86936.5	91331.4
M170T541	(M+H)+	1-Methylhistidine	0.166061	1.13051	0.0626981	0.14787	170.091	541.083	6355.34	18091.4	5417.78	6821.65	12975.1	17542.5	1604.46	15376	12726.8	5859.01	9991.76	16155.4	16106.3	11948.8	15602.5	17880.3	20820.9	7581.06	7721.49	15497.7	18041.6	10582.4	5127.36	11523.4	13173.8	13100.1	13283.1	12473.4	17962.4	14631.4	17771.6	9532.11	12350.5	13457.5	12089.6	8381.98	24986.4	25380.1	12820.1	16947.2	7536.04
M137T291	M+	1-Methylnicotinamide	0.225232	1.05493	0.392535	0.558554	137.07	290.737	34102.7	87114.9	33827.3	97336.3	61170.4	34893.6	76353.2	28576.3	57119.7	43746.9	99317.1	84145.2	51617.6	68782	86120.1	95528.2	167098	102145	47766.9	68455.1	90443.2	75061.5	79859.1	53832.1	107539	59199.9	135241	63190.6	116618	69599.3	177516	99802.7	30895.4	74411.4	96962.1	54023	72735.8	88849.1	41472.5	37939.9	74641.9
M550T186_2	M+	1-O-(cis-9-Octadecenyl)-2-O-acetyl-sn-glycero-3-phosphocholine	0.584813	0.981045	0.389929	0.555437	550.382	186.332	320067	442336	698553	493770	433714	437374	417676	574961	400573	701455	426294	345153	323518	565792	527498	459317	574546	693377	493047	491092	600027	371504	505119	432833	408696	518181	599320	870071	488045	379758	292419	469943	411022	455167	399568	457331	394442	508413	392187	364183	429130
M454T198	(M+H)+	1-Palmitoyl-2-hydroxy-sn-glycero-3-phosphoethanolamine	0.336624	0.993031	0.850827	0.913522	454.29	197.667	99465.6	251008	133788	190650	167430	102833	117349	176088	110343	196338	157156	474758	158824	161871	307349	101037	112916	101784	170653	114396	116533	161304	118529	261089	139139	340617	214961	234378	154001	183485	84784.6	182187	104252	143253	213116	224862	131779	228139	115365	191338	228983
M331T34	(M+H)+	1-Palmitoylglycerol	0.399284	0.949828	0.00753526	0.0292575	331.282	33.887	87291.4	90268.7	94297.4	103540	87756.7	96968.9	76343.5	81315.9	105792	86325.6	81557.6	94551.1	78774.1	84956.7	88514.6	98979	95092	88585.1	96500.7	89605.9	74626.1	90016.9	69987.2	96358.6	99776.6	86447.8	82908.6	81048.2	86324.8	82219.5	71315.2	115608	90849.2	88291.7	82306.1	84298.2	86329.4	98198.7	83486.2	95210.3	104373
M538T187	(M+CH3CN+H)+	1-Palmitoyllysophosphatidylcholine	0.588381	0.950342	0.0722815	0.165883	538.382	186.925	259912	223975	238952	262108	223507	168707	152159	314447	209239	172976	181124	186781	196609	212085	379201	141623	200074	193546	205122	173152	220401	204203	222631	130880	243402	308881	320717	285899	206489	151704	91756.7	156224	223408	215778	207871	209719	150848	326879	182141	311081	194362
M496T611	(M+H)+	1-Palmitoyl-sn-glycero-3-phosphocholine	0.0999126	0.942847	0.0771341	0.174399	496.336	610.936	6323.2	7777.8	6411.79	7635.65	7080.86	7185.96	7177.79	4715.68	5536.76	7170.11	6931.27	6048.57	16818.2	6995.75	7323.95	8203.45	6001.37	6751.28	5300.06	7283.58	11074.2	6439.57	11125.9	7324.29	7467.19	9293.55	6747.67	5873.11	11746.3	18686.1	8525.18	9764.67	6962.31	8191.58	6906.85	7734.82	6668.1	7583.63	5327.85	10802.8	21629.7
M628T142	(M+H-H2O)+	1-Stearoyl-2-arachidonoyl-sn-glycerol	0.284384	1.14293	0.0101219	0.0372779	627.53	141.776	68211.3	77872.4	130966	50361.4	86149.6	42409.7	39827.7	76510.4	58460	55209.6	75415.1	271558	45383.7	60749.9	39708.2	60267.4	78590	44381.8	47297.9	100912	42929	73278.6	73673.8	43944.6	59929.2	141687	113492	89974.4	65605.3	67505.6	62450.3	47446.4	40515.3	71335.3	58121.6	105356	60443.4	171809	59075.7	53914.1	54020.2
M833T38	(M-H+2Na)+	1-Stearoyl-2-oleoyl-sn-glycerol 3-phosphocholine (SOPC)	0.749535	0.967351	0.319953	0.482882	832.579	38.0245	358314	681780	457040	391396	428090	531706	443975	539775	512454	473731	456896	492703	415245	577646	495922	517930	509122	540882	894211	471963	537667	458335	446683	385884	497911	977436	564606	552454	1.12237e+06	370514	282764	512058	524783	530480	404596	490579	528719	467187	459790	671502	407041
M359T33	(M+H)+	1-Stearoyl-rac-glycerol	0.364687	0.948757	0.00646786	0.0259947	359.313	33.42	80244.3	58554.6	77916.7	69429	77288.1	80418.7	69900.9	93267.9	70404.4	93776.9	73425.7	88340.7	88387.6	83255.9	63854.7	72268.4	84568.6	85712.7	88670	84393.3	81747.9	74196.3	64078.5	71037.9	74735.8	72866.7	73067.2	83859.8	85050	70031.3	83394.1	48064.3	73247.4	92207.5	63507.9	76540.3	94140.8	64308.9	76557.1	65761.8	83437.3
M524T611	(M+H)+	1-Stearoyl-sn-glycerol 3-phosphocholine	0.0358336	1.00693	0.801513	0.880678	524.367	611.233	4660.1	3521.35	3649.18	3749.22	3440.15	3694.54	3265.78	6643.89	691.523	3608.44	4364.63	5305.08	7081.24	4464.9	3180.56	4028.77	4125.33	5261.32	3046.21	4719.26	3061.63	4020.15	4101.51	4397.91	3599.88	3728.37	4724.22	3566.64	2663.73	7426.91	3432.9	3365.8	3255.69	3615.13	3382.39	3749.18	3477.35	3204.83	5623.95	4660.64	9086.47
M303T32_2	(M+H-H2O)+	20-Hydroxyarachidonic acid	0.147215	0.983454	0.806357	0.883821	303.23	32.397	19879.3	24672.4	13564.2	13466.7	14548.7	13396.4	14403.6	18225.3	23643.1	14941.9	16985.2	33479.3	21358.3	14564.5	16751.4	34255	13488.8	16376.1	22921.2	17097.6	27157.2	17050.7	8282.7	10061.6	15238.3	24456.1	19596.3	13711.3	10979.3	13539.7	29715.8	23178.2	16524.2	19912.5	26310.5	11929.9	23595.4	29856	14248.3	32721.3	19809.2
M383T32_3	(M+H-H2O)+	25-hydroxyvitamin D3	0.236163	0.958889	0.0781796	0.176091	383.328	31.5645	77236	62202.9	55665.6	45059.9	50538.8	46011.1	62596.2	62831.1	55694	52444.4	61163.2	140579	58050.4	68890	53628	49068	51887	44868.4	58721.3	68851.5	58664.8	60516.2	45073.1	47027.7	46201.8	48046.4	52572.8	46225.3	40237.4	42437.7	61316.7	39087.7	50328.2	44093.6	57337.3	56316	45967.4	53758.6	52952.3	59116.5	63361.2
M246T237	M+	2-Methylbutyroylcarnitine	0.962493	0.842375	0.00212631	0.0107577	246.169	237.009	158804	232835	87406.5	186120	81045.1	236767	242830	268432	212921	320679	325485	252334	285488	205791	112538	222286	287184	255613	268030	289829	253544	217909	154498	165870	211516	310790	175868	285767	292148	601345	216872	237171	237955	411147	294843	392157	235019	218095	237114	292947	205397
M343T26	(M+CH3COO+2H)+	2'-O-methylinosine	0.120768	0.709217	0.00545433	0.0227424	343.117	26.435	1620.62	20991	2183.08	2243.96	2024.43	7987.83	1219.47	983.304	1980.46	703.335	2674.12	9712.32	2880.45	7859.75	7064.22	4278.08	2244.35	2621.53	1050.68	2997.37	1283.44	1923.76	2778.26	943.871	1718.07	6704.37	1421.92	6120.43	423.683	8883.68	4775.28	1167.09	4077.89	1174.72	920.518	3000.46	932.225	3132.02	1883.28	2311.27	873.876
M147T32_1	(M+H-H2O)+	2-Phenylbutyric acid	0.221253	0.941832	0.10449	0.217389	147.079	32.493	21879.6	36358.8	72130.7	20988.5	40454.4	18177.7	22941.5	18182	27485.3	20582	32509.9	37577.1	31531.1	32576.3	21669.1	34823.9	23859	18811.5	25285.4	25952.8	23661	24218.5	21532.3	24433.1	23326	20450.4	30035.1	33740.4	24863.8	27101	44307.4	80572.3	18763.7	16690.5	25346.1	24034.9	27143.6	35879.6	20482.2	22346.3	19908.7
M261T211	(M-H+2K)+	3,4-Dihydroxymandelic acid	0.100135	0.939676	0.103636	0.215949	260.956	210.56	20745.1	22286.7	14299.2	16296.7	31707.1	12904.6	33328.7	26336.5	12632.5	22474.1	18652.8	18098.2	24292.5	17848.7	15593.2	15950.9	13394.7	10676.5	18898.7	19011.3	36121.1	16718	29842.9	18923.2	17472.7	17959.4	14315.7	14594.9	16939.2	16961.8	10252.4	23585.2	16369.2	13320.4	10926.3	21758.3	12836.2	28006.3	11847.4	18855.9	18859.3
M146T373_2	M+	(3-Carboxypropyl)trimethylammonium cation	0.956098	0.995485	0.902542	0.946207	146.117	372.875	291499	663724	265818	511192	478761	723697	664288	733218	484440	496025	632975	492010	692179	745791	507255	649430	632486	577117	585062	740607	747989	573576	621387	573261	630547	741949	672464	661441	623343	496671	1.36077e+06	732023	701038	799458	719565	749509	459183	562912	17121.8	694110	550279
M170T376	(M+H)+	3-Methylhistidine	0.825531	0.97092	0.668963	0.785331	170.091	376.2	48743.6	601864	88677.5	271359	448478	373602	238227	629988	341334	682440	329900	449106	826055	382431	460514	1.64593e+06	716982	292548	291279	211401	264196	309529	300883	208924	432358	568598	661775	299587	465391	652226	2.17647e+06	462569	373306	428368	247113	254637	242096	462939	439663	481515	320608
M110T26	(M+H)+	4-Aminophenol	0.0822345	0.811716	0.242421	0.397618	110.059	26.007	3523.67	3545.41	4409	3440.72	3404.83	3379.32	3237.1	2388.38	2173.38	2135.66	8843	5820.04	4109.67	5965.94	5141.18	4536.57	6186.66	9508.74	4340.05	5886.6	2870.91	3607.77	5348.63	3059.4	5807.92	4372.36	8030.18	7195.77	3634.5	3695.3	7505.72	3396.72	4863.94	5024.81	5509.15	4650.65	2128.72	3661.8	6719.61	18119.4	3114.66
M135T24	(M+H-H2O)+	4-Methoxybenzoic acid	0.152429	0.70205	0.00795518	0.0306504	135.043	23.989	2883.41	28414.9	2550.7	2259.68	3383.06	3871.08	1188.01	1452.56	6644.78	4926.17	14931.9	34276.3	1155.08	17608.4	4216.42	9233.46	4014.24	2773.02	869.443	5357.51	560.474	10466	2513.65	2869.36	2575.58	3542.71	1143.94	4056.58	1029.57	10445.7	5993.96	1792.02	3178.9	701.21	3870.49	1094.05	1475.37	7527.36	3011.83	3260.5	1382.44
M192T257	(M+H)+	5-Hydroxyindoleacetate	0.129797	0.841608	0.000754853	0.0045968	192.064	256.949	1645.53	6064.89	1609.81	4348.65	3535.76	4246.47	4161.23	5115.73	3525.44	5277.58	3676.91	3258.58	2488.47	5334.57	3247.44	2883.25	4087.85	3010.57	2745.67	4611.24	3180.88	4379.06	5515.29	4985.21	3473.2	5004.26	3250.06	2824.1	3158.45	4179.61	5514.51	2162.39	3871.78	2732.61	4330.51	3778.85	5923.62	1538.94	436.351	4131.21	2324.51
M160T228	(M+H-H2O)+	5-Hydroxytryptophol (5HTOL)	0.139253	1.22909	0.0228441	0.0689799	160.074	227.506	2833.25	8506.18	5933.88	3821.41	4765.69	3609.91	4090.92	12305.9	5777.01	3683.05	8714.91	5472.02	6010.42	5820.84	12073.6	9158.69	9700.04	4559.37	11104.4	5892.67	8464.99	9778.45	7396.41	5718.71	16330.7	4356.68	7824.87	3378.12	13643.3	3785.42	7853.64	3029.06	4474.21	14883.6	6258.98	5680.36	2770.22	11986.9	4702.33	6215.68	3702.99
M219T404	(M+H)+	5-L-Glutamyl-L-alanine	0.257971	0.884639	0.00421685	0.0184689	219.096	404.329	10001	13568.4	10987.6	15400.3	7856.39	10360.5	15976.8	11058.8	9951.18	16314.1	11497.9	16103.1	16371	19733.6	13412.5	10379.8	12775.3	10298.6	14326.7	13790.5	14123.9	10251.5	10166.5	16635.7	8308.96	15752.2	13371.2	14415.9	11021.1	10758.6	12916.7	8610.23	12501.6	14398.2	12401.5	15673.1	9328.45	15692.9	12040.5	13990.1	12474.7
M241T300_1	(M+H-2H2O)+	6-Phospho-D-gluconate	0.0383357	1.01757	0.625257	0.750037	241.007	299.966	1166.85	5452.27	6028.83	5389.01	6219.59	4189.61	5885.24	3972.25	4568.25	3774.27	6116.7	6337.11	7354.1	6572.4	8736.83	5057.85	6114.5	2821.05	4151.62	4694.53	6646.81	10492.4	4237.95	6710.08	3442.86	4640.97	5892.83	7388.05	4263.35	5940.4	4339.05	6302.36	6488.04	5201.6	5213.76	6382.49	5464.54	3698.24	3745.49	3754	6141.04
M401T32_3	(M+H)+	7-Oxocholesterol	0.596686	0.818938	0.000500363	0.0032777	401.339	32.311	171837	121055	101192	132313	111482	108589	159738	79653.4	78414	122532	320716	647965	130878	204806	112552	134715	88561.1	78511.3	119355	96038	184841	206991	84330.7	140560	85676.4	66563.3	99734.8	96840.1	120091	71687.7	69465.4	96790.7	114661	85640.3	241918	212627	92985.8	113066	99884.1	158380	230906
M204T321	(M+H)+	Acetylcarnitine	0.193552	0.971158	0.541194	0.686906	204.122	321.481	15777.5	54864.2	32362.5	45430.9	167736	157033	122706	59675.3	102531	36303.3	86358.8	91617	80291.2	66037.3	52176.2	44295.1	96738.1	59664.4	68996.5	52044.8	50270.3	132503	83296.1	87762.2	42978.7	88709.5	54453.3	133716	47752.7	56072.8	100288	68416.4	167029	90721.7	77013.7	83390.3	93908.8	29527.9	64941.1	88744.9	101098
M279T157	(M+H)+	all cis-(6,9,12)-Linolenic acid	0.471585	0.906449	0.00256856	0.0125515	279.23	156.767	55066.2	87053.1	97710	72441.4	60608	65668.9	91126.1	100520	65051.2	113204	79114.8	91598.7	95364.1	85625.1	110456	75267.4	119952	124313	108645	100106	68301.7	131134	72689.4	102923	120013	56794.7	93656.1	98435.8	109743	91815.5	73910	85229.4	111086	91840.5	115056	105507	130326	78087.1	92952.5	76940.1	94773
M302T253_2	(M+CH3CN+H)+	alpha-D-Glucose 1-phosphate	0.0844223	0.920064	0.269922	0.425651	302.063	253.376	4687.07	6561.96	6476.63	5502.25	9194.62	5154.35	6932.65	6737.67	5858.16	4794.43	4897.28	1999.73	7868.29	23994.5	5415.02	6844.6	27199.9	8009.29	5653.09	7578.07	9410.32	14673.5	3458.82	8113.88	17006.7	3177.59	5223.24	4115.88	4400.18	5217.52	3086.65	6209.57	3658.2	6792.18	17270.7	5492.4	65385.5	4616.63	5278.4	2734.83	4934.8
M279T129	(M+H)+	alpha-Linolenic acid	0.754884	0.920394	0.0016527	0.00873662	279.23	128.982	169018	130859	226844	227655	199986	197513	176965	209304	146721	212569	188748	222597	246582	220985	208921	265296	160955	227112	263483	229739	238419	245354	206667	242120	240683	196586	262234	188077	285956	212808	220830	186813	234192	243878	217432	251181	211659	234236	226904	218194	201752
M265T289	(M+H)+	Alpha-N-Phenylacetyl-L-glutamine	0.156717	1.07188	0.0427966	0.111717	265.114	289.107	6805.91	20577.1	7456.12	26862.1	18584.2	30384.8	34842.8	18903.6	14977.8	13203.5	23444.6	16171.6	18956.2	17796.8	19451.3	31606.4	25381.4	17862.1	24752.7	21725.9	29711.7	24856.5	21273.1	29701	20021.7	17167.3	21726.7	25258	25045.8	15946.4	14482.8	26653.1	21908.8	16415.4	18654.6	15876.5	15305.2	18219.2	15837.9	18116.5	21703.9
M430T31_2	M+	alpha-Tocopherol (Vitamin E)	0.575544	1.01482	0.433836	0.596911	430.377	30.841	668093	746560	848366	686954	697118	741922	767931	688579	741382	675817	923542	1.08363e+06	660669	888234	1.09723e+06	739431	747543	968376	732035	1.20113e+06	932288	758625	718226	644790	712818	818460	680627	742432	732953	728297	397412	752668	671592	645151	680203	744952	748877	686152	700929	611305	686772
M271T28	(M+H-H2O)+	Androstanedione	0.911149	0.600619	1.16433e-11	7.90754e-10	271.204	27.773	111156	26960.9	76305.6	63596.9	22722.4	38650.1	11590.3	60546.5	45913.9	31223.2	46150.9	87636.4	92649.5	38964.1	74800.2	57955.4	61687.8	40163.5	100220	171287	28813.8	147258	51837.2	21979.7	50016.3	45306.7	81449.8	21140.8	55186.5	101940	55871	40152.7	119529	114593	59384.3	45479.4	110979	150483	149582	143310	120822
M287T245	(M+H-H2O)+	Arachidonic Acid (peroxide free)	0.101909	0.993871	0.877982	0.928987	287.235	245.185	7504.96	14634.6	11133.8	12901.8	10849.9	3870	3921.88	8552.79	10465	10734.3	12299.6	12211.8	10297.9	7958.85	11377.2	13198.6	13415.4	14136	11092.8	7898.22	10563.4	12770.4	11063.7	14699.4	11334.4	13332	14382.7	15265	11186	11126.7	14519.4	13004.5	12291.7	8566.89	12514.6	11502.9	13880.7	13077.8	12143.4	15033.1	11447.1
M304T483	(M+H)+	Arg-Glu	0.1473	0.998782	0.980175	0.987568	304.16	483.409	1806.07	16699.9	5472.87	16422	14556.1	6450.38	27481.6	15223.4	13499.6	16218.9	25813.2	23286.9	15343.1	26665.3	17179	12737.6	31566.2	22634.2	24515.6	24868.1	20510.4	24472.5	19488.6	22435.1	22866.3	25956.5	23528.6	22842.8	27969.9	22398	16119.4	12496.1	18874.4	23363.3	11409.4	22243.3	9130.36	13804.5	13201.6	15896.3	23845.5
M131T254	(M+H-2H2O)+	Atrolactic acid	0.0995482	1.00059	0.9746	0.985406	131.048	253.584	5520.72	18139.6	15030.1	17712.9	11324.7	16241.1	18909.5	11600.3	16679.1	17034.6	15738	18927.4	17978.3	18700.8	18522.3	17300.7	18551.3	15809.5	17049.6	22894.3	21286	18908.9	17777.8	18478	15388	19916.6	20058.3	19525.2	16667.9	19318.4	20723.7	19616	18238.4	17300.3	19818.2	16213.4	19611.4	19895.6	19490.3	18433.9	18686.4
M118T454	(M+H)+	Betaine	0.171686	1.00494	0.88727	0.935603	118.085	453.86	36723.4	60061.5	71307.4	127859	54973.1	153106	94451	78530.6	84041.5	96842.4	79937	76666.3	75622.8	72936.3	77779.7	79355.9	73346.5	77748.6	7008.66	78048.6	69748.7	70387.6	73324.1	52534	71032.7	73030.2	67040.1	69231.5	73081.4	78378.1	58974.1	59180.3	81636.1	52236.3	76758.5	91258.4	90915.3	92818.9	84432.2	79280.3	122473
M102T350	(M+H)+	Betaine aldehyde	0.241527	1.0677	0.00428871	0.0187162	102.09	349.772	19297.5	40021	3318.7	49952.9	23855.7	45365.6	42972.7	32901.9	55361.9	45924.6	41408.5	42104.6	50929	40764.1	34169.4	35791.6	39473.3	34909.5	37819.1	39900.6	40691.3	41064.2	34771.2	54602.4	36123.5	48462.3	39362.5	39654	41795.9	39127.3	41435.7	40305.8	42515.8	47110.3	34442.7	37789.6	46083.6	36193.4	40095.4	40365.7	40249.1
M357T153	(M+H-2H2O)+	Chenodeoxycholate	0.118717	1.01124	0.940096	0.968869	357.276	153.41	1550.44	31018.6	31085.4	9120.76	28526.6	62866.6	11051.6	15997.2	14427	3071.33	16095	51431.7	33801.5	25214.6	46442.9	30149.9	24076.8	24858.2	10142.5	31738.9	14243.3	37716.3	24858.7	34826.6	49817.7	40983.7	13035.9	8689.35	29951.4	81732.9	68584.8	17139.5	13764.6	29167	17261.4	34275.9	30367.8	20969.3	14516.8	113991	4707.51
M373T170	(M+H-2H2O)+	Cholic acid	0.0921817	0.954428	0.325982	0.489216	373.271	170.395	8356.14	6614.36	8017.95	15001.8	10631.3	14459.5	8233.79	14349.3	9590.97	11961.9	13906.2	5158.85	7702.22	14672.5	4109.82	9495.12	16145.7	6052.43	4500.31	15551.9	5952.1	11461.8	14740.3	8948.96	10683.8	16385.7	3577.58	5414.36	7117.33	21073	13043.2	18342.2	24006.6	8441.66	2911.93	17355.9	3173.16	16093.4	12616.4	19828.2	14862.6
M104T381	M+	Choline	0.260532	0.967255	0.0311358	0.0868207	104.106	381.065	31587.4	66792.3	31466.6	68455.1	75913.7	68546.7	67293.8	67828.1	66855.4	69404.4	61671.7	70559.1	64570.5	64960.2	63715.1	70368.3	63317.9	96893.4	65985	61048.1	63050.8	62780	61398.7	65991	63844.8	65486.8	57669.4	72543.4	66451.3	72440.2	68170.9	65675.6	64624	68074.6	65474.2	56796.2	68261.1	67280.4	67049.1	61283.3	61252.7
M277T32	(M+Na)+	cis-9-Palmitoleic acid	0.255158	0.893798	0.0480795	0.121549	277.215	31.653	19632.4	18431.4	12951.4	16187	18893.7	20381.4	13968.2	14354.8	22246.1	5840.53	25562.1	31531.3	15361	22731.7	25414	25240.1	15799.6	22875	18673.7	21665.5	16777.7	21626.6	34752.1	12302.5	39935.5	29112.9	44975	24405	19714.5	22060.2	49657.6	9505.3	19838.6	18750.3	19387.5	13991.4	19021.8	29123.6	13478.7	38857.3	29052.6
M131T261	M+	Creatine	0.0346309	1.03221	0.630004	0.75401	131.069	260.557	1123.56	2544.42	2080.5	529.482	2787.14	3316.55	2516.46	2892.07	1873.65	1531.62	3225.01	3074.2	3450.38	2566.41	3758.54	4216.55	4476.14	2083.44	2422.42	3630.74	2599.51	1040.94	3071.98	3141.92	2576.75	1116.99	1424.2	1134.57	1555.86	1860.16	3154.92	3391.02	1717.98	3297.08	782.515	1463.19	1636.66	2191.26	1751.65	2675.77	596.019
M149T33_2	(M+H)+	Cuminaldehyde	0.230113	1.0102	0.903404	0.946389	149.095	32.819	32975.2	29341.3	40769.3	29134.9	23059.8	41489.6	43216	40989.3	31173.4	28911.3	37464.1	40273.1	41240.1	71142.5	30978.9	77575.3	22560.5	47721.8	37041.7	34639.3	54195.7	21637.8	28678.8	19141.3	37882.7	46398.9	38498	46366.3	21059	35869.2	31042.5	35232.3	26461.5	32332	38346.3	39004.5	27105.5	32388.3	53409.3	30234.2	30929.6
M255T25	(M+H)+	Daidzein	0.110744	1.04545	0.794545	0.875617	255.064	25.262	407.316	1908.47	3782.91	746.724	9733.85	13207	2340.69	10107.3	3237.15	2106.95	12991.7	48282.7	34539.8	2144.82	5185.09	4259.45	1812.08	3933.09	17217.8	9026.2	1051.54	16657.9	2870.85	7827.18	839.546	15884.3	961.774	13217.5	561.194	20090.1	1495.68	940.122	29054.4	1887.83	1848.5	2038.66	710.566	9851.03	2430.63	674.836	1495.79
M380T282_2	(M+H)+	D-erythro-Sphingosine-1-phosphate	0.253292	0.876906	0.000727369	0.00447019	380.253	282.406	12775	10177.9	14049.4	15862.3	11072.5	11311.1	15555.8	11840.2	13759.4	14100.4	12489.8	14022.1	13613.6	12431.1	12320.6	11398.8	11341.9	11801.1	15867.5	15044.6	12566.3	14140.7	14700.7	13497.3	14710.2	13318.3	12469.4	12589.7	13903.6	12478.8	15541.5	11421	15313.7	16065.1	14401.7	13672.7	11790.4	13785.6	13196.3	14027.6	12961.9
M285T25	(M+H)+	Diazepam	0.187996	1.64958	0.128067	0.250813	285.075	24.763	961.68	504.363	1895.98	389.061	2414.75	2735.98	364.591	1709.79	1088.73	468.837	1673.13	10929.9	5446.63	1253.75	2027.75	979.395	1227.38	1174.16	3692.06	3038.28	860.811	5375.6	336.017	1451.14	474.871	8564.48	1060.14	55237.5	1073.68	5720.07	503.02	389.958	3429.75	598.174	853.282	1376.21	395.418	1893.46	1461.25	1265.42	817.291
M227T341	(2M+K)+	Dimethyl sulfone	0.373888	1.02139	0.384977	0.549555	226.986	340.844	353875	308046	282608	345437	284508	360256	396310	369668	579743	373613	329949	373228	255171	361969	365131	531975	319545	325584	361685	555879	585328	316511	327782	354213	327541	376937	324387	321335	307879	306003	331001	338590	334353	279435	301814	331957	339831	371966	305090	310716	325822
M188T254	(M+H-H2O)+	DL-Indole-3-lactic acid	0.734286	0.921128	0.0245916	0.0728836	188.07	253.919	150564	166601	145730	168464	159742	171218	161852	181530	181800	164831	187967	183938	145032	191190	192372	182299	196247	179816	164645	190889	190073	217003	183977	173155	186920	164732	177669	192479	178247	181041	224674	185536	154616	173530	176363	178192	180410	165892	157542	176325	166894
M146T254	(M+H-2H2O)+	DL-O-tyrosine	0.258456	0.903697	0.00557726	0.0231107	146.059	253.946	16677.3	19050.5	11095.6	17063.7	16749.4	19262.5	16022.8	19260.4	17551.3	15662.3	18769.8	17582.6	16586	19077.2	17580.9	17122.1	20881.8	19412.6	20013.6	18211.8	22323.1	21367.4	17628.2	18540.2	18931.8	17892.7	17912.6	17898.2	19516.5	18678.3	25336.4	17403	16952.6	18765.1	21762.2	17632.6	19065.8	17884.2	18327.7	18212.4	18219.4
M207T229	(M+CH3CN+H)+	DL-Phenylalanine	0.235311	1.16137	1.38664e-10	7.82572e-09	207.111	228.775	12476.8	15695.7	11607.2	13045.8	14110.4	21503.9	20511	14427.6	18241.3	20422.6	18843.5	17099	16119.3	13308.4	18092.3	14045.3	13342.3	13774.4	17980.5	19634.3	16500.7	18346.7	12244.8	23583.9	13481.6	21769	17360.3	18703.5	12534.6	16737.9	15319.2	19534.2	15770.7	15073.6	26960.8	19361.1	20819.8	18546.3	20805.4	19391.2	18003.9
M198T291	(M+NH4)+	D-Mannose	0.244204	0.921478	0.0206253	0.0639176	198.096	291.028	39145.8	51096.7	18721.5	19963.6	39655.8	38905.4	23706.6	31646	22227.7	43997.3	35151.8	39044.3	24805.9	32932.2	36393.8	36983.2	35635	33828.4	34733.2	30756.7	35933.3	33578.4	35467.4	41716	35805.5	32989	34248.2	39280.2	32257.6	33960.5	38978.6	39374.1	39819.2	43022.2	36604.7	42608.2	40962.6	41688.7	42535.9	31727.4	37530.8
M136T294	(M+H-H2O)+	Dopamine	0.396526	0.861557	0.00328822	0.0152853	136.075	294.093	35436.3	22872.9	38292	30449	11155.7	18910.4	32316.1	28340	19874.9	29347.7	24179.3	28218.8	29248.5	31068.6	28042.7	23343.8	23292	18715	26543.9	26423.6	30114.1	27469.2	20974.8	28132.8	26988.9	24509.3	22039.8	33818.2	27477.3	28157.9	32570.5	24552.7	29675.8	24629.4	29017.4	26295	29337.9	28468.2	32286	27175.4	34886.7
M115T508	(M+H-H2O)+	D-Ornithine	0.215749	1.01298	0.754021	0.849652	115.085	507.907	615.125	53399	20544.3	47977.5	60950.9	72791.9	47650.6	54589.8	25893.4	57851.5	87913.8	80403.5	38695.1	77267.5	66430.7	68433.5	83857.7	71183.5	84995.4	93974	84175.6	47842.5	74476.4	26062.5	65370.7	60403.3	65253.6	96644	61021	43595.5	76460.8	37465	69741.3	31865.1	78095.8	65243.4	76578.8	59359.7	60789.6	30032.4	33364.6
M147T582	(M+NH4)+	D-Pipecolinic acid	0.124695	1.0459	0.331753	0.496206	147.112	582.467	83143.7	49554	65245.5	60973.2	15583.5	21898.5	123063	113025	136211	147106	37141.7	109370	35839.4	56400.1	92286.3	65143.3	169809	162456	100653	82653.1	137053	36729	61837.5	59240.7	50145.1	25684.9	109573	12369.8	60135.6	30140.2	49179.5	63680.6	39726.5	15294.1	27229.1	41992.5	46793.3	78684.9	45286	149765	64957.8
M116T306_2	(M+H)+	D-Proline	0.587827	0.953668	0.137943	0.265715	116.07	305.558	525425	508703	473873	511135	501745	543220	499031	625986	525473	797184	525645	1.23937e+06	680240	722108	541612	466418	623356	512890	532210	1.08462e+06	660437	520042	528955	560107	544361	772908	636859	628382	544125	487656	1.1546e+06	462432	540287	607716	714499	2.22467e+06	475954	560127	438396	528628	517146
M463T26	(M-2H+3Na)+	Ergocalciferol (Vitamin D2)	0.146345	1.20174	0.0192476	0.0606807	463.284	26.052	3008.27	2109.13	4362.35	2424.17	2143.86	2710.93	3744.76	3335.88	2404.18	1432.19	4822.46	4065.28	2629.71	3881.29	4036.54	1729.28	3259.78	3727.61	3575.71	3288.97	2016.24	2747.78	2765.98	5018.21	2504.38	3988.42	5250.14	3786.34	3658.49	4202.64	5820.41	3787.25	2899.91	4549.71	3032.21	1776.34	4140.11	4050.48	4792.2	2815.65	2776.15
M321T32_4	(M+H-H2O)+	Erucic acid	0.542772	0.883348	0.00623372	0.0252564	321.313	32.2735	73701.5	169194	81304.3	143107	168240	104610	107676	83445.6	167878	61396.2	253908	236439	81606.6	237823	182184	216121	249836	260627	82203.6	154513	102850	85324.7	206552	91051.2	132484	163393	87277.8	142492	91819.8	126513	72659.7	165144	133195	79745.6	78636	142834	89797.9	101387	230443	162120	61716.8
M257T29	(M+H-H2O)+	Fisetinidol	0.177851	1.15889	0.0130845	0.0452977	257.079	28.9475	5920.24	5951.69	5839.43	4750.45	7737.98	14088.9	4213.66	7641.95	9757.42	3260.06	22806.9	22841	5745.64	10187.1	4998.13	4706.8	3755.36	6385.08	6487.3	8981.92	2813.51	24734.4	5021.37	6557.26	3050.73	5709.02	5055.68	3927.76	3145.23	6775.7	3405.89	2765.49	4418.56	2835.56	6322.6	4040.57	3488.19	5671.37	6262.98	4636.61	3843.6
M269T24	(M+H)+	Formononetin	0.0642341	1.31139	0.0672881	0.156758	269.079	23.9085	1015.23	1159.3	570.897	1206.31	1988.94	577.572	1150.94	814.94	821.822	1050.74	651.8	514.641	831.453	1211.51	757.177	1123.08	1566.19	1395.2	795.619	1261.33	908.654	1456.33	1408.45	954.08	1263.07	541.634	1534.27	2269.05	1448.67	937.639	399.753	964.804	1116.83	1084.92	1019.1	415.081	814.028	1022.37	380.472	1216.1	790.572
M276T489	(M+H)+	.gamma.-L-Glu-.epsilon.-L-Lys	0.120242	0.977837	0.679263	0.793733	276.154	488.85	5270.69	11305.7	3986.57	15773	10545.7	5842.36	9902.1	9133.18	15938.4	4711.14	14653.6	15488.8	7138.1	13491.8	12799	10158.2	20592.5	8257.68	10891.9	14266.7	14773.2	10431.4	8810.03	13689.1	11001.9	16212.7	12810.1	12941.3	4811.62	14726.1	13185.9	8625.02	7564.04	12120	16727.7	10080.6	17901.9	3501.28	12372	14284.7	12911.3
M277T455_1	(M+H)+	gamma-L-Glutamyl-L-glutamic acid	0.0425256	1.07276	0.367257	0.532416	277.102	455.021	1104.52	2293.02	3720.9	1622.18	4680.49	3966.59	3589.85	2622.66	1774.6	2276.82	5700.14	6463.31	8303.05	5726.5	3499.2	3993.34	4572.97	3354.21	3320.6	2882.02	3643.27	3000.87	3968.75	5523.97	4556.05	7941.18	3425.07	5979.54	4915	2528.99	7866.23	3805.47	6484.53	4730.75	5263.95	8013.51	5956.41	2647.91	5218.38	3118.97	4495.64
M611T420	(2M+Na)+	gamma-L-Glutamyl-L-phenylalanine	0.0771155	0.91817	0.0797002	0.178712	611.24	420.252	9477.2	4277.58	2388.15	3256.69	2609.06	3665.87	2871.16	1841.51	2367.69	4151.26	4721.09	5662.65	2024.69	3865.83	3111.38	3453.74	4009.65	3403.22	3690.73	3262.41	4580.62	5928.24	4427.13	4889.2	5031.88	1995.87	3092.36	5841.93	3945.18	3137.85	5911.7	3211.74	3004.04	2502.15	965.938	975.622	4932.05	5469.75	3360.14	2263.9	2965.79
M247T375	(M+H)+	gamma-L-Glutamyl-L-valine	0.0667921	0.981951	0.596738	0.72733	247.127	375.003	3451.83	4210.56	4125.39	4635.4	2953.43	5143.29	5662.44	4395.58	4630.72	6200.15	6450.68	5761.38	6014.16	5159.34	3577.02	5063.45	5578.49	4869.92	4998.55	7972.24	5188.57	4187.23	4662.19	5195.31	3899.7	4451.24	4421.99	5458.26	6100.55	4966.19	10055.4	3092.06	6206.35	6524.91	5878.61	6486.73	6063.67	5024.37	4365.51	6922.65	4427.66
M417T31_1	(M+H)+	gamma-Tocopherol	0.552761	0.831932	4.55037e-06	6.95929e-05	417.369	30.891	88502.1	69357.6	45812	56045	51295.3	57728.2	60857.6	55252.5	85395.1	55587.5	73979.9	137538	60444.7	88323.4	106148	105706	48749.1	80945.4	88447.9	80778.7	72838.8	60965.4	52588	50955.8	99967.6	61972.1	88909.7	50487.3	46862.5	58424.1	49528.3	54474.2	52698.4	49043.3	106440	54400.8	59260.4	108415	56038.9	81470.9	59317
M123T294	(M+Na)+	Glutaraldehyde	0.215482	0.867014	0.00720875	0.0283469	123.043	293.987	4908.96	9929.34	5135.72	9742.66	3781.73	10807	6589.28	10172.5	9829.84	9642.38	8451.9	7113.08	7580.54	8107.19	8859.32	5330.61	8434.27	6403.95	10435.3	8928.88	6519.3	7653.45	7492.73	8549.49	8874.87	10551.8	14003.2	9136.3	11346.9	10015.5	11495.4	8898.25	10595.3	9904.22	8160.7	9192.36	8580.05	8745.23	9363.31	11075.2	7820.85
M295T455	(M+CH3CN+Na)+	Gly-Arg	0.328719	0.949235	0.481872	0.634943	295.148	454.686	18494.7	28515.1	18953.9	48203.2	33598.7	43018.5	25992.4	31765.7	25424.3	28430.8	54932.8	65749.4	38925.2	75866.3	53747.1	33322.4	45857.1	36974.1	54330.7	81276.5	78647.4	38107.9	31964	44772.4	32698.2	63995.1	52598.4	76095.3	46202.3	27460.4	43147.5	35989.2	41545.9	23004.5	59518.3	60515.3	40537.3	44053.5	66601.8	24563	27600.9
M258T381	M+	Glycerophosphocholine	0.733822	0.984881	0.441751	0.602279	258.11	381.001	468900	845574	416944	886903	820626	905051	912249	866632	927021	850912	851432	845582	871326	885069	899779	970730	970056	730219	875462	887025	928258	1.00269e+06	930219	800135	905583	930736	881415	810186	893915	875906	879757	918073	893794	903406	881449	831398	891709	804444	872080	883061	859439
M351T25	(M-2H+3Na)+	Glycitein	0.174342	2.01556	0.0369543	0.0999837	351.015	25.404	303.646	554.755	1829.08	1413.81	3370.73	2990.26	1596.03	4856.81	435.566	1083.85	1918.7	6375.18	2307.78	1269.36	2230.51	2339.09	332.365	2397.66	3853.53	6809.16	718.181	2382.08	745.665	2339.97	904.383	5165.41	477.441	42082.4	1133.93	3266.11	651.216	547.438	11847.7	1696.38	804.175	917.299	459.697	2598.34	1614.71	449.007	140.452
M450T207	(M+H)+	Glycochenodeoxycholate	0.123851	1.13412	0.264404	0.420423	450.318	207.231	342.648	4356.88	9959.85	3039.61	5825.54	6607.44	3569.13	1813.17	1345.23	17491.7	1049.33	15172.9	12976.5	11940.7	12146.5	11750.1	10243.4	2490.29	3296.81	12707.3	4428.62	4811.19	6981.82	11177	15637.2	2771.7	2587.09	1832.24	5457.25	16580.2	1480.12	5070.07	5660.54	4618.58	3855.18	4571.44	7052.09	13119.3	5350.71	8606.33	12320.1
M187T409	(M+H-H2O)+	Gly-Glu	0.200516	0.942866	0.254323	0.409704	187.07	408.835	5985.97	16108	11351.4	8012.84	13951.4	11536.6	11601.4	7807.66	19195.7	20826	13081.3	12855.3	10752.6	20283.7	10391.7	11283.6	9030.07	11202.5	10039.1	14715.1	17266.4	11683.5	13355.6	15871.9	17214	12118.1	19518.3	29449.3	16344.2	4427.2	26823.8	10516.6	12326.9	8242.69	10451.7	8931.38	13601.1	20483.2	20265.5	8245.54	8930.75
M284T256	(M+H)+	Guanosine	0.0438318	0.98983	0.865135	0.922458	284.096	256.496	2070.42	1016.68	2517.26	1358.44	2259.46	2425.99	1085	2367.98	1688.72	2492.37	3705.93	2324.42	2322.09	2807.17	2320.66	1733.28	2017.95	999.585	1356.15	2060.83	2383.36	4605.36	2385.73	2227.33	2469.98	2628	2715.92	1668.21	2855.05	1988.31	3675.37	1947.21	2044.59	2266.05	2867.29	1095.18	1619.09	992.867	1358.31	2035.48	1191.67
M285T411	(M+H)+	His-Glu	0.243372	0.854464	0.0283565	0.0809448	285.118	411.048	11479.9	40343.2	6586.13	17292.2	16592.8	39117.4	44341.7	20488.1	46640.7	19320.1	31795.3	23815	28576.7	15116.8	85251.1	28907.9	15854.6	37938.6	22421	17249	53389.6	92938.9	24719.3	45684.4	41683.6	92342.5	25093.7	24441.7	72910.4	33641.2	50004.1	25041.1	28690.5	32074.5	19663.2	49360.4	52173.7	27033.7	42394.2	78029.1	42368.6
M269T291	(M+H)+	His-Ile	0.117722	0.870423	0.0174805	0.0563296	269.159	290.95	2393.25	17427.7	2877.71	3398.31	4446.7	9997.64	23204.1	4450.53	16877.2	8089.23	3626.61	2286.1	4524.42	4513.34	10822	4638.1	6009.38	3663.25	5626.62	5174.96	6182.86	18060.9	3845.87	20429.6	3829.81	17218.4	6091.06	2730.81	20613.2	2411.14	6749.78	6287.33	4290.2	10146.3	5564.46	14966.9	17691.4	18730	18353.4	21631.4	13961.2
M303T296	(M+CH3COO+2H)+	His-Ser	0.062987	0.948168	0.37431	0.540264	303.131	295.967	1388.48	5347.12	2619.24	5500.9	4286.19	4602.79	10098.8	3166.91	4622.79	4306.91	6085.52	4933.73	5081.16	5584.43	702.112	4651.43	5931.94	6821.4	418.801	3884.25	5201.27	286.646	5540.39	7670.53	4288.76	9258.49	5882.18	7556.14	7712.09	2180.77	5950.57	4017.68	6049.33	5548.39	6047.11	12219.9	10146.5	453.58	12523.1	537.566	17559
M342T280	(M+H)+	His-Trp	0.199195	0.833401	0.00187275	0.00965779	342.154	279.812	12500.9	23387.7	7675.33	19309.6	8605.25	20011.7	19765	11942.7	21807.5	17028	10800.3	10622.5	19655.4	9716.59	9640.4	8525.68	12239.1	13747	12939.2	14139	15386.9	12006.2	9863.62	24145.5	15897.3	26054.4	14015.6	10500.6	11349.7	9157.28	21248.4	10567.1	10160.8	25223.9	16479.7	18219.4	15513.2	11661.6	14133.9	19601.6	19534.6
M255T313	(M+H)+	His-Val	0.0737112	0.925081	0.319895	0.482882	255.143	312.971	381.123	3480.78	2772.71	6603.35	992.318	5531.67	26540	515.711	4465.47	1747.93	4325.85	3047.04	9284.74	3568.52	15409.6	5194.59	4495.8	5639.18	3211.53	1401.8	4267.15	32271.3	2690.97	3513.35	3861.37	12032.6	3963.72	3814.73	18223.6	2454.19	20090.4	3804.35	2556.81	2457.69	2473.84	8033.68	9670.29	7114.63	7812.92	16695	8860.42
M137T166_2	(M+H)+	Hypoxanthine	0.802395	1.00049	0.982431	0.988848	137.045	166.441	1.19042e+06	1.42461e+06	1.48439e+06	1.4688e+06	1.22185e+06	1.40165e+06	1.17943e+06	1.33692e+06	1.54368e+06	1.30149e+06	1.3874e+06	1.33198e+06	787198	1.02957e+06	1.45241e+06	1.22925e+06	1.22447e+06	1.26557e+06	1.33728e+06	1.37557e+06	1.30791e+06	1.34356e+06	1.2014e+06	1.38574e+06	1.43951e+06	1.41633e+06	1.45959e+06	1.22414e+06	1.35759e+06	1.13769e+06	1.29139e+06	1.36195e+06	1.32409e+06	1.26539e+06	1.402e+06	1.11077e+06	1.38478e+06	1.4607e+06	1.18266e+06	1.15364e+06	1.35528e+06
M203T229	(M+H)+	Ile-Ala	0.102094	0.790414	0.00554323	0.0230173	203.138	229.386	520.224	3457.03	1539.29	1350.1	1662.08	2210.04	6147.44	844.819	3540.61	2846.54	3378.95	3141.67	736.746	2614.71	2995.5	1450.29	3110.22	2255.47	1071.9	1387.67	9899.09	4714.21	1345.6	2306.47	2186.19	4953.06	1864.03	2812.69	4639.18	472.655	7142.3	1231.39	523.317	952.27	848.788	1136.74	4683	5097.8	3671.08	2527.82	2341.36
M294T310	M+	Ile-Tyr	0.0741021	1.00511	0.934032	0.965601	294.153	310.254	9676.67	3710.06	3785.41	5247.99	6110.76	5930.87	5881.78	5641.69	4395.27	6375.4	15436.5	17527.7	7130.53	7378.34	2878.16	3373.3	5016.44	3970.31	5980.67	4482.89	14649.8	13848.9	4078.88	6311.33	11319.2	9267.84	6371.77	16097.3	3185.4	6912.44	9520.73	5250.23	6453.38	4786.67	4798.5	4554.72	7020.82	15171.7	9218.6	5467.71	5479.5
M133T27	(M+H-H2O)+	L-Arabinose	0.0524092	1.07169	0.585325	0.716371	133.051	27.367	2513.19	4439.37	7703.9	3931.01	7065.71	6750.38	5262.7	8289.2	7020.18	3041.78	8192.88	4996.02	6547.48	4645.32	7730.73	7724.85	7443.71	9000.33	6179.09	15620.1	3615.01	4205.19	4968.26	5769.84	10492.4	10062.6	7036.48	3491.26	7773.93	12044.8	18637.1	6976.93	3675.81	5879.19	5872.86	14734.8	5145.12	9559.8	1780.05	8101.43	2172.23
M176T387	(M+H)+	L-Citrulline	0.37084	0.965115	0.253615	0.409191	176.102	386.575	33418.8	69813.7	42413.9	96233.8	91629.8	100983	89967.2	86801.5	79023.8	91437.3	94216.8	92078.9	94611.9	90171.2	93093.2	83532.1	71446	91829.9	95805.2	99695.5	89196	89107.9	68926.9	96809.5	96018.7	90919.2	77568.9	84680.3	88264.2	93420.2	142684	72852.1	96926.9	94399.7	90392.4	93106.1	73209.7	87513.2	78049.4	86570.2	86693.3
M241T443	(M+H)+	L-Cystine	0.450734	0.838708	0.000153795	0.00123499	241.03	443.361	58936.8	19133.4	17192.2	61259.3	53369.8	43102.1	55792.2	47580.7	48331.2	53422.1	83525.7	70376.5	36883.5	45362.9	68119.6	89396.8	27245.8	59378.4	63292.8	19088.3	57182.7	56393.1	60692	64875	17047	63048.7	18441.9	62228.8	96460	54218.7	119765	29718.6	53278.2	63598.8	58996.9	73558.7	72629.8	69771.2	61060.5	42106.3	55544.9
M279T176	(M+H)+	Leu-Phe	0.981566	0.514386	2.66076e-22	1.06617e-18	279.168	175.674	44135.7	84667.1	62565.4	54497.3	56325.6	80616.5	144197	58132.2	136418	69219.5	61213.8	40321.1	51821.2	42815.8	73489.8	42197.5	47197.5	45590.8	50136.4	45327.1	82330.9	120859	56146.2	160364	54908.2	77253.2	73829.1	61557.3	76090.5	35561.7	94100.2	62020.7	39626.7	76820.9	49883.2	77398.8	122503	99360.4	102370	108491	132261
M267T369	(M+Na)+	L-Fucose-1-phosphate	0.0810914	0.982551	0.543622	0.68868	267.025	368.772	6206.04	4484.34	13580.2	9300.9	8777.81	6478.94	10826.1	13545	9712.43	12327.9	6130	6309.17	12403.6	13634.2	7579.71	9207.48	6745.84	8464.65	11244.6	9079.23	13994.5	8265.95	5800.62	8061.22	9291.83	6276.09	13886.2	10569.9	5904.89	9613.29	7924.19	8230.62	11912.5	12009.5	5969.3	13235.1	6856.33	6264.96	6897.11	14378.7	5933.86
M148T394	(M+H)+	L-Glutamate	0.155573	0.998634	0.97021	0.984651	148.059	393.589	71148.5	95282.1	96223.6	84537.5	92031.6	90743.8	86825.6	94214.3	114903	125749	129475	128446	101811	83842.5	100588	102452	104262	109713	105309	100386	112922	109818	102779	98377	110884	122750	98093.5	115955	107456	91195.4	134917	89600.2	126158	98525.6	128163	138709	134156	95547.9	90079.9	95470.7	109446
M147T426	(M+H)+	L-Glutamine	0.454716	0.972435	0.379055	0.544332	147.076	426.266	42093.3	123770	69434.5	127022	126583	124769	133954	118182	76292.2	129441	124998	134028	113426	213527	141726	124659	244153	130776	149960	125384	121779	130043	123523	128324	136977	120983	202142	152815	130613	113587	216171	123487	120046	123842	132422	133553	122102	122395	124049	136558	122876
M281T100	(M+H)+	Linoleic acid	0.862666	0.74882	1.18327e-08	3.83463e-07	281.246	99.8	105272	100925	182303	156387	48484.4	39036.7	257507	344415	118302	113962	117612	54308.9	39512.8	153440	178565	117510	146800	123909	178777	93229.5	43667	151425	109639	51729.1	111357	34810.4	87144	117227	120219	112353	97147.7	104502	70284.8	27155.8	95572.8	96123.7	110911	112299	91120.7	97207.9	99177.2
M132T351	(M+H)+	L-Leucine	0.0948106	1.03466	0.670318	0.786059	132.101	351.433	2085.97	6691.55	2065.13	7399.39	4975	15645.2	3047.75	5630.96	13505.3	7370.11	16337.1	10600.5	5643.39	26742.2	7224.62	29201	10848.8	20299.1	2643.84	12241.4	8048.75	9528.56	4121.83	3530.65	11102.3	6374.55	8817.76	7127.07	12074.6	756.551	9867.29	29682.8	8879.41	4942.18	10727.4	2351.8	6989.78	7356.61	8973.86	14192.3	5244.58
M188T513	(M+CH3CN+H)+	L-Lysine	0.618596	1.12831	0.000319504	0.0022484	188.138	512.822	112595	231329	49049.7	145118	142299	215870	264509	225540	154996	210711	438938	244767	147973	290048	187219	253593	301614	339756	285627	355363	237082	147777	125909	200661	167175	192285	207258	211225	204299	142002	167824	214603	146542	220952	196186	234094	236090	202040	274598	215212	115463
M150T279	(M+H)+	L-Methionine	0.138713	1.00291	0.875039	0.927342	150.057	279.383	25486.6	38542.8	29259.1	39598.1	33089	36535.6	33076.2	28294.5	29712	42141.5	37031.7	38007.6	33800.7	41901.5	34690.9	30496.2	35319.2	33589.2	33560.5	35041.7	33206.8	33152.1	31571.1	43709.2	37035.5	36717.6	38595.1	37152.7	35464.4	39161.5	57262.8	27461.5	33002.8	37064.2	39679.5	35301.2	43532.2	39239.7	40152.3	36389.4	29492.6
M166T254_2	(M+H)+	L-Phenylalanine	0.657151	0.990081	0.562509	0.702154	166.085	253.584	243699	494419	424044	501650	274593	457008	471522	327340	456520	453729	470171	477598	440005	497956	496101	478793	481960	472848	497217	492272	485288	497330	515471	514631	463355	488878	476283	469601	514497	493776	555838	502725	513625	455683	491605	494580	513542	517287	495578	493639	519206
M147T525	(M+NH4)+	L-Pipecolic acid	0.401409	1.07413	0.00517448	0.0218025	147.112	525.029	173355	219155	111548	181659	213768	279554	200658	180717	215178	215734	359263	342062	179021	224708	273025	399581	281981	311914	216257	287169	258553	172437	220465	254167	182651	177267	400759	230957	250369	210514	166278	181147	165242	259581	244300	232653	276449	205630	222761	217909	205506
M147T369_2	(M+NH4)+	L-Pyroglutamic acid	0.693822	0.994338	0.745623	0.843986	147.076	368.78	327383	553843	256301	538819	545183	560229	553029	568444	533188	575386	562426	584605	563194	563980	557405	511471	581872	557677	570724	583380	579784	576075	593694	549871	585470	564907	578307	581595	586399	584428	595674	541121	556461	582882	565931	579159	558939	585721	577288	583082	555830
M205T254	(M+H)+	L-Tryptophan	0.416539	0.90862	0.00898219	0.0340163	205.096	253.981	42455.1	47148.7	49863.4	46276.4	54460.3	46482.8	47626.2	46646.4	57273.7	49379.6	42064	43915.2	41350.2	48542.2	46890.2	47957.4	53522.3	45748.5	41280.4	48345.9	38959.2	48092.7	38579.9	47289.7	45409.5	47668.9	39906.9	44167.5	42676	46090	60195.1	45500.9	46091	48960.1	49155.5	45368	54113.6	42225.6	55702	47210	46467.8
M159T262	(M+CH3CN+H)+	L-Valine	0.106178	0.942325	0.400749	0.56622	159.112	262.361	31756.6	9309.96	7882.43	8762.22	7301.18	10584	8663.35	8555.22	7287.74	9033.25	8301.65	8112.03	10955.2	6658.16	5481.7	6376.68	9021.89	11234.5	7232.9	4670.09	9504.28	11074.8	7910.54	12022.1	8039.08	6865.39	5852.56	59391	8091.74	11704.4	8881.56	7204.94	9318.93	11086.4	11292.4	5947.45	12084.2	3919.08	6387.76	13470.9	9645.73
M291T465	(M+CH3CN+H)+	Lys-Cys	0.178028	0.905484	0.24313	0.398239	291.153	465.428	1628.76	9838.73	1802.88	7464.63	7481.7	11464.3	13324.2	4094.37	7325.73	8214.09	10343.4	30565.2	8466.12	16586.3	20187.2	12344.8	11191	15631.3	19616	9671.69	11576.7	6530.31	7382.32	9668.15	9413.48	25910.9	16163.6	9893.84	13942.3	7212.99	5817.25	6724.27	9273.35	14594.1	5265.19	5443.14	7595.46	7855.27	4908.19	6956.22	5455.66
M260T524	(M+H)+	Lys-Leu	0.149355	1.06899	0.110559	0.226025	260.195	524.176	1448.79	10530.8	1217.63	6964.6	7999.99	7079.08	9404.18	6990.83	7117.52	9394.04	10853.2	13520.9	6858.4	9964.83	8668.27	6979.75	10506.6	9576.95	11768.5	9515.57	7436.3	8542.9	7034.63	9580.66	9048.87	9773.71	8980.69	11116	10565.8	7375.91	7950.31	9337.71	6767.97	6947.61	9270.2	7355.66	8471.25	7810.85	6725.13	8440.93	7300.95
M355T33	(M+H)+	MG(18:2(9Z,12Z)/0:0/0:0)[rac]	0.267714	1.0507	0.0627737	0.147961	355.282	33.3915	98568.9	112455	92984.5	119725	15183	97417.9	97573.8	81297.4	103650	82819.5	131908	175550	93378.3	88448.1	92533.3	111911	128150	119103	127464	115456	83864	98776.7	84515.6	106934	86469.3	108572	126477	111588	114799	105857	119569	15316	79198.8	79913.5	102028	86489.6	65249	103508	81957.3	122266	101067
M270T34	(M+CH3CN+H)+	Myristic acid	0.247441	0.911821	0.0274063	0.079062	270.242	34.085	39929.9	36090.4	26250.9	31520	39178.4	27448.3	32295	32985.8	28993.2	31563.7	53107.8	31718.9	52214.6	30090.5	29484.7	33860.1	24609.2	37026.7	40466.9	30447.2	33579.4	44595.8	43211	52564	28522.6	41062.6	35758.8	24620.5	29634.1	544.667	57637	27151	32248.4	34662.8	40895.1	38238.7	33677.9	34118.7	39356.8	28780.3	28298.5
M282T277	(M+H)+	N6-methyladenosine	0.330973	1.07252	0.00743956	0.0289421	282.118	276.809	54508.7	88179.8	44200.8	106989	109757	81312.6	108589	84827.5	75195.5	106574	104944	117817	98369.9	117932	90762.4	89039.9	114620	94973.7	75168.1	95552	105781	88145.7	79719.7	99471.4	88678.5	88407.9	96744	128003	97780.2	89413.4	113169	78495.1	87597.6	86812.8	106262	109738	69800.3	72613.4	73711.6	96820.2	103163
M161T532	(M+H)+	N6-Methyl-L-lysine	0.450866	0.965825	0.689852	0.799837	161.127	531.672	22528.1	146365	24773	50066.7	130557	90045.8	81640.9	14497.6	179580	75199.7	118959	240956	146122	836136	169261	197483	156524	252168	394436	131592	139032	51921.9	169473	122893	168826	164026	129188	154889	344663	529164	63209.1	86489.2	138208	84718.3	129495	91079.3	157364	94881.2	353356	153451	56131.9
M189T523_2	(M+H)+	N6,N6,N6-Trimethyl-L-lysine	0.453503	1.03989	0.462302	0.618959	189.158	522.587	59105.5	81126.2	25795.3	84095.3	112172	208040	108089	111413	84034.2	140297	88317.5	89389.5	131111	172629	157887	120388	172964	146023	140261	139358	185023	112414	110724	100215	165850	132178	143576	111843	70905.8	156285	153559	153682	114328	145582	116244	108592	123266	159858	369350	135700	68408
M203T493	(M+H)+	NG,NG-dimethyl-L-arginine(ADMA)	1.22648	1.04434	0.459034	0.615579	203.149	492.984	21567	509537	59355.4	566021	214258	358782	82983.2	515376	542371	745301	666359	781086	446995	962753	770510	582140	698503	713979	595315	779949	356470	549678	679902	276806	740721	794436	515204	601725	608810	620900	941576	177201	423984	491120	703675	566919	593726	74026.3	255981	715652	512168
M232T431	(M+CH3CN+H)+	N-(omega)-Hydroxyarginine	0.246771	0.881749	0.112526	0.229111	232.139	430.603	2183.72	128294	3024.41	44784.2	30116	133341	324035	16051.9	154451	32601	37926.4	52551.4	29160.5	33229.2	171666	38377.9	28477.6	48757.8	31876.5	36086.9	70851.9	239356	33587.7	116881	52253.4	273703	50632.9	35468.5	188500	26744.1	188035	31602.2	31999.3	68289.7	30328.9	120729	170803	139765	92370.7	182074	203870
M860T172	(M-H+2Na)+	N-Tetracosanoyl-4-sphingenyl-1-O-phosphorylcholine	0.141003	1.09759	0.0120752	0.0427432	859.648	171.892	9114	10390.1	5924.55	8874.02	10072.8	7086.25	8484.74	8944.01	7387.74	9538.4	9299.25	12548.2	10816.1	4178.07	4873.81	10622.9	5665.98	12391.2	5353.33	4474.3	18516.4	6310.67	13214.5	5276.06	15389.5	14568.5	4800.96	3601.95	6911.06	6149.35	5671.88	13777.9	9502	7421.85	7789.2	11538.3	10380.4	13752.4	9824.13	2412.68	9225.14
M133T505	(M+H)+	Ornithine	0.338466	0.983866	0.699242	0.807221	133.096	505.052	27604.8	64125.6	24083	52750.3	126573	74146.1	72137.4	92281.4	78532.6	74160.6	133216	107026	136950	65996.1	107824	102206	111333	116502	137960	173777	142329	52244.7	112583	76319.8	75607.7	99937.2	103801	189741	92129.8	62629.1	115460	103731	118522	97076.6	136949	95924.2	119249	120064	49415.8	92962	92883.3
M134T27	(M+H)+	Oxindole	0.422071	0.796395	0.00163408	0.00867252	134.059	27.4425	11915.6	18988	55004.8	17788.9	34986.5	55965.1	24953.7	41245.1	23482.4	15483.8	35589.6	29650.3	41461.9	18909.7	52223.5	52409.4	37844.4	43290	39582.6	126429	7116.09	26287.1	28302.7	27940.8	26676.3	51713	37872	22894.5	53335.5	86338	122068	37328.4	17365	36537.8	21997.1	89509.9	31787.1	45095.7	7140.17	33686.6	10661.4
M757T119	(M+Na)+	PC(16:0/16:0)	0.647343	0.998902	0.977419	0.986539	756.549	119.203	569527	895339	621888	831057	75494	508283	642739	744171	903935	798150	755066	1.58824e+06	1.08729e+06	596660	913411	517482	450888	552347	821762	668283	469029	779090	453756	1.27489e+06	634519	1.14407e+06	658842	665123	752221	721377	205118	778135	598564	835149	1.98641e+06	493761	705442	846454	623720	886977	861563
M223T258	(M+H)+	Phe-Gly	0.133079	0.859805	0.0233919	0.0703689	223.106	258.152	3175.59	19303.4	4360.97	5296.16	5430.35	12678.2	15271	2430.25	13649.2	3214.4	6465.65	9672.66	4202.76	10021.6	12699.1	3843.8	4395.58	11424.1	6814.4	6269.64	8961.42	19323.5	2787.24	14737.7	6697.82	15448	10113.1	9221.77	13083.7	4543.3	31476.2	11648.1	8559.31	9012.62	4794.81	12180.9	19071.5	14724	16550.2	17602.4	14764.7
M119T33	(M+H-H2O)+	Phenylacetic acid	0.308041	0.962472	0.0394076	0.104991	119.048	33.428	97193.3	108595	56855.1	93903.6	96118.1	90272.8	102234	99834	74670.2	93442.4	88427.6	86225.4	97826.6	89744.5	89018.7	80015.7	94202.5	96534.4	71877	89170.3	99022	89994.4	95629.5	104132	95822	76969.6	108217	98200.9	110164	111768	89488.4	106652	105367	100905	106510	86349.6	70176.2	80492.4	63113.4	107947	107958
M149T254	(M+H-H2O)+	Phenyllactic acid	0.14366	0.979184	0.205392	0.354729	149.058	253.617	11735	24763.6	22388.8	25910.8	14690.8	22810.1	29144.5	19884.7	23521	30088.1	20598.9	24205.9	23122	26581.6	22451.1	23577.2	24980.4	23675.4	25800	28507	29377.7	25583.8	24956.3	23391.1	26285.1	27064.7	27803	31352.2	25594.6	28593.7	26811.5	25351.6	26200.2	26015.7	27147.2	23200.4	26420.7	23549.6	26032	24158.4	25406.9
M313T30	(M+CH3COO+2H)+	Phe-Ser	0.360781	1.52989	2.5236e-10	1.31326e-08	313.142	30.327	238.339	842.743	181.663	479.27	717.683	584.669	553.628	502.013	456.116	1037.35	684.004	911.155	370.082	2570.47	752.789	368.814	648.125	517.164	361.856	613.083	416.654	466.644	629.654	698.599	470.811	1527.37	620.82	842.289	435.82	1127.67	1676.48	870.69	1963.82	245.898	830.493	630.067	463.433	827.275	727.372	411.319	575.31
M184T86	(M+H)+	Phosphorylcholine	0.288802	0.994183	0.898883	0.944617	184.072	85.98	316716	467845	232295	314036	171351	129696	332761	256240	277277	247656	342105	638973	326211	298572	336290	634361	225534	492719	394950	298084	436700	1.26886e+06	284058	566891	393604	237489	1.67855e+06	652764	391363	236448	190463	380703	283885	228452	281720	512343	345790	386087	81994.4	174009	181780
M272T401	(M+H)+	Pro-Arg	0.14397	0.845668	0.0791221	0.177628	272.17	401.139	1556.11	9473.6	347.73	4073.08	5249.19	9265.39	14775.5	4662.29	11580.3	3672.53	10674.9	10315.7	3644.91	8146.07	33160.5	7382.29	6457.31	14611.8	7422.9	9266.21	13681.2	16169.2	3823.33	6070.1	7670.38	16529.1	5612.36	6515.9	18343	6677.16	21001.1	12952.5	6069.78	7794.6	7531.36	26609.9	20161.1	18922.7	14915.9	14338	20915.9
M263T266	(M+H)+	Pro-Phe	0.109959	0.863986	0.00120602	0.00678724	263.137	265.746	2265.31	2092.48	2433.14	2387.38	937.208	4421.23	2791.93	2414.79	3334.92	2220.31	2853.83	2832.3	3277.39	3125.89	2683	4516.92	3336.39	2012.47	1668.13	2228.23	2558.78	3030.57	1842.16	2891.32	3042.79	3314.77	2773.25	2428.55	3578.02	3917.98	6285.72	1926.85	2114.16	2712.6	3853.58	6278.49	2958.33	2511.9	2891.88	5527.48	2948.37
M209T271	(2M+H)+	(R)-3-Hydroxybutyric acid	0.372371	1.16015	0.00130197	0.00719585	209.101	270.933	5390.14	9475.32	5595.78	977.263	26071.3	19317.6	30093.1	7884.66	25332.9	34293.2	38946	57236.4	8580.85	42070.6	31110.9	34399.3	44337.3	37200.3	37751.2	43612.2	55473.3	2503.93	3621.9	7918.32	2574.48	2237.54	2098	1910.29	1404.78	2297.1	3013.96	28458.1	3048.27	1717.54	2173.84	2376.43	42110.3	28827	30238.3	2379.77	1485.96
M262T417	(M+H)+	Ser-Arg	0.196612	0.746158	0.0375567	0.101408	262.149	417.223	1203.24	50884.5	5512.69	6657.78	8791.27	34503.6	117485	5426.52	42454.7	5523.68	11465.1	13541.3	4965.38	10047	71032.7	9491.49	10856.2	45412	12983.5	7748.66	31860.9	97220.3	11468.7	27282.5	28408.3	53698.2	9638.99	10477.6	101215	9956.4	98149	11566.9	8302.32	24597.1	9260.42	38079	82448.2	63680.5	42195.4	52354.5	52103.5
M795T138	(M+CH3CN+Na)+	Sphingomyelin (d18:1/18:0)	0.778466	1.03253	0.174128	0.315287	794.602	138.158	2.16836e+06	2.45471e+06	2.62988e+06	2.14268e+06	2.26997e+06	2.84347e+06	2.17792e+06	2.34825e+06	2.20601e+06	2.14003e+06	2.2956e+06	1.9879e+06	2.2394e+06	2.60898e+06	2.21041e+06	2.32651e+06	2.19251e+06	2.36766e+06	2.17953e+06	2.11186e+06	2.10878e+06	2.17812e+06	2.51518e+06	1.89273e+06	5.05544e+06	2.28295e+06	2.33182e+06	2.08754e+06	2.29055e+06	2.28812e+06	2.20866e+06	2.50043e+06	2.2379e+06	2.26541e+06	2.24883e+06	2.47009e+06	2.19422e+06	2.4388e+06	2.18937e+06	2.48644e+06	2.01433e+06
M411T31_2	(M+H)+	Squalene	0.17589	0.895113	0.0541839	0.133557	411.394	30.965	25153.8	18449.1	17463.7	14504.4	7495.99	10972.4	22538.8	6296.32	27771	17054.1	30477.8	9807.94	13006.8	8263.59	10404.2	28434.5	8209.79	16354.6	16285.5	8077.24	35851.3	6633.93	28666.1	17157.5	21662.3	30603.4	13089.2	7592.63	9316.73	24832.7	9612.15	1587.37	19369.5	2332.18	13444.5	20056.7	20746.7	2942.5	11555.4	7075.92	11845.4
M277T183	(M+H)+	Stearidonic Acid	0.221023	0.881743	0.0503844	0.126117	277.214	182.703	13018.7	25234.8	22735.3	9293.66	10938.2	5972.43	6403.46	25969.3	13032	11375.6	9489.79	7163.42	12481	16003.2	6891.27	19253.4	15748.7	29054.4	23704.3	18648.3	15560.7	11570.1	11018.2	11207.6	21501.8	4806.9	17918.9	11149.6	20287.6	13857.8	23441.4	9338.53	20516.9	15882	9485.67	18259.9	42797.4	15454.1	17778.8	7271.55	10570.3
M472T167	(M-H+2Na)+	Stearoylcarnitine	0.103974	0.957887	0.407867	0.573246	472.339	166.79	6924.08	9141.7	13094.2	17810	16299.6	4635.9	6731.51	9015.61	10323.1	5519.87	17664.4	14230.6	4373.98	11237.5	7231.5	6502.36	8906.69	31540.3	12355	18000.3	5045.98	5644.82	5109.15	18614.9	8124.41	16696	7547.97	12592.3	9251.06	9707.76	6853.66	17163.1	3730.37	12235.7	9682.05	9230.98	4617.15	7896.42	5952.33	9644.04	5249.44
M126T289_2	(M+H)+	Taurine	0.73016	0.947219	0.0266441	0.0775892	126.021	289.114	201762	277292	264806	315037	261702	254277	255949	252034	343763	277303	302056	238979	244060	276999	263503	270310	274986	269774	249387	265656	251122	300931	273399	252012	266010	281292	258059	247902	256807	266376	308739	275370	360732	270454	271884	316996	297940	259794	251907	274662	336055
M781T144	(M-H+2Na)+	Thioetheramide-PC	0.767957	0.989797	0.762988	0.854948	780.548	143.557	1.6353e+06	1.7846e+06	1.81165e+06	2.09185e+06	2.85663e+06	2.12259e+06	1.45257e+06	1.92897e+06	3.71502e+06	2.46429e+06	1.88913e+06	1.82191e+06	1.75124e+06	1.70128e+06	1.73246e+06	2.03652e+06	1.78202e+06	2.10031e+06	1.82131e+06	1.94665e+06	2.94705e+06	1.81348e+06	1.49952e+06	2.65359e+06	2.26651e+06	1.835e+06	1.76726e+06	1.78725e+06	1.84421e+06	1.74277e+06	948680	1.87877e+06	1.65331e+06	1.96747e+06	1.88807e+06	1.58619e+06	1.90218e+06	1.81599e+06	1.86956e+06	1.96013e+06	1.71305e+06
M147T294_1	(M+H-H2O)+	trans-3-Coumaric acid	0.123714	1.0349	0.451759	0.609084	147.044	293.964	3668.56	1803.28	3523.72	7355.33	14066.5	2701.69	9988.2	8342.79	9113.3	11339.7	10539.7	9394.22	6303.97	9174.38	11285.4	7799.5	11089	10878.3	12895.8	12785.8	13780.5	1084.98	4759.92	8305.37	5592.48	6217.05	5112.82	6497.73	2680.08	6753.1	7260.64	12760.7	4075.89	7753.36	5694.45	6040.08	7786.95	9171.63	9166.02	5925.72	4612.39
M253T28	(M+H-2H2O)+	trans-Dehydroandrosterone	0.382367	0.731566	6.30448e-09	2.14085e-07	253.193	27.7335	27684.4	5314.1	19705.6	14356.5	4259.05	7346.1	3840.68	15987.8	8988.62	6755.4	15414.8	23338.8	22274.2	13162.4	21844.5	13213.8	21004.5	24033.2	21960.1	40750.2	14419.2	36060.3	52447.7	5715.32	18460.4	15096.8	24054.5	6839.94	13257.3	22544.7	32424.2	20405.6	29475.9	24723.9	12437.5	16773.7	24138.5	37667.6	32861.5	30578.1	26450.8
M265T33_2	(M+H-H2O)+	trans-Vaccenic acid	0.48647	0.826254	0.00868663	0.0330554	265.251	32.792	54458	133460	46647.6	134833	49030.5	38018.7	48807.7	158747	45352.4	30700.9	122671	65456.7	149200	59473.5	54550.6	51283.7	91432.3	66396.4	55565.7	42121.2	43421.5	211108	218902	121618	250271	341212	425236	190829	170487	134289	167218	38160.2	228329	169644	137760	233527	49936.2	25560	59681.2	278488	122513
M210T229	(M+CH3COO+2H)+	Triethanolamine	0.0793934	0.906921	0.291464	0.451253	210.132	228.986	2464.72	5634.34	1041.77	4959.25	81040	3973.29	3473.82	9076.3	5045.71	17636.8	7076.13	3861.5	3308.08	6734.18	5678.7	5962.71	7587.72	3935.46	5512.73	6334.73	12507.3	3167.92	2581.29	3080.94	7307.13	3608.29	5147.22	3110.4	1772.69	1587.03	5337.58	11459.8	347.676	3165.71	1720.71	1284.58	10123.4	9556.86	4160.61	782.586	7378.76
M120T254_2	(M+H-H2O)+	Tyramine	0.917336	0.997077	0.863249	0.921427	120.08	253.523	589366	1.23363e+06	1.05916e+06	1.23033e+06	669082	1.13039e+06	1.14184e+06	843509	1.11751e+06	1.15922e+06	1.18218e+06	1.22622e+06	1.12614e+06	1.2265e+06	1.23985e+06	1.26661e+06	1.23759e+06	1.24984e+06	1.16836e+06	1.21681e+06	1.2462e+06	1.22528e+06	1.21516e+06	1.23266e+06	1.20485e+06	1.27434e+06	1.24519e+06	1.27698e+06	1.20292e+06	1.2236e+06	1.30188e+06	1.23926e+06	1.19017e+06	1.13191e+06	1.27881e+06	1.16846e+06	1.15053e+06	1.19695e+06	1.16625e+06	1.24585e+06	1.17673e+06
M113T158	(M+H)+	Uracil	0.304809	0.929707	0.00689129	0.0273942	113.034	157.817	43068.5	47758.9	36967.5	44706	46795.9	49651.2	40740.9	38324.1	58724.1	36289.5	41528.8	48923	35734.9	48283.5	47513.8	56130.1	38458.3	36365.5	27956.2	31753.9	18518.9	57246.9	39567.1	37127.1	48220.7	45202.2	59507	44186.7	34193.9	63983	108353	55029.4	46648.2	43781.6	38664.3	42484.6	61623.8	35654.8	60908.8	41703.9	43621.6
M130T299	(M+H)+	Vigabatrin	0.0689274	1.02283	0.738906	0.839466	130.085	298.54	2989.29	10823.1	5161.14	13298.6	9060.95	39346.1	5775.74	25641.2	14239.5	11356.5	22551.1	11863	6706.06	6473.63	14930	4271.85	6077.2	6697.56	7073.97	17238.5	7032.64	13670.2	18600.7	6560.26	13992.1	12959.3	10785.6	5394.44	9177.35	6992.58	17757.1	3793.89	7667.85	5887.28	8012.22	7597.54	5264.22	14319.4	11755.4	11198.1	6009.96
M513T32			0.51839	1.64793	2.03296e-20	3.04075e-17	513.315	32.194	5079.02	403.266	2942.73	525.908	1944.62	3524.56	1662.96	3868.74	73.5758	1769.69	600.744	1481.25	1040.49	813.603	5384.03	2274.17	1179.1	5320.29	4487.53	5511.44	4284.67	2004.83	1513.69	1922.37	1733.52	1515.95	2846.83	1813.86	5157.81	3262.86	3220.63	6796.73	2178.24	642.053	2236.79	2472.65	5175	6706.27	3368.51	2473.68	1918.17
M663T263			0.651155	1.60402	2.27658e-20	3.04075e-17	663.387	262.902	911.552	2888.29	483.653	3314.13	28486.5	19728.2	32068.7	3420.15	22535.9	37971.1	19550.9	27894.5	3449.51	20412.3	17929.6	18272.7	22898.6	19594	25076.9	24353.8	28590	2325.71	3479.25	3344.73	1946.46	1952.84	2090.06	3105.4	2032.76	2760.09	3671.08	19212.8	3152.53	3761.91	2760.64	2860.57	26414.9	20427.7	22730.6	1575.37	1935.45
M209T253			0.557498	0.897587	2.96367e-19	2.96886e-16	209.063	253.468	56518.1	59542.3	49039.6	59979.7	62751	62581	56676.4	62558.6	67202.8	54992.5	72050	63448.9	63173.5	72199	62922.8	62603.2	58944.6	57737.6	62278.1	61246.8	64292.8	61693.6	71909.3	60971	64905.9	63645.5	72021.2	61901.8	62827.1	57894.3	74774	60973.5	53651.3	57310.5	63331.5	59727.8	53017.9	58322.6	57563	64988.3	56466.4
M754T264			1.44754	1.59252	1.28048e-18	1.02617e-15	754.439	263.529	243.152	2320.08	657.101	2336.63	112691	123725	107751	2268.28	110061	118500	107432	111064	1643.14	107873	102381	101210	107214	99060	108458	107777	104410	2067.06	4362.22	1667.12	1284.74	1276.48	1446.25	1145.22	1130.91	1577.73	1094.03	110426	1721.83	1606.39	1210.37	1514.04	113933	115304	104722	1831.28	1198.52
M452T265			0.967558	1.67956	3.3644e-18	2.19572e-15	452.275	265.316	2200.63	1110.44	2748.03	1155.92	39938.3	29777.8	42017.4	1900.96	38957.3	40065.6	43377.2	44112.9	1325.93	37126.7	39548.9	42707.2	34563.5	38083.7	46078.5	39066.7	46927.6	1191.52	1559.91	904.829	4362.56	1007.04	1395.12	3391.07	332.445	1077.7	944.99	36233.7	919.895	3440.09	563.127	418.141	40793.3	37703.5	37872.8	1048.46	2870.58
M666T263			2.57668	1.58666	3.8358e-18	2.19572e-15	666.387	262.875	1355.17	5969.86	2183.86	9376.33	355795	332801	344996	8284.69	346293	348528	340323	358425	9218.59	341048	326726	347700	339623	339595	346311	347031	366409	6530.07	9660.91	5830.82	6991.21	6827.47	7685.79	6370.04	6866.74	7534.4	10599.7	338220	8655.35	10479	7320.93	9107.94	338391	321344	334669	6858.15	8687.79
M710T263			1.94345	1.57083	8.12657e-18	4.07039e-15	710.413	262.94	792.449	7029.33	256.884	6514.97	213482	201824	216506	8412.65	214690	212439	205778	203223	4691.27	211112	215054	206291	201203	205286	205078	211398	207835	7427.39	6388.81	5958.61	10672.9	12246.1	12458.4	11391.3	9799.64	13225.1	11466.2	207982	17766.6	11356.2	11490.1	12546.4	204330	196763	216260	10891.8	11385.9
M622T262			2.91442	1.5534	2.39777e-17	1.06754e-14	622.361	262.317	2961.43	7905.3	4796.67	8984.88	476436	462449	489592	8517.55	466179	486128	460206	507130	9560.03	472390	459301	460256	478101	465637	477285	474421	520878	8229.36	13072	7333.95	9145.35	9808.47	9532.63	8743.32	7521.03	9688.35	10895.2	483523	10857.4	9124.06	10687.8	9297.82	473828	474622	455302	8277.88	8062.59
M393T31_1			0.526446	0.529386	6.14968e-17	2.28315e-14	393.37	30.945	33453.2	30678.4	3582.55	17630.6	28197.4	17091.2	22996.5	14177.9	34926.9	9449.73	10218.8	25726.3	14194.4	13239	13146.3	17351.6	6832.5	21907.3	31496.7	9301.99	28564.9	8222.84	16900.1	13001.2	24277.8	10421.8	30453.7	9281.01	7937.74	11021.7	20099	17784.5	7621.23	22278.5	22917.1	9700.93	13226.1	39279.9	8539.96	12816.1	17364.1
M304T88			2.08269	0.427941	6.26768e-17	2.28315e-14	304.283	87.683	149623	473345	188710	139896	137813	195171	119853	126183	582380	102529	147762	116429	95628.4	161520	135496	111552	133524	115114	145418	103078	68088.7	105530	147957	97268.3	145606	101064	134789	96067.8	98460.9	114809	217793	89338	134034	169842	87388.2	113375	141802	156701	154259	113140	154847
M619T263			0.619079	1.47315	9.56833e-17	3.19502e-14	619.361	262.877	12584.4	975.835	22324.5	1075.83	42359.5	30830.7	44744.5	1112.75	29483.3	49669.3	27889.8	37877.9	1483.29	34941.2	25418.1	25689.6	35135.6	30579.8	31073.6	36727.5	41673	1265.47	1690.11	916.386	977.904	1684.2	945.137	1228.61	928.57	1488.22	2099.79	25586.9	2033.15	1575.05	1684.24	1841.12	37449.6	25048.8	29951.7	1307.02	1604.71
M509T259			0.247873	0.88244	1.06732e-16	3.2051e-14	509.197	258.797	10665.1	10471	12795.3	10347.9	5236.38	9037.64	8535.21	11365.3	11307	8118.98	12424.6	11800	9764.52	11097.4	11260.7	9922.75	11515.4	10577.4	9668.48	12031.4	10526.1	9960.1	12187.8	9712.2	11275.6	13311.9	10754	10392.9	10562.1	10366.7	13006.3	13489.6	10099	11262.5	9955.98	9472.97	10432	10051.8	10178.4	9784.03	12850.9
M578T262			3.07818	1.51995	1.11982e-16	3.2051e-14	578.335	262.296	2062.45	10350.5	2964.12	12504	565112	507414	556518	13150	533683	596902	566811	622691	11244	579692	518371	569661	576341	578655	594570	581066	651922	11457.8	19279.2	9347.92	11288.6	12617.9	14053.8	13204.9	9819.36	11716.3	16234.9	539394	15200.3	10682.5	11222.5	12680.5	589659	514959	559176	11901.3	11537.7
M352T33_2			1.59892	0.534297	1.43742e-16	3.83982e-14	352.319	33.371	110284	231322	76702.4	131459	113453	145598	75425.5	113753	295050	50141.5	123006	144033	95645.5	111587	85565.7	123676	88305.2	130887	147795	102548	163770	49390.2	144735	65791.5	146866	96759.7	108567	51927.4	57163.1	79068.3	238701	196660	108725	91498	95643.1	114742	126028	201134	100719	122872	131349
M430T264			1.23428	1.5582	2.88632e-16	7.22842e-14	430.262	264.133	1932.89	3627.26	1822.61	2732.55	99017.4	74792.3	82398.2	1584.71	72862.8	102714	112671	120650	2301.52	103140	83941.8	116681	100702	118578	112700	103766	134256	3748.4	8191.62	2217.77	5255.91	3738.46	4515.18	4243.77	4246.23	2498.03	3394.05	74231.5	4353.35	3676.03	3599.98	4503.72	70551.5	77345.8	79840.8	2838.68	1971.7
M534T262			3.06656	1.48499	7.99677e-16	1.88488e-13	534.309	261.706	1892.17	12446.8	1999.14	14987.5	596920	583811	601953	15347.8	615739	668143	587275	714447	14228.4	603121	572961	574096	621447	597441	558847	610285	721188	14412	23230.5	12513.7	13738.2	18038.4	18250.4	14415.8	13826	15519.3	20834.3	554814	18425.1	15072	14263.8	13825.2	612532	572927	589645	13728.1	14108.9
M518T264			0.768564	1.5362	8.56581e-16	1.90684e-13	518.313	264.204	1233.7	6077.51	420.392	6148.82	36143.9	27462.5	34424.8	4901.05	34651.6	37516.7	42360.8	43887.9	4976.76	36972.8	36182.5	43898.4	40544.7	41473.7	48021.7	38837.4	43052.7	5672.21	6071.12	4324.88	5208.84	7407	6757.69	5885.55	4935.38	7075.51	10274.4	35014.4	7106.41	5004.74	6458.49	6826.02	31554.4	30986	30266.8	5722.54	5512.64
M386T263			1.28321	1.53855	1.34206e-15	2.83033e-13	386.236	263.494	3860.74	2370.13	4466.9	2428.42	126504	95299.8	101312	2958.61	93241.7	120711	104759	128055	3994.46	110744	101814	130105	129107	114964	132550	124378	131590	4276.51	7615.08	2292.65	3405.92	3854.85	4302.96	4595.49	4148.91	3522.08	4448.71	100597	3940.95	4379.5	3511.89	3417.64	98341.1	86993.3	90755.4	3318.66	3025.09
M347T264			0.25841	1.42235	1.46448e-15	2.93408e-13	347.197	263.511	1299.57	1930.12	1361.4	1132.36	4540.85	3838.06	3683.95	1293.56	2877.28	3438.56	5682.06	7540.34	1020.93	5251.72	5538.68	2285.2	5153.6	6123.36	5999.2	5745.08	5081.42	2428.96	1854.61	1997.69	1645.84	1437.55	3026.54	2541.36	1555.43	2895.64	2974.57	4421.97	2519.72	1972.95	1992.53	2642.17	5128.16	4339.24	2427.59	2353.04	1563.53
M350T33			0.483869	0.674583	2.75442e-15	5.25571e-13	350.304	33.4275	14688.2	23176.1	8503.89	19591	14751.2	19681.4	17467.4	13549.1	36432.7	10444.8	16196.1	21317.5	15229.2	18144.9	17964.9	14825.4	10022.1	22432.4	11027.2	18704.3	20146.8	6922.6	17963.4	16670.8	18365.9	14909.6	11396.8	10864.9	8025.31	15002.1	29070.4	18185.8	16456.8	12177.7	19387.5	14226.5	8634.13	23497.5	18321.3	20559.5	17239.1
M298T413			0.712227	0.766831	9.51473e-15	1.73298e-12	298.051	413.005	49178.7	37299.1	50607.2	35561.1	33742.3	32580.6	35220.6	45947.7	32256.5	40408.9	33078.6	37260.5	34236.5	69491.3	32402.4	30753.3	34932.5	28986.2	39402.8	43769.9	38729.7	34402.5	34612.2	36394.2	34250.7	36984	60327.2	38207.8	36701.4	30914.6	41308.3	29074.3	42429.5	36015.3	30760.9	39899.3	29384.8	35172	31243.5	35576.7	35583
M340T259_2			0.481478	0.897282	2.07879e-14	3.62162e-12	340.157	258.676	49127.1	47386	47691.5	50871.4	25747.6	44798.2	41961.3	51264.5	43149.2	47639.7	44682.2	39727.7	46147.9	40676.8	47730.3	40143.4	43949.6	47827.7	43798.2	42041.7	44553.7	49927	46554.7	44547	45119.9	37395.8	44780.1	43657.4	39661.8	43206.7	57894.9	35058.6	46315.3	52782.4	38843.1	37972.1	41317.3	51040.4	45657.9	40916.7	39999.1
M582T254			0.255005	0.881849	2.41794e-14	4.03695e-12	582.197	253.746	9240.34	10973.5	9535.46	10584.1	8656.76	7695.12	9135.67	10177.3	9510.88	9177.46	10588.9	9481.31	9423.05	10386.2	10362.8	9833.55	11622.4	9740.94	9861.4	9728	11338.3	8959.43	9918.48	11794	9095.19	11673.3	10613.6	10549.8	8873.4	11795.2	16142.1	9802	10306.9	10798.1	10543.9	10613	10703.1	10248.8	10694.2	10140.4	10915.2
M377T281			0.384848	0.872737	2.82332e-14	4.52522e-12	377.056	281.046	30208	26370.1	30316.2	31728	23733.5	22061.8	26356.9	28644.4	25358.6	26484.9	23408.4	19068.9	28118	24158.3	17377.5	20144.4	26799.1	24119.8	27470.8	26430	26346.3	24115.6	23234.7	26029	22547.8	25392.8	22617.4	26648.8	23342.9	25648.5	25990.1	22497.1	24708.6	25649.9	29066.7	25037.1	26651.9	19837.4	25395.8	28163.8	25294.1
M650T58			2.20237	1.43798	5.15827e-14	7.94969e-12	650.428	58.076	27719.6	40468.7	36237	49459.4	354630	312133	310060	53817.3	291937	297177	311553	402098	49692.9	353255	589113	329076	565675	320780	453371	356964	352989	35315.1	41195.6	47334.5	40738.6	50551.3	61556	33544.2	42760.2	81111.5	122623	364697	69115.4	48735.6	50644.2	47821.4	301639	305392	286804	38946.4	54501.1
M1195T29			0.694178	0.708286	8.34284e-14	1.23814e-11	1194.81	29.138	30911.3	80000.2	38525.8	70053.5	37142.5	71339	29875.2	41171	76659.2	32682.4	53098	54019.1	42335.9	68739.1	64839.3	60460.7	61163.1	32820.5	36158.5	42449.4	53620.7	35154.7	37639.1	80647.7	48016.9	78235.2	51189.7	32331	63499.5	74924.6	15790.2	89302.4	31105.7	63634.3	29118.6	61296.2	111902	45094.1	76658.1	46205.7	37763
M480T30			0.418496	1.53547	9.31663e-14	1.33328e-11	480.329	30.2865	2283.45	1656.56	1391.76	653.535	1802.71	1344.91	498.961	694.589	417.419	1833.7	620.98	1708.94	929.262	370.321	2144.08	376.339	841.355	1648.86	2364.09	1433.32	506.667	1451.8	1596.34	989.879	951	1067.06	938.7	3032.81	648.833	784.474	3026.21	3279.41	473.305	738.236	907.107	557.466	1750.31	2158.01	821.745	1389.33	1450.07
M496T267			0.494961	1.46735	1.01551e-13	1.40315e-11	496.301	266.527	5942.27	8169.36	4930.64	8527.37	16783	12214.8	16511.5	4852.94	16286.7	14224.7	16497.1	18311.9	7393.17	17778.5	15882.2	16191.2	16025.8	16559.1	18403.4	15364.9	20001.3	5829.46	5652.17	6416.54	4714.73	9538.95	7923.84	5281.7	5333.49	5296.62	8898.15	12641.2	5739.76	5377.98	5841.14	6121.83	14101.1	13365.7	15800.2	7619.34	6477.49
M944T162			0.374346	1.31071	1.18242e-13	1.55116e-11	943.56	161.992	2495.79	9364.88	1610.92	13904.8	13475	11307.4	12060.8	12293.5	12957.2	11254.7	13674	13244.7	10051.1	13131.1	14060.6	9603.17	12805.7	6302.68	16186.7	14349.6	18321.8	9034.86	13335.5	9590.24	15159.7	7104.06	11114.7	12713.5	12478.5	13885.8	13191.7	13986.6	13397.4	12274.2	13475.9	9404.41	13894.3	14677.5	10568.1	10721.6	6593.35
M490T261			2.82447	1.4288	1.20005e-13	1.55116e-11	490.283	261.127	1804.22	15614.4	1300.64	18012.2	565079	545457	585450	19684.1	575040	715430	581846	766068	16739.3	586739	573472	587632	675566	604994	577352	639241	791833	17531.8	30589.3	15574.1	17444.3	22669.5	22223.7	18615.2	15544	17933.6	23867.2	566115	21286.1	18337.4	17317.5	17149.1	566255	571064	572368	16503.2	18261.2
M388T83			14.3617	1.4301	1.32914e-13	1.66433e-11	388.253	82.633	32735.5	1.25683e+06	33040	1.19867e+06	1.45202e+07	1.39623e+07	1.31762e+07	1.71787e+06	1.35676e+07	1.34019e+07	1.39324e+07	16048832	1.13899e+06	1.27026e+07	1.37792e+07	1.31485e+07	12768815	1.40283e+07	1.62972e+07	1.5048e+07	1.34394e+07	1.04408e+06	1.5133e+06	1.37035e+06	1.44887e+06	1.57396e+06	1.85798e+06	1.42878e+06	1.23573e+06	1.50875e+06	2.70184e+06	1.35518e+07	2.10478e+06	1.75039e+06	1.53724e+06	1.54858e+06	1.39211e+07	1.37284e+07	1.31665e+07	1.52594e+06	1.54932e+06
M259T30_1			0.51204	1.58494	1.62947e-13	1.97857e-11	259.095	30.198	521.394	539.599	782.271	787.873	1146.47	833.489	1581.05	381.216	1157.36	657.445	4790.02	648.395	811.964	888.135	850.361	570.607	905.564	1226.66	1032.81	4339.86	459.921	1877.79	479.62	1068.87	585.75	1055.91	393.173	842.435	787.174	1915.24	587.542	256.052	461.077	591.274	440.572	602.544	586.325	947.303	1503.53	768.796	530.794
M191T31			0.375406	0.633795	1.74393e-13	2.05527e-11	191.178	30.953	11943.1	19035.1	10044.7	16297.8	13272.2	7716.57	13392.3	12202.3	17855.4	7290.5	15802.4	21639.1	11042.6	13266.5	14677.2	9941.49	12439.7	17768.2	28639.1	10407.2	7387.87	11593.7	18907.8	6751.54	9597.73	10727.2	19345.9	8306.09	7928.04	8317.59	24882.3	10041.5	7542.81	9985.33	11336.8	8355.75	8461.72	18673.5	7482.67	9670.43	14427.1
M315T32_2			0.696774	1.44831	2.02149e-13	2.28647e-11	315.194	31.953	14689.2	6422.93	6379.3	9107.17	8987.73	6142.29	13414.7	8170.5	12392	6909.48	9508.45	10060.9	6082.28	11721.7	12645.8	21200	7959.93	20578	17952.6	10147	15361.6	6162.91	12424.3	6267.62	9841.2	3552.33	10613.7	5399.59	6217.32	6357.29	5317.36	16978.9	5727.89	7209.47	8987.03	7597.36	12966.3	16024.5	6982.59	4954.81	319.344
M252T31			0.592835	1.53408	2.05423e-13	2.28647e-11	251.98	31.472	6045.73	10315.7	3310.38	8820.14	26780.7	10998.8	2186.76	1467.66	43803.3	21949.6	5814.63	6140.12	30750.4	4786.45	9234.16	3332.91	2612.66	6326.21	2626.01	4600.14	2979.89	5726.31	8732.01	2359.7	8464.16	3286.95	4350.34	5032.47	5249.37	7930.78	5830.34	24773.4	3500.98	2533.44	5668.18	3503.47	3312.4	24243.8	5970.18	9004.95	10189.3
M315T30			0.552581	1.46994	2.40293e-13	2.55226e-11	315.157	30.345	6937.13	601.017	1361.11	5093.44	6150.42	4442.61	8997.98	4225.93	9126.67	2988.2	6641.09	6816.57	3971.89	9016.18	8551.5	16393.2	5739.52	16091.8	13673.5	7591.54	8156.97	3701.4	8154.32	4114.91	6247.87	1984.6	7684.26	2025.54	3924.51	3513.71	11503.1	12980.6	681.882	3325.98	7637.02	6249.54	6852.05	11526.4	4388.8	4583.35	8381.9
M233T33			0.760906	1.38694	2.42041e-13	2.55226e-11	233.119	33.439	4826.57	5866.72	8148.68	12833.2	43146.6	44262	50517.6	4465.56	45537.9	28056.1	61524.4	73144.7	5128.65	46893.7	60393.1	55854.9	75636.5	61709.7	82543.9	62779.8	53813.3	10196.4	9166.25	10246.9	4837.05	7070.81	5719.3	10970.9	5674	7673.24	8928.23	52076	6721.32	7467.55	6363.48	11655.7	54819.7	63817	54368.1	11391.5	11351.4
M263T129			0.587697	0.748982	3.44369e-13	3.53817e-11	263.235	129.4	34558.3	28010.7	31345.9	42399.8	49303.8	38290.1	38156.2	48090.7	32142.9	26899.1	60433.4	31792	45324.3	47817.1	55128.3	54663.6	72799.9	73054.9	25845.3	34957.2	22604.6	72832.6	51667.1	43015.8	55319.8	41321.9	33633.8	51549.7	45350	46493.1	56814.6	34296.6	40716.5	41362.3	37915.4	42471.1	42426.5	42843.9	58801.4	21356.2	36608.5
M405T32_2			0.701951	0.54275	5.56366e-13	5.5734e-11	405.37	31.559	40191.3	43588.6	16078.3	31926.5	36719.7	25062.1	40373.5	20575.4	52087.1	16368.9	37537.7	48866.3	26407.5	37390.3	54058	38710	18921.8	59419.5	75584.8	16658.4	35622	14169.4	38319.4	28605.9	34473.5	21204.9	46088.1	18991.6	21996.8	24283	52243.1	38400.8	22036.4	30706.3	41556.4	23306.5	19611.9	47941.7	23512.7	20666.4	23407.4
M349T32_5			0.44905	0.684071	9.61797e-13	9.30422e-11	349.308	31.6345	34504.8	22014.4	10129.1	15557.2	31962.9	22078.5	25599.6	15442.1	31753.2	12164.4	17731.8	24600.7	19063	24699.8	29274.5	28962.3	14264.6	32960.2	48119.7	16546.9	25220.2	12454.2	16426.4	18682.3	22448.5	14988.6	18408.7	6959.02	11161.8	19366.8	41786.4	22459.5	11272.1	17667.5	25205.9	13055.4	16597.3	40742.5	9058.02	19386.1	23511.6
M319T33_2			0.603941	0.738078	9.75237e-13	9.30422e-11	319.298	33.095	43731.3	71038.9	19392.6	46556.1	35408.9	43188.1	25203.4	30769.8	49234.6	23089.5	43618.9	54279.5	32127	53256.4	45099.2	47631.2	42832.3	49196.5	45973.9	37841	41603.8	31208.3	61842	34976.5	50871.8	43596.3	49695.8	37620.6	27712.8	30182.5	59332.4	45344.6	39199.7	37172.4	35829.7	37389.8	37469.7	44462.9	45366.4	36585.2	31164.4
M528T253			0.22667	0.555446	1.01328e-12	9.44236e-11	528.272	253.009	6975.28	2103.97	7557.69	1801.28	176.585	877.806	677.729	2106.32	857.078	1056.24	4022.51	2156.49	1427.69	1897.39	4040.86	1382.66	2129.75	2210.03	3358.81	2868.68	4373.45	4260.84	6483.95	3145.85	3588.16	5338.44	6937.02	5258.87	4507.3	1968.54	7287.94	2325.9	5937.05	1884.72	6614.57	6016.64	2263.03	2029.69	1782.63	5702.28	4588.56
M343T32_1			0.670408	1.43043	1.09784e-12	9.9978e-11	343.188	32.132	8026.88	7290.53	6564.6	6123.65	8614.77	10865.7	12867.3	5350.07	10096.5	9972.63	13454.7	11229.6	7580.12	13550.4	6340.32	8348.41	9831.19	12790.7	9956.71	10183.3	10373.9	7151.73	9279.61	7844.39	4566.59	8696.54	7936.19	9316.93	5751.5	6587.99	11944.3	10514.8	4601.13	4269.71	6715.33	7239.87	20567.9	10386	13253	449.122	6797.69
M562T262_2			0.502788	1.38168	1.15748e-12	1.03068e-10	562.339	261.722	1812.23	4447.84	1789.19	3098.11	24479.3	16837.9	21255.7	4138.29	17983.9	24184.5	31679.1	34041.2	2835.91	30118.1	25014.1	32201.7	29470.2	30041.3	35030.4	31167.1	35270.2	4240.49	4557.7	3670.1	4767.93	5612.02	4931.3	4426.25	3877.37	4775.99	6086.83	21226.2	4617.94	4711.3	4683.03	4550.6	20636.2	19616.4	18861.8	4599.03	4531.28
M476T96_2			17.5766	1.40447	1.5424e-12	1.34356e-10	476.305	96.39	30438.5	3.11165e+06	21308.5	3.08483e+06	2.48881e+07	2.13519e+07	2.14448e+07	4.22629e+06	2.1068e+07	2.1854e+07	2.03369e+07	2.69899e+07	3.03643e+06	1.91328e+07	2.09641e+07	2.17791e+07	2.00572e+07	2.36473e+07	2.7355e+07	2.35802e+07	2.18054e+07	2.82781e+06	3.56174e+06	3.43125e+06	3.8478e+06	3.87655e+06	4.97202e+06	4.17255e+06	3.18942e+06	3.92482e+06	4.52375e+06	2.13017e+07	6.03973e+06	4.37941e+06	3.9699e+06	4.24541e+06	2.1418e+07	1.9926e+07	2.0046e+07	4.45914e+06	3.68961e+06
M477T253			0.151217	0.82771	1.6261e-12	1.38634e-10	477.139	253.453	4306.22	4876.93	3348.43	4126.14	3374.94	3194.39	2749.18	3830.8	4344.85	1423.94	4447.01	3876.12	3717.75	5097.65	4027	3822.17	3119.88	3838.27	3699.01	3738.1	3715.48	3645.35	4533.39	3536.1	4473.78	4902.13	4438.48	4387.9	3964.6	3422.6	5783.16	3992.51	3455.67	3215.7	4272.93	4136.5	3277.46	3917.14	4242.71	4196.11	3075.55
M432T89_2			16.1853	1.40275	2.3019e-12	1.90979e-10	432.279	89.047	32110.5	2.2677e+06	31465	1.87326e+06	2.07712e+07	1.76602e+07	1.87763e+07	3.25017e+06	1.75843e+07	1.77459e+07	1.73057e+07	2.192e+07	2.02668e+06	1.88164e+07	1.71031e+07	1.78975e+07	1.89743e+07	2.02259e+07	2.27597e+07	1.9973e+07	1.70721e+07	1.91648e+06	2.21781e+06	2.11803e+06	2.5465e+06	2.61162e+06	3.09191e+06	2.60315e+06	2.20467e+06	2.5389e+06	4.20677e+06	1.76873e+07	3.60269e+06	2.84841e+06	2.59173e+06	2.78032e+06	2.11769e+07	1.7757e+07	1.75004e+07	2.63197e+06	2.28271e+06
M175T289_1			0.481438	0.452739	2.33541e-12	1.90979e-10	175.052	289.269	13241.4	37053.2	21030	31316.4	8969.9	19524.2	16896.5	37404.5	10304.5	18225.5	9100.59	11853.1	15413.2	16084	9260.75	17591.5	13734	11719.3	10254.4	12151.5	12936.1	23329.3	26667.1	30806.9	36158.1	25893.3	23796	22910.1	21924.4	46023	18009	11257.7	28434	44725.8	27916.6	32264.1	13441.1	12642.1	11689.1	39285.9	23079.2
M619T29			0.377059	0.757487	2.41742e-12	1.91136e-10	619.286	29.251	10227.2	24570.8	12724	24915	13137.3	23704.8	12610.4	12351.7	22741.9	18174.6	24807.9	26673.9	11688.8	36074.4	31310.4	24765	34981.1	14636	15326.6	17901.7	26781.7	14538.1	18463.9	25087.9	17609.2	31418.3	28362.5	17670.3	22727.3	24967.4	4014.76	32442.2	15751.3	21581	14565	23904.5	37337.6	19397.2	34467.2	13663.1	13894.8
M379T254			0.460224	0.858984	2.43272e-12	1.91136e-10	379.172	253.708	26845.8	28178.3	31990.1	28792.8	23380	23690.4	22439.7	28478.3	30381	26324.3	28375	28868.7	27410.9	25875.4	28585.4	27455.7	28218.7	29030.7	29676.9	28483.3	28885.7	27971.6	32951.8	27076.8	30240.1	28282.3	29098	27665.4	29880.2	27451.9	53333.2	31081.4	27202.7	27014.3	27054.8	27266.1	28633.8	28165.2	27080.9	27945.4	29959
M583T262			1.33766	1.40345	3.04125e-12	2.34352e-10	583.29	262.322	1306.58	3805.01	2481.09	4497.29	133965	135594	138509	4352.72	132420	136156	205933	244676	4105.25	230085	145490	212909	249756	240360	200318	254301	254420	7016.96	10733	3959.13	6047.52	6779.82	6886.51	6639.6	5459.11	5137.55	7117.24	149409	6599.21	4498.32	6129.15	4555.49	144074	139547	145235	6610.28	4904.26
M446T261			2.51794	1.39517	3.19168e-12	2.41303e-10	446.257	261.117	1766.66	16676.8	1271.02	18463	514714	520281	508443	22092.1	504464	695904	491279	711493	19945.6	513100	520513	512261	625013	525364	485002	551905	752025	18837.3	32312.2	17005.7	20730.1	22373.7	22290.6	20021.2	17737.9	19227.6	27111.5	495509	24596.1	20273.4	19871	19055.4	501824	473409	501267	17227.9	18346.2
M297T31_1			0.465669	1.3813	5.35453e-12	3.97326e-10	297.132	30.8155	11967.4	5115.88	9751.82	2795.83	11764.2	7576.72	13947.2	13531	7776.91	3943.81	17088.9	13813.6	4263.58	9676.38	18896.4	11552.4	19759.2	15299	17620.4	14173.2	10793.1	9795.21	10935.3	4906.35	8820.96	13434.9	8506.17	9507.26	10114	5958.63	10395.7	13853.7	8093.65	372.28	3736.01	5190.72	9465.82	8918.84	10267.6	6259.72	6601.52
M487T261			0.676535	1.36085	6.21521e-12	4.52806e-10	487.282	261.301	17251.1	3858.87	31719.8	6406.6	83293.1	75397.5	89734.2	7597.42	68370	114649	76842.5	88351.2	4275.79	81388.5	54063.1	68610.7	87085.4	81313.1	67385.2	83299.3	86195.2	3756.79	5647.11	4365.7	4151.02	4874.77	4196.94	3024.23	4244.11	4776.24	6043.59	50878.5	5240.54	5068.1	4345.92	6385.98	78980.5	60205.5	67798.5	7300.22	4421.9
M374T254			0.604765	0.903066	8.84204e-12	6.32679e-10	374.141	253.524	45548.3	64010.1	67830.2	66001.2	45265.6	62370.9	63415	61811.5	73407.9	62016.9	63450	60704.3	62743.4	62811.7	62303.7	57560.7	64576.7	64599.6	60425.3	63880.9	61848.7	70809.6	70386	68876.1	65884.9	65402.6	68705.9	63346	67948.7	62444.4	84734.2	65380.4	63017.7	61507.1	60175.4	71103.3	63140.3	65667.3	61305.5	61307.5	66325
M539T262			1.40473	1.39059	9.10539e-12	6.38432e-10	539.264	261.724	1140.84	4954.52	1279.45	6296.67	170861	151242	160143	7579.02	170867	169784	248826	283284	5694.66	274345	184222	258797	309228	293620	236553	300931	298382	8135.58	13221.7	5593.72	8220.26	10037.9	9431.38	9272.57	7110.52	7019.68	9032.73	151380	7240.83	5216.54	6753.04	6344.04	161656	161709	158687	9409.49	7088.07
M277T33			0.678754	1.42912	9.2411e-12	6.38432e-10	277.144	33.429	13930.7	8060.02	17694.3	4373.69	33824.2	20088.7	27868.5	4123.53	38989.1	22637.1	42053.8	48918.8	3374.43	35040.2	44772.6	33112	35401.1	32727.6	52381.6	32342.6	25963.5	4859.6	486.898	6406.77	6033.55	3689.16	3976.56	7868.51	3535.9	4093.58	10455.1	37420.4	247.867	3999.1	5370.28	494.994	29736.7	25269.6	29471.8	4543.18	7426.02
M170T225			0.807256	0.909794	1.79366e-11	1.19786e-09	170.011	224.908	139156	126523	152565	139457	23972.2	122339	146795	135107	141018	144941	137844	137883	149923	135622	138313	137251	139781	135504	141096	142573	128097	136673	143123	131529	122341	135048	138401	126722	135799	125317	121823	131080	162804	157114	124020	143485	138680	132940	128165	147405	152009
M804T105			1.36006	0.604365	1.92249e-11	1.26285e-09	804.448	105.249	201061	459084	215594	221084	84069	48093.5	63488.1	304245	86396	68823.9	67374.6	135886	289206	90311.2	31828.9	65197.9	44731.6	73577	76044.5	45746.6	77161.9	72524.3	50309.2	207564	70040.9	97148.2	61751.7	56421.5	96692	116574	117934	111633	71764.9	266281	109060	89661.9	76258.8	62515	58036.9	103867	91057
M784T146			3.27999	1.42603	2.50653e-11	1.61995e-09	784.488	145.93	6471.64	366816	15601.9	426056	910867	1.24201e+06	820539	507593	1.02666e+06	907595	682611	834253	546068	718499	648975	724409	530624	723611	936922	689016	1.93224e+06	323572	620079	347234	557261	818644	777627	622417	411172	561456	1.13006e+06	702542	788103	570712	649743	787007	933274	918783	925084	577603	546668
M259T31			0.518902	1.53313	3.53485e-11	2.21438e-09	259.132	30.81	557.94	504.114	597.891	781.663	608.314	1060.7	1704.18	570.816	716.665	652.128	2202.14	678.586	773.394	853.001	1617.76	556.38	913.827	113.818	1798.85	1293.29	493.789	910.248	666.092	1089.67	491.69	928.775	1033.15	823.062	847.111	2299.78	564.382	474.895	573.163	711.882	565.898	647.786	551.94	924.848	1556.44	708.799	571.649
M388T65			7.42158	1.387	3.53681e-11	2.21438e-09	388.252	64.563	14879.8	477053	18094.5	426526	4.26884e+06	3.64354e+06	4.59559e+06	843757	4.3002e+06	4.60123e+06	3.66335e+06	4.44155e+06	468218	4.39098e+06	3.88602e+06	4.42201e+06	4.13943e+06	4.11094e+06	4.30193e+06	4.01333e+06	4.21682e+06	341933	483718	495728	445574	505158	751351	496884	388522	600160	2.30879e+06	3.97789e+06	636995	677552	511699	628318	4.72212e+06	4.50475e+06	4.20822e+06	374431	463544
M299T31_1			0.763916	1.53229	7.29997e-11	4.46189e-09	299.183	31.34	18446.6	8071	12309.8	9389.47	9305.22	8889.49	9655.12	12264.9	13079.2	8016.97	10859.7	16308.2	13376	12622.3	13798.9	15167.3	9049.44	13082.1	28551.4	21416.6	8548.1	11928.1	13152.8	6577.52	9365.11	9342.91	13372.4	5701.82	339.691	9284.88	14839.9	11970.4	12819.9	16873.5	14145.2	9020.75	8594.57	19793.3	21878.9	9935.68	9312.38
M365T35			0.56387	1.37619	7.34926e-11	4.46189e-09	365.196	34.5255	376.246	7426.14	7343.03	6765.2	23491.6	22927.8	20317.4	4305.74	22254.2	24217.8	33321.4	17554.1	5151.39	26622.5	31752.6	35660.4	27868.1	25002.1	36377.9	28347.8	26204.6	1881.85	8242.9	4901.6	5459.67	3719.86	10599.3	2697.81	4034.64	7118.55	9216.55	23569.1	3561.83	7105.33	5069.91	1041.02	19300.9	22778.1	22037.2	1255.1	6650.15
M541T36			0.832555	1.43241	8.28006e-11	4.95197e-09	541.297	35.946	1367.47	9382.33	4186.52	10324.6	39438.5	54352.5	38127.4	2275.65	57413.3	42513.8	48114.5	70185.4	1842.16	61721.7	55072.3	56772.3	54263.6	47293.5	82830	57371.8	63974.9	3646.3	4050.58	5200.42	1299.21	670.01	1028.75	4414.01	3249.64	291.845	3258.88	40787.2	551.998	5588.61	2047.61	6426.89	47623.4	64902.7	33345.7	1557.71	2223.77
M604T243			0.458743	1.41684	1.19888e-10	7.06459e-09	604.295	243.489	3943.35	5429.12	4989.47	6966.82	31271.3	23238.9	21763	6758.81	28014.6	25179.4	21807.9	22254.2	8102.64	9928.18	4685.65	21074.7	19460.5	22355.3	23695.1	21673.8	20848.6	5677.33	7772.1	5700.23	5804.39	8566.49	8401.06	5312.52	7517.66	9758.79	10056	25551.2	7565.18	7908.05	7270.6	7097.56	22116.4	6098.52	10006.4	9106.66	5841.94
M336T33			1.17976	0.740585	1.28085e-10	7.43819e-09	336.324	33.407	130187	228306	88196.9	188963	166494	167856	132897	142265	293054	59060.9	190573	229773	127087	185741	162838	207337	166637	213071	171519	127502	168342	89913.6	245298	125323	183873	156728	160359	117259	95444.2	140956	168945	221822	121120	129786	121321	166597	146869	206196	197098	154163	134834
M467T261			0.610917	1.3575	1.30054e-10	7.44466e-09	467.185	260.549	216.171	1682.5	164.117	1952.6	32921.1	33001.8	38249.9	2415.75	33524.1	35650	42932.2	46392.1	2658.56	42190.2	35693.2	36707.6	48405.3	48028.6	34343.5	49496	33335.4	2202.11	3314.48	709.639	1700.28	2229.14	1485.49	2830.29	1038.36	1809.68	2889.18	32570	1003.83	1578.83	1950.43	1442.69	48019	32407.8	32886.5	1537.06	2703.83
M364T264			0.649709	1.40175	1.54554e-10	8.60137e-09	364.223	263.506	50846	1864.58	54083.3	2221.75	40862.8	33932.7	36587	2840.66	32049.6	40439.6	32438.2	52370.1	1135.59	40099.1	32098.4	38423.9	44058	44183.4	43694.7	40385.9	53131.2	4919.3	1115.44	1805.86	5585.59	4308.23	4676.51	4970.22	590.051	797.311	4655.95	33758.6	640.271	691.834	3944.78	3455.24	44413.6	38276.4	34205.9	3883.14	4404.55
M145T33			0.456169	1.41662	1.73147e-10	9.50412e-09	145.065	33.133	1593.63	4366.43	1468.09	1008.01	8021.94	15223.9	9045.26	1539.38	11851.1	7329.64	15128.7	10456.2	980.441	11284.1	12811.8	12816.9	22604.2	11639	21824.9	13270.7	9920.06	3098.45	1415.8	769.649	1269.36	1170.61	2852.89	1922.37	1180.95	1734.8	4306.05	15412.3	2057.36	6990.15	1826.27	8455.52	11744.4	7766.33	9380.54	1773.06	562.742
M787T29			0.323344	0.777179	1.93301e-10	1.0467e-08	787.473	29.178	15287.8	19720.1	9841.67	18691	12939.9	18546.4	11390.3	10873.5	15606.7	8046.74	19096.2	20865.2	12940.4	25007.6	19166.6	20457.8	22010	10455.2	11529.1	12231.3	15268.6	12652.6	10905.4	19700.7	10237.8	24417.7	21886.8	11638.3	18018.4	23926.5	2818.17	21299	9369.22	18480.2	12159.9	16997.4	28269.2	13719.6	25834.8	15057.7	8246.51
M365T264_2			0.183273	1.39064	2.34394e-10	1.25229e-08	365.226	263.516	3549.84	1334.32	2768.26	793.855	2035.19	2524.02	3175.63	734.215	2898.58	1816.61	2804.94	4172.1	268.998	3155.2	2092.85	3383.28	2872.27	2039.9	3683.83	3165.5	3077.24	1368.49	1886.18	832.067	1716.4	1709.19	1355.02	1426.39	1424.32	1196.64	622.322	3923.18	1394.65	1555.95	613.132	969.923	3270.2	6921.76	2088.27	973.787	760.587
M415T89			6.40544	1.3672	2.48922e-10	1.31241e-08	415.252	89.3055	18438.4	446726	16741.1	432286	3.01349e+06	3.2768e+06	3.19681e+06	645810	2.87409e+06	3.00161e+06	4.31533e+06	4.76782e+06	424322	3.12691e+06	3.73438e+06	3.42253e+06	4.37011e+06	4.78942e+06	4.67589e+06	4.3986e+06	3.00891e+06	484849	562657	498883	624546	712238	776653	735210	496502	569078	993992	3.09853e+06	714098	668658	561699	557720	3.90031e+06	3.01174e+06	3.06227e+06	576134	531636
M394T33			0.463282	1.29675	2.89954e-10	1.48955e-08	394.35	33.377	37083.1	14158.2	19897.2	27001.8	8500.81	11697.7	15233.2	8628.62	14882.4	6984.82	16947.6	16773.6	10367.9	17294.2	15189.6	13637.2	7484.31	19456.9	7317.81	19678.2	6852.42	13215.6	12427.6	19326.8	13830.3	6434.4	11647.4	16162.8	17012.1	8376	9652.49	6613.08	9529.1	13433	7799.89	10625.1	5673.51	9648.47	9855.63	15096.2	9666.69
M489T160			1.36669	1.2982	3.04029e-10	1.54208e-08	489.311	159.664	12309.2	156836	13656.2	187087	199796	187915	172513	172887	179674	197833	180517	201733	175503	171526	178035	167448	201737	187214	206013	178009	208633	209174	162304	148389	132416	178891	202475	168931	95054.6	125513	181551	159152	205777	180135	129582	154866	172185	187862	206093	161304	86136
M499T30			0.610313	1.42306	3.22081e-10	1.61323e-08	499.323	30.251	3861.61	8611.95	5327.6	7329.2	3898.07	1854.12	2265.33	5072.57	1575.85	3065.69	3597.14	6565.85	1818.44	4735.3	6098.14	5386.96	1655.93	4578.32	10951.9	4863.92	4805.88	2972.31	5684.85	5801.89	3606.6	3595.51	5758.72	3206.5	2564.7	2819.41	6943.8	2839.95	5419.96	6000.77	7524.26	3739.72	5811.79	7406.63	5703.44	6011.78	6098.97
M432T68			8.527	1.35343	3.69836e-10	1.82955e-08	432.278	67.6375	10076.8	1.02665e+06	8165.38	699760	7.25688e+06	4.84598e+06	7.05815e+06	1.18084e+06	6.99412e+06	6.84755e+06	5.74605e+06	6.26282e+06	1.00283e+06	6.4289e+06	6.03403e+06	6.49168e+06	6.13665e+06	6.28539e+06	6.27575e+06	6.32311e+06	6.98854e+06	554357	793019	895470	774710	772886	1.23918e+06	840879	612616	1.02182e+06	3.88687e+06	6.66876e+06	1.34957e+06	1.12545e+06	900234	694035	5.74915e+06	7.05993e+06	6.41598e+06	770834	883088
M520T104_2			16.7488	1.36398	3.88719e-10	1.89951e-08	520.332	104.083	25381.9	3.84301e+06	28017.5	3.51976e+06	2.46544e+07	2.07806e+07	2.03548e+07	5.38472e+06	2.12629e+07	2.09883e+07	2.3425e+07	3.1369e+07	3.71681e+06	2.05748e+07	1.941e+07	2.0417e+07	2.88759e+07	2.51805e+07	3.10429e+07	2.61953e+07	2.42718e+07	3.87719e+06	5.22577e+06	4.43204e+06	4.97056e+06	5.07578e+06	7.07994e+06	5.12912e+06	4.41021e+06	5.15333e+06	7.73149e+06	2.10344e+07	7.57893e+06	6.15424e+06	5.54144e+06	5.82168e+06	2.27163e+07	1.92963e+07	1.9814e+07	5.36284e+06	5.44506e+06
M385T260			0.952097	1.34455	4.12188e-10	1.98992e-08	385.204	260.435	725.637	4089.12	1919.09	4695.81	82998.2	87696.8	86935.9	5281.36	81200	124315	103217	130120	5725.8	97775.5	86056.7	84838.6	125397	105997	86494.5	113478	133743	6060.21	8803.82	4331.51	4584.16	6319.29	6294.05	5025.37	4852.66	5513.79	6777.42	78609.3	5427.35	4802.42	5007.13	3959.12	81393.6	79291.5	79362.9	4274.57	4431.07
M663T30_2			4.16336	0.81709	4.7784e-10	2.27116e-08	663.452	29.6995	3.01234e+06	1.80004e+06	1.99889e+06	1.98149e+06	2.22305e+06	1.708e+06	2.1157e+06	1.78563e+06	2.51524e+06	2.17263e+06	2.15446e+06	1.60611e+06	1.6686e+06	2.57662e+06	2.17427e+06	1.88622e+06	1.63194e+06	2.26277e+06	2.12707e+06	2.52456e+06	1.92479e+06	1.64823e+06	1.70649e+06	1.80866e+06	1.89485e+06	1.81506e+06	2.01647e+06	1.65832e+06	1.89862e+06	1.81663e+06	1.06707e+06	1.99326e+06	1.95525e+06	1.84069e+06	1.83537e+06	3.11839e+06	2.79959e+06	4.14532e+06	2.07341e+06	2.79755e+06	1.95252e+06
M675T29			0.445897	0.784977	4.86555e-10	2.27116e-08	675.349	29.422	15290.7	38791.5	19924.3	39576.5	25811.2	38678.8	19676.6	24032.5	41648.8	19386.3	41923.6	44206.6	24636.3	59880.2	52098	40065.5	49340.5	21769	19139.3	30141.8	33711.2	22351.8	29888.3	40051.5	24692.9	49885	40702	27628.9	40485.9	47540.3	6471.7	48364.4	19086.5	36161.5	19847.3	33953.9	64613.7	28679.4	48194.3	29021.1	22440.2
M844T29			0.238791	0.789931	4.87446e-10	2.27116e-08	843.535	29.151	9480.04	10724.6	5857.98	9731.66	8649.41	9140.5	7010.66	10772.3	12802.4	6114.06	10957.3	12013.4	7327.57	16356	14017.2	10159.1	13350.5	5447.94	8826.57	7487.37	10285.5	6213.1	6009.65	14779.2	8099.1	13471.5	11620.4	7033.8	10300.5	12707	1565.52	13824.6	8791.02	10160.5	7979.88	7012.43	16639.3	9587.4	14372.8	10270.8	6918.2
M235T261			0.41549	1.31342	5.025e-10	2.31439e-08	235.116	261.31	657.308	1038.97	517.608	1640.05	17598.7	15668.7	14837.3	2162.6	16918.3	25696.2	20623.8	24307.5	1928.47	18115.1	17611.6	17549.5	24347	24564.9	17197.5	23857.9	29611.1	3661.52	1464.69	1285.92	3145.27	377.364	1333.31	3290.74	885.782	3003.99	3277.06	17417.1	1153.57	2063.99	2126.01	2424.84	15964.4	17391.4	16633.1	2286.79	2022.6
M115T289			0.272947	0.621069	5.941e-10	2.6799e-08	115.116	289.295	293.754	2532.04	1812.69	4305.29	11051.2	12674.1	13752	2397.83	7757.55	12570.5	17306.4	11153.1	3685.62	17646	6167.56	20708.1	12247.8	9317.7	15543.7	12215.6	10189.3	4062.94	3311.27	4453.92	2781.43	4774.68	4574.27	2769.92	4289.85	6318.87	2193.3	12701.2	6203.8	4919.69	6163.27	5197.39	13228.7	6442.4	7979.26	8235.31	3466.25
M806T171			1.01045	1.36707	5.95236e-10	2.6799e-08	805.616	171.113	76524.3	114392	98258.6	66045.5	66976.3	77419.1	103722	83893.7	87737.9	99746.3	68957.4	81545.8	101281	64665.2	71153.9	71574.8	65932.2	71647.6	77555	70625.1	51828.2	68844.7	70585.4	119083	82440.3	75367.3	81064.1	62033.5	75766	98843.9	33097.9	100795	94148.2	81245.9	79944	49901.3	167818	73297.9	77996.6	92692.8	112479
M281T174			0.625932	0.677776	7.11122e-10	3.16607e-08	281.246	173.752	32125.1	26315	33210.7	17985.5	19486.6	18383.7	20093.4	27207.7	32354.7	31042.4	32964.3	25017.3	35367.1	23422.8	34014.9	32970.7	172780	33949.8	39423.1	25167.8	19000.6	38585.9	18419.6	52148.6	27620.5	19183.1	24282.1	33537.6	30168.3	25931.4	23270.4	24526.2	27036.7	27268.8	18019.2	31526	43488.6	28663.1	124892	29862	23704
M718T33			0.816377	0.390752	7.64995e-10	3.3685e-08	718.469	33.4	21845.4	89595.7	136262	76948.9	4344.77	627.05	1593.3	96452.7	300.203	406.827	1901.65	3408.35	47382.3	515.078	1031.81	467.722	292.002	373.472	3357.08	2214.85	1175.11	121283	123325	95528.4	101898	113621	103054	89595.4	107974	75717.7	113336	1262.85	100438	72453.7	151851	232.231	1429.97	1841.69	668.894	166717	103334
M320T413			0.328675	0.763374	8.18248e-10	3.56383e-08	320.032	413.473	14330.6	8612.56	12610.9	12200.3	11153	8239.69	12103.2	9688.22	10131.2	12429.4	9459.97	10654.7	7832.68	29061.7	16080	14498.7	14133	11043.5	16315.1	17963.7	18622.3	9542.56	15045.3	10022.3	10268	11659.8	28327.3	12118.5	14612.8	11244.3	10461	14685.7	14007.1	11843.5	10553.9	13561.8	11129.2	12498.3	11729.8	12817.7	10967.5
M305T32_2			0.333679	0.705549	9.25309e-10	3.98679e-08	305.245	31.545	17861.1	26826.6	9422.75	21717.7	11079.3	14952.5	11974.1	25309.9	21477.5	4198.54	11989.1	17612.9	20543.6	13170	10276.9	10956.8	4889.93	15556.1	19028.3	9178.77	14720.1	27079.2	38263.7	21071.7	32689.9	25990	53594.9	47139.5	31638.1	23907.3	47661.5	11151.4	31855.9	24322.1	33410.1	20747.3	12147.7	20142.3	9907.46	21362.9	17391.8
M319T289			0.147956	0.850453	1.00367e-09	4.27842e-08	319.033	288.932	5165.75	5824.6	5978.46	6173.33	4398.8	5406.96	4667.48	5477.24	6614.04	3951.4	6560.52	3662.23	3939.38	4388.4	5236.46	4146.41	5081.15	5441.82	3976.99	4636.4	4057.13	7474.13	5883.45	4288.78	4624.2	3503.58	4222.67	6055.19	4286.42	4901.44	8085.75	4102.25	6518.51	5635.81	5277.61	5636.28	4621.37	5126.32	5436.11	4256.13	7032.49
M402T260			2.1052	1.34627	1.08711e-09	4.58533e-08	402.231	260.429	1210.17	16421.3	634.497	19235.6	445586	388389	487551	22935.2	415920	615840	397476	593539	19816.3	424952	401517	376871	532645	444828	379576	474958	637157	17300	29992.6	16455.7	18534.3	22371.6	21151.2	22442.6	14986.3	18481	26822.2	388669	24811	19311.8	18771.1	17521.4	419178	398529	389727	17188	19245.8
M608T119			14.3205	1.34476	1.10495e-09	4.59745e-08	608.384	119.23	13049.4	4.23222e+06	17505.2	4.35166e+06	1.79548e+07	1.53548e+07	1.44169e+07	6.89535e+06	1.49039e+07	1.46812e+07	2.08215e+07	2.64984e+07	4.49602e+06	1.65523e+07	1.50984e+07	1.58966e+07	1.69846e+07	1.85804e+07	2.59125e+07	2.05919e+07	2.08047e+07	5.19789e+06	6.73409e+06	4.78885e+06	6.73393e+06	7.21163e+06	1.05255e+07	6.63391e+06	6.06285e+06	6.51817e+06	9.91224e+06	1.48941e+07	9.78057e+06	7.29812e+06	7.74244e+06	7.58734e+06	1.55522e+07	1.45149e+07	1.49089e+07	7.48754e+06	5.97096e+06
M610T210			0.176684	0.816434	1.11293e-09	4.59745e-08	610.299	210.315	4357.68	1915.79	2686.28	3631.76	2750.34	1636.48	1875.66	3842.49	3292.22	2666.82	4194.21	4713.76	2194.44	6881.35	5929.39	3193.38	4039.62	3772.28	3521.94	3549.67	3441.03	5408.68	5213.94	2436.36	3181.24	3544.79	5264.74	2967.09	4854.56	1733.27	8385.77	3800.27	6576.57	2934.52	3669.83	2978.86	6373.08	4887.43	4095.2	4606.19	6545.54
M582T132			0.905336	0.710992	1.20301e-09	4.91885e-08	582.242	132.221	70869.5	91101.5	55612.8	111986	80727.6	113580	57860.2	128021	72829	61964.2	56652.5	79582.6	69659.9	86278	80308.9	80322.8	139056	99880	93937.8	104936	45632.4	71274.2	95680.7	90231.5	51590.8	130610	62326.9	67446.1	122839	97909.8	297852	110050	118095	102174	92166.1	60164.5	81966.3	24252.6	82875.7	114434	73294.4
M519T191			0.600266	0.871916	1.27695e-09	5.16843e-08	518.721	191.037	66888.9	65496.1	46899.2	105384	58741	59454	66227.1	86514.9	96169.9	100138	81376.5	80539	58022.9	86916.7	51153.4	82309.6	72562.7	60753.8	65081.1	79129.4	73272.4	98990.2	79755.5	97336.6	68012.9	90155.4	73568.1	86468.1	56195.3	75856.9	105587	81647.6	77787.6	84809.8	88669.5	47562.7	71256.1	80644.3	62715.6	64269.3	93019.5
M253T262			1.11825	1.32398	1.35226e-09	5.4185e-08	253.127	262.271	1448.59	8785	4415.73	9398.13	121114	122969	128569	9492.34	108996	171808	133054	158854	9893.72	118386	120551	128896	151556	147249	113657	155570	175291	8729.07	13436.6	8711.58	7563.95	10076.2	9427.56	8338.52	7654.53	8925.01	10702.1	130057	8326.4	9202.81	8617.82	6660.65	116844	129201	116977	10111.6	7552.7
M740T138			5.41559	1.30649	1.46922e-09	5.82219e-08	740.461	137.531	3143.3	1.53986e+06	40833.2	1.72619e+06	4.18214e+06	2.8541e+06	2.84159e+06	2.74309e+06	2.88779e+06	3.29098e+06	2.48978e+06	3.73281e+06	1.9551e+06	2.42619e+06	2.34372e+06	2.32837e+06	2.43663e+06	2.45644e+06	2.96405e+06	2.64513e+06	2.78456e+06	1.17842e+06	1.68371e+06	1.775e+06	1.61191e+06	1.4501e+06	2.30832e+06	1.6327e+06	1.05286e+06	1.4635e+06	2.64029e+06	2.92825e+06	2.44273e+06	3.03583e+06	1.58651e+06	1.62292e+06	2.56111e+06	2.23648e+06	2.99677e+06	1.389e+06	1.21501e+06
M814T132			0.843161	1.34433	1.48207e-09	5.82219e-08	814.49	132.311	1811.04	23859.8	12251.9	26072.2	104715	67874.6	96582.2	4224.64	108265	70367.7	92942.5	88429	28101	61679.6	74094.8	85695.7	60960.3	85530.2	84958.5	71619.3	70893.9	11282.6	1953.61	28071.3	13743.8	15499.4	1272.68	8264.77	16574.1	10782.1	2019.73	77722.8	13507	31129.7	1105.67	955.457	74523.3	90971	80293.1	12858.5	1009.78
M830T148			2.02977	1.32528	1.70025e-09	6.61447e-08	829.515	148.266	19053	137648	15080.7	139908	327370	327286	456084	365813	233980	481504	406420	521757	345910	385076	360904	359116	347578	404348	538368	443406	541224	260714	344977	127363	268360	292033	375857	269182	219912	286275	419674	376530	417523	378847	316772	378960	377319	374205	357970	321221	250702
M636T267			0.308754	1.32242	1.76585e-09	6.8036e-08	636.377	266.555	2127.93	2742.76	5274.78	2108.72	9393.74	7407.75	8209.01	3349.74	9387.92	9140.9	22210.1	9145.74	2377.41	8300.47	8465.24	7996.26	7872.62	9154.19	7624.02	18497.5	11616.2	2415.46	3156.83	2343.74	4127.48	3547.75	4029.54	3297.7	2915.51	2809.68	3922.84	8078.49	6149.64	3989.75	3836.12	3344.02	5649.67	17261.6	7412.12	3989.43	3354.73
M689T34			0.722459	0.514226	1.80164e-09	6.87541e-08	688.514	33.644	9162.98	69099.2	152443	83841.9	20356.8	5417.51	11187.8	78893.2	12576.2	8033.53	6953.21	19518.8	86782.7	10220	7162.51	13950.6	8582.85	10853.6	11682	8131.42	7595.53	68165.5	84620.8	56211.2	88660.6	80382	88324.9	64514.1	65502.2	69803.4	45803.1	5293.61	108396	97307.3	93264.2	71042	5398.16	12612.2	11639.8	73267.4	77205
M347T224			0.693884	0.912053	1.85017e-09	6.99399e-08	346.994	223.962	106779	93275.8	113710	98893.9	85469.2	80163.5	103012	116951	107358	99158.9	110939	102835	108517	112845	108222	108154	107514	126272	111486	108127	100267	106239	117578	92968.6	108062	128247	120486	107913	105017	112346	102607	110805	127533	103674	96316.4	107231	110475	105376	104346	151083	104487
M383T31_2			0.31503	1.35263	1.87914e-09	7.03713e-08	383.241	30.791	10008.2	1066.11	4419.13	6320.79	6472.38	3394.68	1109.11	837.52	10383.6	2520.87	15006.9	1410.15	4924.21	1350.86	6600.01	11463.5	3740.75	1190.41	18719.3	660.44	780.206	691.461	15453.7	967.742	1703.77	9879.24	11688.5	895.393	1583.12	4957.95	12761.9	1349.86	2611.14	1413.46	5788.72	6846.06	8168.3	8448.33	5312.45	5291.33	2988.55
M497T36			0.749016	1.37871	2.08422e-09	7.73286e-08	497.272	35.887	1475.73	7810.29	3656.41	6221.08	35839.8	36054.4	37684.6	6744.28	41894.5	27269.2	31605.3	52747.6	5638.19	25319.6	64802.7	59859.4	46192.1	42199.6	73688.7	49229.7	54178.7	4408.69	5936.06	7714.79	6271.57	7286.54	9100	5131.59	714.58	7779.18	9200.05	54062.6	8258.2	5514.6	2237.13	482.838	32414.1	36304.7	33052.9	8847.32	6253.1
M570T281			0.208283	0.895185	2.1452e-09	7.88608e-08	570.066	280.913	10755.4	12287.8	15294.5	12312.9	8600.91	12265.4	10177.6	10911.3	11316.7	10026.5	13701	7624.66	9313.86	10263.3	9994.89	8438.38	9849.24	10010.5	10448.8	9860.66	11389.8	11521.1	14731.6	10999.1	11178.6	10349.2	9946.49	9829.96	12051.4	9398.44	11017.7	10181.9	9772	11263	9270.44	9260.54	8902.1	12800.5	10320.4	7416.03	11985.4
M598T281			0.206479	0.830886	2.17509e-09	7.92325e-08	598.041	281.482	12774.2	7830.07	10611.6	11267.4	7416.43	7138.36	7176.03	10453.7	7448.82	9564.25	7728.83	4515.73	9925.91	6875.22	4163.16	5209.04	7677.3	6163.74	6825.3	9744.96	8239.61	9276.8	7811.15	7640.3	7427.23	6444.3	6991.29	6839.26	8648.56	8705.13	6325.76	5446.58	8418.19	9773.41	7214.94	7689.96	7472	6652.7	5300.89	9526.06	6526.13
M147T260			0.164922	1.24552	2.40061e-09	8.66599e-08	147.064	259.781	2453.28	3233.67	2763.45	2210.07	4701.97	5699.77	7659.93	293.253	5792.14	8553.21	3686.5	6437.11	2502.21	6157.17	4463.92	6956.62	6153.99	6573.84	5353.67	4693.32	6837.85	1325.8	3539.12	1692.06	3114.12	4134.77	2447.24	1893.26	3899.94	2873.26	6724.83	4050.39	3502.99	2518.1	3388.9	2155.42	4245.25	5458.12	3859.65	2606.88	1276.13
M491T32			0.631579	1.37912	2.89395e-09	1.03536e-07	491.334	32.203	6794.81	16499.2	9863.17	15519.7	23607.7	24623	18366.7	5739.34	8155.29	7244.93	8511.53	31041.1	9485.89	14082.3	8136.24	12732.1	17865.2	9918.39	5890.84	10699.8	28875.3	3135.01	5400.32	6043.47	7388.08	6135	4388.99	9280.57	7148.68	5011.59	8290.27	40845.2	2776.93	3497.45	8211.69	4649.14	36858.4	12628.7	12404.5	3776.3	4842.17
M463T31			0.483603	1.34037	3.01912e-09	1.07059e-07	463.302	30.651	9308.34	10162.6	9381.29	9531.44	7608.69	4701.88	5716.23	13005.1	8883.5	4985.39	5034.26	7110.7	6913.22	4597.8	5164.56	5604.39	2771.63	8085	10057.9	7076.54	5003.22	10866.4	8435.44	9989.5	16218.3	11452.9	13570.8	11171.8	9793.19	8235.22	10056	6363.45	11026.8	14803.9	11103.5	12053	6560.33	8160.89	3305.11	15101	13688
M281T129			0.906145	0.785039	3.04992e-09	1.07202e-07	281.246	129.306	105394	57506	115515	124271	99951	131711	107504	108252	122493	118329	118936	69582.6	45523.3	139718	131749	101037	182838	203680	123541	40514.8	47796.1	230467	111792	51694.5	100342	79010.6	90249.2	97163.3	91361.4	82162	169785	94471.2	100167	103467	81521.2	102537	122000	103847	102616	84936.5	69380.7
M148T323			0.528084	1.19134	4.41999e-09	1.54008e-07	148.042	322.936	25044.4	48443.8	6597.69	57593.1	45935.8	52178.6	62259.2	56612.5	45582	51705.7	48114.6	65415.7	47066.5	83703.5	57984.4	56647.2	69648.3	52497.6	58516	48422.9	61312.1	53228.9	54280.7	47688	67290.2	68173.5	61773.5	63826.7	66053.1	63412.4	49991.4	51537.1	70769.2	53882.5	62431.4	64822.8	63349	54768.6	65048.3	68659.1	64970.3
M270T262_1			0.357291	1.24301	5.49747e-09	1.899e-07	270.153	262.281	5205.96	743.616	5916.19	7283.67	17505.6	15503.1	17287.9	1672.15	17688.1	26045.9	16102.5	20300.1	1512.48	17295.1	15312.6	14400.4	22109.1	18665.7	16208.6	19289.8	23609.8	1100.7	1928.03	1454	1142.98	892.129	1567.15	850.12	733.586	6133.08	1718.75	18788.6	1483.8	1061.98	1251.21	1263.16	16790.8	18434.7	17993.3	886.711	8026.87
M533T156			0.383766	0.813608	5.98505e-09	2.04975e-07	533.378	155.613	19451.1	15957.6	31798	21406.9	9829.18	13829.9	12727	21010	17329.9	21438.6	17302.7	22566.1	16802.4	22534	27839.4	20467.2	22862.7	21024.3	19827.9	17447.6	17420.8	17530.9	22106	19355.4	18986.8	27090.9	22577.1	19045	29666.1	23819.8	26029.8	24373.4	26230	19695.3	22438	25406.2	21365.4	14405.9	20331.5	27411	14814.4
M407T260			1.488	1.31619	6.4566e-09	2.17408e-07	407.186	259.796	981.261	14351.9	1414.23	17741.7	229820	230482	232408	18103.9	240898	261617	386459	407657	18032	376695	283868	358349	437427	411540	337413	452370	413766	28782.2	34750.8	14621.9	20219.2	23521.8	23079.3	24431.6	23059.8	17751.1	27534.9	208227	19788.6	15990.1	17090.8	17610.2	216499	229898	221697	20824.9	16236.8
M367T254			0.287031	0.906377	7.5119e-09	2.50835e-07	367.051	253.764	23478.3	21957.7	25347.2	22764	22771	22133.9	26755.2	24740.4	18742.7	17096.4	23647.5	23143.1	19704.2	22163.2	21676.6	21164.1	24350.9	25238	22091.7	23511.9	23916.1	25997.5	24492.3	19714.8	21907	19406.6	24274.4	22625.8	22280.8	25250.7	24812.9	22645.7	20539.2	20400.8	20747.6	20520.3	23882.9	18257.1	21111	27915.6	23937.8
M731T29			0.492211	0.78694	1.03151e-08	3.41592e-07	731.411	29.186	28772.3	54689.6	24891.6	46243.5	28794.6	45492.5	22144.1	30951.6	52942.3	21730.6	50755.1	53114.6	33065.9	69056.8	70207.1	48634.2	69314.8	25019.2	29777.6	31165.3	54886.5	26220.9	35559.5	54085.3	31217	66119.5	54606.9	34220.2	48987.5	63421.2	8343.36	63726.3	28906.9	46545.2	25332.2	44491.7	73618.8	36355.9	60046.3	37021.8	29614.3
M652T126			11.5387	1.31707	1.08388e-08	3.55993e-07	652.41	126.162	6845.52	3.75809e+06	9006.94	3.93808e+06	1.21339e+07	1.03142e+07	9.93156e+06	5.42771e+06	1.04451e+07	1.06243e+07	1.34272e+07	1.74811e+07	4.87793e+06	1.18931e+07	1.08579e+07	1.20396e+07	11742622	1.29546e+07	1.86709e+07	1.40652e+07	1.57855e+07	4.63698e+06	6.25669e+06	4.03933e+06	5.55835e+06	5.94209e+06	8.14177e+06	5.56728e+06	4.62451e+06	5.30132e+06	8.99231e+06	1.11616e+07	8.37595e+06	5.70569e+06	6.73992e+06	6.37804e+06	1.15638e+07	1.04319e+07	1.06343e+07	6.22094e+06	5.1084e+06
M459T224			0.303196	0.892762	1.18666e-08	3.83463e-07	459.006	224.3	21982.9	21225.2	22804.4	13289.9	15551.7	15841.7	16195.3	20057.9	16330.2	17846.1	15329.5	18054.5	19036.6	17835.7	13609.3	16985.2	13275.2	14205.4	15576.3	17146.4	16540.5	13010.1	15811	19213.7	11565.7	20202.3	17838.5	17596.6	17816.3	17517.8	14327.9	13122.5	21774.6	16733	16531.5	20334.9	16831.9	19542.4	16470.8	20122.4	17887.8
M873T153			2.37947	1.29123	1.30222e-08	4.17439e-07	872.538	153.134	14812.1	247779	14481	308637	496505	349250	708235	541168	448174	440021	627726	728836	431174	589187	533959	499276	502054	576564	710532	643141	755919	345602	518275	266095	380522	397717	564812	377558	298806	389489	619826	525672	578372	541618	450869	511080	550258	487453	473247	462078	349251
M413T32			0.357785	0.706879	1.31737e-08	4.18946e-07	413.375	31.943	32027.2	25592.7	12868.2	16317.8	20866.9	13430.2	12317	11891	22313.5	11275.3	17265.8	22336.4	11132.4	24309.8	22665.6	16581.2	12979.3	19051.1	30427.3	11428.4	22283.8	7366.34	16986.9	11229.2	16502.8	10571.3	28591.1	9179.27	11660.2	15138.8	18963.7	17126.6	12412.3	13470.4	13590.3	10570.3	13254.7	28650.7	8400.39	9621.47	11471.3
M153T323			0.446695	1.14452	1.53511e-08	4.84347e-07	153.053	323.043	22965.6	47126.4	9310.18	51231.3	41555.8	48084	42602.1	46109.3	49991.1	37669.7	41780.9	40951.6	44957.7	44926.3	43097.1	45907.8	41601.8	41929.9	41384.7	42282.4	42531	47416.9	53023.8	39134.3	48802.4	43558.2	42996.5	42991.1	44069.7	44418.7	42306.3	43422.8	49384.6	44830.2	45150.7	44699.6	43048.3	44921.6	50412.8	41185.5	45134.5
M581T133			0.852219	0.744667	1.5807e-08	4.94832e-07	581.236	132.707	42833.5	101837	85538.4	110000	127440	112290	78367.4	177178	86915.9	56396.1	85968.9	76492.6	115247	132108	123202	78943.9	190469	115204	105550	154052	76848.1	90943.4	89790	101293	83980.7	84349.2	103727	116983	108101	77319.1	95134.5	144019	101241	117091	89286	49744	112336	33320.5	123512	120902	84072.1
M207T34			0.488837	1.32098	1.59924e-08	4.96757e-07	207.031	34.052	7606.65	1725.4	9478.78	575.363	32289.2	25915.4	32816.8	817.975	32702.5	33304.2	48520	47617.9	617.291	40359.7	52586.2	33102.9	46753.2	44943.7	54143.9	45200.4	31509.2	574.334	1649.01	557.739	1826.77	657.068	528.694	2386.07	803.853	395.182	1807.78	32754.2	370.626	408.306	469.595	451.779	26069.1	28320	30183.9	365.531	360.074
M358T259_2			1.7039	1.32868	1.63481e-08	5.039e-07	358.205	258.686	1136.03	14365.7	1457.16	17105.7	378856	272366	406243	18433.6	312316	486973	269216	435483	17805.4	300863	265160	268162	360449	291094	266219	344818	457720	14838.8	22335.9	13031.5	14346.7	15142.5	15319.5	15419.9	11668.8	15092.8	22523.8	256357	20144.2	16192.5	14121.5	14099.4	315534	267927	272516	12920	15119
M269T253			0.470487	0.943342	1.69856e-08	5.19553e-07	269.084	253.49	66025.6	67404.4	81275.5	70026.5	69057	64187.8	61618.9	76862	61895.6	62250.6	75353.7	65493.5	63893.3	72162.5	66752.1	65150.4	67516.4	70007.1	60142.7	69593.9	63110.8	66487.7	76547	65439.3	63574.9	67032.9	75734.8	70172.2	69101.7	64783.2	90324.5	63958	74810.1	70253.5	63019.1	64831.4	69094.4	68383	68788	72356.8	68354.6
M316T290			0.175175	1.22145	1.75128e-08	5.31621e-07	316.082	289.587	2257.24	3178.25	910.768	6495.22	5370.18	2984.75	5703.24	3912.1	1956.48	1507.41	5087.68	9061.75	5363.33	6012.81	3826.29	6031.58	6321.27	7740.08	5316.02	6485.89	3788.03	4322.24	6817.16	7524.67	5061.07	4960.21	5813.44	8657.34	4562.09	6091.55	1626.95	9305.14	6500.45	3994.06	4454.02	5637.63	5829.09	6151.12	3838.83	8102.97	6349.83
M413T289			0.163943	1.18847	1.85525e-08	5.58946e-07	413.263	288.707	1707.61	8240.37	5496.08	5813.47	9649.88	11550.2	9139.62	6146.89	4885.32	9002.61	6746.86	6861.95	7948.87	6862.74	14062.6	7021.85	5120.94	7002.73	7485.93	7997.96	7414.08	6750.24	7825.29	4573.17	10208.5	7999.16	8499.33	7464.91	6763.04	4250.82	5005.69	5926.48	6398.48	7065.54	8600.32	5969.82	4603.95	8056.69	7742.2	7487.83	6973.86
M363T259			1.65773	1.31625	2.00928e-08	6.00834e-07	363.161	258.533	1250.52	19892.9	2211.21	24538.1	332534	258375	371240	26225	338886	377307	381142	431158	23837.2	417804	329368	401011	473844	421614	353372	485882	435346	24948	38096.9	20712.8	22722.8	26241.2	24509.5	24789	22774.1	20481	29940.5	253980	25501.1	22578.1	20704.7	15873.4	279097	266377	250654	25166	17924.3
M484T214			0.338985	0.294212	2.0568e-08	6.1049e-07	484.298	213.622	436.834	26024.3	1731.87	35050.2	922.845	660.998	1224.91	40768.6	1592.74	2253.87	1333.43	2726.37	12320.7	7113.81	4022.27	1683.14	2227.65	8675.02	2964.09	9098.93	2780.68	32451.1	28675.1	17050.6	26876.5	31681	36746.5	26827.2	30385.7	43259.2	54198.2	2205.71	43119.3	34083.7	35136.2	45461.9	3063.19	5441.35	3237.67	36393.5	36690.8
M607T30_3			1.32153	0.833506	2.08735e-08	6.14999e-07	607.388	29.94	252128	225840	225027	253528	265436	220842	200000	215053	327063	160788	307785	216561	227917	371782	237515	215291	204919	336007	344830	366918	211437	218877	225448	248144	230914	260254	289366	284266	173660	191702	205597	283124	207385	190523	211216	311396	333760	407609	236365	265206	199338
M709T30			0.693981	0.776677	2.19629e-08	6.42374e-07	708.507	29.721	72887.6	111405	81622.9	164015	50597.5	42757.8	42196	60545.8	47398	42476.1	37740.4	54024.7	43779	42115	49416.3	50635.8	43833.6	41571.6	38284.6	43809.9	39765.8	54821.3	55116.5	142572	58698.5	53074.4	45251.5	47322.3	48921.5	44293.9	71522.5	49062.4	71691.8	88902.3	125669	149594	66094.3	86040.2	55573.6	155961	130657
M807T171			0.681904	1.33818	2.22872e-08	6.47137e-07	806.619	170.977	41100.4	58734.9	37999.7	40358.9	32210.8	38369.7	41101.3	50037.8	49077.4	33106.6	60561.9	37582	52761.9	30482.4	44282.1	31997.1	63539.4	48401.8	39580.9	34442.1	33490.1	35130.3	30436.6	74485.4	41792.1	40813.9	43132.6	32428.2	56402.3	41944.6	70512.5	47919.7	45296.2	50833.6	42625.7	106096	94833.3	43259.3	34722.8	59772.3	60871.7
M389T32_1			0.504303	0.74535	2.26296e-08	6.52352e-07	389.339	31.854	51375.4	50316.4	10328.3	38666.7	33462.3	24721.8	32997.7	19038.8	39303.6	27072.1	27938.3	42852.6	32605.5	36201.6	48932	40202.4	17061.1	40424.2	54476.1	15121.3	35149.9	19173.4	25894.2	27953.1	34216.7	20203.3	56006.1	26954.7	17202.9	15784.6	52834.8	25781.3	24238	26141.9	49882.1	19452.8	25633.9	65843.9	18013.6	21912.1	27580
M770T128			1.03579	1.33172	2.50888e-08	7.18079e-07	770.456	128.377	22917.3	19362.8	23662.2	35343.9	161026	89038.1	157660	33251.1	123282	122880	166922	150252	22533.8	117435	170232	142290	98942.8	146579	168447	160981	124804	23289.8	20835.3	25565.9	34587.2	24997.6	28141.6	20823.7	18133.7	17127	22904.8	135527	25447	33692.2	33394.8	30077.3	108495	114294	145780	20610.1	18625.6
M472T253			0.159101	0.919317	2.52698e-08	7.18129e-07	472.108	253.322	7929	8717.97	8424.99	10993.1	7892.45	6702.01	8206.78	8439.92	7536.73	6024.66	8827.01	8505.34	6822.92	5863.71	10045.5	9162.94	9335.54	8158.07	8482.08	10035.8	9703.41	11576.6	9637.46	7173.06	9092.02	8508.75	9911.35	10327.7	8721.64	8038.53	11282.9	6467.27	9419.67	7181.26	6810.73	8091.61	8230.04	8134.09	7710.08	9582.23	8677.04
M749T38			1.19946	0.734658	2.76037e-08	7.74385e-07	748.524	37.728	162283	124808	426328	188733	75796.2	78598.8	71827.2	110764	87069.2	102817	76361.2	90924.7	140735	83434	89520.8	149731	73345.3	179782	158678	83883	64396.4	222109	242046	163605	343578	198970	211580	161590	190315	170593	223712	123003	249554	147343	240754	297229	77492	74612.1	87695.2	309924	155357
M371T31_3			0.36798	0.756712	2.76359e-08	7.74385e-07	371.357	31.066	26061.6	18026.8	15968.6	32664.5	20575.4	19327.1	21374.9	30385.2	28258.5	14835	20149.1	15301.7	27000.9	4782.38	19650.2	19184.8	18309.5	22994.4	24262.7	17334.9	18258	15888.3	16756.7	26393.9	14375.5	8841.33	27074.7	15327.8	5659.33	20253.8	49214	29056.5	15254.4	19234.7	16348.1	13836.9	23092.9	21255.1	21870.3	13944.9	17274.1
M401T254_2			0.175698	0.873776	3.14775e-08	8.75906e-07	401.154	253.948	7325.25	7165.31	6189.72	7653.53	5842.79	6513.4	4529.94	7508.85	7171.69	7194.54	11256.2	2980.9	5828.03	5637.47	4300.05	4697.94	3163.49	8701.57	5980.11	6138.88	5291.71	8192.66	6664.79	7387.07	5797.88	4789.33	7399.04	8700.35	6710.59	5733.18	12966.1	7020.34	5204	6885.77	5647.46	5304.21	6557.87	7089.86	6718.63	3572.3	6536.42
M323T32_1			0.410351	0.757014	3.27369e-08	9.04667e-07	323.275	32.2745	19982.3	51030.8	7509.96	33089.5	20883.4	12715	12115.7	47815	22582.6	9022.01	17162.2	17351.7	32600.2	14222.3	18949.2	18286.6	12654.6	22675.5	27971.6	5575	12946.5	65586	80115.5	41750.2	62746.8	48723.9	66436.6	61944.5	39334.4	39512.2	62513.4	5888.8	59880.3	50714.7	43980.3	43840	11076.5	24530.6	12458.2	58736.6	57867.8
M438T34			0.618918	1.34112	3.47233e-08	9.52989e-07	438.376	33.7435	19731.7	18425.8	12317.5	10713.4	12786.4	14786.5	13491.8	15923.3	10859	8388.19	11439.6	27447.7	20551.5	16105.6	18103.2	12538.4	9039.89	11182.6	10681.2	13606.9	11207.5	15135.8	20205.7	13561.9	19578.6	8563.64	15326.9	9061.05	4836.52	18184.4	16817.8	15433.6	19887.5	24982.4	20753.5	15433	11624.3	22195.5	12068	13849.5	17749.6
M616T254			0.172708	0.818853	3.67466e-08	1.00166e-06	616.176	253.908	6820.26	2824.28	4971.86	2922.28	1665.49	1891.22	2487.89	3352.95	2800.61	2344.17	2876.98	3460.13	2258.47	2631.57	2737.06	2609.72	3166.28	2527.49	3683.91	2746.14	3139.95	2874.58	3062.32	3020.94	2959.2	3868.29	3079.77	3269.47	2950.33	3481.24	4672.95	2888.86	2921.31	3216.28	3649.06	3610.8	2877.32	3270.72	2422.4	2904.06	3172.27
M508T191			1.26753	0.764842	3.74217e-08	1.01317e-06	508.336	191.059	339977	76710.5	614913	105082	163483	112595	99077.7	114464	104187	103287	100370	93941.4	97385.3	142153	183400	124307	134059	132215	145251	129197	104907	132847	80085.1	99040.2	99023.1	104187	105771	126226	152696	107129	103414	122806	118415	106112	147567	126730	109486	102440	91977.1	165149	119969
M663T220			0.16259	1.23701	5.37713e-08	1.43641e-06	663.362	220.391	1049.2	1111.96	860.375	2305.31	3025.71	3575.56	3534.02	1613.77	2949.47	3416.67	3419.67	4082.94	1707.58	3568.67	3286.94	3431.43	3672.68	3454.42	2968.56	3697.68	4517.89	1628.41	2206.3	1694.21	1998.33	1608	2043.37	2979.6	1473.58	235.224	3256.85	4091.41	2218.31	1605.27	1482.4	1286.38	5096.43	3521.54	5009.16	1430.54	1664.78
M341T259_2			1.15162	1.29614	5.54143e-08	1.4705e-06	341.179	258.666	6542.22	7943.42	8777.36	7370.87	172931	148148	181512	9136.17	151729	239586	153644	222128	7300.4	163076	135552	148105	198086	165413	149318	189906	233635	9219.99	13223.8	4961.82	7668.44	8803.41	8153.17	10049.3	6701.45	6806.86	10203.4	128733	8972.29	8614.95	7687.37	7144.04	158138	134516	138687	7913.03	8377.16
M425T30			0.764164	1.32194	5.79828e-08	1.52853e-06	425.25	30.38	26060.6	20389.6	18071.7	16388.1	17647.4	18338	17731.1	13974	20015.1	15810.2	22564.4	21392.9	15513.9	20008.4	22019.9	18045.3	9740.49	19264.9	26179.1	21417.1	17340	15143.7	19540.5	15089.1	22699.8	17867.9	18491.3	16930.2	15796.4	20951.7	32632.9	17104.5	16044.9	14695.9	15063.9	18980.8	15637	29026.9	18310.6	9116.47	18271.4
M399T32_1			0.44069	0.791768	6.02678e-08	1.57765e-06	399.323	32.1525	38071.9	47366.9	29418.8	25185.2	33025.9	27595.7	30467.9	22783.5	44397	19239.3	33681	52051.5	28921.4	42469.1	35575.1	43116.4	24911	42558.5	58925.8	23944.4	30780.6	23124.6	30491.1	27014.7	40199.4	31569.9	47157.3	17183.4	30086.4	26941.2	36613.7	27489.8	30182.3	28111.6	38334.8	27391.7	24925	44991.1	31908.3	13735.2	34220.6
M110T288			0.265425	0.662095	6.06334e-08	1.57765e-06	110.07	287.582	2090.65	31840.9	2116.64	16541.6	6871.86	6017.83	4378.83	1335.18	28924	15223.9	25362.9	5397.66	8999.35	8049.01	10127.8	7060.76	7351.22	6105.24	8508.46	9958.62	8405.97	25138	14092.2	9001.53	9406.69	15272.5	520.455	9442.56	13047.2	27347.7	11532.2	14434.4	15263.8	7011.8	8387.37	6990.67	9124.17	19989.5	15558	9928.31	11108.5
M375T309_2			0.557382	1.24039	6.20306e-08	1.60359e-06	375.096	308.979	23628.1	63817.3	25210.2	47410.9	52127	79339.7	53824.3	46851.3	56940.7	91596.1	61037.9	66808.2	90246.4	72064.9	60317.1	60046.5	63323.2	150772	70582.4	57254.1	74046.2	94784.7	79679.4	70006.3	66751.9	61390.9	73782.1	72807.7	63544.1	71166.5	69530.2	83479.7	72400.9	54025.6	69758.3	43139.2	42009.4	81925.9	75232.3	72508.9	75087.5
M191T35			0.492945	1.38517	6.35802e-08	1.63311e-06	191.072	34.615	2000.03	7041.18	9545.68	1644.97	17950.9	37512.8	20799.1	2762.71	20005.7	27049.6	32010.7	24930.6	866.265	24257.3	13643.9	19824	22471	20527.7	24432.7	15796.8	19404.7	3697.38	4117.06	1303.64	2767.8	1750.78	3519.48	3674.31	1825.03	2723.79	7877.13	21246	3123.01	1097.6	1955.6	1708.67	11813.2	37197.8	33524.9	2908.14	1351.29
M446T170			0.270866	0.791632	6.87189e-08	1.75386e-06	446.327	170.335	7888.41	9298.47	7126.61	18714.8	12016.8	11123.3	17990.8	8907.37	16189.7	15704.5	9667	13260.4	13727.5	22139.4	10068.5	9209.98	8056.12	15480.2	14220.8	10065.3	4834.98	5788.06	8078	16244.9	5073.93	19213.8	12193.5	6086.49	9518.95	14218.1	10199.3	20620.2	15787.4	21639.4	22239.7	15324.7	8309.04	6129.23	9050.34	9740.58	8017.19
M615T183			0.575499	0.693639	7.09806e-08	1.80012e-06	615.24	183.23	28554.8	28488.6	25656.8	32849.3	38112.1	32249.5	31909.3	116293	25045.7	30003	14485.7	14889.7	23105.7	47736.8	24463.6	22047.5	27110.5	27075.1	85790.1	78514.4	23823.6	16401.2	24753.6	73159.4	24827	99910.6	14123.1	20325.9	49477.6	67672.4	17838.5	45122.7	53177.2	44294.9	73684.9	54783.8	79575.2	21337.5	141628	47302.9	29885.4
M786T142_2			0.812452	1.26753	7.37433e-08	1.85842e-06	786.494	142.275	17311.9	102922	13504.1	85427.1	100325	95994.8	73891.5	84282	107886	72948.6	97788.2	80926.6	65674.6	81574	16923.6	84326.2	93903	94002.8	48466.6	64070	79286.8	40369.8	54085.5	66192.2	65877.1	84056.3	47557.3	61143.9	66899.5	90264.2	118115	121465	76225.6	118657	80356.1	57747.8	103800	88298.6	109528	72373.3	48260.1
M319T257			1.77422	1.31467	7.7962e-08	1.95246e-06	319.135	256.76	2044.62	23649.6	4201.52	27408	466412	347062	481728	29928.2	407341	526578	329022	459569	27145.6	360457	281926	416907	427565	389169	375313	458574	492236	23457	36518.8	23701.3	25041.7	22452.2	26238.1	27019	19098.6	22761.2	36207.3	301832	25952.3	25613.8	17887.6	17612.4	327520	301945	292093	20032.9	18696.3
M371T31_1			0.371862	1.26806	8.70862e-08	2.16742e-06	371.24	30.874	8423.82	13423.3	8197.6	9445.3	12170.9	9706.87	7752.96	5079.69	11551.6	8917.7	10274.2	13524.7	8287.51	11801	9089.9	7588.87	8848.03	13839.1	13516.8	14680.8	10356.6	8140.4	19593.1	9971.2	5738	5432.42	8473.37	8823.57	8660.02	5899.86	11277.2	11545.4	8595.83	8292.03	4636.18	13886.2	14294.5	11149.3	12320	11481.9	8359.53
M213T30			0.233475	1.29522	8.91063e-08	2.20401e-06	213.09	30.2765	5257.93	3851.37	2047.5	2116.85	4369.86	3490.25	3412.54	7483.37	3513.86	4607.43	2610.88	1773.63	1793.91	2207.85	3274.49	3915.09	7120.4	1123.62	4784.29	4421.3	4180.63	440.045	2409.62	1285.97	138.031	1200.13	2741.57	422.151	2244.16	1647.49	11791.4	6543.25	2498.19	1364.66	2986.22	356.794	2474.59	2185.94	390.189	4365.03	4109.91
M195T323			0.166205	1.12193	1.13405e-07	2.78782e-06	195.121	322.818	6946.26	4409.65	5429.63	14317.2	7550.25	14973.3	8187.7	14104.7	14009.1	18007.7	8748.34	10543.2	15657.1	8753.1	9296	9806.12	14067	10260.3	10366.5	11773.6	14680.6	12698.5	10488.7	13648.8	13260.7	10083.8	10131.1	11525.3	9439.28	12069.4	12001.5	12898.2	11091.3	11060.9	12530.6	10706	11257.8	12747.9	11930.4	9123.67	11302.6
M792T132_2			0.303086	1.30668	1.27223e-07	3.09577e-06	792.441	132.262	1940.17	1543.49	731.368	1568.12	17060.7	10327.1	8883.07	3913.12	12641.6	14946.2	10066.2	8919.05	2191.52	8619.69	6562.75	9718.37	7443.87	9214.41	14543.6	8616.32	10356.3	3134.38	8141.98	411.799	1623.56	4298.22	4582.52	5331.03	3421.79	1837.58	5611.22	10101.3	3133.61	7157.04	6337.32	1419.5	21001.2	10840.9	12927.5	5822.44	3798.78
M769T254			0.102625	0.866356	1.27477e-07	3.09577e-06	769.256	253.728	1157.2	3633.51	2326.3	1848.99	1173.78	2012.03	1741.95	2425.09	2174.71	2599.48	2117.06	1987.04	2910.26	2115.11	1880.91	2850.71	3210.79	2087.45	3160.02	1613.86	2331.43	2114.46	2331.37	2713.7	2434.1	1551.28	1768.74	1712.58	2029.69	2600.47	2816.24	2579.36	2190.84	2604.74	1894.1	2137.03	1763.57	3083	2678.13	2040.78	1750.52
M310T33			0.93779	0.65788	1.39142e-07	3.35646e-06	310.309	32.789	47099.3	134556	40672.8	124003	114381	89174.1	108466	87256.1	149975	38403.1	139686	185878	72417.2	141118	112982	161162	151167	196063	51872.1	133338	89458.5	65024.4	120969	81997.7	550355	120079	885049	78991.9	56246.7	106242	204996	101968	452495	398470	50750.2	91767.4	90707.4	88497.5	171943	125894	430786
M253T32_2			0.411542	0.765543	1.40578e-07	3.35646e-06	253.178	31.669	54477.1	12974.5	33447.1	11291.1	14672.8	22715.7	22785.7	30958.1	34697.9	20540.4	27010.8	7986.04	38722.8	24317.6	34854.2	31757.8	30178.4	16043	48629.6	55718.1	20122.1	49756.7	53347	19594.5	20294.3	20287.3	11028.9	16664.6	18444.6	33398.3	35182.2	11025.8	41994.7	7776.57	5273.36	19064.4	38470	16459.1	48575	10068.8	42162.3
M829T147			3.01018	1.29054	1.40725e-07	3.35646e-06	828.512	147.396	12403.8	511260	15830.5	340941	762847	977071	1.01751e+06	701441	1.05066e+06	1.08097e+06	937699	1.29441e+06	334173	923187	850266	829268	866596	970542	1.32373e+06	1.07603e+06	1.40799e+06	588263	820734	300691	667118	701973	960569	687763	552137	697416	1.09284e+06	906808	1.06246e+06	784385	769205	859846	917202	906913	832190	776068	645411
M189T32			0.243035	0.767602	1.4254e-07	3.37964e-06	189.162	31.5555	8756.78	15879.2	5898.21	11514.4	12480.8	8182.51	11787.8	6550.32	12885.4	3517.87	12089.4	13921.7	4716.29	5269.34	14832.2	8480.39	7553.69	12790.7	17408.2	9719.32	11068.7	8903.81	9758.66	5099.83	8951.24	9312.64	11242.1	5177.59	5359.7	7404.7	21052.3	10266.1	5563.26	11227.1	10816.3	7202.36	4787.82	22920.1	4692.64	7506.26	6636.21
M833T149			0.727712	1.26125	1.50204e-07	3.5404e-06	833.467	148.959	8370.99	60399.3	3595.9	38732.9	68131.6	53665.5	65852.5	60604.8	77676.4	74303	61208.9	58404.8	47165.1	48253.6	62768.1	46480.7	48931.4	46759.4	67934.1	50046.1	111377	38225.7	45745.7	60922.7	54334.8	56062.7	55095.2	40511.6	39640.2	40780.1	86323.9	78857.2	65166	69718.6	43704.7	49540.7	65191.8	49951.3	61251.3	53881.4	31273.8
M279T35_1			0.321511	1.24629	1.70857e-07	4.00365e-06	279.123	35.0735	8031.39	6320.08	9338.9	9605.21	14955.7	19575	20710.4	8879.78	22189.3	9256.3	21963.5	22984.9	1068.15	24466.1	21562.3	19911.7	21043	8723.81	24369.3	13574.9	18369	7763.92	16306.8	9435.93	8114.95	11566.2	11648.5	14100.5	10767.6	6650.06	3978.68	14763.1	7078.61	4742.9	6049.15	421.285	14529	14572.7	12850.3	6084.86	10204.9
M764T30			0.244637	0.704907	1.85112e-07	4.31246e-06	763.513	29.5715	11195.9	14635.4	9024.06	9898.68	11111.6	8750.8	6926.78	6790.19	10344.7	6778.11	4110.35	5882.62	7469.16	5518.67	4918.27	4819.64	3970.38	4845.25	9645.25	8398.26	3877.62	5349.12	6225.22	10750.1	3744.99	5825.73	5481.01	6599.18	3009.06	3473.52	7169.68	6063.27	5400.58	7983.55	11402.5	11585.3	4044.62	10362.5	5892.47	13605.6	16014.6
M728T157			0.656777	0.884224	2.18389e-07	5.01737e-06	727.568	157.322	104037	105636	114819	127817	84458.4	102313	105114	114850	106879	93845.6	89669.7	97467.7	131785	107572	98665.4	110762	89624.4	104238	129235	95775.2	107787	89361.5	105229	68309.4	120149	110816	120140	96463.8	113660	125235	92031.4	115463	122621	105261	110853	111194	171722	112842	112183	107110	123025
M460T266			0.263806	1.25382	2.18534e-07	5.01737e-06	460.273	265.918	3282.03	4572.08	3777.79	3866.69	6885.18	9489.85	14271.6	3507.39	7301.07	7632.29	23891.8	12172.3	3006.32	9791.42	6931.08	11672.4	12170.7	16162.8	9878.98	11279.1	12544.5	3436.84	4888.46	3100.34	4527.51	4400.84	4944.21	3796.04	3656.89	4422.41	3800.13	8708.58	3859.02	3367.12	3881.54	4191.53	10125.6	11063	8883.14	3823.34	3117.44
M756T175			0.978961	1.22995	2.19127e-07	5.01737e-06	755.6	174.506	150288	140290	122395	157886	161797	188688	150588	155343	192466	151968	113370	163157	148790	132552	183104	160403	120529	124795	163067	119154	163334	116224	150611	121085	135534	137980	127867	139444	223642	145536	72778.3	147511	127384	137604	124976	126273	219896	145258	119098	156356	144684
M845T164			0.435854	1.25853	2.42252e-07	5.51535e-06	844.507	164.385	6396.97	16704.8	8439.83	16379.7	24552.4	22818.3	25732.3	16496.6	29080.4	28399	36963.4	33728.4	13660.7	26834.2	19453.6	29623.4	28098.2	30286.3	43351.5	22978.6	31642.7	11118.5	11460.3	18147.4	9434.76	13099	12418.1	1656.3	12341.4	7508.46	14302.2	22457.2	2259.11	16959.8	9418.44	11315.6	31466.8	26972.9	22716	12841.2	9587.81
M548T258			0.128375	0.906033	2.50927e-07	5.68059e-06	548.212	258.183	4333.28	5031.93	4975.94	4600.9	2856.97	5514.87	3310.91	4416.99	3660.75	3987.07	5037.56	3445.64	4516.19	3921.52	4577.44	4155.18	4488.68	4298.47	4520.05	5200.95	3404.87	4587.13	5540.36	4475.63	4678.15	4344.53	4884.29	6145.74	5221.9	5111.07	5905.69	4685.64	4616.22	3960.65	4002.88	4753.91	3937.47	4932.25	4209.85	4097.32	4244.23
M680T30			0.983675	0.802915	2.58565e-07	5.82061e-06	680.476	29.825	216222	99016.7	279698	84705.1	65780.2	92342	98117.7	75783.2	107835	92918.9	80192.7	84721.5	95713.1	77884.5	95167.3	93676.4	47797.5	74502.8	80226.5	76884.4	76115.6	93271.1	91589.4	86423.2	73706.8	92312.1	94992	102270	105430	85711	128145	84831.9	86714.5	101362	96662.9	137391	123926	171182	106350	153561	99838.7
M237T32_2			0.317812	0.820588	3.22603e-07	7.22161e-06	237.184	31.82	22830.3	12065	11456.5	17868.5	19592.4	15284.2	15842.7	12426.4	23897.8	10037.6	17722.8	13375.1	14060.6	18913.3	15330.3	17143.9	10761.4	16023.5	32084.6	12061.8	12734.5	12062.8	15346.9	9305.32	16276.1	9946.08	13286	18726.9	9774.9	12628.5	42963.5	10922.1	13626.9	13953.3	11141.6	14440.7	7756	21668.7	9331.7	10679.3	11899.6
M881T28			0.19599	1.6402	3.55676e-07	7.91774e-06	880.74	28.016	3087.78	1534.86	1697.35	2521.8	1584.62	2333.44	1596.72	2352.68	2216.83	1796.34	2003.01	4536	2644.75	1450.5	2398.86	3343.2	2707.54	3306.63	2117.32	4841.44	2238.74	1073.08	844.151	2169.07	846.592	1709.21	2563.11	2021.89	1621.83	5237.05	2250.86	2367.54	2402.65	2407.73	1378.25	1481.99	2007.8	2556.38	1307.56	2825.05	1957.74
M307T32_4			0.830474	0.472879	3.7121e-07	8.20012e-06	307.261	31.638	22002.8	180359	52339.2	174195	21142.9	19318.4	22306.3	207024	42231.2	12991.9	42748.5	50088.3	153433	38937.2	41470.8	43483.6	42479.9	42368.6	65443.2	54850.8	39653	262278	289557	181899	304024	345097	537728	324137	209519	223823	200658	24859.6	232821	164349	218029	234511	35438.6	40392.2	27481.5	203356	159578
M301T32			0.4504	1.19993	3.72453e-07	8.20012e-06	301.178	32.231	33953.7	28189.3	7646.11	25725.6	33660.8	31888.1	34862.9	18446.9	31048.8	26946.7	33981.7	37034.4	21671.4	44649.4	34176.7	27441.1	42721.2	40794.1	33674.9	41951	50694.1	1021.49	5953.8	24351.7	22510	22096	27199.4	26488.9	24766.2	25872.3	5276.62	66123	27458.9	27841.4	26176.4	33224.2	85855.8	34662.6	35359.2	1008.96	30998.6
M325T254			0.207792	0.882071	4.02378e-07	8.81053e-06	325.042	253.746	7827.9	9755.52	17897.9	9341.34	15565.6	6837.22	11164.8	10961.2	7901.56	9638.47	8027.24	9442.02	11781.5	8538.71	8359.46	7763.82	9911.81	9333.84	7432.34	8322.31	11750.8	9140.14	9151.11	7298.69	8419.19	8638.03	9922.71	7619.82	9261.92	11515.4	14506.8	8914.74	10176.2	9165.22	10005.8	10049.5	8800.49	8717.33	11729.7	9108.4	10821.3
M357T290			0.134173	1.13695	4.16935e-07	9.07966e-06	357.096	290.039	1855.26	4973.97	1532.59	8365.57	6200.79	5614.85	5265.55	5863.69	3537.87	2494.67	7188.93	5513.03	5947.93	6778.06	7360.58	6787.92	7648.03	7451.7	7717.31	6954.88	6141.76	9214.49	7984.98	5958.9	6950.51	6292.82	7773.07	10480.5	6793.36	5394.87	5996.06	5472.68	6769.41	3038.34	5875.3	7307.51	6695.08	5529.95	5860.84	4559.83	4237.8
M493T278			0.159736	1.19134	4.33829e-07	9.3965e-06	493.223	277.923	846.69	4316.41	1489.25	4857.49	3691.76	4708.01	5775.51	7118.29	3459.54	6211.64	9337.82	7864.9	3417.5	6433.67	7297.05	8705.38	14290.3	9249.13	5820.96	8917.65	7846.88	5467.57	7160.13	3801.06	5382.34	6837.74	7186.52	6079.95	5995.22	5623.23	2681.21	6402.42	5997.42	4182.25	5497.31	4776.16	5926.48	4276.17	6386.58	6775.31	5336.83
M281T157			0.501198	0.818301	4.749e-07	1.02308e-05	281.246	157.318	34906.2	94094.1	33302.9	44591	83188.9	54494.8	81601.7	52084.7	50054.1	47969.7	69867.2	44379.6	66949.8	42152	60400	54046.7	94389.3	68706.7	65133.8	47823.7	27162.6	143309	55761.4	34821.4	44872.9	39859.8	39697.8	88485.3	51529.7	34607.5	79828	51186	48107.8	58901.8	38821.7	63104.2	95909.9	44271.7	63454.2	47998.2	43939.8
M194T323_2			0.270112	1.08545	4.90659e-07	1.05137e-05	194.116	323.216	31430.7	49363.8	29296.2	53821.2	40055.2	45070.5	40819.3	39601.8	41636	56049.3	41628.4	42389.4	41792	50315.3	49041.1	45503.6	44814	41040.3	41609.8	44151.6	66288.8	45553.3	48091.9	41877.7	45819.9	48333.9	46051.7	43685.7	43469.7	39168.5	32282.8	45381.2	52710.6	45822.1	42326.2	46770.9	49463	38249.3	45729.4	43112.5	44206.9
M582T198			0.335798	0.780172	5.28524e-07	1.12254e-05	582.242	197.572	8132.01	23206.7	18665.6	19253.7	14246.7	22717.9	17131.8	15415.1	20307.6	20522.1	17059.1	17405.8	13902.7	31526.5	27491.6	15722.7	37633.2	34952.7	20315	23131.1	13688.1	19261.9	14744.5	17131.5	12582.4	13118.7	12415.2	27085.9	22740.4	23394.3	24532.9	47347.6	16231.3	12890.6	18093.2	15053.7	21608.2	23173.4	26188.5	27181.3	13627.3
M298T33_2			0.900247	2.1473	5.29474e-07	1.12254e-05	298.179	32.799	5758.74	4020.43	1908.86	1618.35	8482.96	2697.21	10073.1	3421.47	5120.31	5508.59	9964.81	163.611	1329.67	3638.39	8862.23	6079.59	9190.88	6172.14	12785.1	6263.27	4739.92	1181.37	4987.45	2457.55	8781.71	2216.24	2029.26	2260.19	844.414	1654.81	7544.07	12794.8	1230.86	3695.16	4343.9	3202.81	8889.07	9630.76	3721.72	1073.95	2163.18
M545T254			0.217484	0.591775	5.90961e-07	1.2463e-05	545.253	253.506	6272.78	1706.16	11515.3	1780.77	625.932	559.054	1108.89	825.776	854.697	1476.85	2347.51	1929.44	749.69	1568.41	2176.56	2046.71	1211.66	766.435	880.46	1439.28	1779.54	2067.61	1874.58	3036.6	1914.73	2017.06	1168.76	1700.35	1553.55	1151.16	3760.94	1175.29	918.149	1439.21	1503	1817.53	3064.15	2183.25	1571.93	1733.58	1506.41
M587T31_1			0.461678	0.615206	6.41398e-07	1.34559e-05	587.382	30.861	22864.2	7976.96	74129.6	4918.11	10410.8	6889.71	5135.28	84426.1	5197.65	9118.03	21266.7	18076.2	54090.8	17879.5	2768.61	10015.4	7865.09	18509.8	14548.6	16349.8	7948.15	56359	54695.3	61278.4	75133.2	5562.24	68856.9	74923.2	59144.2	59297	57258	17286.3	86490.8	2820.03	66506.3	82345.7	12940.1	24452.4	5510.09	81348.1	76543.9
M757T407			0.308559	0.387608	6.58237e-07	1.37373e-05	757.394	406.752	10576.3	993.156	9982.63	7478.62	1373.55	196.993	168.129	1362.78	253.48	5561.17	737.028	5007.57	1811.3	7646.69	90.5111	1816.46	3570.11	1876.44	2034.77	3587.33	1797.4	547.674	2720.85	1098.95	727.704	431.397	2358.74	937.395	270.71	4210	1365.89	415.797	4410.99	1517.42	2942.8	900.835	351.37	234.458	185.567	484.308	1419.95
M548T33			0.261753	1.25953	6.92671e-07	1.4381e-05	547.522	33.3285	24346.9	19520.1	13227.4	20581.3	11254	4252.98	15583.6	11946	27275.6	17377.6	33006.8	21332.2	12106.5	7125.21	30842.1	21390	13094.8	20484.6	12260.7	8088.59	8489.73	17713.1	13267.5	16013.3	19607.5	35714.6	19681.9	20617	15294.9	23392.5	9342.02	15141	17092.4	10976.1	16604.1	26368.6	11831.4	15192.5	14549.3	16185.5	12857.2
M784T174			1.40718	1.15744	7.24087e-07	1.49558e-05	783.632	173.783	504149	482451	433678	519797	512636	494293	456062	451408	566481	596335	557324	462481	522707	436131	484922	456437	623223	416998	561357	465978	450925	395124	609223	515981	521746	604121	402627	689491	673416	655778	358505	458177	576246	508643	484127	510922	780086	447146	417517	517461	457114
M284T32			1.54589	1.23278	7.46985e-07	1.53496e-05	284.293	32.1645	190834	186227	198372	200302	185341	203033	154075	131819	229996	149520	218707	200302	138378	296916	249966	267371	131138	250933	164328	136518	222355	136768	157918	183151	151425	132380	177958	210963	192431	131036	66637.1	153733	129392	156724	160321	152395	179859	364335	160918	165994	208758
M280T129			0.441904	0.847362	7.77619e-07	1.58412e-05	280.234	128.931	38245	20469.8	40115	48931.4	35042.1	39594.4	28405	59421.2	25743	28464.5	28150	39652.4	45743.6	46872.9	41688.2	34855.5	48682.8	42382.8	34524.4	27051.2	34297.8	53546.2	51028.2	50718.9	51510.4	5407.6	28029.8	54692.2	37228.7	25270.9	50361.5	36353.8	43453.4	45891.4	45721.8	39663.5	54335.8	36616	38022.9	51969.1	43118.1
M403T32_1			0.502886	1.25288	7.78815e-07	1.58412e-05	403.246	32.124	12925.7	44249.3	11739.5	9681.13	5437.55	26077.5	36373.8	4608.42	36951.9	9102.79	53447.6	6425.48	6945.77	41360.3	30295.1	27821.5	8481.18	39209	10763.9	29344.1	7890.99	17926.4	27046.5	24406.4	21043.7	35430.8	9447.89	2272.2	6969.82	11287.3	5481.94	37288.6	10026	3626.84	12227.5	43725.8	52926.7	40197.1	8480.97	12758.9	24127.1
M531T215			0.235148	0.605642	7.92707e-07	1.60423e-05	531.284	215.023	5499.48	19532.8	8521.96	26836.7	4612.6	3227.61	4272.86	26202	3532.3	4958.04	3054.21	6014.31	23681.6	4383.81	2877.72	3869.26	5249.15	3765.06	4004.93	3962.19	6401.45	17872.9	22473.4	20957.4	17077.2	20473.1	23125.9	22228.9	14759.7	13973.2	23104.2	2737.01	19332.2	17266.4	14751.3	17811.9	5276.88	3102.09	4092.35	16268.5	11620.4
M562T176			0.353278	0.846493	8.31834e-07	1.67495e-05	562.418	175.657	22554.2	20092.3	27233.2	23905.9	22947.5	12220.6	23896.3	23698.5	35973.1	16474.6	12690.4	11646.5	13961	24549.6	26149.6	15787	21371.8	18038	18723.3	14186	12955	18895.3	17245.9	12039.5	12218.1	24813.7	18115.8	21458.4	23422.3	16214.6	15738.5	21150.7	26124.7	21852	17308.7	28895	15471.3	24579	21337.3	24611.6	33302.7
M498T211			0.880702	0.0924303	8.41549e-07	1.68604e-05	498.315	210.936	2034.09	225978	5676.77	289669	2928.27	1225.75	4999.71	256946	2007.76	2719.29	3454.42	7315	231088	3478.23	7027.72	1928.24	2986.17	3153.76	3315.09	1535.7	2449.5	252162	285596	278466	270639	305577	286990	288356	229467	254535	334446	3299.47	321617	283949	291968	271792	3886.19	3863.85	3829.8	304424	258520
M340T32_1			0.677299	1.18875	8.78317e-07	1.75095e-05	340.287	31.585	124376	96227.7	88814.6	52120.7	82284	54982.5	90779.6	50563.9	65886.8	52669.5	176654	149572	58710.7	157379	103563	116276	220762	90169.1	104377	122296	75487	76552.1	75422.9	57179.7	45625.1	178788	165885	175969	94396.2	111590	23364.4	75558.9	65040	65591.2	124416	135786	73547.5	90607.3	105623	150814	106981
M376T33			1.1017	0.795678	8.9156e-07	1.76855e-05	376.257	32.785	268306	148522	236663	198216	203584	244838	191194	202828	171090	177687	211978	192989	199617	224880	204623	183494	190887	309052	165292	188938	152637	154828	210379	193417	177681	191592	197986	157826	253677	159359	312718	176998	190074	154685	165313	268431	297540	176401	228883	211836	165312
M255T30			0.291557	0.758552	9.06365e-07	1.78907e-05	255.231	30.27	22414.2	19690.9	19555.5	9903.23	17372.5	9596.7	13110.6	15386.2	22527.8	10613.4	3168.14	5073.18	6820.57	19229.3	22268.3	13590.5	10920.2	16012.6	38029.3	48939	2178.85	10572.9	51866.9	9985.75	15810	8333.72	33758.8	9064.57	11645.3	10752	6212.61	16273.8	30137.5	5987.38	33052.5	21610.5	28824.5	25651.6	18586.1	34248.3	31319
M321T34			0.492353	1.25357	9.20035e-07	1.80715e-05	321.171	34.492	13335.7	20439.4	4908.67	22294.6	36225.1	29098.7	26121.2	21725.5	24185.1	27574.7	42177.9	33849.8	13810	46560	33434.8	34743	34427.6	31643.2	46722.6	38802.9	25261	25243	40792.4	16409.1	25933.7	883.953	29669.3	24622	18989.6	15298.8	40556.5	30989.5	20419.3	1205.95	18442.4	22847.4	26227.8	26438.5	33880.3	17815.9	14769.3
M212T229			0.214237	0.919502	9.74177e-07	1.90109e-05	212.143	229.023	16000.7	14151.4	7272.76	13062.2	19898.6	17818.7	15423.2	8676.66	19252.8	18134.2	17389	17678.5	16175.7	19676.4	17118.7	19034.3	19035.3	18203.4	16532.9	18117.5	17180.2	15833.5	16046.2	11692.3	16572.1	14311.6	16917.1	14389.9	15187.2	13892.6	16782.3	19489.2	13867.9	16209.2	10750.2	13485	17314.1	15752.8	16179	11982.2	15664.3
M621T254			0.136522	0.825344	9.77352e-07	1.90109e-05	621.207	253.684	875.418	2370.95	3374.14	2312.46	1480.78	1402.37	2030.56	3768.51	1737.21	2182.69	2279.29	2373	2376.52	5337.61	2011.02	1985.32	4303.99	2243.18	2160.59	2143.31	2417.46	1113.96	2325.47	2308.85	1773.6	2245.55	1868.77	3741.4	1860.24	2473.79	5180.52	3006.33	3501.36	2805.85	2427.12	2203.2	3154.43	1147.5	2903.52	2998.75	2973.09
M474T36			1.34693	1.32903	1.03338e-06	2.00037e-05	474.323	35.8735	19044.1	26349.4	10773.4	31119.2	185292	205922	157024	11085.5	178119	187847	223054	294947	21638.3	234735	206534	283727	208666	211920	321016	248006	221671	9939.01	13463.9	15746.9	25599.2	14854.6	12978	10089.6	11831.6	10632.2	15441	221148	12375	10065.2	14871	18485.5	255355	25570.5	201671	19777.7	18615.3
M605T30			0.331174	1.11753	1.08582e-06	2.07753e-05	604.534	30.417	70800.5	57512.5	49003.4	72422.2	64178.5	53236.8	55990	61437.4	63105.5	60304.5	69706	62157.1	57027.2	73272.8	51689.8	63892.2	93137.5	54358.4	63905.7	59018.5	66207.5	62274.5	65646	64348	54916.7	58713.1	71749.1	94393.5	60499.6	58455	45317.9	61905.4	56611.8	62631.2	49266.8	64564.8	57209	67173.9	70819.4	72745.6	69618.1
M678T160			0.407957	0.876363	1.08723e-06	2.07753e-05	677.549	160.373	50902.5	49930.9	40364.6	56593.1	33422.4	49740.5	38241.5	39540	70142.7	56929.1	52901.2	54078.2	38380.7	44705.7	64894.9	36905.6	59386.2	53014.9	50403.3	40348.3	43289.9	60316.8	70710.9	32212.3	48137.1	53107.9	37369.6	45922.6	37499.1	63736.8	29153.2	43881.6	42881	35962.9	48948.9	38163.9	62074.4	49629.2	45904.7	49277.2	55287.6
M565T224			0.259632	0.906976	1.0888e-06	2.07753e-05	565.003	223.756	17845.3	19508.2	14936.2	19990.8	13864.5	15775.7	14771.9	19874.4	13915.7	13054.4	15021.4	14406.4	21522.9	14561.9	16917.9	14817.1	14467.1	13475.9	15586.6	14575.2	15182.9	17926.3	18546.1	23019	17274.1	22967.7	19174.1	18537.1	20372.1	20076.7	18470.3	17005.4	27051.8	19732.7	18647.8	16577.1	14241.7	18221.8	15860.5	29409.2	18471.5
M373T254			0.149461	0.893836	1.1196e-06	2.12618e-05	373.135	253.511	3812.33	5451.45	3548.23	5558.04	1295.54	4688.95	4589.28	4318.65	5238.2	3984.12	8103.09	5154.18	5021.51	5006.57	6614.26	5902.75	6578.95	7709.48	6878.36	5657.13	4583.81	6907.3	8011.17	5789.67	6758.61	6436.24	6662.48	6619.38	6200.7	5791.49	6667.07	5885.44	4947.99	5303.59	3905.56	5043.1	5238.31	6799.44	4659.38	5142.17	6103.18
M520T191_2			9.34348	0.907869	1.13248e-06	2.1405e-05	520.338	191.055	2.29358e+07	1.22022e+07	1.89702e+07	2.09985e+07	1.77271e+07	2.3405e+07	2.06424e+07	2.01823e+07	2.13879e+07	1.84638e+07	1.99011e+07	2.05995e+07	2.37097e+07	1.89234e+07	2.49524e+07	2.13923e+07	1.95323e+07	1.93429e+07	2.17446e+07	1.85559e+07	2.12292e+07	1.98845e+07	2.02398e+07	2.11836e+07	2.2336e+07	2.01094e+07	2.40641e+07	1.85169e+07	2.13099e+07	2.15462e+07	2.73319e+07	2.12293e+07	2.20573e+07	2.13294e+07	2.11749e+07	1.94767e+07	1.97538e+07	2.09634e+07	2.07546e+07	2.19466e+07	20271158
M619T31			0.30233	1.33223	1.13983e-06	2.14427e-05	619.417	30.9065	4965.07	2046.66	18722.9	3303.27	1395.1	274.605	4564.14	723.719	2181.17	2552.97	4380.16	4767.01	2132.25	4312.93	6230.71	5177.7	3928.18	4877.64	7497.97	7418.77	15910.6	2701.19	7292.4	2279.84	5775.82	4363.8	1820.98	2791.88	6967.94	6254.77	3362.38	10436.1	2951.94	1119.64	8839.85	5145.02	10747.8	3497.09	2529.95	8545.75	5056.83
M880T29			0.278272	1.62599	1.31857e-06	2.46893e-05	879.738	28.957	2411.62	3813.5	2907.01	3167.09	4772.58	4794.19	2670.52	3519.47	3778.1	3934.01	4374.86	3213.36	4004.89	2630.12	1954.02	4245.15	2298.43	3820.04	5232.59	9683.47	2445.11	5218.13	9516.66	3019.04	2989.63	2424.12	5818.92	4807.72	2659.48	3277.71	5198.61	2319.17	5272.81	2765.51	4104.59	7065.69	5221.92	2524.31	2271.78	3609.63	7514.41
M113T30			0.394531	1.36361	1.36658e-06	2.54693e-05	113.132	30.233	1140.07	1008.73	1563.25	2285.81	5435.07	1489.63	3075.23	881.314	1188.56	1796.28	1198.33	1216.02	1525.02	1583.85	2027.1	2104.88	1836.45	1916.87	3556.72	929.142	3111.56	1614.91	1672.43	1141.3	1875.22	2841.24	1404.54	1348.02	1510.06	1073.16	4562.82	2763.1	924.597	832.016	658.872	695.149	1600.19	1359.54	895.082	2444.42	2558.9
M233T308			0.139195	1.13876	1.37609e-06	2.55277e-05	233.077	308.352	3000.12	4730.15	1942.85	5320.21	9126.13	8720.2	8978.36	5729.63	7082.68	7639.5	6812.51	6811.13	8064.91	5537.61	6469.61	9397.58	6303.56	7111.37	7261.48	6250.95	5909.12	7970.08	7748.03	6740.49	8242.16	7196.12	7865.57	5989.16	7908.35	6930.56	3897.19	5247.93	7214.54	6151.11	4305.95	2620.31	4073.33	7248.33	7504.3	6176.95	7082.76
M789T144			0.735393	1.21217	1.39514e-06	2.57619e-05	789.441	144.139	23164.1	57166.7	18052.1	81137	82768.1	87026.4	80843.4	94167	63769.1	77225.4	108850	70944.8	86240	73380.2	79166.3	83657.1	91704.3	97254	70220.4	60265.1	98572.8	64414.2	64624.1	73771.4	56533.1	63742.9	71703.2	80920.3	50792	53932.8	123430	103337	103942	162301	44926.3	79770.6	96891.6	93135.4	77276.8	47777.4	47977.4
M708T210			0.845114	0.157945	1.52454e-06	2.80222e-05	708.432	209.98	1244.29	261314	1833.65	274537	7431.37	4517.12	7142.15	303857	6216.79	6982.64	7463.78	11089	248092	9555.35	5557.51	4863.03	10129.5	6988.12	7392.87	10578.2	11252.8	238969	272552	268063	236285	284905	342617	285185	215000	211583	302632	8733.22	275395	297967	247506	247881	5487.11	6273.65	8344.2	266683	202075
M828T181			0.423316	1.22522	1.57449e-06	2.88081e-05	827.658	180.851	61073.8	55202.9	46607.8	62620.4	43217.1	44807	64997.6	66429.7	33853.4	68090.1	38465.5	29029	38026.5	79076.9	68806.2	58068	34514.3	43692.6	43423.3	49544.4	64204	64614.1	37645.5	76988.9	39623.4	24232.8	27034.9	55081.1	27122.8	40390.1	15314.3	51257.4	63932.7	43619	31092	20245.5	44894.6	60015.8	48429.8	29954.8	55391.7
M894T370			0.152199	0.918059	1.68221e-06	3.06391e-05	894.304	369.779	8305.25	5853.89	6841.95	6863.98	6273.39	6076.89	6393.57	7556.48	6561.39	6802.26	7415.18	6161.09	7222.32	7201.18	7912.43	6999.56	7100.52	5904.81	6688.55	6046.58	6886.52	5343.24	7462.09	7641.18	6725.95	6636.23	7451.78	7356.77	7889.63	5681.6	6851.99	6393.82	7122.64	6336.87	6611.67	6406.32	6389.86	6862.57	7677.45	5744.54	6610.62
M673T200			1.55113	0.0980765	1.69236e-06	3.06845e-05	673.412	199.969	14818.7	964568	16917.3	962659	11303.5	5567.08	14152.7	893500	19762.9	14533.4	66873.6	47073.8	735227	40989.4	39014.9	34315.6	44655.4	55045.8	36967.7	42561.2	74919.5	676910	250740	777123	801249	931773	1.27263e+06	888976	828522	916026	219854	32163.8	1.13153e+06	1.20707e+06	913892	983205	42371.9	34677.9	34254	880671	811511
M664T225			0.546123	0.326801	1.84795e-06	3.3205e-05	664.371	225.182	3134.84	71411.3	4004.83	73053	11499.6	11917	16563.2	81580.8	13134.1	15567.5	12416.6	12724.6	44848.8	9580.34	7502.61	13256.6	12923.3	12057.2	8114.12	18136.6	14620	124786	122272	55213.2	130395	155172	154880	125240	112216	145331	175285	12937.7	184916	71687.4	149666	177585	12424	10283.9	16059.4	152342	135406
M680T267			0.203119	1.21207	1.8855e-06	3.36486e-05	680.403	266.551	1484.1	9109.11	1023.17	2670.13	10303.9	6557.01	8148.38	5397.25	8001	6658.44	7345.05	6037.79	2613	8162.9	6620.86	6286.27	8401	5466.82	7279.5	6812.19	6194.39	4521.56	7326.8	10647.1	7913.51	9348.94	8861.62	5991	8309.86	11163	12158.6	6635.02	14117.3	4136.43	10059	9504.84	7128.11	7490.85	6740.93	8552.3	9241.69
M783T225			1.89046	0.0267042	1.88943e-06	3.36486e-05	783.012	225.012	8686.83	917389	3110.1	976488	2903.02	3277.55	3621.6	1.07381e+06	3781.36	1902.43	5117.6	4850.59	701582	5810.65	5131.46	5466.94	5318.43	4400.56	5466.93	4819.82	4743	1.21286e+06	1.4244e+06	826849	1.35491e+06	1.62303e+06	1.57344e+06	1.25626e+06	1.15225e+06	1.6092e+06	1.68225e+06	2708	2.03354e+06	1.03314e+06	1.57776e+06	1.73104e+06	5646.94	7888.36	5376.58	1.59041e+06	1.47645e+06
M371T30_2			0.356121	1.22646	2.07528e-06	3.67948e-05	371.204	30.2895	9624.9	16045.9	10079.8	10505.4	14293	11611.1	9460.14	6677.31	14097.3	10354.2	11313.7	15740.3	9256.85	15141.7	9941.53	10414.9	9856	15274	17024.1	16087.7	19540.1	8922.66	21313.7	10978.7	7175.01	6186.01	10256.2	9707.4	10604.1	7709.26	12485.7	15210	10543.2	9013.45	5983.5	15311.6	18039.1	13525.3	14532.2	15221.7	11225
M685T219			0.137102	0.782524	2.14424e-06	3.78501e-05	685.385	218.888	4906.49	3346.31	7231.04	2040.06	1582.67	1898.35	2093.93	1020.09	2559.76	2569.09	2916.61	3065.52	1566.06	2481.5	2147.26	1883.93	1701.79	2266.44	2479	3050.4	2358.66	1311.68	3826.69	2119.73	3916.93	3473.87	5068.94	5858.23	4735.45	6440.4	2412.58	2282.11	4584.38	3669.57	5632.5	2956.77	2392.63	1763.25	2454.65	3865.73	4519.76
M149T30			1.65335	1.30905	2.15666e-06	3.79024e-05	149.022	30.2185	66765.5	33559.3	40588.8	42638.9	117117	58946.1	64372.6	37656.5	31729.1	47948.9	37239.6	119558	62820.4	49686.3	43921.5	40561.1	36839.3	47059.3	41313.6	38636.1	118338	34872.4	44697.7	40165	56180.7	117429	40372	38865	114786	31027.2	39322.8	42124	92420.7	108123	33745.6	91811.8	101660	36105.1	88678.2	108686	41567.5
M339T259			0.125367	0.897417	2.25467e-06	3.93775e-05	339.151	258.748	5061.71	5319.79	4613.02	5721.7	1248.32	4724.03	3243.77	5451.52	4308.12	1962.05	4313.01	3955.62	5056.05	4312.74	6117.65	5662.82	4649.51	4957.1	2469.35	4407.87	5956.2	6985.11	4129.03	4549.51	5133.72	4934.16	5105.7	4527.36	4146.3	5663	6818.91	3698.72	4583.09	5268.08	4603.83	4550.78	3899.95	6498.23	4285.76	4503.27	4736.33
M435T160			0.397773	0.652227	2.26025e-06	3.93775e-05	435.231	160.191	43131	43862.1	19352.7	4312.04	17686.5	27767.6	52021.3	39138.7	30503.2	10634.8	24317.5	30930.2	4251.61	22209.9	18039.9	59677.1	6613.3	8078.13	47834.2	47330.4	16929	9878.35	36576.4	33043.9	42237.6	33663	14667.8	5368.72	30770.5	49608.9	16488.4	12486	24031.2	45179.7	51981.9	42868.3	44733.1	25841.1	36099.5	19075.8	38751
M144T125			2.67016	1.40155	2.27065e-06	3.93874e-05	144.174	125.319	86308.3	28314.5	32914.2	35928.9	35918.7	33542.3	22675.4	38295.9	35375.9	37748.4	41700.8	37185.5	24679.4	52788.2	39298.7	49754.3	54489.2	50215.3	46931.8	32575.8	29418.3	34940.3	36559.3	33820.5	44192.6	41953.1	46795.8	41269.8	42969.3	68172.2	154354	43423.4	79732.5	31795.8	46466.3	51407.4	78119.3	126539	76260	32979.8	60464.3
M484T225			0.155	0.716337	2.32794e-06	4.00352e-05	484.316	225.428	1549.77	2645.2	1588.24	2913.02	1358.27	1730.37	1614.73	3045.51	2274.79	3752.93	2517.06	1531.53	2747.88	4023.81	4668.43	1984.52	2620.21	2147.44	1970.62	2517.6	1688.78	4372.1	3505.96	3160.69	5014.93	4109.56	4947.62	5392.53	3853.88	8871.73	3832.47	5157.8	7130.46	2487.33	6641.8	6379.14	1953.68	1991.66	2240.38	4317.02	5162.29
M385T32_4			0.421085	0.895167	2.32798e-06	4.00352e-05	385.344	31.932	66812.4	72502.2	50088.4	54266.4	52299.2	54333.8	57120	37645.2	57463	44666.7	50752.9	76705.2	49253.2	63893.1	63567.3	65532.2	47473.9	59240.4	65522.5	64747.5	56391.4	46548.4	49778.8	55291.3	40964.3	67838.8	60331.4	41191.7	61740.2	54103.6	49713.5	50877.1	50423.8	50745.6	58997.2	52263.7	52936.4	68680.1	46255.7	42223.1	57114.7
M650T126			1.09873	1.29285	2.36e-06	4.04125e-05	650.39	125.814	26572.1	99961.4	39945.2	68155.9	296489	94413.6	149044	27783.8	174605	154351	147587	163986	109188	132544	67082.4	166548	161033	150961	196943	123560	138196	669864	392446	121893	413880	392766	541460	247337	349604	262660	433314	145604	384404	146939	293696	400754	134842	77549.5	102828	463157	318478
M430T28			0.245498	0.763416	2.41629e-06	4.12004e-05	430.092	27.628	4419.01	10389.7	11377.6	5927.65	10080.3	12905.9	17586.1	11010.7	10192.5	3733.52	11245.2	12996.1	6978.19	12218	10729.6	16524.9	13324.4	9617.34	3767.51	23170	3322.76	9110.5	3019.69	4803.95	4119.13	9154.66	9679.48	3616.37	10321.6	7152.43	19820.8	11562.4	4834.23	4124.72	9258.06	7240.34	6201.39	10169.5	5764.45	7446.27	1945.63
M620T205			0.84463	0.234351	2.58701e-06	4.39244e-05	620.38	204.945	2377.11	213645	1956.82	202884	12526.3	10749.4	12890.2	255227	10361.1	14417	15419.3	14772.2	192518	13290.4	10125.8	15722.5	12940.4	13262.3	14510.7	13138	16619.1	260681	302955	188677	367056	319080	443449	323990	273986	326508	332444	10865	353819	253173	321243	311253	13669.3	11631.6	11090.7	328034	268075
M446T153_2			0.59389	1.20445	2.62862e-06	4.44425e-05	446.289	153.131	8705.34	25119.8	14401.8	36610.1	58028.8	42943.1	56400.9	58716.6	64323.8	38053.6	55893.1	72130	20749.7	58177.5	57497.9	55399.5	62390.5	51354.5	93357.4	59436.4	55142.4	37248.9	43526.6	36711.5	45368	44025.6	47582	54721.2	58753.1	60001	59788	55314.1	58813.6	52943	52481.4	52825.3	59636	49572	58770.6	51931.1	61828.1
M420T171			0.207163	0.830422	2.65219e-06	4.46527e-05	420.309	170.969	9351.72	12375.5	9230.47	8213.49	4145.67	5458.82	3730.66	8614.88	6447.95	1698.21	14681.7	9928.23	14251	11842.6	7503.84	4226.17	13218.3	3464.71	10959.2	6984.54	6645.82	12203.3	4926.57	7831.59	6434.23	11096.6	5408.6	9024.88	5101.81	6381.06	12022.5	8786.97	6801.46	10275.5	5657.38	9182.58	8150.48	4518.75	10693.4	10857.4	7764.53
M527T181			0.471828	0.756024	2.75405e-06	4.61725e-05	527.252	180.952	47891.2	19203.7	56222.3	14644.3	9942.94	9976.74	12493	15920.2	15527.4	17479	18881.8	23529.3	12943.1	18384.9	15422.5	8269.84	17092.2	11679.6	14201.7	19664.5	19500.4	13615.4	12759.7	10815.7	12204	16427.3	18837	9920.72	15816.9	20536.1	3308.24	10929.3	14413.5	10102.3	20174.3	19021	21616.8	13523.8	15786.2	18322.1	13794.3
M832T172			0.272632	1.14535	2.76551e-06	4.61725e-05	831.63	172.196	18085.5	15734.6	20896	17573.7	28862.9	19994.4	9894.93	20206.1	21168.2	20640.6	24042.1	27091.8	19684.9	19000.8	28884.3	22851.1	19479.6	25051.6	24877.2	25727.3	18338.8	22451.7	18123.4	21351.1	30089.7	19055.1	23076	23817.7	28390.5	27179.6	13400.5	23544.1	23469.8	22728.6	21429	25663.8	28196.8	21771.2	22932	23676.2	24415.2
M599T180			0.524878	0.780495	2.81292e-06	4.67691e-05	599.245	179.779	51328.5	47181.3	60165.7	56317.8	53114.4	37581.6	39097.4	80308	50322.3	37371.7	24119.5	21628.1	45723	41886.6	35985.6	23894.4	60962.1	41083.1	52754.4	39307.7	21430.6	26057.8	35431	44748.3	25560	45157.6	22116.7	24021.6	31242	45912.8	15780.9	80573.2	51451.7	78463.5	28261.9	30165.3	52226.6	6462.78	52783.1	54813.9	28341.3
M383T33			0.31804	0.813891	2.86164e-06	4.73827e-05	383.363	32.817	24733.5	27574.7	24379	32076.6	28666.6	11292.7	32185.2	26628.5	32238.6	23700.5	21719.4	27244.5	13158.6	26080.9	24245.1	30826.6	24756.4	33245.1	27007.8	21216.2	28309.2	14465.1	12563.4	21618.3	31850.1	25412	32679.8	26823.4	20388.6	18982	11206.7	23798.1	34570.9	30854.4	23595.5	27917	13960.8	28608.3	22688.9	25570.1	14167.1
M342T259			0.381832	1.19205	3.00423e-06	4.95389e-05	342.182	258.706	5031.18	5276.97	7861.91	5751.46	22517.1	27427.9	27335.5	5565.91	24960	32849.4	23422.8	32910.4	5605.37	25891.1	24677.3	26313	33486.8	28691.1	25875.6	32020	36561.6	4385.82	3218.71	7012.56	3960.68	7334.99	5983.53	6087.31	5132.38	7089.76	10305.8	22464.1	6521	5847.48	6698.47	7579.94	22336.4	23884.2	25241.7	6465.88	6193.34
M491T130			0.421443	0.846212	3.02234e-06	4.96333e-05	491.368	130.011	37277	26093.8	30998.5	37118.1	41022.1	33673.1	20758.4	57847.6	30384.2	41320.5	34139.6	25084.7	34581.3	45620.4	53995.8	52573.4	43404.1	31347.9	33397.8	70037.2	37913.8	36608.9	35542.1	33715.3	52696.7	16674	37143.8	27102.9	41365.1	43210.7	59169.3	39300.9	42062	47458.6	35426.4	27630.3	41275.6	22795.2	43278.9	38980	17268.2
M502T191			0.766441	0.872981	3.26323e-06	5.33704e-05	502.325	190.573	101332	93892.8	137040	95208	139720	65281	104565	114795	131977	140708	138193	134469	69256.9	129103	145906	127892	131661	86022.2	149672	91941.5	134299	108639	139847	93411.7	118433	93221.4	63685	126503	104818	135506	279383	137152	125639	139033	151400	132122	152906	123691	127264	135617	131869
M173T224			0.140408	0.843584	3.32255e-06	5.41197e-05	173.011	223.597	3234.06	1271.66	2778.94	599.165	1000.83	5229.64	3342.18	1020.02	5194.46	3249.8	2943.8	3283.3	522.146	3903.54	2508.69	3474.6	3133.86	3560.31	4174.95	3547.02	3248.67	3631.68	2436	1629.59	2952.85	2642.93	3268.23	3609.69	1938.75	3151.57	2164.46	3047.13	3002.58	1256.61	3587.79	4355.7	3720.69	3345.22	3100.28	2890.77	2632.05
M467T129			0.473901	0.839129	3.43155e-06	5.56615e-05	467.371	129.197	57481.7	15160.6	53470.5	24115.9	18851.4	29259.3	13281.3	32423.9	19093.1	27955.9	18378.2	30141.2	28490.9	36665.5	49159.1	38364	28365.6	26375	26447.4	39992.3	26176.5	21001.7	26409.4	37706.9	31433.8	19236.6	30644.7	24670.1	30416.7	37362.2	40064.7	34559.3	18722.1	36498.1	39108.5	17081.4	49022.2	33828	41738.2	39519.8	34970.7
M644T257			0.160454	0.705726	3.47286e-06	5.58865e-05	644.158	257.373	744.217	5922.95	4987.75	7020.5	1359.34	2931.1	1174.55	9773.34	2728.47	2763.38	1378.47	2328.26	2176.99	4545.89	2632.46	768.246	4671.54	2115.12	4427.71	2091.3	1067.48	2933.08	3049.07	3377.35	590.398	4968.93	2057.68	2180.54	2931.16	4243.82	5307.72	5439.48	6968.42	7914.2	2440.88	3899.78	3701.39	1190.65	5665.38	6389.69	2999.95
M474T290			0.131176	1.13829	3.52039e-06	5.64249e-05	474.184	289.863	1333.6	10015.3	1939.5	10078.2	7248.82	6586.36	7904.88	5426.69	3515.51	3859.47	8225.78	9817.26	3622.36	7575.17	7640.28	6401.68	9974.8	6609.1	7087.22	7679.56	9032.08	10048.8	9015.37	6400.36	9196.58	8931.85	7648.29	10257.2	9045.04	6039.28	3509.12	5454.13	8000.53	4839.74	7393.54	6217.64	8582.91	8557.85	6433.19	7725.25	7458.55
M401T260			0.106319	1.17567	3.60175e-06	5.74988e-05	400.984	260.454	1328.33	1730.76	1009.57	1776.08	3849.27	2511.86	2569.38	3178.74	3967.14	5047.83	1565.13	5156.35	1748.92	3840.38	3243.18	2733.79	5297.13	3104.81	3715.44	3560.58	4724.56	1059.25	1391.88	1626.22	1221.25	1190.24	719.51	1468.38	1221.38	760.61	506.01	3559	725.09	1858.33	929.555	499.349	2325.1	2735.82	2379.41	1235.05	563.696
M389T31_2			0.366518	0.753593	3.65731e-06	5.8022e-05	389.302	31.482	31119.2	26073	21527.7	19738.1	20205.8	12883.9	15646.9	15416.1	22960.4	14315.8	26131.7	27166.3	29400.1	22993.1	27170.7	26458.6	18703.7	23936.3	35461.9	16922.6	18345	11948.9	21158.3	22435.6	23262.5	22546.8	24366.8	19985.9	20935	16180	34140.9	17153.3	13296.9	14544.9	24978.4	22662.2	22447.6	38938.9	13874	24263.6	16617.7
M269T30			0.398004	0.781341	3.66348e-06	5.8022e-05	269.246	30.429	37351.5	44626.4	24332.2	19388.7	12742.7	26490.4	24019.3	22056.6	19608.7	39108.8	47483.1	76943.3	31272.1	16937.7	23453.1	17799.3	50518.9	22279.5	40227.2	41511.4	14333.5	31326.7	27625.6	28474.4	21674.6	47942.7	35371.9	8183.97	33039.9	26726.9	34479.5	12901	33024.8	30344.7	37577.8	13972	32807.7	18597.6	28455.2	67231.4	39483.4
M360T281			0.110291	0.911859	3.68947e-06	5.82036e-05	360.029	281.242	4422.16	4934.27	4506.47	5132.45	5588.64	2560.67	5233.55	5540.94	5298.76	5502.98	4369.02	3169.54	3498.56	6010.58	3045.48	4107.47	5146.08	4206.24	4121.73	4178.62	4768.24	4895.33	5829.88	4947.55	5114.02	5803.46	4201.62	4582.92	6413.37	5457.51	5049.28	3811.88	5150.48	5749.68	4546.93	5879.19	4860.4	4652.41	4760.31	5138.15	4484.28
M279T101			0.792872	0.835978	3.78434e-06	5.94027e-05	279.23	101.186	105649	122809	135582	109391	89278.9	167631	220628	137076	131166	60397.7	110829	95670.7	168868	146146	122174	131319	238196	185666	165111	205010	105285	217878	139454	173333	178252	76119	183617	158142	205511	283783	219179	106662	185245	95668.8	190362	145737	169031	123962	171014	124414	128805
M424T171			2.21654	0.834746	3.79513e-06	5.94027e-05	424.339	170.909	584141	505368	793508	558417	502842	612036	476418	686619	562916	469608	704078	589823	602055	714640	521464	517756	663425	662654	706534	843277	648855	714335	629865	645715	525327	767409	628540	1.13546e+06	678258	730149	574324	692894	822730	613718	946348	860829	719713	441165	737317	830927	721570
M275T262			1.07518	1.2789	3.81327e-06	5.94543e-05	275.109	261.707	1179.99	16382.8	983.346	18686.7	193464	193818	173073	19267.6	155824	308290	396918	390193	20236.4	347443	340735	388691	431664	414424	266630	430551	363276	31609.5	45234.2	16174.1	23156.6	26414.4	31830.9	30487.6	18847.8	18167.5	13936.5	148644	15561.4	16456.2	16346.2	13275.9	146076	131219	137935	18886.3	13098.4
M440T201_2			0.192041	0.826567	3.98394e-06	6.18746e-05	440.31	201.198	5184.54	4784.27	13455.8	16440	5461.95	9047.24	8225.49	8187.04	14132.1	5661.59	6014.86	6969.44	8646.66	7355.33	3459.59	8546.21	7025.37	13997.8	8447.87	3290.13	7611.35	6232.48	5328.37	6640.37	11614	7793.62	6629.12	4579.59	10171.2	6843	7334.61	16089.4	7308.13	8341.66	5707.33	7706.13	6128.79	6536.55	5694.9	7750.86	8824.16
M416T27_1			0.0859663	0.761576	4.06747e-06	6.2876e-05	416.077	26.662	445.896	1700.55	1089.93	583.452	968.809	1325.81	570.571	1429.93	1308.88	494.087	1496.57	1101.77	1018.41	1329.55	1404.23	1217.71	1221.25	806.096	477.314	1887.02	282.102	1658.29	1084.31	711.686	1497.12	652.69	1563.28	735.971	1057.88	1166.22	4697.21	815.416	1343.21	927.94	787.305	665.033	906.351	1372.69	695.517	1849.52	432.624
M572T375			0.426404	1.33462	4.0798e-06	6.2876e-05	572.231	374.948	15985	18605.7	20161.9	24158.5	14805	38558.9	26214.5	15596.9	22128.3	17933.3	15133.8	23341.5	15736.4	18752.1	32337	72659.7	25668.6	34320.6	21488	29042.2	15258.4	111117	92757.4	17624.2	16332.9	17358.9	34629.5	31520	48889.8	28042.6	16318.9	63906.2	20311.8	17621.2	16061.6	25288.3	22374.8	21989	49996	21211.7	15201
M369T31			0.874904	1.17328	4.36216e-06	6.697e-05	369.349	31.4695	211109	188566	431491	197005	190295	290084	225277	295114	125882	284502	176630	155250	231142	193626	222282	169777	177842	230321	248085	300377	281227	264901	250407	218360	203577	198626	204009	171673	226138	364065	186063	239628	178854	136660	244673	354742	256851	217277	249857	238440	261636
M782T174			0.969507	1.19222	4.68711e-06	7.14116e-05	781.616	173.664	137108	197708	157202	150362	166342	186280	158993	151431	182503	158613	230506	171492	177435	123671	208317	159441	114079	129808	154916	234765	197094	204742	161771	178365	206117	239861	182314	245782	300791	163621	100504	251603	187716	152583	167085	151903	198867	184332	173137	212340	174488
M478T32			0.265273	0.843856	4.74914e-06	7.18314e-05	478.376	31.5635	10441.7	29637.4	11144	12994.8	17001.6	16392.2	16946.6	14408.1	16366.8	10523.3	25520.9	37509.2	17214.2	16106.6	19600.1	17611.6	13444	22736	15507.3	14254	12786.7	12913	19376.8	18543.1	12106.4	26835.2	21284.8	16163.9	10151.6	16682.5	31985.1	16893.4	11657.6	15508.5	12166	23094	14886.5	39363.6	14376.2	17849.2	12928.1
M165T227			0.125055	1.19668	4.75052e-06	7.18314e-05	165.065	227.167	866.544	2203.64	923.045	3789.3	4831.08	4742.09	3880.13	1275.52	3567.58	7326.91	4747.57	4715.01	2596.63	5152.46	4071.27	4813.34	5416.48	5047.43	4651.05	4566.48	4226.8	782.371	1184.06	3326.83	2213.6	2868.93	2236.31	2107.93	2765.19	1341.43	1698.82	3778.52	1601.21	1278.24	1212.23	1292.81	4257.97	4358.64	4896.47	1770.7	2234.24
M791T394			0.0781446	0.894561	4.83304e-06	7.28045e-05	791.098	394.004	2355.29	2048.39	2717.15	1984.74	1651.91	1729.24	1609.66	1689.13	2537.79	2129.01	1789.5	1663.11	1785.26	1177.39	1703.24	2029.9	1471.68	1463.16	1332.41	1550.52	1543.43	1643.84	1585.79	1878.9	1512.59	1308.15	1691.66	1573.6	1307.88	2438.42	2293.16	1998.23	1818.31	2061.52	1811.83	1550.52	1464.23	2139.19	1733.71	1538.61	1802.22
M303T254_1			0.180475	0.906499	4.9083e-06	7.36612e-05	303.063	253.98	10604.2	8800.23	12754.2	7892.54	8204.91	8047.36	11571.7	10635.4	10889.7	11171.1	8816.26	6603.37	7560.88	8057.84	7629.02	6417.06	7877.8	6579.93	6538.79	7960.05	4916.53	6833.9	8803.87	7944.31	4827.39	8433.9	8805.72	7037.97	4974.12	8854.99	10873.3	7976.07	9446.05	8380.21	7441.53	7667.47	15993.8	6055.65	6413.88	9250.21	9353.78
M369T34			0.750664	0.923591	5.46661e-06	8.1734e-05	369.168	33.581	197963	178491	161514	140664	190623	178143	225008	144077	174881	176087	177606	181268	199739	161359	165886	183240	190777	172001	189020	217912	183736	165346	196890	168611	174054	183485	206498	141433	132152	184892	163925	162393	160600	163414	162443	186801	199814	206011	182545	181433	177387
M556T34			0.507946	0.787515	5.87655e-06	8.75366e-05	556.402	34.027	53742.7	22195	72681.9	12218.5	29229.6	11632.3	14445	10678.3	31714.8	12581.7	11150.7	17013	12305.6	16278.4	19437.8	13767.7	13771.4	11813.5	29301.6	12814.6	24674.6	10978.3	21012.8	17075.8	16586.1	21295	26023.8	16046.1	15748.5	23266.4	17180.8	12130.4	13054.2	16360.2	24224.1	15452.8	21146.4	19065.8	8527.38	25209.2	16159.6
M732T30			0.553132	0.868343	6.04914e-06	8.97737e-05	732.41	30.222	72104.5	98470.8	100832	112223	91124.4	82332.4	68462.1	69663.7	85476.8	134064	74437.1	72140	72807.1	91773	113445	77094.1	76949.4	93828.2	77761.9	91898.5	70166.1	72349.1	72224.9	112649	77034.4	70402.1	58019.3	59082.5	89155.8	60313.9	26951.8	91120.8	64983.9	76619.1	68340.5	113248	123579	114668	91097.1	109248	70114
M643T375			0.196568	1.15833	6.1827e-06	9.14173e-05	643.268	374.854	4084.36	10589.1	6405.28	16355	15301.7	17231	16267.1	13646.5	13116.6	17469	20145.1	12473.4	7163.44	14923.9	20851.5	13644.1	10180.9	13281.9	14467	14693.8	11068.8	10194.3	20970	13750.3	10292.7	11297.8	9050.11	6515.93	11388.5	15182.6	13043.1	11564.1	13839.9	13100.2	9836.12	12595.9	12090.5	11620.1	11889.5	12283.6	8448.13
M812T173_1			2.39531	1.06248	6.42308e-06	9.40831e-05	811.665	172.695	5.49451e+06	4.68295e+06	4.67769e+06	5.00295e+06	4.9942e+06	5.22136e+06	4.81717e+06	5.58177e+06	4.99795e+06	5.05379e+06	4.53538e+06	5.06457e+06	5.69029e+06	4.66676e+06	4.86871e+06	5.07113e+06	4.24347e+06	5.09288e+06	4.97749e+06	4.94933e+06	4.6022e+06	5.3649e+06	4.54688e+06	5.17556e+06	5.10994e+06	4.01393e+06	4.79518e+06	4.24877e+06	5.06125e+06	5.55176e+06	5.11124e+06	5.39422e+06	5.6242e+06	5.24108e+06	6.11639e+06	5.71364e+06	5.0863e+06	5.23457e+06	4.98616e+06	5.1665e+06	5.15582e+06
M433T291			0.123923	1.13322	6.43095e-06	9.40831e-05	433.092	290.574	1205.79	7957.81	1070.58	7853.41	7524.9	5707.42	6796.51	8517.37	5077.73	5575.05	5379.11	6363.03	7120.35	5589.23	9974.77	5014.41	7473.5	8660.64	8150.96	7671.47	7661.34	5876.45	8447.63	4095.19	5145.27	7267.94	8117.35	10242.7	6757.21	6123.45	3822.11	9533.49	4704.39	6389.09	5241.88	5408.05	5529.51	6970.49	5675.08	9996.25	6690.6
M153T363			0.408241	1.09412	6.43344e-06	9.40831e-05	153.053	363.021	24262.5	56598.1	12986.7	58280.2	59782.4	62682.7	60712.2	61399.7	58449.5	55888.9	62875.5	59363.2	56093.7	62032.5	63179.7	73391.7	63162.3	64268.3	62450.6	62514.7	59286.2	65182.2	65709.9	53360.9	78398.2	57899	60418.8	58034.4	64605.7	61768.6	57368.2	61900.3	58954.3	60723.8	51619.3	56535.9	61099.9	67485.7	63096.9	61687.1	60768.4
M465T130			0.607491	0.620661	7.00674e-06	0.000101709	465.354	130.037	18368.8	21722.4	35180.1	28879.6	24661.4	24070.6	17302.5	25999.1	21205.3	36625.8	23722.9	26475.4	238554	35539.8	40102.4	34300.6	33571.4	43249.4	41220	28743.7	30875.5	24545.3	196240	227957	23271.3	142777	192285	114167	112306	208137	244226	35974.3	185082	39498.3	204216	194939	28208.3	14502.7	34493.4	22712.6	145131
M485T155			0.504472	0.507489	7.03301e-06	0.000101709	485.318	155.196	33511.1	2403.42	74913.2	2880.87	2755.77	2870.84	2709.29	3486.42	1573.48	4251.16	5127	9275.91	3144.94	8109.71	9026.73	9457.94	12834.6	8487.29	8606.1	9026.64	17717.2	9147.72	3682.03	3195.52	6949.22	7473.53	8127.04	9995.47	9431.23	8910.47	13598.5	6954.2	5083.3	4234.69	7084.88	5457.78	7239.33	2811.35	3827.51	7862.26	1468.36
M396T28			0.276927	1.40114	7.03748e-06	0.000101709	396.199	27.702	666.209	502.417	722.407	658.455	873.067	559.129	543.834	399.908	665.019	184.612	1224.72	875.853	662.14	637.2	916.125	891.259	720.666	781.784	850.368	794.821	735.015	899.437	903.394	1575.65	956.896	910.863	1162.48	933.869	312.194	611.744	851.551	730.441	837.512	448.715	689.31	670	694.777	903.779	1229.61	911.813	1200.62
M325T262			0.165853	1.20354	7.05643e-06	0.000101709	325.184	262.23	1021.86	1732.87	1036.02	1395.46	4966.16	3704.45	3954.16	1343.36	4039.7	5309.5	6392.77	8283.87	1599.35	7913.73	13314.2	5683.54	5961.71	7033.64	7195.99	6759.71	8097.28	6335.76	4841.99	1823.85	5020.38	4390.67	5224.87	6804.57	3736.25	3044.52	3083.24	5750.8	2856.05	2527.23	3909.34	3288.63	3357.89	4087.28	4715.82	4298.42	3014.75
M325T29			0.214602	0.796994	7.39541e-06	0.000106213	325.27	28.559	9644.89	16064.1	21078.1	8960.03	6408.33	8882.63	14445.3	8403.73	7232.12	1384.44	16847.8	17455.5	13135.9	10158.4	12255.3	13404.4	9858.68	13103	29453.8	6587.88	17937.6	16805.9	15085.7	12648.5	13466.6	27221.6	10694.9	17616	15157.4	14481.5	15256.2	16566.4	13828.9	22962.8	22101.9	15285.4	13224.4	12736.8	5651.57	24401	17273.4
M148T363			0.461935	1.1186	7.59106e-06	0.000108633	148.042	362.706	34453.4	76038.6	16656	68031.2	80596.8	83362.4	80126	64233.2	84643.5	83494.5	88446.1	73118.2	72454	107580	78190.6	79898.4	85440.4	81813.6	75715.8	83866.1	73751.3	72327.7	73617.8	76954.9	91642	84500.3	80886.7	81354	84514.4	75606.1	80963.3	78104.8	77950.6	78724.7	75862.6	89208.3	76321.6	81228.8	72182.1	71153.4	79594
M467T196			0.108789	0.800943	7.62958e-06	0.000108796	466.852	196.43	1645.04	3150.45	1173.48	2615.33	1328.36	1861.06	1511.41	1858.95	2289.01	2720.77	2018.43	6356.49	1440.05	3027.65	4512.63	1734.69	2754.97	1418.61	2366.74	2228.38	3526.42	2741.87	2743.21	2071.43	1408.5	3201.53	2924	2295.17	2352.44	2816.99	1830.81	1589.49	2511.41	2286.19	1983.71	3184.5	2205.44	2340.31	2417.38	2644.96	2178.09
M650T37			1.29027	1.30701	7.81812e-06	0.000111089	650.428	36.504	6133.72	18754.1	9117.53	15676.5	165036	114927	145659	20247.7	130080	142094	193770	224240	16779.6	155106	210243	192976	199805	181156	228564	193947	218461	23186.2	18961.4	19713.3	35133.7	21613.5	26044.8	22118.5	29992.4	22537.6	70562.3	175050	32311.9	12455.8	24567.1	29692.9	166978	142971	130713	19374	19974
M251T168			0.2297	0.757001	8.00556e-06	0.000113351	251.126	168.48	7156.82	5629.29	4444.42	7491.21	26890.1	14003.5	8020.16	9149.93	14804.2	26242.8	5957.75	6222.96	12459.4	4930.8	7385.48	8728.75	6895.4	15812.6	8458.63	9210.47	4816.96	4239.06	5642.76	8860.03	7520.38	4466.9	4929.95	4807.69	7093.86	3621.23	8142.34	8307.29	8097.15	6240.42	6422.14	6349.84	11901.4	4826.13	6590.72	7898.54	5639.56
M892T502			0.245986	0.56518	8.44022e-06	0.000119084	892.286	502.018	9464.25	3786.13	28421	4479.06	1362.1	944.604	1675.79	6433.84	994.71	1755.79	3040.68	2675.69	2250.32	1857.2	1941.87	2312.22	2447.18	1892.04	3110.57	2440.46	3591.99	4138.5	4989.38	3026.86	4782.94	7194.09	5976.54	5363.67	3502.15	5510.63	3419.16	1867.72	5942.2	3365.11	3468.76	5348.98	1559.45	914.138	1990.83	1895.48	3453.7
M741T31			0.804461	0.655325	8.50893e-06	0.000119633	740.544	30.6105	54023.2	200520	38989.9	233840	39861.3	31581	62962	221488	49454.6	40819.6	63167.7	78007.5	129693	63223.2	71605.4	60103.3	7605.78	66089.3	44501.1	65594.2	8096.26	182808	295152	163528	279104	241022	269262	246074	171790	179343	283658	106299	184769	225007	245251	287259	6202.35	66420.6	37801.9	282006	136650
M413T254			0.201939	0.87351	8.79455e-06	0.000123216	413.151	253.937	11215.6	7156.49	10012.1	7796.1	6720.37	5308.26	5818.02	7201.83	7731.3	7983.37	7978.17	7130.98	6355.99	7478.97	8321.77	7295.84	7035.86	7132.92	6980.25	8686.41	7615.15	6173.43	7090.34	6961.91	7794.48	6155.79	8016.05	9392.4	8065.1	7481.64	10783	7722.83	9353.8	6263.38	6630.43	7175.3	6497.4	7764.1	6943	7788.92	7776.52
M154T363_2			2.26238	1.09697	8.83652e-06	0.000123373	154.056	362.658	785385	1.65677e+06	374721	1.69704e+06	1.97947e+06	1.83942e+06	1.89469e+06	1.64585e+06	1.95949e+06	1.77076e+06	1.74795e+06	1.72498e+06	1.85949e+06	1.69654e+06	1.70437e+06	2.04021e+06	1.56932e+06	1.76518e+06	1.7567e+06	1.62949e+06	1.6627e+06	1.85902e+06	1.87148e+06	1.78177e+06	2.19634e+06	1.6404e+06	1.76358e+06	1.70647e+06	1.80358e+06	1.70734e+06	1.79922e+06	1.6882e+06	1.84918e+06	1.80098e+06	1.72663e+06	1.74203e+06	1.85022e+06	2.02217e+06	1.93784e+06	1.58553e+06	1.74992e+06
M247T346			0.160684	1.17642	9.05705e-06	0.000126013	247.002	345.967	6018.73	12119.9	8164.74	10339.2	20504.9	21388	16384.1	9372.42	13887.4	15280.4	12071.4	8669.39	12949.1	8634.64	10063.1	16347.9	12912.2	18689.2	16471.2	11721.7	14250.3	12515.8	6277.9	20946.1	12124.1	7695.98	15679.9	10889.5	13921.8	9804.17	11639.6	10166.9	8121.46	6516.76	12389.8	12767.4	11025.9	11907.3	12725.2	12094.5	6292.22
M695T333			0.362701	0.709453	9.13258e-06	0.000126624	694.983	333.072	6541.29	15386.8	8722.25	11682.9	8891.83	3763.35	8884.33	12091.9	11192.7	10209.5	3794	3382.33	5685.29	10314.5	5411.55	4136.67	6386.1	3698.97	5267.26	5376.63	3124.83	5609.9	5205.55	17454.8	6748.94	5133.61	5587.75	4798.2	2594.26	5687.83	21589.1	7416.46	4749.89	2246.56	7773.31	4168.17	6020.03	14676.9	3811.59	4318.1	11251
M799T154_1			1.09179	1.33652	9.24956e-06	0.000127803	798.558	153.713	82390.2	98882.1	117505	108440	135789	95843.3	103021	98281.6	102261	98122.9	125981	109037	141161	162688	132598	103197	172301	129238	71747	210566	61908.7	128134	79669.3	134770	85608.9	136170	102544	68334.7	116698	110551	101498	111048	126952	126240	106961	105083	130448	115148	115917	130180	139110
M543T188			0.373538	0.910118	9.47107e-06	0.000130073	542.645	187.52	30057.9	47918.2	46349.2	35011.5	23636.8	31282.8	28971.7	37170.8	35491.6	31670.3	42350.2	29964.2	46537.8	43602.9	34291.2	29553.7	36913.5	41803.1	25284.5	27595.7	28092	42775.9	36637.6	31517.1	39234	35410.4	45078.9	18912.5	41378.6	38338.2	30132.2	38666.1	29686.4	45245.2	50222.1	29779.2	38877.8	23422.9	45694.2	38630.9	33026.5
M401T258			0.17169	0.805768	9.47875e-06	0.000130073	401.239	257.999	4178.93	7125.16	5532.15	6971.7	9772.2	10563.3	11785.1	6657.79	7992.77	11559.2	12582.2	12487.4	4465.77	8827.78	5323.9	9098.67	9569.69	10817.3	8983.66	13835.2	11928.1	7447.09	7328.27	5677	6276.72	5794.19	7109.83	7315.01	6121.45	5529.11	7946.83	7543.6	6601.3	5694.19	5555.27	6212.61	11737.5	8963.02	8214.59	4909.67	4785.8
M805T212			1.21642	0.0838654	9.60494e-06	0.000131355	805.488	211.698	3482.67	498788	5631.58	598930	18566.5	18192.2	24089.6	609124	24472.3	26842.9	34032.3	28278.6	788196	30630.4	23155.7	12985	32666.8	24944.4	18007.2	27729.6	37078.2	55629.1	81453.8	538729	70646.4	824113	102193	54100.1	649041	756917	278920	13411.2	1.02938e+06	617738	792855	71921.4	19067.6	16738.9	13104.4	805854	713972
M249T31			0.319859	0.779658	9.64448e-06	0.000131447	249.183	31.186	16264.5	10890.7	7482.13	13748.1	19030.8	16092.6	16943.4	7984.88	13080.1	14711.2	16625.2	18530.4	16010.2	24758.2	16059.9	14840.7	11480.2	18018.8	21361.5	8426.97	20360.1	10808.1	13802.4	14102.2	13258.2	12492.6	15960.8	6705.1	11829.2	7488.09	39024	11654.2	6720.2	19812.2	12051.9	14368.6	10241.1	25480	10705.5	13621.8	9908.96
M767T145			0.359754	1.16398	9.86471e-06	0.000133993	766.532	144.73	40345.5	87604.5	49291.2	52068.2	58780.6	33433	26683.3	46705.3	37196.2	37456.7	53009.1	91375.2	45670.5	44056.3	39389.7	52981.8	44018.8	31670.2	62838	37285.2	30725	41919.5	23362.7	55072.6	37738.3	94912.1	64993.7	88778.4	41548.1	51624.5	47218.7	41928.7	45466.3	57432.6	42095.6	47743.5	52524.8	53247.6	35033.6	67459	58165.2
M673T30			0.453416	0.743955	1.00302e-05	0.000135781	672.518	30.34	79618.6	69818.1	13939.8	59225.2	30834	21103	10290.3	82587.9	11713.8	34348	14816.6	14810.7	61077.7	17156.5	14525.7	21215.2	9605.03	19138.8	17580.6	9629.12	15572	53600	56174.9	56692.3	70328.7	51635.4	49659.7	7207.25	40834.7	52180.1	25496.5	10338.2	70291.6	71433.5	64078.1	79719.9	16346.3	11280.7	15421.4	86286.1	7021.24
M508T180			1.0059	0.87012	1.01414e-05	0.000136823	508.372	180.306	183299	243316	261802	209173	211293	214426	223740	281093	209827	141099	157201	135503	200418	219701	190586	170535	173929	221253	222253	162978	167979	226514	225743	132552	202156	226804	225675	176897	214438	178538	455057	238761	164865	203158	181438	236310	157844	219766	187218	305730	180633
M445T153			1.81347	1.21293	1.02789e-05	0.000138213	445.286	153.099	33295.9	181433	45499.9	259000	493716	326190	483829	391408	493922	435115	532969	675211	183591	461855	439664	455315	547538	480663	861142	519641	491856	420449	438349	242598	439007	438746	437488	458215	500237	459405	446680	470385	467280	376592	495743	447957	486350	495148	450216	525542	441586
M504T189			0.607713	0.918971	1.03676e-05	0.00013894	504.341	189.22	30195.4	131680	149093	109067	127477	82587	110855	114515	96260.5	120198	93146	101177	91259.4	92580.1	125947	138319	135674	151398	161980	132765	148583	89866.7	141278	113146	140288	105051	131348	155114	144352	122826	158390	134682	75528.4	134503	141837	78049.2	142580	134863	177641	107759	92243.5
M625T30_2			0.56452	0.856508	1.05939e-05	0.000141499	625.406	30.26	57719.4	105996	118384	147095	93964.4	70435.2	56509.2	59277.7	82415.3	94103.2	57839.5	58080.8	55999.4	111450	82629.8	53168.2	64658.8	117932	89906.2	122736	78785.5	107663	69037.5	119238	57424.5	62455	63788.9	67352.7	109823	58309.6	20529.2	87468.8	55166.1	58152.8	66204.2	131502	123641	107066	100273	86767.5	64466.3
M419T32_2			0.417612	0.784943	1.08388e-05	0.000144151	419.352	32.174	34325.9	46581	46191.4	43895.4	27648	40724	32472.8	20031.5	71791.4	38826.1	48850.4	26882.6	14282.1	32796.7	73765.3	46615.4	16914	29948.7	43659.7	35953	36073.3	48397.7	45913.7	35453.5	45786	20203.5	37835.3	38845.2	11844.4	15241.8	40111	27927.3	32807	19555.5	22340.5	26550.5	25777.6	77131.5	64746.7	19150.7	19991.5
M267T254			0.10047	1.12731	1.08644e-05	0.000144151	267.027	253.543	1546.21	5623.09	4912.58	5415.24	3328.34	7019.59	2829.91	3564.5	3322.86	3493.48	4688.19	2982.09	3612.55	2296.43	1226.75	3550.81	4173.99	4800.99	5126.03	4412.67	5870.84	4467.77	5211.2	4209.48	3148.05	6038.32	3682.86	7846.47	3100.38	4964.29	1757.71	3906.01	5212.59	3251.56	4803.9	5974.28	3689.2	5965.95	5832.62	6572.76	4368.88
M850T215_1			1.01966	0.0980729	1.09547e-05	0.000144869	849.514	215.412	2155.71	300620	2240.74	407464	9232.6	10737.9	12930.8	359452	15815.7	20921.5	19533.6	15602.1	509685	12195.7	13745.4	8594	11653.8	12853.6	9956.71	12648.2	33371.4	416858	51942	305275	33394.1	530784	516114	34729.7	267003	46580.2	736684	9799.73	668108	362285	348326	37497.2	10107.8	10945.4	9469.66	519471	316500
M159T254			0.401268	0.923631	1.11354e-05	0.000146774	159.09	254.329	37802.6	43264.4	34668.2	44385.2	38750.2	44684.9	46822.9	41595.4	39055.2	40401.7	39370.1	39788.2	51252.5	37353.3	41069.1	43669.7	35613.4	38979.7	44863.3	36146	36217.9	37857.5	45324.8	41988.7	42392.3	44122.5	39306.5	38544.5	41737.9	42050.7	52172	39263.2	40008.7	42692.2	38626.6	45000.6	36204.2	42949.1	42820.9	40339.7	41501.4
M775T157			1.01094	1.20355	1.18353e-05	0.000154769	774.56	157.33	236621	195305	241476	297029	258522	228344	248227	233909	268822	255768	227449	317460	235316	203271	239840	277516	206022	220905	239173	285684	240731	226559	210210	264973	231628	263210	266743	233470	292406	198352	142385	246047	312808	206655	272674	233748	289770	225957	273015	254782	271971
M542T189			1.18342	0.83376	1.18578e-05	0.000154769	542.319	189.381	254750	355619	266974	368442	474114	295288	337776	274547	327619	301945	371826	447606	327453	308074	371504	185621	207073	628667	299266	358891	134816	352958	270604	275036	289245	376779	264398	117016	553078	315691	183284	343855	196821	309274	391972	287407	296240	339423	365190	318008	304260
M548T32			0.181832	1.16166	1.23683e-05	0.000160909	548.477	31.637	12557.5	15524.4	18947.3	26739	12201.7	26090	22635.6	32188.1	17840.5	11108.6	17713	25942.1	10393.6	22393.9	36260.8	13179.1	12159.5	9021.86	20128.7	15309.7	17437.4	13850.9	16893	12223.3	24003.3	31038.4	16358.7	16619.7	23597.5	22568.1	14257.7	17395.6	12249.4	18969.4	14015.1	27502.1	8674.17	23209.3	11637.2	20676.2	19368.6
M730T176			2.54033	1.11184	1.24918e-05	0.000161989	729.587	175.828	4.13646e+06	3.95288e+06	4.04751e+06	3.98738e+06	4.19349e+06	3.88999e+06	4.18933e+06	3.85769e+06	4.31914e+06	4.07338e+06	4.11471e+06	6.1132e+06	5.31868e+06	3.77658e+06	3.84337e+06	3.78018e+06	3.70016e+06	4.07212e+06	4.14357e+06	4.2489e+06	4.16467e+06	4.8605e+06	3.86787e+06	4.32196e+06	4.28307e+06	3.95044e+06	4.89949e+06	3.71119e+06	4.04042e+06	4.90846e+06	2.17275e+06	7.86171e+06	4.33208e+06	4.15249e+06	5.66094e+06	4.52888e+06	7.39919e+06	4.40379e+06	3.87951e+06	5.81779e+06	4.36093e+06
M343T342			0.388186	0.924873	1.28954e-05	0.000166684	343.063	342.377	46605.6	55385.4	48970.7	57267.8	53635	55415.9	54955	47398.3	47452.4	50933.7	60129.7	56093.5	58886.5	58570.7	58341.5	55632.4	52471.4	60407.2	59998.5	68628.4	61413.1	48281	61542.6	58418.1	62471.4	50562.4	64193.9	64058.6	53910.1	53020.8	102322	77756.3	50361.7	50314.2	62065.1	54596.1	56943.8	58300.7	56460.7	69585.7	57679.5
M831T138			0.879321	0.918559	1.30569e-05	0.000168229	830.563	138.292	242757	554815	320726	330845	295719	262462	261143	290384	275074	273593	295710	348240	267723	260397	335459	237943	278516	304362	295854	246616	207400	288316	244455	238563	301528	374696	280580	249753	435990	317884	185691	281801	209343	251656	269782	271428	274976	260405	270373	332276	271974
M638T292			0.881263	0.166257	1.32497e-05	0.000170166	638.351	291.824	83016.9	6937.97	195822	17040.6	2850.12	3113.9	3479.39	21408.6	2114.19	3912.97	2289.36	2268.09	14991.2	2815.75	4020.67	1552.23	5825.85	4172.88	1936.39	2442.09	2541.4	18419.5	16509.7	13382.2	13820.1	23011.6	20607.1	18700.4	19144.3	21286.2	14542.2	1462.22	29674	17929.7	22212.4	14627.2	3195.53	1868.25	3376.12	17437.7	19627.2
M859T38			0.617251	0.850177	1.36882e-05	0.000175235	858.594	37.739	83434.9	107072	94766.8	65783.2	43681	48291.9	34126.5	82730.5	41121.4	50239.3	66273	63952.3	48722.5	58758.3	69886.6	59458.5	59859.4	45415.3	77293.5	58246.4	55637.4	76332.1	63328.5	56715.3	96666.4	125080	113919	94393.7	131046	67633.7	95845.8	66478.6	72477.7	66899.1	88952.1	124970	50452.4	39475.3	54170.9	109227	93516.3
M179T343			0.394496	0.938349	1.39229e-05	0.000177672	179.058	342.931	62778.3	72615.1	48697.8	67765.7	52153.4	70949.9	58684	55370.6	75927.2	66244.6	77662.7	69252.9	63011.4	85817.2	87758.5	75298.4	71936.2	77914.1	77190.3	84917.1	80984.6	70022.6	80821	64714.9	67260.2	72399.5	109310	80380	68667.3	72409	85515.8	77457.8	75983.6	57773.9	67599.5	65345.6	70250.5	67415	78900.2	77249.2	61350.1
M617T130			0.411007	0.818681	1.40046e-05	0.000178147	617.471	129.887	32895.9	10965.5	35894.7	33813.1	41589.3	34174.6	30542.1	29267.4	11234.6	23114.1	38516.1	38194.5	39937.1	57444.6	42610.8	41447.6	39456.6	38864.3	24144.4	28855	37383.4	31206.4	33667.6	37666.3	24108.7	16002.7	22908.5	42977.5	37982.7	33897.7	45923.8	28201.1	18051.1	28436.4	32142.8	39283.3	25951.8	31996.8	25961.8	32385.5	51052.8
M261T31_1			0.886317	1.28475	1.43706e-05	0.000182205	261.147	30.51	26112.4	27335.1	20604	20484.9	28027	12724.8	4773.6	17565.3	22151.2	14959.3	33664.7	32104	15469.5	25601.5	23040	22665.4	26692.2	20915.2	22792.7	24909.8	13128.2	18240	20688.5	19942.4	21537.3	42697.9	4575.62	26698.8	23185.4	17134.5	5826.43	4101.6	21721.4	15385.9	29121.9	25216.1	14875	27095.1	20824.3	28106.3	24558.1
M336T370			0.196532	0.940404	1.44396e-05	0.000182205	336.122	369.696	7804.57	14539.6	17388.9	18317.5	16433.6	12638.1	19734.7	18729.1	17790.9	14061.3	21157.2	18201.8	17157.1	20131.6	20300	19362	18901.5	20525.3	18621.8	21571.7	19074.9	19906.7	22107.1	17052.9	17773.3	19385.6	25651.2	19385.8	19100.1	19074.3	17467.7	16437.3	19844	18411	16202.1	19883.9	18516.8	17174.1	18624	19775.8	19616.6
M601T290_1			0.094162	1.12314	1.446e-05	0.000182205	601.13	290.114	7013.28	4546.39	2586.03	4557.22	3438.8	5036.47	3897.33	4575.31	5342.68	3273.36	4120.92	3344.47	4972.35	4237.21	1784.46	4501.5	5629.26	3277.99	4212.78	4686.18	2654.48	4680.53	6062.6	3411.34	4655.92	3094.78	4401.31	5913.14	2519.73	3738.27	2599.78	3195.47	4513.35	4377.18	5050.46	4227.05	3541.89	6549.13	4875.02	4768.65	3292.22
M818T173			0.191789	1.09807	1.45505e-05	0.000182771	817.695	173.338	23402	21847	28727	20885.4	27363.4	24991.7	19506.3	23886.7	22657.5	22906.8	13607	19363.6	27058.4	19900.2	25852.8	28190.5	28959.1	23431.5	16759.3	19994.7	20245	18577.8	16660.1	34457.7	20195.1	18420.8	14243.6	21163	21402.6	21435.5	11420.7	29102.6	21017.7	30890.1	22258	18550.7	20468.3	29648.6	25908.7	19020.9	20820.3
M753T225			0.249067	0.474046	1.4969e-05	0.000187113	753.001	225.062	2415.94	24428.5	1171.65	27444	2665.38	1012.99	3962.78	12941.6	3600.8	2232.75	3234.08	3443.94	19884.1	3515.81	3454.37	2657.92	2583.83	2397.72	3636.66	3670.92	2345.89	843.006	1748.35	21091.7	31118	34810.7	1956.17	43553.4	15116.6	45565	18552.2	1884.72	52604	34553.1	42391.3	43627.6	2491.37	2638.62	2329.17	47376.3	22556
M721T370			0.238739	0.920283	1.49896e-05	0.000187113	721.224	369.637	9589.59	14781	11263	14514.2	14193.8	14886.2	14272.9	13366.6	15686.7	15114.4	16829.8	13478.6	14348.4	13383.5	13796.8	13257.8	14443.8	14697.5	17284.7	14241.4	14217.9	11988	14896.6	13447.5	16396.8	15407.1	14578.5	13839.8	14583.2	15663.1	16044.8	14875.8	14612.1	14508.4	15787.7	15873.7	15546.9	15366.4	13757.2	15459.3	13758
M280T33			0.449084	0.773371	1.51804e-05	0.000188906	280.262	33.278	33501.5	88117.4	29895.2	49539.1	37704	61356.4	59467.3	24998.8	119498	18793.2	50012.4	52632.9	44579.8	49115.2	59725.6	41323.5	45456.7	65132.6	40361.9	35305.3	58030.5	22023.7	46314.5	23984.2	62587	36002.2	27909.7	5357.5	26749	29023.8	181289	58664.4	63103	55431.4	37072.7	34033.4	75370	48314.7	54977.4	72075.4	100667
M416T381			0.131865	1.13029	1.54124e-05	0.000191199	416.114	381.036	2818.12	6509.69	496.848	7120.03	6518.29	5429.81	8465.51	7043.09	4055.51	6057.11	5729.57	4201.78	5751.5	4625.38	7134.76	4197.72	6480.77	5762.66	5587.06	5139.15	6014.71	3159.09	5734.04	5640.02	4525.36	6555.18	5104.14	6639.26	6353.3	7093.89	7436.83	6599.39	7574.71	7263.18	7557.95	7082.01	5679.94	7095.41	8787.64	6203.15	8432.35
M109T33			0.289753	0.849168	1.55884e-05	0.000192786	109.1	32.695	24760.6	27633.1	13307.8	17613.2	14359.2	12445.9	17064.7	16606.5	25460	14330.3	18722.5	19247.7	20766.2	18058.4	28976.7	19513.7	14239.2	29085.7	35224.6	14616.2	25987.7	13805.4	27986.4	21603.9	16697.5	13265.9	25808.7	15852.7	14592.7	14246.7	40321	14745.5	13332.8	13795	12685.1	11241.5	13528.9	31644.7	8108.79	22740.6	13992.7
M685T30_2			0.319948	0.860045	1.56376e-05	0.0001928	685.432	29.752	32484.3	14861.6	17620.4	20626.5	29416.9	19941	18858.7	16782	30631.9	28546.8	10052.3	13467.3	15400.2	12196.5	12072	17810.1	13932.4	13758.1	16316	13246.3	20290.6	16844.6	17085.9	29518.3	19479.8	11632.9	14728.4	14311.5	17379	12601.8	10768.1	17642.5	13391.9	17697.2	9373.03	22648	20761.7	27658.7	13607.2	16875.8	14737.5
M355T397			0.276636	0.774944	1.60002e-05	0.000196664	355.071	396.505	6580.81	4893.84	8464.57	5942.37	4463.18	6346.72	4864.99	7387.71	4790.24	5599.64	6739.07	7041.31	7698.98	20165	7135.92	7864.92	7784.71	9005.04	8074.69	10102.1	14582.3	6240.2	5258.87	5374.56	6287.62	9136.11	16325.6	6027.09	6252	5944.09	6607.45	6157.06	12660.9	4947.83	6259.41	4451.73	8542.54	6416.9	7611.17	5701.55	5978.39
M576T202			0.554585	0.451916	1.69389e-05	0.000207567	576.354	202.419	1323.02	81086.5	1145.42	77691.7	14749.6	11253.9	15316.6	108715	13258.7	16194.3	21338.4	20034.7	60047.8	17256.1	13641.7	15901.4	18800.3	16682.6	17370.2	18091.4	19203.2	138405	149772	86997.7	187332	203991	251412	187050	163523	14464.2	191503	14762.3	224164	97081.1	195596	195587	15593.1	12569.5	14669.6	206917	173076
M491T305_2			0.347337	0.798911	1.70206e-05	0.000207931	490.88	304.552	6296.21	12534.5	12635.9	11073.6	9872.96	6024.78	7211.54	11726.8	10799	8528.54	10651.5	10799.9	6807.9	13018.1	11042.5	12192.3	9655.85	9915.54	13784.6	11285.7	12197.7	10582.5	12844.7	10559.7	11725.4	12606.6	10619.6	9408.26	12312.9	11313.4	10305.4	10499	11516.1	10195.3	10607.8	10195.3	11200.4	13680.2	9787.54	14883.8	12557.3
M578T33			1.29383	1.25953	1.75504e-05	0.000213753	578.263	33.374	947.936	3725.57	3136.73	1702.94	274214	206321	271763	1252.06	222844	236537	239502	299989	1786.6	233466	207735	255258	214796	274652	319159	251068	313584	8098.3	3175.12	2437.17	3231.92	4279.97	1117.18	4979.43	9073.32	971.775	3910.75	201537	1402.88	954.944	2766.53	7083.97	283954	197268	227003	9327.81	1451.11
M256T28			0.120534	0.74849	1.78128e-05	0.00021629	256.212	27.7175	1979.09	1398.45	3259.91	1573.12	1341.34	2956.65	1121.31	2851.98	1867.62	951.274	2690.17	2597.97	2981.52	3051.23	2149.36	1729.09	1589.16	1001.6	5709.01	10158.3	448.66	5781.14	13273.8	1895.51	1028.54	2908.37	7621.53	770.868	1729.65	2062.71	3473.59	1135.28	5663.05	3548.76	3460.65	3325.33	5378.76	1014.91	3667.77	5702.66	5962.83
M128T30			0.150745	1.22633	1.78988e-05	0.000216678	128.061	29.5825	3224.23	3697.66	3120.27	2332.19	2913.79	1228.29	992.617	2000.62	1877.83	727.363	2940.13	2395.57	1107.1	5781.04	3063.2	3050.06	2839.44	3508.23	4098.93	3980.98	2623.33	4633.76	1229.79	1054.6	835.695	3637.82	3323.57	2219.7	928.629	1285.97	6281.87	2004.36	1272.45	732.863	1940.11	4294.62	1234.58	4691.03	2498.15	2374.25	1047.64
M320T253			0.0985226	1.09294	1.80373e-05	0.000217697	320.01	253.109	7388.2	9728.86	7162.36	7694.39	11448.9	7799.95	12355.9	10611.6	7259.12	10040.2	7829.89	8729.11	8234.44	9163.24	7632.02	7487.12	8245	8567.18	8002.63	9056.26	8638.89	9811.21	7898.92	7503.17	7482.34	8405.17	11154.9	11320	7729.1	10554.3	4975.7	8498.15	8357.47	8029.05	7231.34	7474.55	8866.58	6704.58	8586.24	8219.61	9367.73
M758T175			1.01384	1.07165	1.81782e-05	0.000218282	757.618	174.669	1.37039e+06	1.16338e+06	1.55069e+06	1.43094e+06	1.54069e+06	1.1716e+06	1.49624e+06	1.22835e+06	1.46686e+06	1.10482e+06	1.38954e+06	1.39787e+06	1.59091e+06	1.28506e+06	1.79448e+06	1.38113e+06	1.26461e+06	1.14922e+06	1.35886e+06	1.50208e+06	1.27471e+06	1.33835e+06	1.1706e+06	1.44906e+06	1.57108e+06	1.30554e+06	1.41175e+06	1.16811e+06	1.35197e+06	1.54831e+06	1.13445e+06	1.52704e+06	1.44145e+06	1.45793e+06	1.60782e+06	1.31331e+06	1.71616e+06	1.27857e+06	1.29076e+06	1.37438e+06	1.36546e+06
M240T214			0.235577	0.755453	1.81947e-05	0.000218282	240.101	214.488	12385	6967.54	4536.73	15901.9	9728.34	14357.3	12693.5	10960.7	21909	6337.04	6841.6	7264.4	8992.97	17046.3	8024.63	5800.03	8135.42	9737.25	11857.5	7611.05	18366.7	2412.08	3211.65	5720.27	3708.64	5289.16	2829.16	5568.97	8316.78	3309.14	12587.5	6754.57	2249.75	12212.5	2261.14	3587.77	9159.29	8152.89	19381.1	2349.82	3326.53
M509T289			0.192553	0.856025	1.86965e-05	0.000223632	509.199	289.139	8242.31	13094.6	7517.88	12840.3	11010	10293.1	7851.87	18659.1	10713.2	9643.64	7674.15	7237.75	8376.32	17410.4	13977.6	7379.66	17625	11360.6	16034	14507.3	9306.21	10214.6	11214.5	9504.37	7263.54	15101.1	8975.97	10503	18267.7	16001.5	5070.16	22338.2	15550.1	12797.1	15508.6	13234.7	14024.8	6504.76	18127.9	18188.2	11731.5
M655T207			0.384061	0.321926	1.88268e-05	0.000224521	655.348	207.224	2455.19	90268.9	2044.9	84082.5	6230.61	3715.95	5610.29	27195	6277.82	6570.34	7438.22	5306.98	11550.6	4770.67	2354.79	5043.62	5767.86	5079.27	6679.03	6881.84	6554.06	82550.6	80444.3	83768.5	102946	103207	81411	137643	75656.8	32916.8	8933.32	2189.78	120366	28139.7	59372.6	64359.4	5918.89	3223.27	4250.33	70155.9	34626.9
M834T172			0.309102	1.08943	1.94205e-05	0.000230777	833.645	172.095	57612	65227.7	65527.1	46832.7	57173.9	56281.3	55517.6	45290	52574	48605.4	61399.5	59587.3	59682.8	66314.6	76649.7	58726.1	61551.5	85555.9	63860.2	70166.4	49943.1	64018.9	68884.4	53676	64886.3	61968.3	66811.2	66990.9	65892.7	58851.9	87120.4	64384.9	62569.4	61022.2	69010.5	69417.5	70755.3	62542.6	69671.5	62573.6	56959.4
M501T197			0.200196	0.803017	1.94666e-05	0.000230777	501.275	196.954	3882.4	9754.51	4522.27	14298.1	4409.72	3957.24	5013.6	15804.6	7060.73	3166.62	5347.98	15038.5	5926.72	5484.04	9836.84	4634.5	8384.44	4967.48	10879.9	6221.72	6227.79	15881.7	13758.1	10601.5	15912.7	20833.7	21949.6	18638.5	14912.3	17866.6	16439.6	7811.28	26307	9995.96	17511.4	16906.2	6796.74	5946.32	3266.39	18850.7	22303.1
M526T207			0.10079	0.802632	1.96696e-05	0.000232496	526.346	207.161	1702.01	4529.52	2069.93	3798.96	2002.83	1076.89	3740.14	2009.99	2125.17	3019.57	1510.15	813.713	4418.48	1566.21	2297.62	2745.68	1551.73	1205.1	2567.19	885.695	3107.27	835.765	4247.93	4033.68	3909.85	3956.96	3626.5	3919.77	1290.11	3570.98	4402.89	881.902	4808.47	3012.36	4603.16	3762.01	2151.29	1156.55	3250.25	1276.71	1696.3
M355T34_1			0.887549	1.21091	1.98317e-05	0.000233722	355.068	33.992	107111	2895.9	134773	4314.9	146858	122657	158717	5701.88	117582	107359	251721	252649	3359.65	208509	167076	172312	236049	224643	248765	220463	145962	7033.28	4490.39	2282.47	4303.93	3028.68	5008.72	6142.54	5727.95	3055.17	6715.1	136025	4187.7	2673.93	3858.84	4101.8	144102	140132	139112	1178.23	6375.46
M747T281			0.456837	0.312833	2.008e-05	0.000235954	747.111	280.76	32343.6	3085.25	54608.8	3028.63	1121.34	2025.84	1917.5	2755.82	2936.09	2857.02	1301.64	1107.5	2553.13	1449.16	1254.58	1099.79	1283.13	1415.14	1306.45	1285.1	1374.8	6269.33	1424.57	2931.5	3700.65	1352.5	3755.67	1427.37	1544.68	6071.57	3058.99	1441.65	2087.21	2141.78	1814.38	1317.85	1354.76	2259.12	1821.53	5963.44	2019
M576T289			0.0755304	1.11956	2.02085e-05	0.000236771	576.271	289.318	1420.21	5793.88	959.576	6632.29	3472.58	3804.7	4174.78	4125.65	2284.69	5684.68	3890.88	2619.27	4027.12	4012.59	4549.39	3981.26	4606.08	4535	2715.53	3823.27	5297.66	4843.33	4633.21	4580.15	4632.52	4757.41	3806.72	4229.44	4726.13	4776.28	11335.7	4385.1	4522.77	6104.75	4130.32	4263.15	3912.34	4728.97	4593.01	4950.39	4522.81
M643T256			0.156654	0.71961	2.1356e-05	0.000249485	643.154	256.343	516.102	4610.26	6455.37	4895.45	1358.79	3491.98	1707.67	10380.8	2952.2	1913.05	2281.68	2774.18	2583.53	6477.15	2667.36	2036.09	3715.9	3538.24	5880.85	2011.77	2109.97	2561.81	2677.85	1904.35	2336.42	4661.91	1827.58	4627.5	4163	3134.65	5762.58	4526.18	5372.62	5229.56	4574.54	4458.92	4700.69	1224.74	6452.78	7118.65	2878.27
M297T129			0.465998	0.821763	2.20888e-05	0.000257296	297.241	128.822	32558.8	11636.9	48656.3	39042.6	34311.5	41563	27627.9	47552.2	20514.6	30599.7	47748.3	50956.8	44305.9	45049	40145	51099.9	87263	78769.5	49133.7	41853.9	18970	58617.4	42103.6	55194.2	45266.5	37763.9	49604.9	51941.6	27115	54004	55836.2	35675.6	38059.8	32231.6	20780.1	44467.3	43781.1	36552.6	45776.3	21034.2	50356.9
M368T28			0.530109	0.7343	2.2298e-05	0.00025898	368.147	27.57	18714.1	40644.5	53566.7	26741.7	48416.3	42298.5	35004.4	43466.5	46865.4	21223.4	53632	40053.1	30649.3	54313.1	44204.2	46421.7	51685.8	47915.9	11824.2	123578	5308.73	42310	14253.5	24188.5	17088.3	43834.7	42712.7	16372.2	42164.7	53751.1	120457	43754.4	23168.9	15568.9	44025	48327.4	19373.4	55392.5	13349.3	56259.3	8923.15
M841T139			0.316794	1.10111	2.24266e-05	0.000259721	840.634	138.861	84461.2	81786.9	96022.9	109320	83483	102734	72301.7	99113.3	82779.9	162074	76790.2	133655	67669.6	83063.1	107739	88313.6	93797	108738	91954.9	104950	94243.6	112685	132499	89588.9	118611	146567	91738.8	97927.4	104233	88225.3	86207.1	99340.8	87495.1	121808	85004.1	90030.8	84556.1	88165.1	88131.8	96186.8	87395.6
M353T32_2			0.363516	0.789092	2.26809e-05	0.000261909	353.266	32.395	22053.7	108792	22741.3	27849	19916.3	18948.7	19958.9	22804.1	16677.1	32187.1	52993.1	31266.1	20544.1	18683.8	26302.1	18402.9	43356.1	63031.2	91104.4	39563.4	60720.3	13442.5	96403.8	26508.3	15882.7	61441	95389.5	21202.7	16666.2	25879.8	20982.9	58697	8314.04	17752	31911.9	28875.5	42850.8	31947.4	14878.5	27732.5	80252.3
M254T279			0.579529	0.958023	2.32922e-05	0.000268195	254.039	279.029	135282	132171	130529	140386	109757	121625	127974	143139	132494	115598	131855	127782	130470	131192	133486	138097	131902	131765	127168	135792	130128	132624	141433	141965	136403	135202	155831	128634	134101	138020	227022	129493	142894	135891	136230	142657	147522	140865	148099	143631	136872
M283T33_2			0.44541	0.762397	2.41485e-05	0.000277258	283.281	32.8885	22307.7	99642.7	32182.1	34072.5	25766.2	37816.6	40601.3	72210.5	48879.7	26286.7	32459.6	31292.1	54225.7	47939.2	43518.1	56151	27337.9	67670.6	33515.3	33742.7	26350.4	130.455	92590.3	58413.9	88598.6	74184.2	115416	62587.8	51403.8	64831.5	81843.1	28892.4	79675.3	88592.8	114114	88386.8	64499.6	22277.8	36774.7	117056	100118
M461T30			0.422919	1.2753	2.51507e-05	0.000287939	461.289	30.193	4706.08	1393.99	12171.5	2946.34	11321.7	4132.67	10684.2	6534.2	8047.92	11282.3	29098.5	16211.9	3546.94	14902	6836.87	9915.76	18007.5	8216.63	14237.8	13876.5	22997	5481.08	3558.36	7556.59	7602	33172.9	5321.56	6982.27	1918.51	9713.71	9830.11	17587.6	7136.04	5825.29	6643.06	2546.8	1557.82	10712.3	13272.8	8112.14	11261.1
M207T32			0.255025	1.30002	2.57933e-05	0.000294455	207.101	31.77	5938.95	5804.39	3081.88	7556.12	9850.02	8634.08	10109.6	1048.68	7502.75	6631.52	16683	13301.3	720.96	14089.6	11144.5	10545.4	12387.8	9107.76	11392.7	7055.43	6822.58	1295.25	4497.52	5299.09	975.104	680.894	1203.66	3681.68	4976.12	3128.26	2114.15	10605.1	661.028	5067.75	3746.81	1205.9	6538	9576.43	190.545	1524.12	3693.71
M515T305			0.254411	0.705767	2.61453e-05	0.000297626	514.837	304.769	2042.51	4585.12	5076.26	4643.37	5197.74	4010.55	4333.78	4680.11	4218.4	3857.07	3552.71	4047.33	484.656	2328.97	1664.76	5025.88	3156.99	2891.31	3370.68	2105.14	3516.29	3602.69	4049.78	3343.71	3942.61	3501.48	2593.54	2452.05	3607.13	3814.09	4718.51	3148.19	3522.7	1308.55	3891.53	3856.67	4485.73	2873.59	5233.03	3034.66	4255.55
M277T129			0.428601	0.865064	2.63099e-05	0.000298651	277.215	128.704	43386.3	40555.9	58177.3	40040.3	41369	35542.2	26448.3	63830	31137	38352.6	44942.4	40102.9	57848.2	47216.4	56906.2	51481	59937.4	61326.5	44708.1	57253.5	42898.1	32648.4	51978.5	54348.1	44145.6	51766.7	57848.3	55029	46391.6	60004.2	59395	46661.2	49151.1	59638.4	48283.6	44352.1	42679.7	44939.5	59664.9	38968.3	50098.6
M583T197			1.52116	0.80101	2.65002e-05	0.000299961	583.251	196.978	154180	573889	189552	250004	578290	271513	320775	432345	237965	160959	447121	414263	193881	491566	466475	510696	747612	460248	487368	417152	435871	425434	348459	545386	723190	458657	482871	421831	804291	417784	533949	953207	603497	257846	619257	676869	806800	306011	1.30341e+06	867022	958458
M435T28			0.353786	0.771347	2.6824e-05	0.000302771	435.365	28.2615	50347.7	37574.4	38533.2	28425.9	17979.2	22665.5	19854.2	28807.8	43013.8	25611.3	26860.5	36388.1	23233.7	31336.3	29628.6	21870.7	15616.2	39241.4	9258.86	22066.9	25597	21598	24953.4	22110.6	30987.2	21500.8	34765	6696.38	7455.32	35023.4	38084.1	10778	21015.3	5827.9	31797.3	32622.7	9115.73	44417.4	32819.8	27237	28131.3
M346T253			0.0883269	1.11592	2.77149e-05	0.000311949	346.043	253.387	4556.99	6177.05	1060.38	6642.54	5850.03	6134.66	11822.9	6152.82	7857.51	9466.43	6742.91	5553.72	7127.08	5665.84	5362.84	6309.64	6709.34	6357.03	5516.41	7692.99	5980.54	5803.1	5164.43	8270.37	5753.95	7170.7	5014.41	7722.11	5529.2	4956.89	5776.59	6329.21	5946.38	7774.03	6419.62	7814.33	7224.73	5758.27	5488.41	6808.23	4907.51
M407T32			0.288131	1.23403	2.78898e-05	0.000313038	407.236	32.1055	4774.89	9489.14	6086.99	4176.39	3789.23	3964.71	2293.74	2206.33	3783.49	3905.23	1536.65	4651.34	3192.44	3735.64	3739.68	1351.96	1591.67	4448.62	6095.86	3849.72	6471.07	3037.09	2721.37	2144.29	1996.19	1120.64	4445.87	3991.03	3647.99	2202.66	8273.32	5730.94	3486.17	481.321	2168.45	3714.01	8811.43	5871.69	3589.43	2866.8	5655.64
M622T34			1.7962	1.27088	2.80456e-05	0.000313907	622.29	34.0365	4176.26	2622.63	7315.3	4650.29	633398	382479	598592	3290.18	476290	443686	431986	580532	1649.63	460832	379168	487989	442568	463653	669831	521078	678228	741.786	585.615	2550.22	697.708	7909.86	1145.22	5387.85	4367.32	1487.27	5640.61	515657	3856.43	2440.67	6361.52	5109.81	524516	354151	396094	742.004	1066.53
M248T382			0.383088	1.11211	2.81825e-05	0.000314561	248.064	381.521	14748.1	54504.2	10452.5	49937.9	59052	46814.2	48187	55261.2	59500.4	55462.6	69184.7	88294.2	52286.6	63071.7	71757.6	78097.8	60957.9	59284.4	57913.7	56979.3	71525.6	61014.4	59360.8	46890.7	56955.5	58079.9	69971	50646.2	61891.7	59148.1	52450.4	73042.1	60929.8	50080.9	65591.9	57283.9	64182.8	62077.3	61299.4	62812.9	69406
M623T191			0.590513	0.917194	2.86053e-05	0.000318393	623.435	191.063	143643	90856.9	118846	100821	119403	137401	126650	128851	128745	107183	93431.2	107164	198976	86612	138457	97165.2	131822	102318	124697	92276.6	161643	100548	105186	110854	133914	96679.3	121394	99762.8	105019	107792	100313	102436	144872	118484	114824	114643	82211.8	112822	87841.2	135545	100723
M282T32			1.73105	2.10273	2.87079e-05	0.00031865	282.184	31.643	31847.9	8759.18	29023.9	4521.81	7020.89	5859.75	7604.52	11224.9	8828.47	4880.54	12572.6	10354.8	4765.31	11586.8	11429.6	4361.46	15915.7	12793.4	9823.04	7491.65	9473.7	12264.6	12582.7	2882.64	13394.8	12628	7617.63	12987	8823.54	5917.87	12734.2	11315	8431.38	6073.04	4269	5721.56	6777.12	5347.25	9034.22	6443.66	4995.93
M782T178			0.756262	1.24147	2.89596e-05	0.000320556	781.547	178.322	168040	64075.9	195949	174178	108680	177366	198447	190567	86345.5	116986	92209.8	103722	174976	117995	85518	100686	170316	95546.9	160928	85082.5	258533	102467	125609	187265	102872	120906	117325	121179	140392	78833.4	98504.7	207787	180094	138641	218277	101538	242334	167890	172769	220352	156448
M564T187			0.437949	0.873636	2.91282e-05	0.000321534	564.434	187.095	39901.1	51031.1	67314.5	38873.2	35652.3	33326.6	44343.8	84304.1	73191.9	32054.9	42927.9	21547.8	42581.8	62664.1	64725.6	52457	69992.9	58024.6	56543.6	38358.3	53650.7	49073.6	82077.9	42585.5	33053.1	46289.6	76641.3	52738.5	49088	35269.1	21660.6	72160.7	54423.2	63070.6	44199.2	56632.8	42682.1	47205.5	52635.5	60679.3	66240
M781T81			1.22008	0.570923	2.92573e-05	0.000322072	781.46	80.8145	71766.1	220092	73855.5	619736	157362	10104.4	142876	290109	140119	13406.6	110874	22864.6	198967	230839	270715	19428.5	105374	237672	110821	236513	104542	497275	641596	487722	280138	517274	859821	485781	491945	646494	1.66484e+06	133662	396253	560954	153413	286046	253884	81296.7	220671	573931	624289
M780T173			0.332958	1.1278	2.94938e-05	0.000323074	779.6	172.763	45426.6	52035.3	58639.5	54667.8	54631.7	53612.4	79103.5	45749.6	69573.8	45713.5	50777	49563.1	45847.9	53156.1	49191.2	53630.5	47997.1	48556.6	51592.2	44007.7	39134.6	52765.8	53755.8	43156.6	49218	53341	47793.8	51137.5	48978.3	55841.4	32515.7	48407.8	47111.3	68225.8	54243.7	51435.5	68987.5	50020.5	53778.9	50445	56394.4
M401T289			0.135279	1.12631	2.95096e-05	0.000323074	401.133	289.472	3788.55	5979.95	4099.31	10286	10782.2	7398.67	7749.81	10545.5	5386.58	5548.38	7194.31	5200.05	7256.11	6204.36	10015.2	8949.6	9267	11306.2	7124.91	7806.95	10558.9	11546.8	7275.86	8599.96	7694	6690.38	10724.5	9153.02	6770.81	6576.52	6339.89	11536.4	6961.46	5594.6	8270.43	5981.45	5757.17	8256.56	9103.48	10374	6666.45
M602T188			0.712725	0.92308	2.99167e-05	0.000326638	602.344	187.685	141242	160747	169935	182014	109650	102084	92133.3	166181	168195	140334	149172	136024	139078	137458	141180	158333	128122	149004	149366	152851	149655	167347	182994	178306	162342	174728	169772	179231	180431	177958	87107.6	144100	161663	148459	181509	172979	146507	170215	178496	163345	198162
M129T30			0.243713	1.26934	3.096e-05	0.000336348	129.069	30.078	9024.87	2837.53	9508.32	8798.08	1859.31	1178.18	885.098	1483.48	2156.54	7066.43	3691.38	3539.13	877.689	6134.79	1490.1	1565.39	3019.85	1036.85	6677.42	9836.96	10057.5	2742.11	6045.83	807.907	1242.22	1390.48	1523.5	1628.38	6816.75	1654.34	4620.73	1417.83	4601.86	728.343	1848.71	1371.91	911.901	1787.93	2008.34	8443.48	627.748
M563T31_1			0.253838	1.26448	3.09739e-05	0.000336348	563.268	31.496	6620.95	8233.63	14570.8	8255.52	15524.9	11192.3	10689.2	2939.13	9422.81	30925	9452.94	12216.5	5216.97	1106.47	10521.6	16149.7	9871.82	10659.5	8165.82	12055.4	17283.4	8751.4	4447.72	7272.83	4043.87	998.708	2781.05	6286.33	5374.9	2713.27	8158.11	71813.6	5336.59	6351.84	4709.18	6937.08	114461	9338.66	11451.4	5988.43	4618.84
M813T120			2.45914	1.15766	3.20638e-05	0.000347242	812.61	119.865	1.48807e+06	2.16764e+06	3.95437e+06	1.46294e+06	1.94054e+06	1.34743e+06	1.7355e+06	1.51427e+06	1.57236e+06	1.37964e+06	2.80913e+06	2.96973e+06	1.16282e+06	1.79978e+06	1.90816e+06	2.12795e+06	1.98869e+06	2.03735e+06	1.79645e+06	2.6551e+06	1.63183e+06	2.97119e+06	2.0508e+06	1.57837e+06	1.64387e+06	2.67415e+06	1.8896e+06	2.23714e+06	2.01868e+06	1.82021e+06	2.26788e+06	1.67976e+06	1.49275e+06	1.5725e+06	2.34756e+06	3.24049e+06	2.59235e+06	1.56553e+06	1.79446e+06	1.79108e+06	1.07292e+06
M422T172			0.473174	0.873998	3.24785e-05	0.000350785	422.323	172.155	49279.4	39817.7	48293.9	49530	30930.3	38185.6	32350	47827.1	37376.7	32022.8	46571	44832.2	42696.3	42989	48481.7	31920.5	32879.4	45173	37178.5	59194.3	40437.2	43345.5	38674.2	59289.3	45250.9	48177.3	55490	62629.4	49023.9	48075.7	36096	39044.4	66548.1	42283.8	60224.7	42504.9	41302.4	38048.9	43207.5	61809	44228.7
M753T147			0.337796	0.846492	3.26567e-05	0.000351762	752.517	147.101	30280.7	36283	28293.5	51147.5	24492.5	13909.3	23859.2	27959.3	24744.5	22917.3	36873	39872.4	18926.3	24641.3	55660.1	23320.1	13447.5	28652.7	41562.1	20931.4	25980	24028.7	35968.7	37356.3	1602.49	46793.1	14839.5	28962.4	33849.3	21447.7	11607	12547.2	26608.6	29997.9	32421.6	35316.5	28339.1	39173.9	23828.1	40491.6	30223.4
M394T25			0.143015	0.607145	3.32343e-05	0.000356801	394.129	25.391	749.193	1453.9	7077.36	5215.57	710.088	3538.74	4880.18	366.112	1983.7	2948.42	1137.83	763.365	9329.55	1990.64	12220.7	1125.41	852.6	1116.55	844.644	6844.48	2595.49	3598.56	1031.7	368.943	6801.22	897.778	3620.86	964.795	262.857	465.23	2134.89	6087.06	3724.75	5044.02	2436.77	8473.24	2724.18	4348.38	1566.73	4211.53	1043.18
M638T32			0.303937	1.2628	3.3381e-05	0.000356801	638.249	31.551	6740.13	1328.99	8375.34	2870.14	16329	15975.6	21384	2304.98	16731.5	17318	16722.5	13120.8	3059.37	18218.3	17814.3	16225.3	14130.8	16276.3	26583.2	22670	15325.3	3568.02	1258.25	3578.45	1543.61	1520.52	1803.29	2254.81	4030	2273.83	2210.68	16543.3	1851.81	2179.49	1253.7	3471.12	18946.9	11719	16858.4	74.7751	844.434
M798T53			0.240765	1.27574	3.33916e-05	0.000356801	798.463	52.7795	11688.7	8303	16886.4	10851.9	18838.3	7705.17	12971.7	11721.4	8607.61	13386.1	6523.43	13744	12680.5	6156.97	7740.24	8136.04	7200.36	7149.43	13844.1	12911.4	8219.49	5508.7	7294.23	13768.5	3511.01	7281.72	6515.97	8254.29	4860.67	6698.51	5425.29	8150.54	3074.56	10464.3	2929.99	1481.6	3957.62	8067.6	7080.7	6869.89	11091.2
M342T257			0.497849	1.22297	3.34937e-05	0.000356939	342.21	256.878	6357.26	1954.19	9703.55	2526.26	77307.2	58423.6	62855	3109.71	50706.8	97071.6	44990.4	57348	3834.72	51062.3	43548.2	43288.1	56439	51050.4	49236.5	56264.9	63926.4	3170.97	5527.53	2087.11	2440.95	2463.55	7675.98	2618.14	2571.62	2363.32	3318.9	37632.7	2857.02	3226.02	1850.09	1872.49	41546.6	35543.3	40934.7	1338.02	2390.13
M202T517			0.995304	0.663063	3.39956e-05	0.000361327	202.154	516.695	14255.2	23054.4	9792.33	21194	208019	145736	253620	297.271	140374	201506	220625	322159	252.849	369455	104846	308140	274441	199231	216552	116044	200680	753.316	3288.45	21123.8	1845.56	4510.23	1596.39	2471.77	4296.61	5355.27	307.14	174392	22927.4	13723.8	349.853	5121.89	198722	120348	202620	1539.48	25401
M355T256			0.490421	1.20616	3.45136e-05	0.000365862	355.205	256.332	39770.9	4174.03	37889.1	4580.44	59143.8	44237.3	63637.4	6241.94	66984.4	88355.6	57457.2	61268.6	4515.27	51364.5	45170.4	47918.6	72882.5	62625.8	44493.5	66118.7	76561.2	3646.4	5440.19	3983.14	3391.04	2543.95	3617.87	3424.69	3129.99	3953.44	3651.28	41770.2	5475.93	5205.61	3577.58	3226.01	68131.4	49039.8	55301.3	3577.59	3455.31
M330T289			0.2048	1.12245	3.55026e-05	0.000375354	330.096	289.315	2870.99	18090.4	8791.91	13618.8	16029.1	10153.8	14656	24405.9	13828.5	12701.2	21390.1	17056.1	23450.7	24177.2	15323.4	26253.6	16637.3	20313	18767.5	24667.7	16770.1	28431.6	24543.7	14162.8	23596.3	17567.6	25324.5	21651.4	18690.8	14672.2	11111	16298.1	16288.1	16772.1	14337.8	22097.7	11871.8	20386.7	14098.1	15485.9	19005.5
M433T259_2			0.151899	1.22478	3.58485e-05	0.000378013	433.237	259.181	1732.48	3901.81	3044.85	4227.53	3296.68	4819.71	4710.96	2411.11	3773.12	6689.25	11755.2	4710.97	4306.21	3579.71	4933.72	2697.92	8358.42	4396.23	2821.72	8894.73	2568.82	5123.21	3550.91	3279.07	3351.12	2147.81	2548.1	5147.86	3330	3991.38	4828.37	4266.96	2908.89	2583.9	2615.07	5251.64	3724.39	8977.26	5022.49	1871.63	4676.84
M505T257			0.119978	0.904824	3.76372e-05	0.000395832	505.234	257.396	3463.23	4744.51	3676.57	4818.13	2295.82	3560.66	4465.65	3769.77	4500.39	3462.47	5110.65	3949.15	4757.11	5124.76	5391.3	5095.45	5660.25	5430.44	4492.8	3755.21	4678.68	6253.32	3574.42	4602.74	4267.77	3369.29	5033.49	6126.22	6132.93	6098.19	5854.21	5493.72	4864.64	4623.97	4039.82	3881.81	4765.42	5137.65	5812.01	4194.69	6035.19
M463T223			0.216905	0.669181	3.78815e-05	0.000396903	463.195	222.959	2158.25	15549.2	2603.83	20635.2	3594.76	3344.4	3384.68	7375.26	2457.89	2889.57	3352.23	3653.86	16471	5762.58	4572.59	4184	7679.45	6763.08	5272	3659.21	4548.17	20974.7	19660.2	17014.1	14429.9	4926.32	22203.4	3906.22	5038.81	14453.2	22794.5	9578.59	25938	19437.1	23962.7	26461.4	4971.99	3901.89	5619.83	7352.82	26827.2
M535T28			0.097706	0.780313	3.7937e-05	0.000396903	535.198	27.518	1339.16	945.293	2143.94	1118.15	777.136	1186.29	4183.34	1064.74	1440.48	2142.7	4586	4770.69	1478.15	1877.67	3059.64	1536.59	3415.8	2234.13	1979.59	5521.75	1795.47	2490.77	1782.96	576.062	1506.4	1921.82	1759	692.551	1755.33	2551.28	1521.06	2864.04	2013.95	1048.52	1231.32	1765.98	2808.1	4082.52	3665.16	2566.91	1788.91
M439T32_2			0.246432	1.28179	3.83792e-05	0.000400483	439.35	31.878	22222.5	25006.8	18738.4	18535.4	18028.2	22838.1	17812.9	14626	25399.6	23074.3	9741.5	25942	19380.7	31110.7	16043.6	17681.1	18171.7	31583.3	14873.2	11490.4	24540.2	22124	26375.3	22562.4	29482.4	40843.2	29857	25323.2	25032.3	26201.8	21961.6	18923.1	30649.4	27131.4	19386.8	39904.4	24913.4	22029.5	13052.2	36237	14530.9
M755T144			0.684611	0.851864	3.8711e-05	0.000402896	754.533	144.145	122065	257268	94865.5	130110	81365	94552.5	89452.5	116913	69623.5	108463	184416	246664	95287.3	98243.4	200553	91460.9	93734.8	88017	119506	102627	90455.3	190876	157874	180210	77298.2	250798	105502	116950	126528	131342	66700.8	87742.7	102960	129898	135477	110036	126828	180360	156595	190148	153819
M156T363			0.366205	1.08374	4.01041e-05	0.000416314	156.051	363.033	31263.4	53938.7	12000.1	58219.8	67753.7	61795.6	62410.1	50497.8	60255.3	57484	57074.2	61115.4	58472.5	63016.2	62699.4	72527	58826.6	61720.2	58848	69082.5	59335	68416	66380	55767.8	76256.7	60211.8	60357.1	56864.7	60521.1	60379.3	64802.7	63296.1	61218.8	55223	62460.7	59711.8	57279.6	69962.9	68139.7	60017.7	59794.8
M435T32_1			0.360181	1.26639	4.02217e-05	0.000416456	435.177	32.046	7741.32	5885.02	8424.34	918.574	885.307	11909.8	20663.3	3404.27	935.973	4944.75	11569.3	15232.4	4609.96	20090.4	5203.08	14246	16942.8	2673.68	7207.84	11175.4	13777.3	2617.3	5017.56	3217.46	2857.33	1953.45	1220.04	28426	6254.3	2056.22	7660.3	12670.3	2257.52	2610.66	7982.13	6261	2300.46	2163.97	14620.9	1432.46	1881.55
M889T370_1			0.161575	0.92673	4.14896e-05	0.000427375	889.274	369.567	6236.76	7915.14	6811.3	9022.25	8502.86	9006.41	8183.49	8550.96	8736.58	8433.07	7738.79	9847.54	8491.94	10466.1	10223.5	6795.22	10176.2	8855.89	7190.27	9122.42	10040.1	7121.01	8883.34	8206.18	8488.16	8884.07	7968.31	8703.66	9828.19	8232.04	7840.13	9932.03	9061.09	8315.25	7840.77	8893.88	8537.78	9658.15	8521.89	8998.34	10056.1
M446T281			0.0978914	1.18708	4.16157e-05	0.000427574	446.222	281.27	482.794	1779.49	1353.95	1917.74	1149.94	1441.57	1148.92	1746.57	1646.84	1216.04	2879.8	2556.53	1380.77	2899.8	2443.42	485.352	2838.96	2552.39	3400.6	903.138	3815.77	1690.52	3530.15	920.731	2737.3	2326.22	4019.46	3514.17	1820.34	2497.65	3492.45	1836.05	3801.44	629.374	1663.48	2603.51	1709.55	1667.13	934.296	3393.58	3154.61
M773T419			0.151949	0.585324	4.17438e-05	0.000427794	773.389	418.954	1017.68	700.189	8622.98	963.147	615.256	193.583	503.948	933.32	434.124	1130.19	560.209	864.212	568.984	1559.28	662.173	525.712	1170.97	386.275	764.306	3810.08	674.455	746.787	805.217	496.956	797.753	474.005	2893.93	568.689	607.961	914.893	971.558	449.067	1265.44	471.164	857.729	634.84	282.934	226.866	162.368	707.329	490.667
M868T139			0.174851	1.12389	4.21089e-05	0.000430435	867.656	139.404	24928.5	28605.9	32112.1	26269.3	27696.1	19583.3	14776.1	27857.7	26036.1	15104.9	17875.9	20820.7	33785.5	21004.1	19852.5	26312.3	25538.2	24847.2	19256	26961.8	26435.8	28070.9	27368.6	18229.1	26404.3	21733.9	24343.2	22330.7	27971.3	27507.2	16751.5	26456.8	20939.2	18681	21125.2	19541.8	22371.1	19717.8	35660.6	21888.2	18491.1
M559T102			0.655262	0.860689	4.25465e-05	0.000433801	559.468	101.92	69120.9	82484.7	198864	150436	86495	91549.8	120189	123806	89573	156322	71988	68069.1	105299	109852	102123	106951	105413	115491	94691.5	121285	120452	125054	88966.7	77960.6	116037	59932.9	101158	112181	134159	90968.6	142273	110040	145886	61053.5	141550	118632	139922	127393	105688	92335.8	105352
M405T30			0.322878	1.49598	4.34358e-05	0.000441706	405.225	30.344	1967.11	963.74	1213.55	962.213	1097.47	631.038	800.722	1151.65	1315.71	750.608	3744.28	3031.34	1264.98	1770.32	2775.81	933.204	3330.53	2262.71	1480.9	301.334	4218.27	1064.27	4139.62	1551.72	845.89	2943.52	3206.13	32551.2	1120.65	1911.58	812.441	898.483	1296.34	5181.89	788.032	1032.48	5390.71	961.215	2288.82	2877.79	2980.99
M137T305_2			2.8373	0.697889	4.35422e-05	0.000441706	136.939	304.685	212601	444612	428188	449888	457294	372942	276003	470281	467936	458183	322859	380339	276870	378387	358648	453950	249413	394875	378397	374578	339282	297954	344532	448951	455915	411722	272057	242988	354334	417998	413629	428144	432848	415114	436054	399822	431274	435477	413829	438558	425125
M124T363			0.510256	1.08262	4.3703e-05	0.000442217	124.018	363.006	60266.4	120375	27509.7	115635	108224	115718	111108	111665	112931	115220	118193	110495	118625	115185	123788	132429	120231	123462	123906	114907	110144	128351	124381	110718	152862	111286	113162	121783	127112	105065	105025	117971	106466	116820	112691	111808	106792	137456	120960	105043	113920
M644T230			0.148328	0.736558	4.53583e-05	0.00045781	644.372	229.85	4540.89	3827.58	8855.88	4803.14	1067.76	928.966	1067.02	4388.13	992.433	2014.96	1036.22	3361.6	3483.84	1013.49	1064.68	1618	1275.55	1169.32	1175.37	730.157	2282.06	2748.83	1976.29	3908.38	2344.73	3086.99	1792.78	2591.42	2186.92	4305.42	2599.41	1200.49	2217.51	4353.91	2102.85	2972.28	1387.38	1335.13	2362.82	3459.5	3148.84
M701T488			0.0966836	0.758056	4.63229e-05	0.000466115	701.344	488.146	3075.45	794.458	3217.24	962.773	881.316	1023	1529.77	964.288	1769.26	442.528	1413.49	451.082	624.494	575.688	1672.06	392.925	1319.3	2504.01	1124.19	1209.46	1728.22	1773.64	1736.99	1760.39	1240.98	2047.4	1605.4	1789.87	1872.76	864.389	1449.03	1431.56	848.955	1049.97	1758.18	1832.2	1153.38	1107.63	1273.4	1609.13	766.238
M670T289			0.0956994	1.08233	4.64138e-05	0.000466115	670.268	289.324	4510.63	7933.64	3089.6	10688.8	7080.7	4962.8	8118.56	9656.55	9128.08	5132.39	8347.01	7575.03	8753.9	8666.54	9555.85	7040.56	11690.6	8915.32	11282.8	10292.6	9880.27	11017.9	13378.1	7979.99	9316.53	9610.51	11476.3	13043.7	8197.93	8890.95	5282.83	8961.28	9362.9	8817.09	9524.72	8565.98	10243.3	6210.12	10026.8	9487.63	8849.3
M514T232			0.0883101	0.826724	4.75169e-05	0.000476001	514.406	232.256	1907.8	936.408	2962.47	1380.57	1981.46	1086.61	581.585	3138.24	841.274	639.129	1229.75	894.158	1146.93	1886.47	1667.48	887.921	1468.65	891.187	714.44	1065.09	1393.17	977.788	906.827	1129.08	828.65	773.426	1066.85	1465.13	860.974	451.105	1045.56	1100.41	1126.71	1711.12	770.099	599.035	1151.13	534.487	1522.82	490.112	818.125
M386T171			0.308428	0.729859	4.78367e-05	0.000477575	386.323	171.017	34210.1	12780.1	9256.91	10017.5	28846.5	5979.49	13182.4	24705.3	15571.5	4057.69	18702.9	6569.25	16750.6	11136.9	19412.9	9300.13	10322.3	13002.7	8561.42	10679.3	2787.99	8066.62	31887.3	10018.4	19615.1	27779.9	19961.9	13434.2	7828.67	14123.8	11696	9838.32	28811.5	41689.4	12897.7	9060.71	7786.52	15674.1	10214.8	66174	11389.6
M138T277			0.122976	1.06488	4.79124e-05	0.000477575	138.135	276.745	9547.1	12411.8	4281.45	13907.2	13871.9	13294.9	13133.4	12432.6	13160.5	12345.2	12677.4	14130.6	15514.5	12320.4	11506.2	11380.9	12320	10094.4	11525.7	13563.9	13349	12028.1	11681.7	12972.9	12546.7	12789.2	11449.2	15539.1	12074.9	13137.2	13821.2	12563.5	13871	13868.2	13059.2	12875	12644.6	13320.8	13088.2	13126	11895.3
M860T151			0.213709	1.14518	4.97424e-05	0.000494585	859.509	150.95	16419.9	24754.6	13117.5	23685.1	26306.7	16886.2	19840	15851.8	14492.6	21742.4	19903.6	25836	19662.2	23734.4	17996	20478.6	19243.6	21531.6	21895.6	20524.7	25244.1	5121.24	7835.5	22301.5	16522	14005.8	14812.6	8471.55	12567.3	11580.2	12995.3	24182.7	16401.4	28962.4	8274.6	16102.5	29099.4	28319.7	23217.4	13581.4	10355.5
M104T261			3.4925	0.912137	5.02633e-05	0.000497424	104.107	260.594	3.44161e+06	5.50363e+06	3.16201e+06	4.14334e+06	3.77129e+06	4.06248e+06	3.91803e+06	4.33595e+06	3.67518e+06	3.90406e+06	3.51824e+06	2.85593e+06	4.15976e+06	4.45389e+06	3.24909e+06	3.95249e+06	3.11465e+06	3.25091e+06	3.80621e+06	3.74841e+06	4.23807e+06	3.47404e+06	3.85617e+06	4.12309e+06	6.0953e+06	6.40033e+06	6.36701e+06	3.60874e+06	4.51068e+06	4.66144e+06	4.14878e+06	4.9162e+06	4.28449e+06	3.98108e+06	6.63806e+06	5.23402e+06	3.2401e+06	3.69492e+06	3.74261e+06	4.7039e+06	4.27517e+06
M569T305			0.720767	0.653561	5.02762e-05	0.000497424	568.779	304.758	42634.3	23716.4	28543.4	27737.2	22707.3	15106.2	7165.59	25394.4	25054.3	22906.2	12303.6	18932.5	8852.21	17111.9	13947.1	23257.6	9294.12	17172.4	21453.5	15262.2	15316.4	11860.1	15536.6	24447.4	24485.7	20472	11274.6	10180.2	17761.7	22703.6	22846	21685.7	24918	23557.5	24939.8	18225.6	27625.3	25663.6	23804.6	19886.7	22513.3
M882T496_2			0.460033	0.318064	5.14397e-05	0.000507682	882.456	496.111	37600.2	2395.77	39039.8	3028.69	795.187	1503.16	1219.34	3269.53	1620.06	981.908	4444.39	774.784	2198.7	902.389	5663.72	2504.19	3113.91	630.851	1367.39	1710.64	5860.14	2162.18	3631.1	2861.28	2736.07	5847.29	4303.58	3654.33	5590.83	1417.77	858.985	3850.49	4104.77	3731.57	2474.35	2327.97	4087.72	2385.12	4432.63	3053.33	3876.19
M319T305_1			0.229285	0.759576	5.23829e-05	0.000515721	318.879	304.741	1383.05	7542.12	6845.1	6376.79	6083.07	5958.12	5098.75	3765.07	6360.13	7355.48	1483.8	3067.74	7172.37	2789.62	2801.73	4631.6	1461.11	3710.13	3222.45	2739.88	1945.67	1676.75	2627.7	4508.56	2420.94	3774.4	2712.1	2569.33	1935.72	4283.77	4441.25	4368.72	4146.07	5447.27	5696.13	3143.51	977.818	3059.61	3589.96	4875.42	3871.02
M154T363_1			0.105908	1.08965	5.26353e-05	0.000516935	153.585	363.083	2683.3	5214.79	1582.49	4737.55	6297.42	5871.98	5460.6	4538.93	5184.62	4948.97	5621.55	5670.37	5459.24	5385.62	5007.09	6437.06	5461.93	5009.52	5903.88	5299.11	5879.72	6110.11	5505.19	4072.91	6963.42	5996.33	5596.24	4528.16	5843.18	6301.48	5861.71	4925.73	5885.81	5178.23	5643.64	5657.2	6084.69	6071.63	5957.77	6605.49	5015.64
M589T155			0.235002	0.853483	5.30346e-05	0.000518896	589.44	155.239	4090.04	10452.3	8363.73	12006.3	8709.19	6442.35	9861.21	18408.7	11194.1	13876.1	12809.4	14045.6	11793.4	12408.3	19239	12453.4	23209.1	18626	15432.8	9775.59	18221	24193.5	12474.6	14186.8	20673.6	13812.8	12469.6	20972.9	16898.6	13454	21367.7	13126.6	13935.1	15327.4	12950.3	10968.9	12975.7	14183.2	12687.7	14349.8	11931.2
M470T215			0.0929036	0.844166	5.30939e-05	0.000518896	470.284	215.147	1304.43	823.999	2190.77	3351.7	1827.5	1547.16	1888.22	1442.57	1280.92	1648.76	1184.68	2970.31	2108.64	2676.62	3810.19	1803.44	1580.2	2435.74	1132.6	1033.09	1460.85	2353.37	1709.83	2706.08	1949.04	2057.11	3970.94	1952.65	3542.14	2883.46	4304.36	1744.15	2845.71	929.802	2485.76	1669.04	3509.5	2223.8	2073.44	2634.81	3787.11
M261T33			0.356977	1.20759	5.39947e-05	0.000525403	261.183	33.089	6132.27	28026	1171.3	22760.7	20535.1	13536	4346.76	17813.7	7772.3	14021.1	35337.3	2310.54	16139.9	25877.3	23349.1	22844.6	27227.5	5467.75	23479.7	25424.3	13014.5	18855.9	21427.7	20773.6	22834.6	44151.7	4992.34	1156	24242	17350	23331.1	16131.9	21638.8	1709.86	30770.5	1467.13	14949	6744.43	2372.82	28684.9	6979.7
M380T370			0.273694	0.914061	5.4022e-05	0.000525403	380.093	370.013	17494.9	19250.4	8550.94	21327.3	20934	19552.4	19279.9	20545.9	20126.7	21379.1	18148.9	17294.3	20880	17748.4	16194.1	16645.7	19850.3	19607.4	16246.3	17558.7	16151.6	15920	17271.7	19313.9	17431.7	15333.8	18964	18438.2	16639.4	17903.7	12190.4	18120.7	19467.7	20656.6	16225	16896.8	19925.1	18232.1	19312.1	15368.5	18117.7
M429T33_1			0.228753	1.2028	5.45582e-05	0.000529334	429.086	33.391	18915.5	5698.94	19919.8	1697.73	9437.43	13803.1	7489.4	1540.84	9555.77	4410.07	19366.4	14571.5	8209.57	16962.6	10819.1	6608.04	8104.79	12242.4	23412.7	12779.5	14671	1708.77	1948.81	5944.86	2354.97	4569.96	6243.44	7724.93	8092.76	2313.81	7684.19	10658.7	1673.22	2295.22	1948.53	5505.99	11507.5	8879.08	15430.6	1491.93	6777.5
M235T305			4.13466	0.562646	5.5458e-05	0.000536764	234.916	304.613	221527	568891	531823	581705	494238	314289	216227	574715	551119	471104	285643	413754	213053	410608	375072	525179	216194	445780	420555	387911	331368	251706	358770	550417	530795	499950	254601	212067	404953	549184	534509	521044	512753	424869	553173	534299	519998	550081	543148	540639	540587
M775T281			0.0988414	0.895422	5.68287e-05	0.00054852	775.086	281.398	681.777	3046.66	4190.11	4488.15	3572.67	2866.46	3569.79	4139	3429.24	3841.15	2658.47	2042.58	3730.76	2984.89	2465.86	2179.02	2919.03	2946.73	2955.5	2622.8	3340.83	2046.23	2829.37	2925.71	3553.96	3030.02	2365.64	3019.25	2204.48	2740.81	2644.55	5227.73	2945.4	4417.49	3005.59	2545.25	3220.41	3070.94	5040.69	2809.95	4464.85
M602T32			0.588695	0.663355	5.69465e-05	0.00054852	602.425	32.463	31910.3	19302.8	115099	12583.5	15040.3	5930.91	9436.68	13175.1	8197.82	5156.35	17185.5	10341.6	11697.4	7506.99	7325.46	11006.6	7065.17	12096.3	14145.5	14286.6	16284.6	16053.8	13674.9	12376.8	12268.7	18831.6	10235.5	13659.7	11474.5	20935.1	10322.9	17907.6	13592.5	11019.4	11396.4	15305.1	8839.45	17889.8	9638.66	15981.1	15959.7
M210T254_2			0.146141	0.911985	5.75159e-05	0.000552676	210.067	253.667	5728.17	7952.73	7496.53	9631.26	6189.73	7190.24	6921.85	6997.12	6666.3	7020.95	10147.5	8565.94	8184.52	9734.27	9796.72	6948.4	6802.43	7546.1	8096.09	7805.94	6928.78	8329.43	10017.6	6465.37	9045.25	8542.63	8513.23	10108.3	7603.22	4753.58	9109.92	8256.45	8999.43	8635.85	6864.13	5790.51	7316.91	8553.85	7702.17	8697.69	7387.42
M642T30_2			0.420294	0.851684	5.80807e-05	0.000556769	642.433	30.352	32132.9	55896	61604.2	82995.3	58248.3	37006.9	32883.6	23521.7	46197.9	62981.4	31882.9	35132.3	36059.4	54083.1	46643.9	33629.1	32259.6	54816.9	39309.3	57617.3	39006.8	50624.2	42770.8	37945.2	42282.6	20017.9	26895.1	36265.8	48158.3	30964.7	20606.9	51857.4	37183.4	31941.6	40728	66879.5	70989.1	60582.1	54769.6	69359.6	29371.7
M815T39			0.614642	1.0958	5.91688e-05	0.000565845	814.62	38.697	313718	265148	305749	327364	308863	267935	285597	271774	309946	301584	340161	383478	265245	273450	304818	285245	284249	251051	270362	391293	296183	396948	297199	267063	255372	324683	258101	355528	244433	287593	266745	239459	270573	283784	332559	314318	307864	293751	298916	273009	286047
M582T156			0.717684	0.784658	5.96783e-05	0.00056936	582.242	156.133	59587.8	112179	62921.1	105390	105616	85099.4	72313	219670	102224	78011.6	50763.6	142154	69268	202526	220932	55060.7	403499	121316	125514	218484	59124.6	181835	151139	118809	107733	64149.6	171474	196066	200990	159857	157231	265499	169068	141299	81362.9	55940.8	204436	70698.1	198841	287113	55654.5
M448T168			0.629489	0.850668	6.01738e-05	0.000572723	448.34	168.478	58723.2	60091.3	89635	59539.4	46114.3	55787	37998.3	67049.6	44365.4	78052.2	75432.7	98081.8	46079	71160.4	46065.3	31985.9	79189.8	45666.3	41490.8	62728	56904.5	93969.8	100521	70720.9	69254.6	88140.7	55752.4	59325.1	43156.7	89593.8	58408.3	39901	80305.6	63892.1	93202.9	59843.1	55888	34027.7	66040.8	96028.3	86892
M333T305			2.95131	0.491128	6.06206e-05	0.000575608	332.892	304.595	67716.1	210115	204690	193006	184841	86770.8	56150.1	208930	200855	160684	109743	167749	57099.9	166308	138073	228038	73311.6	177818	178635	158943	130920	97069.7	145175	208302	232554	211652	85875.3	75666.5	159007	240564	217100	211050	221256	144433	215108	228341	237205	197379	214299	244770	216600
M392T321			0.213429	1.1099	6.12401e-05	0.000580116	392.243	321.338	23506.2	37113.3	18450.8	32914.5	21302.1	16782.2	20776.2	24587	25351.5	26936.2	42061.2	17620.7	24307	14418.1	16809.9	55189.2	48701.4	20862.3	36845.5	41423.3	34603.2	46730	21375.7	30000	18897.1	27358.6	45525.6	46224.2	38730.1	37826.9	19682.1	39082.2	33000	20508.8	22617.9	36109	36530.8	32366.2	21379.2	33920.4	38045.4
M163T32			0.261402	0.869534	6.14743e-05	0.000580961	163.147	31.9315	16053.6	27255.8	10126.7	19717.9	18366.6	20968	8554.25	17534.9	32603.7	8785.53	23649.4	20282.5	17005.7	16322.6	20467.7	19369	18235.3	19235.4	25541.4	17599.3	21732	21053.4	18615.6	20298.3	14565.5	14162.8	30365.7	18194.8	21077.3	16939.3	24503	17755.3	11449.3	17274	14100.9	13473.7	14952.5	15387.7	13608.3	13433.6	12850.1
M589T31			0.275365	1.17798	6.42903e-05	0.000606144	589.48	30.773	24450.2	37267.4	17091.7	18615.1	21614.7	13885.4	20233.7	16693.8	13461.6	24606.4	37517.9	60926.4	23460.7	20675.5	29646.5	21899.1	16893.6	18342	26490	27576.3	27120.5	17324.8	23662.1	24386.3	20489.5	51407.9	45786.2	23691.4	19017.6	33941.3	10748.4	27732.9	17053.7	24351.8	40518.1	28617.5	24476.4	26050.9	17994.5	39151.4	19108.8
M553T370			0.345581	0.895695	6.45004e-05	0.000606697	553.174	369.925	15515.6	25922.4	26431.8	22360.3	23177.2	23964.1	23593.6	22896.5	23299.9	23175.5	23330.9	22340.2	20906.6	21013.2	24950.3	21182.6	22049.2	22999.7	21726	25286.8	22058	23065.9	21081	24186.1	20595.4	41556.6	20943.4	26081.7	24949.7	25422	27654.1	22869	22191.8	24987.9	20544.6	22150.7	21856.7	23063.3	23113.5	21740.5	20053.1
M613T30			0.374442	1.2239	6.61742e-05	0.000620984	613.479	30.234	28017.6	34097	28873.7	24414.3	21254.1	18859	19095	21939.7	21923.3	19155.9	51660.8	43880.2	23626.6	20989.7	23168.7	29972.5	29727.3	28580.9	18397.4	39350.2	15331.5	23067.7	27288.5	26102.1	27618.7	76049.4	59416.5	16885.6	33508.7	42733.4	18563.2	31041.5	16569.4	29094.4	61342.7	35267.6	43061.4	25478.8	26918.5	42952.5	27206
M767T144			0.585023	1.17638	6.72184e-05	0.000629309	767.459	144.439	13755.1	32325.8	20466.5	26853.5	72753.6	60409.7	57125.3	45555	58028.3	43821.7	89183.9	84899.8	34665.7	47020.1	63847.3	67720.4	65618.6	59698.9	156156	64024.3	80206.3	33719.1	56564	40255.4	48486.5	39679.1	69722.8	45383.9	44819.2	44491.2	96626.6	41115.6	63527.3	36581	47525	52100.7	43433.2	66410.7	63923.2	39637.4	36856.8
M356T34_1			0.493321	1.20363	6.79768e-05	0.000634926	356.069	33.9905	33506.1	1434.48	44733.1	2041.51	43838.9	47781.7	45848	1598.45	45291	34095.7	90267.2	79050.1	3980.75	79689.4	65415	65893.6	79859.2	80647.5	97264.3	71952.5	45413.2	660.076	1993.8	1227.09	1202.01	2307.37	4229.77	3404.9	1502.42	1463.77	2352.92	47626.2	655.882	1180.18	1763.1	1423	45100.6	50196.1	46071	1728.56	668.677
M449T334			0.36349	0.794513	6.86322e-05	0.000639557	448.975	333.905	8582.94	26792.9	9989.39	7589.05	20993.7	17645.7	6547.12	23201.5	12916.3	20420	11764	9184	16174.8	20268.5	13304.2	7895.43	12608.6	13291.3	11896.8	12218.2	13831.5	11776.1	10446.5	8933.39	9156.79	23415.9	13628	16890.9	15656.8	11788.2	21617	10775.4	11696.7	13622.8	17757.1	11600.6	12215.4	9777.8	9181.33	14437.1	10083.9
M599T375			0.37939	1.31183	7.02296e-05	0.000652923	599.231	374.92	7983.77	18390.1	3085.78	11736.8	44066.3	49896.9	15558.5	8160.79	43374.3	17293.4	9369.1	10710.6	13256.9	41816.6	14764	28775	9185.15	43156.5	6754.48	31344.1	12093.6	53729.6	14529.4	40200	9909.67	21385.6	9286.65	15231.6	5679.74	44785.6	7595.93	15269.9	14379.3	7987.91	15278.6	59905.5	12815.2	14495.7	53723.5	36846.6	18777.7
M589T304_2			0.314531	0.76283	7.07701e-05	0.000656425	588.856	304.363	7374.71	7031.97	8312.71	7295.39	6768.37	4637.73	3581.62	7119.84	7456.02	5905.94	7144.99	8171.52	2740.95	6266.34	8037.23	7748.15	4698.24	8611.3	7287.66	8184.29	5671.87	6186.27	7811.97	8088.83	9113.28	7898.04	7476.88	5490.46	9679.42	7967.63	7094.22	7588.58	7845.47	5938.79	7230.02	7980.03	8359.53	6991.28	8758.24	6655.87	7264.23
M327T32_1			0.647774	0.503964	7.18873e-05	0.000665248	327.075	32.215	7115.25	4228.68	4968.19	4453.71	14598.2	11808.1	3064.75	3429.7	12559.6	13956.8	13929.5	11791.9	7590.99	11889.9	12203.3	11008.1	13313.7	13950.1	11503	12095	10998.7	4941.71	5617.9	4967.27	5121.93	22310.4	23256.9	22250.5	6512.97	6143.1	4483.3	6687.48	14928.8	3233.7	10055.7	9075.91	8476.66	13987.5	12678.4	18272.1	15039
M477T281			0.671697	0.830194	7.26524e-05	0.000670779	477.21	281.489	83756.5	129277	82158.5	139029	125011	110081	110465	306990	107490	97010.7	148176	71567	108467	164604	312805	109920	305282	235312	122295	95826.6	83711.2	159771	175188	120129	69879.9	147308	124586	205996	153657	133483	81287	189158	144915	153295	136388	91111.3	100555	42421.5	140899	154503	111112
M535T226			0.225734	0.907749	7.50503e-05	0.00068974	534.992	226.155	18858.7	22503.5	15275.1	21398.7	13873.8	12636.9	14252.1	23896.2	14037.2	12935.7	13020.6	12656.2	20786	15297.2	13241.5	14158.2	14100.7	13068.2	15027.9	13556.7	12612.1	15007.6	17348.5	18426.1	18258	23256.3	18236.4	16656.1	21895.2	15931	14318	11081	24832.8	23121.2	17585.5	22415.1	12198.7	15560.6	12242.9	27012.3	21436.9
M554T290_2			0.151748	0.898411	7.61946e-05	0.000698654	554.142	290.09	9118.48	8329.13	7829.98	7726.86	6073.08	13021	5773.45	7462.28	7372.17	12541.8	3616.59	6984.02	6253.26	7429.42	5883.11	8019.4	5973.75	7399.69	5531.79	9114.62	3906.82	4868.03	11930.2	7463.33	3725.97	5403.38	7895.29	8241.78	6229.36	10077.3	15457.4	8588.29	9805.18	6445.95	7506.61	10070.2	5319.84	8863.26	8556.18	7447.53	8019.57
M144T318			0.224464	0.711599	7.70684e-05	0.000705053	144.084	317.693	3179.77	6284.23	1570.64	5331.72	1668.22	2912.79	2236.25	684.052	6305.75	6228.66	18915.4	14365.7	739.731	19941.9	6367.46	17642.6	12304.7	10037.3	20170.6	14619.4	13197.6	3411.13	2482.33	977.204	2314.67	2622.59	2779.08	2943.61	2487.11	3596.39	599.237	10955.5	3212	1135.67	2972.08	4671.86	19615.2	9370.14	18507.6	2693.31	2530.05
M581T236			0.287766	0.806639	7.75886e-05	0.000707528	581.236	236.34	9278.3	17566.9	12276.1	22328.5	15505.9	12876.7	24316.6	43571.2	25810.7	10499.8	11137.1	12629.4	16216.1	15723.9	28299.1	12393.7	25309.6	13753.2	12827.4	14328.3	11821.8	27386	14097.6	17584.4	15389.4	17165	14933.4	14605.5	15005.3	7633.31	14483.4	18892.7	17590.2	15461.1	12277.1	9786.64	11841.8	4903.63	12106.4	12335.8	17466.4
M789T39			1.39058	1.08323	7.76921e-05	0.000707528	788.605	38.917	1.2599e+06	1.09746e+06	1.33697e+06	1.16542e+06	1.21916e+06	1.26783e+06	1.37003e+06	1.14769e+06	1.22479e+06	1.38926e+06	1.2375e+06	1.24894e+06	1.22371e+06	1.22511e+06	1.13985e+06	1.16384e+06	1.25181e+06	1.2547e+06	1.25573e+06	1.31292e+06	1.40655e+06	1.3796e+06	1.13773e+06	1.26116e+06	1.15124e+06	1.34792e+06	1.08329e+06	1.20134e+06	1.16974e+06	1.21615e+06	1.1907e+06	1.17449e+06	1.39035e+06	1.19513e+06	1.21018e+06	1.25329e+06	1.29868e+06	2.66514e+06	1.19017e+06	1.26791e+06	1.22616e+06
M450T196			0.152232	0.808274	7.85526e-05	0.000713742	450.294	196.435	3928.44	6142.97	1815.33	5943.1	3491.25	2924.46	3713.22	3480.84	4419.97	4545.6	6256	17401	4004.97	5531.84	9270.45	3250.19	4344.96	3242.25	5699.8	3769.19	5761.51	2922.29	5050.19	3961.62	2594.8	8756.81	5202.14	6857.43	3398.61	3767.95	3873.76	5036.62	4797.92	3432.3	5284.37	6424.35	4099.67	5552.77	4880.9	7427.18	5136.28
M455T264			0.15147	1.2217	7.8855e-05	0.000714869	455.25	264.187	345.84	2032.7	1977.79	1653.56	3150.01	5510.57	4635.19	1393.75	1468.84	2199.27	3360.58	2798.81	1238.38	5949.69	7641.54	2520.17	3650.43	6304.02	5572.42	6414.62	3686.28	2618.47	2346.78	1909.62	2285.71	2632.27	2913.5	2695.91	2302.06	3433.65	5291.47	6548.82	2361.54	2926.07	2042.98	3074.85	2992.3	3810.91	2246.01	2961.92	1870.53
M812T374			0.174716	1.16146	8.27332e-05	0.000748334	812.342	374.466	949.863	7752.57	4870.05	6939.52	8186.58	10092	11882.5	8600.51	7871.07	9995.97	27651.3	8838.25	7425.01	9210.75	9139.7	8745.86	30376.5	9845.12	9264.34	12894.7	9549.72	25639.6	14756.5	8346.92	8963.51	8465.36	12284.5	10445.7	7604.81	7590.96	6636.78	9328.82	10408.8	9554.39	6675.33	9403.1	11362.2	10816.4	12117.6	5583.02	7983.91
M614T34			0.502549	0.692562	8.35404e-05	0.000753933	614.443	33.928	50165.7	9016.26	73617.6	7044.11	7826.23	5364.29	5176.93	7892.39	6985.74	8651.33	6439.89	6464.63	6337.54	5410.9	5504.96	2184.92	2876.92	5513.85	6181.6	9109.78	6608.85	680.526	1172.16	8663.85	7091.54	7210.23	11325.5	8446.78	8704.25	6783.6	6020.59	6314.33	645.066	9079.26	11630.7	12649.2	8972.67	6207.8	4415.99	10925	11943.9
M226T300			0.236477	1.17996	8.39102e-05	0.000755569	226.103	299.916	17720.7	19659.9	17454.4	19995	33202.3	20604.9	19544.5	18519.2	17332.9	21100	21880.4	21794.1	15984.6	23172.1	21857.8	14223.8	18918.6	17375.6	16532.9	23120.8	20381.3	21514.2	19191.9	21578.3	29873.7	18891.8	22627.9	21130.7	20596.6	26062.6	22725.7	19223.5	21438.4	19188	19889.5	22799.4	22154.5	20245	17580.5	26988.6	16781.5
M238T279			0.247375	0.959156	8.46032e-05	0.000760101	238.061	279.124	28167.1	35429.2	28682	33965.4	29235.6	34120.5	33467.3	36356	31497.6	36149.9	36387.2	38418.3	31560.5	36543.4	35264.9	34846.8	34249.3	36722.3	35798.7	35449.7	37857.1	37852.6	34785	33901.8	39661.5	37370.9	39913.8	36006.3	38105.4	32804.4	55134.2	34773.9	31342.5	29725.5	35758.7	34962.1	36323.9	34087	38451.5	36498	33665.7
M217T426			0.343612	0.587103	8.48142e-05	0.000760292	217.081	425.694	14277.5	1550.08	14620.8	2100.53	4025.94	2245.16	2218.28	1288.11	1964.51	1498.33	2745.65	4243.61	5295.2	2833.59	3343.75	3190.76	4020.25	3300.4	3359.33	3989.97	2725.23	3054.61	2484.83	17106	3912.81	3484.68	2653.85	3232.94	3261.65	2341.85	15165.2	3063.93	16533.9	1980.01	3723.05	3647.53	3727.29	4306.47	14848.8	2319.3	15644.4
M339T397			0.218438	0.851277	8.52599e-05	0.000762582	339.077	397.091	7780.44	5850.46	7076.24	6531.53	5663.14	6420.19	4143.75	8745.98	6721.32	5007.85	4749.03	5726.73	7151.24	12175.6	7063.42	6051.58	8473.64	6323.29	6531.64	6031.33	5238.5	5719.94	5135.81	3372.19	5073.39	6833.07	12323.8	6708.94	7598.99	5695.62	6526.97	7515.77	8615.99	4925.28	3177.52	3702.09	4938.86	5467.51	5581.86	4920.64	7920.78
M274T226			0.192114	0.828629	8.79102e-05	0.000783713	274.004	226.145	4966.75	4396.91	2608.4	5459.21	3384.72	3342.13	2250.14	5697.47	4393.32	3151.96	4266.05	4752.81	3567.56	8043.08	6230.47	7839.81	8145.73	6557.89	5175.34	3696.73	2825.74	4484.52	5317.69	1434.42	6643.72	4082.19	7294.43	5090.49	6658.46	4571.13	8099.44	5670.67	4869.55	6030.58	1073.48	3781.47	4210.63	4734.82	3509.76	7520.58	5155.53
M586T32			0.559553	0.837059	8.80137e-05	0.000783713	586.432	31.648	98151.3	42507.1	140209	36172.2	29688.4	34850.7	37620	30434.7	28765.6	30100.1	43618.1	53348.3	39910.1	20771.9	63718.7	25339.5	28675.1	49998	32220.4	56840.7	19931.4	42897.3	34905.7	27156.3	32715.2	51625.3	39440.6	48708.5	40702.7	44434.3	19191.9	37496.2	35697.2	30242.7	22692.4	34479.4	30398.1	76047.7	34726.4	40877.3	32904.6
M667T305			0.744783	0.533347	8.91817e-05	0.000792353	666.756	304.701	7602.19	14180.3	17318	14667.3	12658.6	7643.82	3821.97	14027.2	14586.5	10224.7	12189.9	13340.7	4592.96	16801.7	11555.9	16815.1	8870.38	17342	15392.5	15475.7	12184.9	9626.47	13359.4	14623.1	17851.6	18104.7	11974.4	9158.9	12052.9	15444.7	12836	13249.4	12636.9	9830.22	12532.5	14520.7	13595.3	13933.1	14681.8	16020.6	15374
M366T263			0.147645	1.27455	9.07223e-05	0.000804257	366.17	262.875	7621.44	316.333	5199.16	132.941	5815.2	7079.35	5858.06	327.053	6881.65	3504.62	10799.2	11655.8	323.48	5715.35	8603.47	10310.3	10152.5	7314.61	6309.66	8055.14	7964.87	2008.4	1209.84	583.02	693.303	810.213	1849.73	1634.37	443.319	661.122	525.264	4871.08	615.978	502.647	573.125	583.294	5949.08	4531.15	5113.69	336.313	298.849
M640T233			0.910527	0.104279	9.20261e-05	0.000814014	640.342	232.545	155053	4620.84	202549	5378.98	1312.94	1848.68	2029.25	4066.86	1985.68	3029.25	1719.88	4831.71	5074.98	2904.05	4002.53	1799.43	2119.11	2254.64	1535.41	2130.84	3608.9	5297.98	6264.43	3746.76	355.845	6545.05	1318.25	1780.69	4766.5	4812.2	6392.95	1892.12	6759.62	5002.25	5051.01	5105.7	2269.52	1805.73	1899	5489.22	5328.8
M575T148			0.406827	1.13609	9.97979e-05	0.000878879	575.499	148.272	65813.6	79209	78041	76100	89953.4	80618.9	93541.4	84510.7	85446.6	78454.4	93593.9	198308	84210.4	69654.1	99426.6	74201.7	77455.3	51754.2	76803.7	83984.3	79286.2	90335.6	79588.4	77581.7	76252.2	137080	98230.7	246829	68777	71591.1	76497.9	70168.4	54819.9	62077.6	81939.7	93447.1	78091	80145.2	48675.3	80779.5	70178.6
M263T273			0.196072	1.17273	0.000100675	0.000884657	262.98	273.225	25347.1	25430.8	17857.2	27416.5	26934.5	29577.6	31317.1	27301.4	15643.8	15453.7	14939.6	22991.5	28561.5	17041.6	10085.4	10874.4	17238.8	18353.3	18886.2	18075.4	16983.3	48524.3	14829.5	25391	15713.9	17434.5	18066.5	10643.4	18688.8	23514.4	16807	21003.5	27990.8	26927.7	10764.6	18598.8	14257.5	55197.9	45897.4	13331.5	43432.3
M190T320			0.161429	1.11283	0.000105466	0.000924729	190.142	319.934	2072.76	7560.29	2307.75	8243.95	11464.7	7807.81	7994.42	6298.6	7210.51	9552.51	11076.9	10858.3	12302.6	10942.4	10106.2	6848.02	11446.7	10624.1	10997.2	9910.95	10008.1	11271.2	10182	6508.29	10278.3	10635.5	11261.6	10738.2	9175.08	13426.6	7903.3	7407.53	6336.41	5159.35	12638.9	12229.5	7645.21	12128.4	8180.78	11782.7	10540
M827T152			0.694066	1.34265	0.000105698	0.000924743	826.589	152.417	43618.5	41767.4	44489.8	39038.9	39711.1	23817.1	36840.8	53572.6	35178.6	36588.4	42256.6	42481.2	29926.5	37279.7	43694	36871.7	45182.1	54637.8	43731.1	101260	47275	59805.5	63326.2	29298.3	44248.2	46391.1	37377.2	42302.4	48589.8	39986.9	44887.8	48495.3	61676.6	37766.4	37537.7	43705.1	43297.6	36195.3	43926.2	42288.2	41310.9
M855T136			0.442637	0.897898	0.000106856	0.000931709	854.564	136.203	62548.8	122195	64329.4	90595.4	82410.2	57802.4	79406.3	79008.7	90220.8	58349.9	80148.2	97348.2	63395.6	66555.9	66103.4	65515.7	67274.9	109113	83802.1	47896	45479.7	68986.4	60478.5	80831.1	65763.1	109570	78569.9	53593.7	112962	69500.7	44498.6	93078.4	45849.9	71151.1	71905.3	71391	63555.1	67427.9	63511.3	87469.9	63927.5
M699T370			0.274115	0.938021	0.000106959	0.000931709	699.232	369.555	17305.4	24429	26702.6	40116.2	34345.5	22476.5	37365	34859.9	26139.6	39062.7	38323.7	37041.3	34126.7	38132.4	41120.7	42790.1	39396.5	40687.6	38902.2	40739.3	36309.1	46718.2	40782.8	37525.4	37829.9	37486.8	47429.4	41918.7	37749.5	38283.7	42277	40183.9	37516.2	37212.8	36193.9	35584.5	42540.6	41914.7	37541.5	36989.8	38178.1
M136T254			0.143973	0.867091	0.000107799	0.000936987	136.079	253.988	3584.79	5395.99	4153.61	4144.51	3136.22	5950.91	5595.59	2673.69	5524.49	4295.88	5527.32	5696.53	4210.28	5608.41	3590.54	4323.12	5960.36	5356.19	4858.96	4817.61	2655.67	5689.29	5608.09	6262.78	5425.84	4116.17	6811.01	5166.5	5235.36	4894.9	6733.02	4997.89	5675.45	4850.08	5009.76	3025.63	4120.05	4937.62	3209.02	3351.26	5433.51
M140T291			0.34455	1.13219	0.000108322	0.000939495	140.067	291.307	25983.6	55595.9	20478.9	26350.8	55950.5	62000.7	26069.1	23622	45268.9	52132.4	32465	39269.1	24515.8	55244.4	38483.8	30320.6	44567.9	44822.1	39303.6	34368.9	59401.1	38822.5	30753.4	22893.6	48264.9	49217.7	61289	60079.1	45735.7	29374.3	8238.6	48628.9	41683.3	21736	45275.3	39183.8	32911.9	37440.9	44433.2	35671.4	38047
M1046T369			0.198074	0.95316	0.00011103	0.000960554	1046.38	369.414	17047.4	15956.5	17998.9	15782.2	14753.7	14642.5	14556.3	16070	15980.3	15667.1	14749.1	13380.2	15556.3	13961.3	13694	14301.4	12689.2	15115.1	14996.7	15113.3	12440.9	12411	14906.9	15185.3	13308.9	15984.2	13821.1	14467.8	13652.4	16212.5	17794.5	14562.3	14557.5	15986	14216.7	15496.9	15663.4	14847.2	16679.6	15196.6	15247.1
M595T354			0.394798	0.449462	0.00011123	0.000960554	595.292	353.714	39492	1412.79	30591.5	2695.12	1155.69	1194.23	2794.69	2511.07	1024.78	2006.81	1154.21	903.065	1183.92	1073.33	30442.7	598.061	910.499	3056.83	588.888	2734.32	901.005	2159.41	1010.16	202.039	1581.2	981.881	1846.67	1297.66	1984.1	5842.39	1223.71	1853.41	6863.48	1324.21	900.712	1393.66	4229.29	1367.49	1439.14	1117.55	30622.2
M533T182			0.422567	0.780001	0.000114199	0.00098408	533.378	182.05	42432.1	7976.14	39122.9	12392.4	9499.89	11526.8	12474.3	24974.1	10567.7	15947	6171.11	17508.1	17536.3	18201.7	26533.8	13852.6	23890.1	20509.7	29824.5	13827.1	14211.7	17654.2	8832.91	23816.2	19780.5	17467.2	11410.2	24172.3	23150.8	16438.3	13885.7	7609.99	24198.2	35814.3	19744.6	13384.5	25894.9	19222.3	24135	16120.2	13340
M627T346			0.737004	0.655835	0.000118408	0.00101664	626.88	345.953	141139	14077	153203	16250.6	14595.4	15909.8	18665.1	20119.2	16543.3	14866.9	28105.2	13237.6	16508.8	21441.3	20954.7	7188.03	21496.6	20652.5	30969.8	20187	11011.1	28043.4	29309.2	14584.6	22392.5	28772.3	23953.7	28512.2	30359	22523.7	24963.8	20854.9	14725.2	13855.9	18306.3	21730	18072.5	20430.4	5007.43	13543.7	26387.6
M245T240			0.235468	0.89486	0.000119119	0.00101664	244.963	239.636	17230.4	11250.6	27795	20627.1	22344.9	13454.7	23876.6	21483.1	24886	19885.4	19568.7	24614.2	15664.4	16111.1	18541.8	16764	11287.1	15396.1	17108	22480.9	14139.5	11940.8	17224.3	23545.1	8808.07	22614.8	19418.2	14782.1	17046.6	23090.2	13404.4	9909.21	18644.5	16654.8	18634.5	19133.5	17601.1	22391.8	18259	18662.7	25360.7
M299T182			1.19115	0.761103	0.00011915	0.00101664	299.137	181.694	121935	138076	220366	123901	137587	139499	111522	733609	131225	121997	108498	145537	109759	170118	133450	100781	340075	107541	126401	141832	119541	120259	235799	118758	105608	267113	113496	132828	219165	162167	151929	326943	394687	183838	137405	147524	148605	128514	216985	135286	191763
M319T305_2			0.235072	0.821906	0.000119174	0.00101664	318.917	304.661	3970.88	7241.69	5319.31	5742.83	5863.78	3853.47	3671.36	5621.04	6834.87	5309.8	4514.67	4910.07	3065.45	5924.05	5263.41	6622.34	4760.03	6315.81	5378.14	5955.11	5704.63	5725.28	6403.64	5494.16	7454.25	4478.12	4324.45	4246.99	5998.19	6820.54	6429.02	6129.35	5503.72	5694.28	5526.59	6745.68	6947.69	6332.24	6544.24	6114.85	5123.9
M717T148			0.578553	1.18047	0.000119247	0.00101664	716.518	148.278	88791.2	91388	84222.9	100480	99073.5	127482	118783	124903	85341.7	97784.2	90265.1	290441	114355	87220.5	145480	81363.9	69734.5	75763.9	114066	91159.5	85610.2	81414.2	81275.1	119812	74290.1	211514	116245	306559	78972.8	100768	18860.6	108895	95627.9	137094	118587	145764	105992	134020	83023.5	107211	123669
M574T289			0.0953272	1.12345	0.000120679	0.00102667	574.17	288.859	485.826	4908.53	667.627	2487	2432.05	4211.19	3554.11	5225.73	6170.97	8765.65	3614.21	3014.76	5654.54	4500.81	3922.79	3513.83	4579.79	4209.3	3263.03	4144.62	3889.44	5246.48	2557.65	1362.32	3713.39	3768.66	4809.8	5006.62	4787.63	4427.54	7390.93	3465.27	3884.45	4441.96	3989.18	3644.4	3832.27	3367.24	4235.7	4528.24	5046.53
M235T426_2			1.11523	0.469347	0.000122005	0.00103541	235.091	426.259	5294.3	14086.7	5243.71	13629.8	35883.5	20873	18536.8	10127.1	11755.8	15377.6	29110.3	25858.3	46257.7	20644	29695.4	24844.1	30814.1	25646.9	26347.4	34768.7	23852.7	26706.5	26587.6	13315	31181.7	27643.8	23911.1	28739.3	27026.8	15621	37060.2	30776.3	17923.2	16451.7	25490.4	32573.2	41139.9	17540	18340.6	20342.5	26384.7
M332T358			0.118395	0.864473	0.000122268	0.00103541	331.93	358.21	3096.47	2807.73	5442.71	2614.54	3022.16	2699.5	2850.1	3058.26	3067.48	3168.41	3616.02	3275.98	3233.73	2714.66	4165.77	1430.37	3045.98	3888.84	2338.54	2833.8	2854.37	4056.53	3941.49	3067.64	3501.56	2937.47	2262.38	2764.84	3109.74	2761.6	3284.07	2506.13	2705.12	2686.36	2988.93	3053	2538.42	2415.33	2948.49	4301.05	2694.89
M804T156			0.410966	1.18078	0.000122481	0.00103541	803.595	155.532	29725.4	35160.4	36601	71011.9	37037	53452.1	45088.6	30460.9	40551.8	61706.7	38079.4	36699	29410.5	37234.8	38042.9	45627.4	44625.5	46898.3	46055.9	81987.9	38362.6	54277.6	37750.6	30948	51108.5	44771.7	57205.3	52501.1	66291.9	38886.6	30050.3	34680.6	44813.5	41509.7	44607.5	43208.2	51970	48878	36998.3	37039.4	46648.9
M553T348			3.63404	0.0523486	0.000122946	0.00103715	552.807	347.954	3.2428e+06	14009.6	3.21491e+06	15963.9	17934.9	18781.6	18089.5	16613	17732.8	19436.6	3984.51	6766.8	22124.5	4677.94	4780.34	6071.89	5381.24	2769.99	6305.36	5528.04	5762.57	4444.88	5530.14	19059.6	5826.44	4675.84	3889.88	3989.82	5279.85	5634.23	6216.56	4875.93	6993.09	18234.8	5296.31	4673.15	9009.92	7739.68	9073.92	2067.54	4986.58
M878T370_2			0.269214	0.961894	0.000123838	0.00104247	878.333	369.525	39973.7	37478.3	38434.7	37390.2	36436.1	38498.3	35301.2	36203.3	39015	35810.4	34642.7	35399.7	35480.6	40116.6	34717	38419.5	38850.2	39167.1	35178.1	36862.6	35797.6	35260.6	39289.6	36456.5	35533	37951.3	35952.2	36732.1	37074.4	36826.2	42589.9	36035.4	35488	37440.4	34271.8	35358	37739.4	38375.5	35416.4	36821.9	34532.8
M833T253			0.69644	0.322357	0.000124897	0.00104724	832.575	253.319	93666.2	4442.6	128030	2847.23	574.382	1105.56	1438.38	2053.12	599.296	1449.5	4570.29	2967.91	1644.72	5705.87	4401.8	2668.44	3737.5	2654.44	3273.69	2122.74	3307.77	5814.22	2315.85	1415.51	2601.83	5245.38	4529.25	2159.33	4306.9	4659.75	2707.07	3381.78	2906.53	3226.58	3809.49	6238.03	4882.17	4138.82	6621.9	4605.88	5429
M571T306			0.0843201	1.17483	0.000124927	0.00104724	571.251	305.715	3914.31	483.573	1282.41	1098.96	2076.42	2056.07	2053.9	1317.83	2621.62	2966.71	2934.85	2123.56	1243.51	2603.22	2853.69	1984.07	2794.65	2684.19	1923.06	2317.16	1790.25	1606.62	1647.81	309.389	1199.17	1524.8	1496.55	1463.52	1129.7	1022.35	963.204	2570.34	1277.54	1631.49	1107.45	653.752	1987.85	984.511	1713.41	1128.13	822.918
M142T283			0.203909	1.19735	0.000125304	0.00104821	142.085	283.351	834.659	4708.77	658.57	10320.5	12085.1	7922.25	9912.69	3077.15	9713.19	11464.8	6527.69	9207.69	4668.8	6130.09	6254.58	3773.49	8791.06	8256.7	9587.01	4682.61	8635.01	9471.07	10522.5	10149.3	7982.85	9584.44	7710.51	7113.29	10170	20545.8	8467.92	9864.51	8910.95	11726.2	8328.77	12028.3	7234.96	7448.85	7937.44	7360.09	10147.3
M1102T336_1			0.306748	0.949123	0.00012806	0.00106903	1101.51	335.91	49422	51128.4	48775.9	41528.8	46262	43491.4	51786.9	43043.6	44002	42871.6	43081.1	44944.2	47689.5	46993.9	49514.1	46841.5	49182.8	48655.9	46365.5	39878.8	49295.8	40732.4	49871.5	50532.4	48998.8	50285.6	50914	46847	39593.8	50136.4	43037.7	43192.3	50297.6	48800.8	51758.5	47857.2	42589.7	47667.1	50969.3	51763.1	46116.3
M452T199			0.169982	0.784711	0.000129231	0.00107657	452.274	199.366	4955.32	9797.72	1884.63	4509.55	3640.01	3811.19	4683.88	7276.07	3558.79	8366.44	9380.03	30458	5380.54	6006.8	16574.5	4112.42	5294.29	3330.2	6250.41	5293.48	6404.03	9843.83	7941.13	9752.51	7161.59	19891.4	9693.96	12298.3	7277.51	9899.18	3542.23	3724.02	12251.8	7654.42	15204.2	11254.7	6236.62	9224.1	4644.09	10197.9	13058.8
M599T186			0.368267	0.903615	0.000131256	0.00109117	599.313	185.751	31607.2	34041.5	35242.5	39922.1	31594.1	32308.6	29866.7	40990.4	61856.1	28920.1	44508.3	35456.3	40365.2	48460.4	53716.1	40198.1	63392.7	49670.6	53324.9	50504.2	52601.5	59119.6	39111.3	40862.2	53109.7	41315.8	50684.7	43506.1	54810.7	36781.6	85100.7	41836.5	52852	29085.9	36687.5	40378	36082.3	39836.9	34325.2	35272	35230.9
M792T343			0.11826	1.10263	0.000133127	0.00110443	791.894	343.177	8568.04	8866.22	9858.5	2804.17	4730.11	10953.5	4877.85	10288.6	11176.2	11003	11332.4	9088	11268.7	11256	7657.6	7663.02	6098.75	10776.6	11054.2	8974.63	16209.1	11931.9	16747.4	4265.2	10579.1	8568.46	6846.91	2408.08	9374.61	15071	10199.7	9004.93	10808.8	13739.6	9849.11	8501.08	11000.7	8812.37	8911.01	6103.24	9031.5
M377T33_2			0.527005	0.850423	0.00013553	0.00112204	377.323	33.3835	121296	65990.5	74750.2	52407.4	73035.6	63063.5	66587.6	100220	77359.4	13529.1	75045.8	79338	47414.4	73616.2	68410.6	67789.3	88449.3	99980.9	94160.6	7256.08	60858.1	13486.4	82221.7	69606.8	84999	70408.3	59031.2	2933.88	14057.2	58111.9	107422	49674.2	60293.9	66580.6	75016.8	91089.4	89312.6	74374.2	55857.8	90286.5	49643.1
M477T261			0.13477	1.41386	0.000136006	0.00112366	477.258	260.977	896.131	3292.93	617.356	3315.41	2103.98	4079.55	3466.69	382.096	3070.15	3492.71	3907.63	1349.32	3158.35	3920.63	2770.43	2541.33	3653.8	4211.52	4409.33	4611.91	2906.54	794.79	3688.36	3824.78	3308.37	1109.76	2059.67	4200.6	550.653	3049.27	1931.88	1884.99	1064.4	3839.02	3651.84	3027.92	2163.34	1586.7	3017.97	3903.64	3052.22
M260T259			0.126167	0.866733	0.000136313	0.00112388	260.079	259.315	4657.73	3549.48	5368.8	2741.4	1082.36	4172.35	2998.94	5852.17	2083.21	3814.1	2086.67	1597.97	3966.13	1678.68	2225.75	1414.51	1765.69	2287.32	2193.27	2938.89	3706.37	2359.91	3561.33	4341.56	2037.83	3209.39	2523.91	1716.42	3561.26	2212.28	2271.25	2980.44	4793.28	4190.58	4499.11	4552.01	4539.16	3105.49	3127.68	5400.48	5774.01
M527T192			7.53814	0.0751425	0.000138239	0.00113742	527.319	191.65	1.20088e+07	112166	1.52581e+07	148615	71770.9	107556	84505.8	147323	88576.9	126112	79136.4	84967.9	111758	93062.4	104621	72755	83808	77312	86027.1	75373.7	74042.1	109734	70575.3	122546	82906.8	86467.2	113930	81316.5	77288.9	98608.6	120233	54273.2	87425.8	125882	102838	91263.3	77035.4	89438.9	63318.7	71937.3	78345.9
M472T290_2			0.116269	1.1144	0.000139166	0.00114271	472.169	289.557	1192.08	8384.27	4195.17	5498.92	4549.53	4277.26	7483.49	6650.19	4148.89	8674.54	10475.4	5373.53	6302.31	6468.15	10153.1	6949.04	9865.76	8527.99	8921.27	9226.82	10132.9	8690.2	10377.6	5385.17	9201.77	6764.51	7833.42	10960.5	6759.46	5269.65	6942.06	8597.94	9445.12	9271.7	10251.6	7541.72	5636.73	10110.9	6363.76	8965.03	9596.56
M866T137			0.214701	1.14548	0.000141171	0.0011568	865.645	137.435	26520.2	29156.3	12388.9	34460.8	23092.2	17758.9	26011.1	27083.2	25392.8	34554.6	22585.5	25025.8	15607.1	27530.3	24656.7	22435.8	13014.9	53405.5	21308.9	18918.6	18856.2	14731.7	19575.6	15189.8	21273.6	24108.5	21303.7	21349.2	20513.4	21420.7	17711.3	22651.8	28877.9	20425.2	31659.5	21738.1	25453.8	20965.6	24551	30628.5	22662.2
M368T253			0.0968459	0.907798	0.00014155	0.00115754	368.054	253.264	5855.58	5300.05	5043.67	7097.55	5059.29	2955.78	4414.67	5373.4	6632.69	3989.45	5453.65	3980.48	3789.12	4712.46	5378.32	4074.18	5175.99	4646.8	3708.67	4547.06	4785.76	5558.8	5883.18	3347.41	4313.55	5373.91	5232.22	5807.28	3360.43	5175.04	4693.04	6142.82	3732.72	3152.79	4641.66	4244.55	3919.26	3695.89	5015.61	6000.02	4073.62
M205T289			0.150685	0.892643	0.000141883	0.00115789	204.994	289.363	6155.85	5763.12	8375.72	5529.18	4541.58	6916.61	6660.29	7687.63	8418.41	3946.11	9004.38	5271.66	5152.18	6803.8	8391.02	7024.1	5884.56	8481.55	8662.76	4701.28	8608.18	3581.21	7048.11	5760.93	7467.34	7738.46	7218.69	4681.03	6431.02	7243.59	5622.08	6400.92	8630.31	8439.25	6004.96	8825.74	8538.84	7620.87	7400.04	8638.81	9707.32
M249T254			0.172114	0.878887	0.000143399	0.00116789	249.057	253.94	7958.44	8126.33	9490.5	9845.27	5924.99	9474.45	8884.04	10824.7	6677.27	6641.98	10013.5	4470.86	7368.2	4978.53	6755.65	6624.43	5700.83	11045.2	6619.76	6156.85	6810.04	4913.3	7477.11	6432	5401.15	6188.88	5109.08	6938.11	5792.92	8680.58	11016.1	9098.4	6631.28	8932.38	4477.61	4599.12	6919.74	7768.52	6524.65	4564.37	5165.3
M471T305_1			0.671473	0.725249	0.00014441	0.00117373	470.803	304.779	19572.5	29924.7	32796.3	29167.3	27678.2	20275.7	13755.5	27571.2	29845.4	28850.8	14882.8	23729.4	14317.9	16727.2	19500.8	26943.4	10580.3	22864.6	22641.8	17936	17164.4	14437.1	22179.1	25551.9	27871.5	28940	13332.3	12731.9	22920	26435.6	30515.8	27321.2	29927.8	26040.6	27601.5	24434.5	28179.2	29706.7	27408.1	26968.6	29535.6
M1019T191			0.67012	0.922486	0.000146524	0.00118851	1018.68	190.594	134184	165129	148896	149116	155088	157055	145257	162122	151395	157080	155226	138481	141465	167448	153440	132806	160324	131446	154082	151360	137210	166953	183024	145030	155950	172548	148664	152429	145536	138173	142105	158594	154121	137294	120692	161382	135386	149360	134608	177175	153847
M539T290			0.111064	0.843628	0.000149281	0.00120842	539.009	289.502	2301.24	3600.44	4074.93	3629.39	4387	3124.14	3170.25	3687.77	3494.57	3461.05	3342.17	4492.21	3163.96	3324.3	3138.24	4014.09	2985.82	3099.98	3201.89	3320.73	3488.6	3616.52	3625.45	3087.92	3744.48	3777.54	3178.79	3088.9	4340.9	3853.24	5001.15	3228.53	3980.33	3817.48	3041.77	3543.4	2627.33	3872.68	3355.26	4827.75	4780.44
M534T191			0.240905	0.872074	0.000150304	0.00121425	534.386	191.033	12110.8	12189.8	26319.6	21510.9	21591.1	17173.6	15342.3	15409.3	21584.7	16148.1	11856.4	12862.9	16161.9	26628.1	24415.1	19589.6	27105.3	23032.9	22563	22454.1	23751	13051.1	20690.1	17497	38369.8	11469.2	13526.1	8506.45	17008.8	15416.9	9052.87	18405.4	25942.2	11075.8	10867.3	17794.2	23957.7	11417	18576.2	13031.4	21168.1
M291T254			0.189489	0.93091	0.000152935	0.00123302	291.066	253.577	18722.9	20360	19863.2	18504.3	34251.3	22490.9	26209.4	18965.5	25215.2	28073.8	18078.9	14326.3	18773.8	15491.2	17348.2	17886.5	18976.3	17329.1	15585.9	16422.2	15456.6	17323.6	17327.9	25117.3	17559.1	15803.1	16544.7	18810.8	15031.9	16588.2	17678.9	20592	19524.8	18842.1	16994.5	19026.8	18596.9	22019.5	19047.6	18718.6	22572.9
M133T261			0.241103	0.872474	0.000153314	0.00123359	133.085	260.723	16466	18885.8	17853.4	19401.1	16295.5	15503.2	19224.8	18014.7	13574.8	18485.4	21717.5	8257.93	22394.8	20036.7	17792.4	15367.3	19303.6	24064.1	15671.5	22886.2	18298.1	16774.5	16512.3	23572	16305.3	23309.9	22619.9	22086.9	18775.2	23443.8	41679.3	15094.8	22286.7	21339.3	25230.7	24151.4	12438.6	16550.4	13540.1	25595.7	24595.7
M585T304			0.154315	1.17748	0.0001543	0.00123656	585.284	304.447	1542.58	3406.1	1008.79	2735.6	3272.21	4867.39	2250.44	4165.67	6546.09	7174.64	5818.85	4159.9	2780.58	3107.11	5199.86	3824.04	5734.66	8990.28	7361.12	5930.84	6189	4465.04	3332.78	4221.1	5740.19	6230.91	1370.4	3165.6	2492.68	4353.72	4798.92	5901.52	4772.94	4801.86	4708.85	3562.45	3916.59	5280.15	1907.69	5226.1	3873.55
M596T189			0.243111	0.872678	0.000158764	0.0012698	596.272	189.257	24286.8	14276.3	10656.4	21803.2	17702.7	15707	19060.1	17916.4	19600.4	24964.2	19386.3	18137.3	14513.4	15954.6	17660.7	8730.51	19643.2	9605.31	20001.5	13604.3	17999.8	15567.8	21167.6	20135.2	23417.7	19574	16690.3	22135.3	20208.6	6777.29	12703.9	12424.7	13181	15864.3	13771.5	11651.4	14592.1	16244.3	10744.3	28710.4	14394.4
M488T198			2.18582	0.137841	0.000163256	0.00130312	488.303	197.599	786130	4676.89	1.23469e+06	4673.7	15796.2	10375.9	14734.2	6292.25	16920.4	17573.1	26636.1	25890.6	13191.8	24561.8	24568.4	23958.7	27329.8	26494.5	21753.1	26805.4	23911.2	3982.01	7531.63	10688.5	7940.9	7412.43	8660.79	6445.57	5632.51	3071.09	8771.61	20201.4	11718.9	4707.34	7482.41	7693.78	26152.6	15859.8	21635.6	6515.25	8531.53
M551T30			0.417801	0.896275	0.000164516	0.00130629	551.325	29.628	50559.7	39198.3	42513.8	45617.9	45079.3	41495.6	43258	42009.7	44346	36322.7	60105	52115.8	39944.9	69626.2	58182.4	37986.1	56614.8	64613.1	70220.6	75549.7	53166.5	65496.5	50049.2	47131.6	50361.6	47104.2	52680.9	53647.2	61190.8	40514.2	26846.1	46633.6	46322.1	44433.3	41994.9	61207.9	78689.5	80599.9	43921.3	41482.5	52398.8
M281T132			0.413412	0.829986	0.000164528	0.00130629	281.294	132.055	41493.6	34665.5	33699.6	56601.6	22542.1	56054.1	49509.9	30222.7	43852.9	45335.5	61828	29561.4	30866.9	38387.5	80685.3	59047.3	34608.7	77002.4	28533.4	37699.8	24296.3	39818.9	37890.1	63883.9	22944.8	21638.7	35378.4	40532.5	62348.7	32370.3	13183.3	30228.8	52368	53384.8	58422.3	19278.4	27965	43781.2	36305.6	63918.3	32510.4
M529T253			0.131643	0.745473	0.000164631	0.00130629	529.274	252.718	3113.94	1695.79	4535.15	991.34	457.346	537.069	835.81	1222.06	527.511	1105.39	727.657	1207.65	1000.16	2085.55	1430.81	1166.67	1673.33	1116.87	1371.45	1586.21	1258.84	2226.7	2028.09	1148.95	1572.71	1329.89	2486.99	2253.37	1881.58	267.505	3642.47	1532.18	2020.77	1531.58	2299.41	2377.65	1007.88	1153.75	1816.01	1401.38	1882.11
M555T188			0.342613	0.921966	0.000167701	0.00132802	555.349	188.125	52891.1	21273.6	49750.1	63793.2	57304.5	42700.7	58305.9	52702.4	54925.8	48416.9	33000.7	32362.6	56679	48523.7	41294.6	50872.4	35232.6	39696.7	61134.6	58073.2	42025	51275.4	45519	46963.7	39590.2	52082.5	60196.1	48597.9	47048.4	42061.6	17223.9	38080.9	37875.5	40470.6	57049.9	57916.1	43462.7	45527.9	50971.3	49447.4	55990.2
M771T138			0.300657	1.25211	0.000168818	0.00133423	770.503	137.602	18353.5	15226.3	15850.6	28862.4	12616.4	28369	18021.2	37256.7	32415.1	39663.5	37983.1	51471.2	14914	37643.9	36218.7	22149.5	46219.4	26381.1	38235.6	34836.3	6206.13	7634.8	15035.2	44673.4	28227.6	20638.7	14755	11999.9	15986.4	9707.32	13830.7	37111.7	19101.3	24926.4	20319.2	11688.4	42718.8	7318.36	22823.1	11834.5	9912.31
M331T443			9.41843	0.157533	0.00017188	0.00135393	331.043	443.352	2007.86	5644.58	5409.53	4993.51	57403.1	6127.45	16948.9	1845.62	2929.51	12412	27842.8	9306.35	207529	11906	11279.6	14909.1	14995.4	15044.8	19446.9	10166.9	9684.68	33149.4	9857.25	4797.79	11861.1	7658.33	13845.9	18789.3	9294.21	3619.88	20793.1	13806.6	7932.41	1961.75	23029.4	31248.9	226812	6749.13	28876.2	3286.55	174925
M521T189			0.388824	0.933534	0.000171986	0.00135393	520.73	188.828	49753.9	71410.3	50824.2	60970.5	79916.6	68553.8	54511.5	69679.7	70083.3	62312.8	55241.9	49657.4	53704.6	59663.4	64200.8	50000.7	62385.3	60800.1	63622.2	53205.8	51639.3	47050.1	64942.7	62129.5	57627.8	79661.5	69709.7	66907.6	69164.3	58044.6	67296.2	55860.6	53928.6	61646.5	53959.5	65891.6	48017.1	69041.5	57950.1	55660.3	57370.4
M107T253			0.145471	1.10067	0.000172382	0.00135438	107.048	252.908	2383.59	8677.68	3790.13	10336.9	8368.72	10409.4	9721.77	8397.41	9275.83	6631.72	8920.65	11219.3	3840.32	7479.95	10118.9	10217.1	11596.9	8754.49	8819.54	10055.7	10777.6	10018	10105.1	8597.49	10612.5	10894.9	11355.7	7640.31	10660.3	13045.5	13992.3	7519.42	8553.37	9863.63	13880.6	13735.5	11742.5	12425.6	10409.9	10133.1	11878.7
M670T30_2			0.649038	0.849852	0.000175097	0.00137302	670.464	30.25	102760	118993	217870	152482	108866	58456.2	63223.4	61077.4	89857.1	121987	54312	64442.5	64128.2	116094	83540.1	64713	40855.7	113700	69784.1	95944.9	66112.9	79023.4	70135.4	115183	60508.9	54898.5	61071.4	62502.1	105068	61889.2	44406.4	101062	67291	63886.3	55139.3	130288	124355	121305	117933	131471	68474.6
M430T585			0.375696	1.16384	0.000175773	0.00137382	430.158	585.365	107041	97223	46002.6	127002	66156.7	130457	55250	77289.9	57200.8	29137.1	59398.4	70943	100989	122952	136000	20304.3	121845	141404	96172.8	100197	89964.7	79347.6	63345.6	83547.2	77395.7	111840	77509.3	60138.5	74541.5	97993.8	31234.5	77043.2	59170.9	93011.4	11755.5	72684.1	84250.8	59831.3	51963.7	52721.7	97790.3
M380T25			0.186125	0.586389	0.000175884	0.00137382	380.114	24.609	1365.44	2261.9	12054	6746.46	632.496	4537.03	7758.25	583.087	4743.03	5653.24	2828.6	849.517	18741.5	2342.78	25428.2	1186	2446.77	1625.06	719.318	10271.4	2141.2	6477.87	1256.91	378.242	19127.4	2037.77	8872.16	821.031	536.131	872.513	5795.73	7309.69	4446.07	12769	2500.83	18028.9	2256.47	11404.1	1853.75	7684.56	1105.87
M175T375			0.705341	1.34985	0.000178302	0.00138999	175.118	375.014	45111.9	89592.6	27446.5	61239.9	43953	98152.3	76886.5	115493	103840	179202	76971.7	89290.7	25459.8	62164.5	80951.1	89213.7	74410.8	104459	59143.9	405338	65102	178481	73135.2	71787.4	105928	62135.6	64517.7	66759.7	53889.1	120672	57925.6	78513.3	67024.1	107619	80486.7	84461.9	56974.8	141745	83962	109883	50355.6
M452T346_1			0.0797898	1.11385	0.000179498	0.00139389	451.905	345.957	6801.06	5722.89	1549.67	8142.28	6051.57	4721.39	5227.61	8071.76	6442.17	4773.18	4606.29	6915.49	5727.11	6085.58	6271.87	4470.96	6328.07	4668.55	6068.12	5827.62	5773.39	4151.82	1912.83	5329.96	4361.56	6641.46	6611.67	6364.38	4878.36	4840.97	4157.17	3335.19	5522.28	5349.63	4218.51	6191.53	3702.02	4241.44	3449.68	3523.01	3815.16
M505T289			0.114058	1.091	0.000182574	0.00141504	505.235	289.257	3545.85	6450.15	3526.18	9652.89	4829	7170.09	6537.65	8938.88	6326.16	11644.1	7689.05	5807.05	9287.49	7665.75	7773.84	7781.63	8151.13	7646.55	8952.65	11387.3	11089.2	11271.9	11012.9	10513.1	8385.03	9603.96	10943	9938.38	9017.7	8890.91	7396.82	6858.48	10171.3	8337.79	8633.84	10535.9	5619.87	5742.9	8840.18	7290.1	8527.83
M177T401			0.104753	0.929226	0.000183144	0.00141672	177.001	401.346	4586.92	5635.12	4602.13	6301.31	6176.98	6000.71	6097	8162.73	6747.82	5852.33	9077.87	5448.91	5468.96	6944.19	8170.9	7247.36	6537.01	10416	5998.29	7742.32	7607.33	6839.39	7098.88	5419.85	5650.39	5706.66	8649.51	6682.82	7989.2	4163.69	5760.01	6002.29	6672.48	7418.64	3885.83	4781.45	6547	6661.63	5707.86	5551.39	4099.92
M881T496			0.288377	0.488302	0.000184548	0.00142482	881.455	496.028	26292.1	2147.19	11310	2684.52	1119.05	1869.3	1788.15	857.213	1280.56	1655.26	2354.66	829.579	1798.52	1541.31	2425.95	3556.49	1693.57	1700.28	1452.88	1670.74	2095.38	2614.09	1617.42	2002.45	2589.25	2356.04	2836.97	3241.22	1984.43	1165.13	1640.06	3043.27	1071.39	1590.23	2968.93	1630.76	3282.65	2477.44	3215.32	1863.04	2511.53
M531T335			0.491241	0.836653	0.000189533	0.0014605	530.978	334.505	22163.2	30193.2	35749.7	18954.8	33705.6	34139.9	24885.9	42584.5	28960.1	36079.3	24472.2	32536.3	33344.3	26065.5	37106.3	37805	22826.5	44303	29748.2	24219.2	38121.2	17733.8	32403.7	29723.2	23139.8	10647.8	32904.5	21445.7	22024.7	18843.1	41389.2	27937.4	19354.6	33745.3	28453.6	21291.6	37167.3	37797.6	17739.6	32789.4	41448.8
M870T151			0.496527	0.509355	0.000192264	0.0014787	869.54	150.638	7073.15	49841.5	3924.29	57010.2	15683.2	13018.2	18029.5	64535.3	11994.3	7346.04	8965.23	5695.14	56744.3	8458.68	2607.76	7314.41	1898.87	4778.01	15021.9	3577.89	39500.6	118182	196200	55797.2	118714	173696	148403	133277	148823	196239	310244	5640.6	238220	65587.6	228328	255995	7948.69	6286.69	4623.66	203790	210023
M194T279			0.674873	0.96126	0.000195739	0.00150254	194.018	278.975	194495	203524	185761	215643	186542	209115	211395	217464	218815	201921	217846	227620	216691	217478	223743	213818	224039	221059	228768	216156	211762	213474	241003	211318	219295	213789	283444	215477	225001	207470	335362	206773	209746	214836	208055	205832	213345	210265	212307	254612	211067
M211T224			0.214442	0.940539	0.000198339	0.00151959	211.038	224.324	14034.9	13977.8	12006.7	7541.51	12926.2	12489.1	16386.2	16089.5	12372.2	12772.1	12429.8	12681	13981.8	12606.2	12270.6	12794.4	12236.5	11814	12404.5	11595.3	14460.6	10432.4	12415.7	11052.1	15394.7	13930.2	12162.7	10155.2	12838.9	13117.8	12448.1	12658.8	17631.8	10262.8	11375.5	11251.3	13158.5	13855.6	12623	12189	12809.4
M613T305			0.226133	0.760834	0.000206447	0.00157869	612.814	304.676	2078.37	6181.46	5159.71	5656.8	4341.41	3380.93	2335.6	4799.25	4322.53	2128.97	1807.85	3342.69	3008.66	4217.22	2997.13	5095.11	1962.65	3631.18	4347.29	3417.01	2904.05	2841.41	2792.46	3260.93	5660.26	3681.76	2163.86	2546.58	4686.84	5324.45	3671.27	5065.17	2608.03	4011.89	5679.1	3289.89	3770.41	4286.18	5024.67	4502.87	4535.2
M652T165			0.213229	0.850665	0.000207417	0.00158309	652.486	164.957	8526.1	11119.1	10416.2	32310	3860.16	7686.45	7444.25	20737.1	7113.64	8814.4	9243.73	12260	11013.7	12150.2	12748.1	10664.1	10990.3	9219.72	8008.64	9366.58	9014.66	16395.4	11266.8	9009.11	12697	37328.3	16410.4	18766	5094.06	13778.5	17888.5	10277.5	27609.6	10261.3	16883	17801.8	12489	9890.63	11829.5	12179.3	37354.5
M161T289			1.1737	0.681349	0.000212356	0.0016177	161.121	288.767	2377.22	1689.49	600.645	1107.08	334274	344429	395762	1733.04	245317	404170	520445	309912	1546.15	481414	189459	619314	353058	278256	445944	314018	331629	1305.36	2195.72	878.419	2520.89	1879.22	1803.19	2360.89	1835.97	2088.07	3532.62	335337	668.987	1796.16	619.692	2100.1	379965	208760	389742	2693.64	1882.61
M521T158			1.22303	0.814931	0.000213529	0.00162355	521.416	157.956	120811	194056	184633	297581	184137	122112	188780	234241	168748	249640	218994	379152	296817	447235	712392	251560	682874	363538	480599	250116	99251	293893	192268	297305	212357	386622	327237	268444	267411	419746	520460	473466	261117	229782	406225	141313	633290	138133	168469	344842	113938
M648T182			0.649176	0.820859	0.000214822	0.00163029	647.507	181.565	116820	116385	73385.2	193642	55085.4	267896	108596	78248.1	226353	79106.3	97798.2	59842.9	78517.2	68601.4	422780	72077.6	73804.5	77179.8	65555.3	88097.7	56357.1	285255	259323	78169.7	167795	83882.3	51725.4	68163.5	63169.1	127521	22821.7	79273.7	100519	78714.5	61261.7	72081.1	93342.9	158917	80292.7	80898.6	98582.9
M571T349			0.306706	0.586122	0.000215322	0.00163099	570.843	348.604	16899.9	3787.34	28080.9	3902.52	4788.37	5495.98	4689.24	4902.2	5031.47	5093.81	742.643	817.773	4361.3	656.914	692.328	1359.86	903.983	845.259	1360.75	789.683	683.461	1202.22	924.157	4511.62	963.813	944.227	674.529	833.421	1092.28	962.568	1783.11	1360.89	1127.1	5008.67	572.625	1806.57	1825.53	1105.05	1752.3	488.94	1665.12
M882T496_1			0.219305	0.591662	0.000215852	0.00163192	881.955	496.012	12676.4	1827.98	8956.38	2944.82	473.529	2057.1	1241.19	2170.1	1748.54	1537.04	2346.65	749.384	1581.87	877.165	2200.49	3600.22	1236.46	972.16	1192.38	953.729	2075.39	3665.26	2327.59	1892.21	2144.68	1861.26	3450.4	1496.59	1860.28	664.184	2734.5	1735.94	2791.91	2279.66	590.208	2209.86	2576.77	1941.98	2153.6	1590.96	2647.82
M274T39			3.85408	0.743751	0.000217433	0.00164078	274.273	39.327	1.82826e+06	1.91229e+06	1.94723e+06	1.19987e+06	1.36601e+06	1.48411e+06	1.02595e+06	1.51716e+06	1.93627e+06	1.77527e+06	1.73393e+06	1.82755e+06	1.38176e+06	1.8448e+06	1.78443e+06	1.95735e+06	1.27308e+06	1.86784e+06	1.95782e+06	1.77417e+06	2.30334e+06	1.75667e+06	1.97727e+06	2.03332e+06	1.97471e+06	1.54139e+06	2.23515e+06	1.9773e+06	1.60029e+06	1.93793e+06	1.81938e+06	1.73875e+06	1.20063e+06	1.9641e+06	1.32329e+06	1.97193e+06	2.11847e+06	1.61521e+06	1.76725e+06	2.05212e+06	2.23269e+06
M236T269			0.0952725	1.14784	0.000220163	0.00165826	236.073	269.433	5251.54	3955.53	3923.15	7959.35	12311.7	6283.43	2657.15	8946.17	4031.87	12954.7	8253.4	7105.85	5648.48	8335.08	6415.12	6448.29	6256.1	6445.5	4531.01	4039.78	4717.22	5388.26	3920.87	5276.51	4197.14	5030.01	5400.33	5234.2	5006.42	3372.05	6424.27	3932.65	6170.49	5294.27	6133.17	6318.48	9808.73	4090.49	10557.5	4117.88	4448.81
M752T38			0.768093	0.774896	0.00022085	0.00166031	751.542	37.917	68226	162239	151551	216485	62873.6	65873.4	326519	277118	77704.8	51641.4	76677.7	99728.1	231975	89906.2	84295	105459	58492.8	93514.2	108617	55365.4	42814.8	259238	362195	219824	366967	274877	359538	205030	227024	201544	117234	111630	321881	326929	249542	385496	67335.3	115057	69030.4	314145	240542
M383T35			0.248938	1.21827	0.000225293	0.00169054	383.207	34.663	8653.29	2565.38	9993.43	4217.37	7812.24	4259.55	10189	3876.64	12714.1	3592.6	11218.2	7636.99	2613.24	9471.67	13768.4	9140.88	9214.19	24214.8	17237.4	16435.3	13779.5	2221.61	12131.2	7296.67	3693.93	8689.97	9724.88	6041.75	4690.77	11948.1	5205.28	7643.41	810.855	7081.18	4142.28	5794.96	9098.65	15988.7	13326.6	3311.35	1162.82
M190T238			0.412554	1.32878	0.00022636	0.00169245	190.096	238.486	1991.49	34980	2344.95	22336.3	20212.1	23622.3	25687.5	31748.9	23204.7	23259.6	58917	27102	27381.5	23264.1	53022.3	34518	36566.6	26891.8	34415	28777.1	21217.5	47114.4	38762.4	26932.3	60268.4	29694	35822.3	16127.3	58064.8	23034.5	21412.1	14421	25673.6	39667.4	30050.9	44022.9	17765.9	58287.4	23855.5	16154.5	24973.3
M155T279			0.209603	1.07205	0.000226393	0.00169245	155.068	279.483	10433.1	34783.8	19324.4	31099	31121.9	30283	33167.9	28696.6	33071.4	32924.9	36361.2	34888.4	37478	33477.3	34352.3	37862.6	44132.1	40895.6	30907.8	33984.8	33507.7	35865.8	33345.7	29418.9	26684	35922.2	35850.4	33253.9	33624.1	36980.5	44486.8	43192.6	33706	29936.2	39363.8	35913.1	28447.9	35498	34979.2	35379	35363.1
M106T363			0.225672	1.0896	0.000228348	0.00170389	106.007	363.032	6265.15	17517.7	2310.47	18231.7	20231.4	22472.2	19294.2	17774.6	20587.3	19301.9	20200.2	21738.3	18178.9	19573.5	20052.7	26208.6	17606.3	21182.7	22034.9	20728.3	19061.2	20421.7	24035.8	19909.5	27035.2	19852	20700.8	19302.8	22913.1	17611.2	19425	18594	19953.3	17326	20373	17949.3	21461.9	23640.2	19301.9	18378.6	18440.1
M448T28			0.595605	0.766211	0.000229385	0.00170845	448.104	27.621	24547.2	66352.3	74911.2	39351.9	77037.6	65114.4	54364.4	68117.1	70522.4	33016.9	69881.7	60286.2	42020.3	71753.5	55997.6	76562.3	75179.6	70773.9	14702	161358	3237.54	63335	20563.3	37399.3	30826.5	71291.9	63414.7	24516.3	76916.1	78392.7	208306	66652.5	30908.5	24435.4	64009.4	90644.5	29562	58113.3	18214.3	66054.5	10577.4
M223T32_1			0.290023	1.15536	0.000229827	0.00170856	223.062	31.749	26608.1	6632.44	32476	5677.64	24562.7	30085.7	24569.2	2358.57	24804.9	21254.2	42081.9	40836.5	5544.59	37599.5	34080.2	32698.2	38320.1	37374.1	36841.4	37024.9	25505.2	11292.2	8175.43	7806.55	4300.55	8913.49	7216.01	10403.1	7652.47	11179	18607.7	21201.6	3404.49	7310.72	4302.65	4375.7	13620.5	20469	25140.8	7618.54	6587.2
M447T279			0.209208	0.954705	0.000231182	0.00171546	447.049	278.772	19504.1	21373.8	23801.1	21043.7	17418.8	16307.4	19029.6	17909.8	20559.4	16165	20545.1	18277.4	17052.8	20805	19388.9	19416.3	18626.1	21249.6	18150.5	20267.3	20581.6	21921.7	22710.6	21268.2	20006.4	20606.9	25002.3	21553.9	20470.1	20153.3	34461.3	20452.6	20554.9	20220.4	19307.6	20069.3	18142.1	19924.3	19673.4	21258.8	20414.9
M823T152			0.677472	1.35018	0.000231676	0.00171594	822.558	151.919	23033.1	29346	35258.9	42394.7	32476.4	7474.53	31819.8	34083.6	31663.2	28821.5	36437.1	39477.3	30937.5	23828.6	31248	56717.7	63810.8	66341.2	49827.6	72211.1	47085.2	60182.9	28902.7	48424.4	33628.5	52574	41674.3	39411.3	53203.5	32636.3	35965.9	51158.1	21647.1	25998.6	34817.3	33710.7	40167.9	37548.5	42214	45682.5	32103.5
M604T148			0.39252	1.1321	0.000237228	0.00175382	603.53	147.687	99276.2	79244.5	95719.2	88896.4	65678.2	64281.3	63759.1	80991.6	106041	78379	63681.1	137861	73453.8	85066.2	57019	98876.9	106757	85203.4	80357.8	86778.4	90784.9	82529.5	102992	56604.7	81998.1	102527	85558	230382	85015.9	69436.5	103247	49701.8	92165.4	66687.1	61660	92087.4	54968.4	75584.7	88184.5	68740.6	58117.4
M235T279			0.3777	0.966972	0.000244836	0.00180033	235.044	278.936	64754.9	65225.5	73492.1	66549.3	58305.5	62345.8	71886.7	69605.5	71197.3	58611.4	68891.8	69860.5	67395.6	65077.9	68690.9	69264.3	69952.2	65811.5	71954.3	68716.9	70452.3	68348.1	74452.7	68536.6	71051.6	68782.2	79248.8	66801	71157.8	68691.6	104687	71163.9	69937.8	73183.1	68829	69361.1	69787.7	73317.4	66854.8	70582.8	70332.7
M231T32			0.289583	1.33127	0.000244867	0.00180033	231.1	32.193	13045.2	8341.49	12887.3	11734.6	14207.7	9659.27	14353.7	8280.29	12434.7	13547.9	14829.8	11184	8234.46	13532.9	11232.5	14437.3	11706.8	20803.7	13886.9	8984.87	7467.91	5818.6	11828.6	5366.54	10943	14118.1	9960.92	5822.33	6241.4	10958.8	8914.1	11434.1	10543.9	5033.55	12333.4	12109.2	10584	14994.6	9585.36	8002.29	11280
M542T279			0.329427	0.850654	0.000247155	0.00181258	542.092	278.566	16457.3	20936.3	17400.3	18002	12731	14976.3	14810.8	18413.4	19744.3	12701	18364.6	20439	15069.7	20023.6	19360	19756.8	19289.3	16668.7	20489.6	17148.8	18491.4	18678	19425.5	17932.6	18692.5	17225.8	24478.4	18508.9	17120.1	18278.7	59716.1	19739.3	16520.6	18905.3	19387.7	17681.9	18473.6	16453.1	16814	17117.6	17992.3
M803T141			0.331909	0.868398	0.000247438	0.00181258	802.534	141.193	18436	43929.7	34586.9	46237.9	45574.7	28040.2	38125.1	37983.1	30077.4	28089.3	61591.6	42403.9	33925.4	33669.5	26757.1	19482.6	16236	53796.8	34800.6	41363.9	29206.1	63083.8	15420.1	33420.6	13913.6	39381.3	26250	20378.8	69340.4	30616	19209.2	39184.2	9580.52	45313.6	34038.5	31934.7	61724	56598.8	50119.5	28452.2	37453.6
M175T398			0.841663	1.24653	0.000250883	0.00183447	175.118	397.996	36211	167174	27972.2	82275.6	162708	173945	76452.2	91767.4	236091	145880	120731	153972	69432	111350	136039	155493	69031.1	165494	124781	173263	107208	70412.5	130012	131871	155128	106348	121680	111704	100292	92350	237727	70678.8	246802	386938	100571	309522	93780.9	436247	290354	188616	98456.5
M449T129			0.410881	0.892102	0.000254111	0.00185469	449.359	129.399	54069	41697.1	72402.2	47092	41038.8	43366.6	47659.3	61023.9	36577.5	53348.5	69598.6	68668.9	59543.9	62097.3	59732.3	56792.3	45782.2	65750.7	69481.3	54317	46437.9	73920.5	51242.3	37241.1	56246.5	33415	50059	83738.5	51913.3	63090.5	32586.9	60051.3	53524.4	64989.2	45835.6	55871.3	54638.7	35930.9	58389.6	58006.5	62650.2
M415T32_1			0.2342	1.20838	0.000255278	0.00185968	415.035	32.133	8265.89	11476.1	14063.9	6893.05	34292.9	20431.3	18519.6	4116.31	32427.8	16697.6	54570.6	20472.5	12889.3	33529	26609.8	25701.3	62096.6	22024.8	21934.9	29096.3	24051.3	9246.67	7755.78	5769.47	8446.38	7234.1	8245.64	8942.55	4015	8242.04	4639.07	34197.3	3847.77	3715.34	9294.25	5293.41	16868.3	12155.8	17187.2	8555.63	10110.6
M663T347			0.443969	0.434185	0.000255723	0.00185968	662.874	347.287	28545.1	4747.71	53028.3	3545.17	3282.6	3016.22	4480.33	3183.53	2570.04	4898	3061.61	900.49	3363.01	1892.22	1249.28	1634.7	943.395	1583.31	1943.49	1893.57	2118.24	1587.45	506.426	3301.59	2598.94	1713.67	1632.28	1525.86	2304.25	1943.68	2473.06	1295.71	2072.71	4446.09	1097.22	2459.48	3192.12	3053.33	2318.39	1993.8	2464.97
M298T426_2			0.297819	0.860986	0.000258577	0.00187702	298.051	426.286	18857.5	13610.9	25239.5	15961	13303.6	12710.2	24072.9	18294.4	11800.8	16220.7	18737.1	14986.8	14151.9	28664.9	17345.8	16708.1	31223.4	15400.8	15943	18492.7	19193.2	18520.3	11979.4	19461.7	13015.9	15809.8	20845.5	11729	22057.7	16321.2	18694.2	16715.5	19322.8	20611.8	12750	15568.5	16482.9	17078.2	18372.3	14138.8	13884.9
M283T30			0.297976	1.37515	0.000265928	0.0019269	283.225	30.332	19459.6	2295.21	15144.5	8681.53	13116.3	7526.22	15661.7	11646.3	10192.7	14659.8	12709.6	21356.1	11935.5	13869.6	13084.3	16828.3	21498.8	16296.6	26528.3	25400.5	14958.2	16335	11705	7210.97	9722.57	5681.33	11298.4	13501.1	11512.2	13924.1	10947.3	10213.1	14858.8	10997.8	13213.4	7854.05	11950.1	6291.82	24383.3	16008.8	16481.1
M457T254			0.199379	0.833943	0.000267095	0.00193186	457.23	253.506	8048.1	4129.17	15085.3	7410.08	9315.52	2939.02	4162.3	14854.7	21003.7	21360.8	14984.5	13338.8	7386.08	7496.94	13317.8	18047.3	17171.9	10921	22513	4568.66	13831.3	14963.8	12874.6	17049.9	12732	12318	15180.5	6811.32	11658.2	16765.4	15611.4	11922	7685.53	11265	18537.6	15319.6	22693.7	22776.8	17392.7	9086.48	8023.74
M808T595			0.0894406	0.827928	0.000269999	0.00194935	807.63	594.83	889.856	3939.08	1795.9	2390.31	1580.72	894.169	2122.2	2077.39	2266.07	2036.05	3837.53	865.575	1340.71	2816.83	3473.94	2051.41	1952.8	1568.06	3773.84	1210.08	1983.21	1227.76	1583.29	2097.17	1251.65	995.59	3786.36	1895.73	3924.46	1282.18	1175.37	1460.22	2134.18	1845.75	1466.24	1593.65	1286.15	1089.35	1814.25	946.068	1272.29
M337T320			0.117188	1.10277	0.000272161	0.00196142	337.141	320.052	1234.2	5864.44	1264.77	5036.08	5632.33	6924.37	8143.85	6146.25	5823.17	6820.36	6675.05	6615.67	6142.42	6205.39	8512.42	6805.33	8364.68	4077.48	7008.6	7317.71	5676.87	9305.85	7610.89	4988.31	6514.46	6805.75	8263.41	9247.81	6932.19	5837.5	5858.03	4998.85	7913.09	5938.65	5387.28	5983.87	7072.73	6001.78	4362.62	6047.15	5917.63
M291T305_1			0.74063	0.798018	0.000272817	0.00196262	290.882	304.961	53895.1	49072.2	49729.6	50831.6	52886.5	50226.5	51645	56318.5	52239.8	51608.7	29939.9	42490.2	49385.8	38378	31404.8	53138.3	25355.3	40567.2	43587.8	38766.6	31240.6	25870	40318.8	48879.7	51026.7	48559	28687.4	24271.8	48797.9	49645.7	48190.5	52755.7	51342.3	55998.6	48731	47746.9	55201.7	55489.3	54794.7	47522.5	53951.1
M373T305			0.759379	0.760953	0.000278928	0.00200298	372.826	304.797	33883.6	39965.2	38580.5	40201.8	44653	37857.1	26739.3	44727	42612	41834	25697.6	35503.9	25092	34938.9	30412.1	41523.6	20548.6	33161.5	34790.5	31781.3	26948	22486.8	34163.8	42186.7	43401.7	39924	21290.8	20225.8	37878	46785.1	41918.8	45313.1	39107.9	43190.9	36206.1	43032	45188.8	46974	42381.9	35420.4	42143.4
M233T205			0.196044	0.85701	0.000291394	0.00208876	232.919	205.39	10064	12958.1	2668.78	10216.4	6488.91	8547.06	9647.56	14162.5	4085.12	5436.93	19908.6	15473.1	2799.62	23179.6	18348.9	7528.83	8746.43	13672.4	10138.3	9956.28	22483	9911.45	10986	10801.7	5037.47	8721.42	6543.68	8117.83	23925.9	13687.7	7846.26	8387.22	9082.39	12702.3	14463.3	2552.38	7997.93	11296.3	5909.39	11820.3	7781.79
M403T32_4			0.248937	0.835793	0.000292907	0.00209585	403.39	31.533	29967	21178.9	15738.7	18912.6	21578.7	12058.2	18993.8	10002.3	23615.3	8790.3	16528.1	22031.5	18131.5	15228	23569.2	21384.1	22293.9	31770.1	33919.8	9163.64	20865	6001.23	17780.8	16228.5	17052.6	9600.15	27012.7	6317.02	10751.5	9358.5	16215.6	14189.6	12437	16107.4	17823.1	12317.1	13333.5	31169	10227.7	6360.03	13583.6
M357T34			0.36573	1.18899	0.000294292	0.00210201	357.065	34.039	21951.5	2811.28	29258.8	2348.88	27795.9	24324.8	25166.4	1882.48	31452.3	25480.5	47861.7	45774.7	1220.86	43980.8	39786.7	35807.2	46748.2	48433.7	55470.4	51798.2	32977.4	1192.22	1346.8	721.398	688.097	1558.47	844.598	1059.65	1315.72	1431.31	2679.19	32957.4	1652.42	567.182	683.308	953.261	30993.1	21775.7	29852.1	2324.13	440.131
M831T181			0.28291	0.869841	0.000300997	0.00214608	830.677	181.281	29990.1	27571.4	41485.2	41135.6	38397.5	20407.9	20047.3	31570	28167.6	35494.9	20636.5	19014	21692	18311.6	32192.4	34709	19970.6	28078.4	33119.9	26817.2	40563.8	30407.4	38753.2	26203.3	18030.7	31000.5	30431	27111.7	12565.6	24270.1	6929.09	38844.5	28401	33051.4	15643.7	15521.5	23181.8	34653	31820.8	16649.3	18832.9
M378T255			0.0848588	0.869172	0.000307694	0.00218993	378.134	255.306	1719.76	2634.84	1633.93	3073.68	837.823	1201.5	880.579	1849.07	2086.48	1374.91	3363.82	2760.84	1889.86	2642.46	2648.4	1879.69	2229.71	1527.93	1794.52	2411.56	3756.67	2404.49	3312.99	1648.19	3716.37	3182.21	2662.85	1093.95	2501.6	2710.3	4066.33	2033.75	2171.04	2303.75	2967.1	2487.85	3187.58	1852.37	1985.62	3130.43	2162.4
M613T333			0.313512	0.805687	0.000308871	0.00219238	612.98	333.473	17612.7	6346.65	14134.1	13223.5	20833.2	7551.83	14546.6	20843.6	13931.9	22410.8	2589.86	7440.53	7704.5	9077.41	4669.19	12230.7	4728.52	17795.4	8598.29	6197.24	4745.61	7640.01	10456.9	5753.41	7499.4	7307.94	3944.25	9841.25	10854.1	7968.78	17090.4	9967.48	9023.61	3667.18	4409.39	6650.13	5570.67	9697.63	6670.06	8646.95	7031.74
M255T258			0.11935	0.861736	0.000309132	0.00219238	255.103	258.143	2622.42	2295.63	4822.09	2058.57	1522.2	1231.46	3177.76	5869.12	2953.08	3226.94	3928.53	3724.16	5484.76	2099.39	4188.34	5148.88	8550.49	5552.69	5793.2	5102.44	3237.05	3329.96	5977.13	4915.76	4438.02	4672.33	4826.67	4899.84	7557.37	3846.95	3721.02	3359.02	4321.88	2539.01	2754.44	4070.94	4623.03	4194.83	2842.34	5618.31	2937.92
M358T176			0.540618	0.728163	0.000311464	0.00220501	358.292	175.859	69255.2	35454	56896.6	56862.7	392972	24784	128642	54272.3	66099.8	57744	38699.4	39730.7	43992.5	52602.9	55004.6	31974.6	57096.1	161428	64088.8	65587.2	6656.01	36946.1	39570.5	89537.4	41412.7	79636.3	49136	69372.5	101986	59049.7	48845.9	80924.6	81079.5	101127	32402.3	48375.9	25521.3	48325.7	60124.7	171137	30016.1
M307T288			0.289281	1.11277	0.000312399	0.00220773	307.025	288.269	60991.3	57134.9	45946.1	15105.7	53275.3	68310.2	70319.4	66167.3	93906.2	19584.4	48822.9	35184.7	59902.6	54306.9	47093.4	51345	46087.7	54382.8	44071.7	52108.4	46171.9	56029	51187.1	60716.4	51217.8	48964.4	50713.5	50920.9	53879	54747.8	25709.5	52041.8	49179.4	55775.1	55094.5	47318.7	56610.6	51850.6	49061.3	55988.3	51682.6
M273T285			0.0976742	1.17854	0.000315899	0.00222853	273.093	285.143	7457.01	3402.01	4836.53	3978.31	5560.15	7272.69	4588.67	965.231	1247.38	4753.78	5424.78	4325.4	2658.69	3231.25	3125.78	5501.31	4549	5797.15	4308.78	5181.85	6222.52	3811.13	3115.54	1965.52	675.416	3267.09	3479.16	3680.03	1375.88	1774.63	2201.84	4885.03	1119.5	2204.04	517.418	534.514	4607.45	2935.04	2509.26	1259.84	2484.47
M188T27			0.251563	0.79083	0.000319838	0.0022484	188.069	27.2785	5021.62	14783.1	14682.9	8025.8	12449.6	16065.9	10491.3	14636.6	13907.6	5460.41	15439.6	12452.1	10261.6	15512.6	14961.1	15042.4	15986.2	15055.9	4162.5	32757.3	349.944	13276.7	4567.21	7098.04	7155.17	17151.3	14916.3	5761.83	13400.8	15428.4	28410.2	13671.3	6967.76	4955.87	11612.9	12947.2	6418	14925.6	4111.65	15511.4	1950.23
M467T253			0.105899	1.13485	0.000322989	0.00226658	467.077	252.998	3294.53	5038.97	3520.93	4725.16	2375.65	3773.72	5101.26	2998.82	3918.18	4230.05	4729.44	6940.14	4619.28	4948.94	5283.11	4877.27	5088.04	4566.76	5130.67	4491.45	5439.18	5662.94	6715.96	4496.72	5770.93	7719.52	4298.67	5729.76	5336.95	5782.87	6906.13	5217	5340.08	4649.25	7127.35	6222.14	4570.28	4232.79	5641.95	5512.43	4592.78
M122T249			0.116911	1.18941	0.000324512	0.00227328	122.08	249.271	1511.38	7585.78	1400.52	1947.95	14178	9819.57	2176.51	5222.67	6667.69	7770.29	8721.75	6257.71	5212.75	7000.15	8334.38	8558.38	4040.1	6106.24	8962.81	2047.35	2574.1	5595.11	4321.95	10986.6	7465.12	6910.8	5420.47	7052.45	6695.56	4862.27	9680.21	2109.17	7688.5	9339.24	5149	5665.8	8734.34	10539.7	9177.07	8950.37	3863.04
M183T290			0.423291	0.710788	0.000331885	0.00232088	183.103	289.683	2061.06	4167.19	2503.34	5161.33	92361.3	99468.8	103721	5697.41	49260.4	80933.9	44424.7	48657.2	3235.57	44821.9	25561.3	69904.8	32122.8	33830.5	43238.7	22995.6	30597.5	4218.93	3394.14	4302.13	3094.5	4038.31	2306.85	3638.67	3006.16	4029.57	6378.97	31361.1	4411.35	3683.16	4480.15	4162.21	29486	30572.6	40197.6	3582.4	4261.49
M289T361			0.304958	1.20303	0.000333532	0.00232833	289.087	360.933	2514.88	4852.59	599.03	4806.56	23667	17791.8	25753.7	3355.08	23131.4	37451.2	22301.3	30258.2	1558.53	26099.7	14416.6	21792.9	22360.8	20616.1	21840.9	22193	29702.7	33491.3	32213.7	1870.01	27240.5	29313	35341.5	35858.9	877.88	12553.9	8120.17	24736.5	1908.89	2334.64	13874.9	11313.3	32879.8	20942.2	28311.7	18036.4	11078.5
M769T463_1			0.508765	0.285302	0.000336181	0.00234226	768.845	463.154	56617	1992.8	31814.6	813.306	1763.45	844.847	647.431	408.425	932.238	3599.3	494.909	1150.78	389.045	1019.32	1356.59	1301.21	860.943	777.923	1158.25	503.939	594.577	777.574	891.192	916.917	1245.38	709.425	447.731	720.932	1410.41	1191.21	1976.42	620.727	1369.37	628.657	1277.77	498.466	731.945	1318.74	620.922	358.405	752.142
M599T33			0.404415	0.883785	0.000336696	0.00234226	599.387	33.1975	35048	38582.7	63234.6	46925.5	49048.9	29975.4	31559.1	38493.2	49151.1	28949.9	72455	46525.6	29291.2	45027.8	38568	31536.1	36597.1	46920.9	48073.1	47648	26234.3	35971.2	49532.7	55833.8	36686.5	67885.8	63208.1	45428.2	40801.7	29287.8	59957.2	30123.1	35463.7	56125	41896.3	51993.4	38039.6	49520.5	39393.9	61658.8	34441.5
M581T197			0.274108	0.849378	0.000338134	0.00234819	581.236	197.469	12158.4	20862.4	11339.8	16251.8	14690.8	14452	15342.2	28169	15905.2	16556.1	25836.6	19780.4	12860.8	34522.1	31584.5	25592.7	52734.1	43089.9	11362.8	19641.2	25981.9	26275.8	20591.6	15277.2	53500.7	15100.9	23629.5	30222.1	52942.3	18617.7	17816.6	34005.6	16476.5	17354.8	26529.6	20695.2	15202.3	13380.1	20594.1	17413.7	21654.4
M463T182			0.280258	0.836636	0.000342094	0.00237158	463.337	182.145	14150.8	21546	16896.2	29123.3	6669.59	19291.5	29556.5	39372.4	27968.4	55412.6	15860.8	17153.7	73679.3	5851.86	37913	27600.5	46450	19248.4	28863	18340.7	26920.3	27239	19501.2	24557.1	24208.7	20493.5	23402.8	40743.2	21084.1	18755.3	17145.4	33542	43983.3	50665.7	25281.2	39248.5	23472.2	33570.4	58039.9	32061.4	14506.4
M260T279			0.101083	1.08094	0.000349275	0.00241718	260.044	279.086	1747.41	6913.9	2556.48	4941.03	6265.52	7754.89	5758.36	5318.48	8380.89	8993.81	7555.99	7588.84	7350.95	6360.84	7027.02	8792.49	7247.65	8577.73	6492.57	7903.4	7351.44	7967.75	7620.5	8584.38	8334.97	6750.51	7653.31	7479.05	6586.79	7114.75	8870.48	8198.72	7189.7	8077.77	7715.84	7810.15	7888.37	3027.01	6876.19	8020.91	6753.35
M547T32_1			0.2003	1.18593	0.000352513	0.00243219	547.283	31.967	7507.7	7640.54	10219.6	6266.07	5199.6	15955.6	6929.62	3916.38	5563.18	15851.7	8908.6	34576	6061.04	14403.4	23706.8	13104.5	5168.32	9765.57	31911.5	12511.7	39776.2	5683.51	12363.6	5415.73	9314.23	6195.68	11379.5	3012.29	4724.18	4729.06	6931.82	8008.53	4581.59	4075.18	4596.1	4740.93	6937.09	13241	24512	9992.76	6020.51
M199T29			0.109773	1.1571	0.000352658	0.00243219	199.168	29.0605	4243.02	5112.32	4825.92	3909.08	4725.74	4246	8126.1	2343.14	4352.23	5256.62	4362.19	5096.79	5889.55	3705.42	5805.68	3337.92	3953.32	4730.8	3697.68	4223.21	2532.69	5166.99	4784.57	2558.4	3795.66	3207.64	6093.95	4698.61	2821.42	3542.8	3861.97	5068.26	2722.37	2391.24	3047.71	3719.81	1631.85	4149.25	2178.47	5139.03	4324.4
M452T289			0.111833	0.865464	0.000357086	0.00245143	451.944	289.314	299.274	3258.82	2849.82	3629.01	2313.46	2317.73	2834.4	3362.39	3857.63	2512.5	3885.79	4402.92	2570.47	3333.59	2973.46	2834.18	3486.55	3429.63	2585.21	3230.82	2644.41	3144.15	3033.94	2383.55	2628.53	3796.62	4008.79	3688.23	2795.37	3631.61	5853.12	2687.9	3243.76	3135.64	3471.23	3555.14	2821.9	3195.94	3317.11	2809.47	3934.2
M631T30_2			0.228692	1.20073	0.000357823	0.00245143	631.49	30.266	15222.2	13646.2	14261.6	18709.8	16770.7	9082.91	11183.2	11772.1	14803.1	9043.23	17036.9	23415.1	18048.5	10158.3	9166.82	7053.8	7413.33	15359.5	10562.8	11722.3	7840.2	10277.6	16968.2	11746.2	9006.23	33947.8	31354	14424.2	10684.1	25452.2	6806.71	16827.8	25606.4	10788.1	26192.2	13358.4	17807.2	12226.7	7526.31	19639.1	16106.8
M353T31			0.287626	0.83035	0.000357927	0.00245143	353.23	31.4265	15679.2	13844.7	22658.1	610.787	12912.3	18516.3	15778.1	8350.22	12820.3	7098.62	11693	17314.6	16571.4	18652.4	14166	14294.1	8347.81	14043.1	19320.9	25814.9	19587.3	8406.74	14726.3	7800.94	3239.98	13539.6	21363.7	7801.17	6955.13	10030.7	22749.3	9615.18	11991.2	15223.3	17223.6	12688.5	13437.6	21532.7	8476.27	22758	23322.4
M433T281			0.0885177	0.908456	0.000358365	0.00245143	433.013	280.858	4189.9	2984.83	1950.84	3327.7	2355.32	2085.72	2885.18	4655.52	2707.87	3181.44	2359.15	1788.03	3735.64	1791.19	2828.68	2864.1	1876.71	2973.09	1968.74	2502.74	2893.56	1889.78	4087.72	3594.88	2960.76	3485.2	3437.88	587.218	2942.4	3636.61	2770.67	3091.59	3841.8	4199.79	3298.28	3709.06	2982.08	3762.29	2514.79	3280.61	3840.05
M671T347			0.31138	0.720835	0.000358507	0.00245143	670.871	346.578	25187.3	5438.53	37407.4	5782.29	5022.08	7064.18	5136.69	8284.54	3245.84	7812.65	1622.53	1732.09	3525.31	1113.87	1157.29	3802.41	1282.39	1868.44	2446.49	1082.35	2805.66	354.783	2094.31	3910.02	4707.24	1618.99	828.187	863.496	3013.53	3828.69	4014.13	2301.59	2019.17	6196.85	3002.9	4200.97	3738.58	4626.36	1704.25	2321.33	4318.75
M191T252			0.114925	1.13675	0.000371501	0.00253595	191.084	251.94	2745.57	5835.83	612.805	6272.66	15224.6	12208.1	11584.4	7731.05	14114.5	9799.15	5193.57	5563.73	6514.27	7623.32	10109.6	9041.56	8319.39	12153.9	6938.12	20313.8	5440.17	7972.33	7758.34	6949.61	9110.85	9818.14	8624.96	5253.18	9508.28	7688.2	9877.95	8297.41	8733.68	9744.95	10912.4	10081	8369.22	7716.35	7844.48	11433.4	8656.62
M665T236			0.181257	0.801747	0.000376793	0.0025677	665.241	236.107	4816.99	4707.97	7193.63	5207.1	1390.12	1801.29	3408.98	10293.9	2624.81	2641.91	2647.22	4102.17	3877.03	4390.61	3774.39	2198.07	4508.98	4244.18	5821.71	3515.42	4686.19	5761.62	3715.06	5034.63	4934.13	5170.94	5260.09	4666.74	4577.57	5096.09	7887.32	4533.91	6013.18	5334.11	6080.51	5143.03	4936.1	4618.74	4122.27	9140.21	4465.05
M203T333			0.31509	0.761647	0.000386389	0.00262863	202.968	333.487	5792.91	10779.8	8498.24	7847.09	9030	10782.5	14715.2	9337.07	10149.9	10922.5	10996.7	4581.74	10098.8	4357.27	4977.51	4739.24	6312.52	5080.09	3690.71	4534.37	3225.2	5788.03	8760.21	14679.5	5093.65	5645.37	6493.43	3767.58	5378.02	5851.42	13605.8	5875.46	5861.87	9109.79	6372.59	3787.99	9975.03	6241.46	6338.8	4538.72	9096.55
M413T31_2			0.554408	1.18225	0.00039278	0.00266758	413.263	30.858	7372.04	44217.2	33422.1	51463.4	16511.5	37060.7	11472.4	22542.1	46685.3	17196.4	15214.9	59337.2	6288.01	54435.4	63619.1	23702.6	47772	76100	68758.2	63847.1	54764.4	41333.3	5546.93	38709	35091.6	27759.7	4723.21	37236.1	38117.2	24218.4	5814.16	45773.6	25360.3	5516.93	3901.47	44691.8	44348.3	52467.8	41789.9	38035.1	36700.2
M114T320			0.290524	1.23513	0.000396934	0.00269123	114.09	319.551	20841.4	47942.9	11016.9	14598.3	20803.4	25549.5	36313.6	27624.7	25887.3	24107	22986.6	34740.3	22424.8	29275.4	24494.2	28546.2	20187.1	20441.4	23166.3	20712	23797.5	26588.9	25079.8	16807.1	22876	30104.6	21100.4	18781.9	23412.8	22417.1	19898	21942.1	22967.5	15229.7	22740.6	19487.5	22645	22934.6	21711.6	26511.3	26096.3
M203T545			0.216885	1.30123	0.000410488	0.00277842	203.149	545.407	5827.7	10213.7	4688.5	6571.23	7657.81	10908.1	11961.8	7813.22	10340.7	15974.5	10058.6	694.544	10112.9	15954.7	13681.1	27618.4	10461.5	8722.49	8045.27	12225.8	10368.4	10123.1	7472.75	11453.8	6806.24	8133.79	6756.51	9389.06	8889.45	9622.11	6059.92	28963.7	14094.5	7291.9	8996.13	9721.22	13137.5	47231.9	14619.6	8463.6	7188.14
M811T149			0.425905	1.14906	0.000432792	0.00292445	811.485	149.499	18006.7	17030.9	38052.1	20597.3	43650.1	15898.9	81129.4	22313.3	39693.8	49690.6	33737.4	50533.1	9361.19	36823.3	47130	34148	36571.9	41802.1	49540.5	42878.6	49587.3	32838.7	43667.8	21810.8	42734.6	31580.5	47858.1	35702.9	24504.3	39996.8	49260	35422.8	41759.5	26213.7	35177.3	38882.5	41940.2	35779.7	44243.4	31246.5	34323.8
M508T31			0.15401	1.16373	0.000438152	0.00295568	508.36	30.975	9237.15	10981.2	2250.9	319.32	5023.23	1982.1	2391.1	5119.37	4665.85	3134.8	2483.4	4444.27	4825.29	3126.01	5450.23	4618.69	1805.33	3617.66	5604.7	500.281	4574.54	7037.27	7206.65	5684.76	7966.18	5439.84	7521.32	10317.4	5992.61	5414.96	7393.23	2412.25	5266	6666.39	9370.06	7760.41	3189.39	7250.08	1321.87	8825.22	5475.23
M612T369			0.088274	1.15583	0.000441411	0.00297266	612.116	369.121	853.459	4806.58	2671.1	3576.16	3153.73	3140.92	3185.33	3129.76	3522.73	3915.85	4044.04	4223.39	2459.88	3336.5	3277.72	2045.52	2876.83	2453.64	2798.69	2757.11	4100.92	2259.26	2307.99	3932.96	2217.84	1832.23	3710.25	4510.95	3434.25	3636.92	2304.15	4331.39	2871.3	3324.38	6829.88	3299.29	2824.81	2235.76	3255.63	3216.56	2626.62
M387T30			0.375612	1.20693	0.000444172	0.00298624	387.214	30.313	8094.71	17454.5	17503.9	11000	14304.1	17138.4	10343	6110.99	10589.1	8471.79	17183.9	22786.8	6374.12	14390.5	12150.4	13611.9	16898.1	11525.6	30590.9	31718.8	79369.5	13892.1	11543.5	10056.7	6250.79	3746.5	6167.72	9351.21	8021.33	3874.83	13312.5	65483.2	5655.13	8486.19	9444.66	11653	229791	19020.2	15522	28623.9	49851.5
M543T258			0.135718	0.94134	0.000445929	0.00299303	543.181	258.25	7984.2	10185.3	9363.91	8990.11	4049.18	9488.53	9788.53	8519.75	8340.3	9525.75	8539.37	6429.08	10295.6	8848.06	7792.44	6327.31	6705.09	6387.53	7654.35	8027.19	7509.23	7895.89	7672.8	9559.37	6337.38	8846.02	9632.88	8796.95	8826.2	8387.05	8769.14	6647.43	7693.36	8394.56	7664.96	8561	7799.78	8566.13	10048.2	7555.39	9756.22
M419T32_1			0.227666	0.858496	0.000456201	0.00305685	419.313	31.5105	16708.7	14044.7	7530.63	9382.92	21243.2	9224.06	7080.87	7303.1	31325.7	9096.26	13278.8	16920.2	15496.1	11918.1	17354.3	18292.6	5152.01	18181.8	17047.6	11476.7	15135.7	23615.8	18506.6	7905.01	10708.3	13666.4	27189.2	12389.3	19209.2	17353.3	23644.6	12475.8	6301.7	19044.8	12068.8	5749.23	4263.77	9869.04	10013.4	19387.8	10267.7
M262T294			0.0870154	1.1404	0.000460777	0.00308236	262.036	293.935	5108.06	6399.24	4411.61	3522.61	5223.28	8140.72	7946.99	4571.49	6874.17	4853.29	7625.36	5361.96	8339.07	6400.74	5496.32	5629.85	5137.86	4715.77	9364.68	6226.71	7729.16	3303.7	5567.37	5350.54	5688.16	7716.2	5586.6	5427.46	6266.9	7889.48	7209.87	3578.85	6912.18	7042.87	7650.55	8841.14	7062.92	6821.07	6292.84	11519.1	7260.7
M287T268			0.298828	0.854025	0.000472386	0.00315475	287.126	267.774	6157.41	10407.2	15256.9	13632	6538.29	11351.6	8316.35	12365.6	11289.8	12190.8	11507.7	15862.8	6955.05	23045.7	10894.8	13431.6	14576.5	14563.8	18313.6	15421.8	19867.5	10518	12840.7	14344.8	13443.3	20726	20646.6	15187.2	16013.8	15851.3	49560	10477	14497.3	8037.24	20103.9	16483.8	17181.9	13740.9	13959	15473.8	18422.7
M303T289			0.11672	1.11858	0.000476855	0.00317831	303.085	289.443	3827.4	7096.43	4846.63	6235.65	7211.21	8605.7	6695.2	6574.25	4458.13	4249.53	5072.27	10670	7503.34	5930.52	5877.11	8700.43	6915.21	8273.32	5181.58	10467.9	5641.92	6977.56	8016.45	8122.65	9028.02	9129.58	9314.89	9976.63	10450.3	8147.92	2132.33	7522.32	8896.59	8554.89	5341.07	6758.97	5917.03	6675.91	6923.02	6153.53	7667.25
M289T289			0.208506	1.11917	0.000477501	0.00317831	289.07	288.603	9115.7	31688.3	39606	30314.3	22133.8	49909	27874.5	29312.6	24258	22872	25604	38313	24662.7	22148.2	25716.9	30122.4	44270.4	27431.8	24070	28020.8	27802.2	35539.5	40794	29978.1	45541.8	48765.5	45433.8	48179.2	39219	35538.9	12664.4	29637.5	23814.8	28445.6	40088.3	26735	37152.3	28838.1	32910.6	30024.4	19868.5
M328T345			0.27728	0.859007	0.000485675	0.00322736	328.033	345.37	14516.7	19350.9	19723.3	19037	20671	17365.1	17267	19028.6	17312.4	18808.1	12279.2	7720.34	18232.1	5534.88	3109.12	13414.5	25190.8	4107.95	5160.69	3592.5	6031.36	4839.17	12178.4	21822.9	8041.27	4796.77	2824.12	20657.6	8224.28	21933.3	40095.6	20002.4	27602.4	18936.4	19241.9	17922	24821.4	16711.9	21261.9	10450.4	18882
M444T369			0.0622645	1.11279	0.000486515	0.00322759	444.065	369.355	1231.89	4473.84	6069.88	3732.12	6171.33	5526.27	4746.71	3950.26	5219.74	4868.16	6551.13	6741.88	4221.66	6126.18	5832.19	3279.9	4532.47	4832	3610.94	2825.62	6083.55	4299.47	3633.67	4850.07	5457.43	3822.21	4017.36	5847.25	5534.12	3424.59	6182.33	4104.25	3855.69	3310.15	2288.48	3824.77	3005.31	4709.78	4055.74	3716.94	4626.73
M595T337			0.338385	0.943638	0.000490478	0.00324851	595.151	336.557	41461.5	40562	36910.6	41741.8	41184.1	35615.5	34946.2	37992.9	37486.6	35260.8	40418.3	44746.3	35413.4	34174.9	42800.5	38594.6	38611.1	40817	40153.9	37014.4	35530.4	39450.1	39756.6	36134.9	41585.2	36600.6	35892.4	36941.9	41590.7	43503.3	66253.1	38041	35391.9	38255.4	36469	36487.8	29400.9	36291.3	43555.7	38487.4	37778
M735T176			0.206548	1.08973	0.000496246	0.0032777	734.613	175.56	47791	38245.8	33691.8	37936.2	33576.9	36873.3	39409	42236.5	40481.9	38897.8	34604.4	46141.6	43785.6	42099.3	39548.9	35382.8	35684.5	36469.4	32274.9	32165.4	38175.2	32220.3	36349	49247	32299.6	39847.5	31299	29869.2	54395.3	32905.3	26761.4	32072.2	40506.1	44580.4	49567.6	35744.3	51895.8	38355.5	35221.2	41531.8	42895.2
M547T32_3			0.212324	1.12158	0.000497058	0.0032777	547.473	31.628	36880.5	38491.9	42786.7	36369.5	35861.8	32841.4	36824.8	31735.6	33031.2	41804.5	32599.4	50815.8	56608.6	49370.4	85966.1	34378.8	40557.1	19228.6	40132.2	35312.1	38228	36939.2	45263.8	42954.8	25416.4	66785.1	33011.7	40305.8	24960.2	35921.9	24215.8	25322.5	30581	32317.2	45235.5	34305.1	39967	38499.5	43490.7	44605.5	39826.6
M787T117			6.54558	1.14149	0.000498182	0.0032777	786.598	116.568	3.22944e+06	1.28696e+07	2.42448e+07	1.54119e+07	1.04987e+07	1.38295e+07	1.15679e+07	1.31923e+07	1.3154e+07	9.57266e+06	1.40035e+07	1.36413e+07	4.61159e+06	1.61777e+07	1.80619e+07	1.13109e+07	1.22327e+07	1.4871e+07	2.03502e+07	1.87009e+07	1.31621e+07	1.53095e+07	1.58341e+07	1.33141e+07	1.62771e+07	1.57941e+07	1.62059e+07	2.75444e+07	1.57644e+07	1.46787e+07	5.41339e+06	1.63325e+07	9.70699e+06	1.29909e+07	1.41331e+07	1.94864e+07	1.66645e+07	2.28939e+07	1.46639e+07	1.23198e+07	1.06558e+07
M377T286			0.130483	1.12173	0.000499601	0.0032777	377.004	285.981	9761.54	11663.7	8709.78	10138	12863.1	11964.7	14918.6	14493.5	10757.2	6499.57	7092.39	10774.8	15156.9	10633.5	11425.3	13901.9	7824.67	13450.9	10187.2	9243.07	10848	10344.9	16450	12202.7	11059	14785.4	11820.6	17891.6	10775	15772.9	14119	11745.2	15331.7	13935.7	14605.3	9526.64	15810.9	18656.4	15362.6	15222.5	13382.5
M754T175			0.408404	1.14151	0.000499644	0.0032777	753.584	174.532	47173.7	64787.7	64435.1	47690.2	42617.8	43227.6	54092	45934.8	59241.6	58896.1	61694	75274.9	59120.2	52194.6	53476.4	58358.6	57403.5	64113.4	63774.3	60278.8	56076.7	57324.8	43014.2	64859.7	54201.7	57564.4	51213	44150.7	80409.4	69790.7	13684.5	62943.7	63323.7	60774.7	64330.3	62363.2	102679	51547.9	61195.3	66589.4	76441.7
M251T257			0.17952	1.15034	0.000500613	0.0032777	251.148	256.916	1892.88	2467.35	490.065	2467.41	10271.3	8254.96	9424.75	2869.91	8034.01	11320.7	9131.16	12863	2270.25	7855.26	6984.24	7153.2	11318.1	9277.58	8643.64	10865.5	12182.4	2750.82	2582.69	2467.91	2438.08	2709.48	2308.39	2857.02	2504.16	3116.81	5044.3	6571.51	2994.05	2317.09	2647.45	2819.06	7834.03	6897.99	7910.63	2502.71	2353.91
M431T129			0.299935	0.880962	0.000501878	0.00328063	431.348	129.027	31890.3	26160.5	35846.1	27741.8	18425.2	21461.8	23138.2	16958.2	25025.9	27557	20748	20009.5	33771.7	35068.4	22240.1	16528.5	35403.6	29721.4	28532.8	25403.5	29837.8	26704	33323.5	30520.9	20820.3	24798.9	31183.7	16531.9	26451.2	29325.3	33542	31433.7	29383.7	22479.3	25155.9	23413.2	27290.8	30287.8	28812.9	32014.9	28873.3
M440T201_1			0.185638	0.60815	0.000509471	0.00332316	440.274	201.337	5744.81	3826.38	13180.3	2727.53	5384.83	4116.4	2276.93	10211.4	1334.53	3805.14	3723.11	5263.72	5879.95	5817.97	95522.4	1414.69	3465.9	1992.78	2902.16	3367.19	3273.69	4909.81	14683.4	2402.89	2734.09	6117.15	3306.73	4572.22	2644.42	4064.24	2639.03	8249.14	7879.73	6604.29	4314.54	4103.86	4662.92	13894.7	3513.89	3745.71	3539.05
M193T305_1			0.629723	0.81787	0.000510043	0.00332316	192.905	304.995	38127.8	40027.3	36924.3	43406	42723.1	45874.6	37235.3	41751.9	39668.5	40112.8	23123.7	29676.3	38232.3	31314.2	24723.5	34837.4	16993.9	31149.8	37939.5	28370.9	25738.1	18681.4	27400	42649.7	36887.8	36743.7	21397.8	21411	34451.7	41598.3	39691.7	41362.9	42576.2	42613.8	44482.1	38527.3	41773.5	41198.5	42302.2	34756.1	44121.3
M436T289			0.159112	0.868535	0.000511349	0.00332626	435.977	289.358	5891.14	9179.78	11589.5	12147.3	5576.94	6641.97	6348.78	5812.19	9029.18	5712.6	7653.34	5151.18	4764.35	4320.58	7363.9	6895.26	6687.6	6637.49	6605.34	6767.06	7075.18	7174.4	5599.88	5698.35	7150.45	9431.22	6374.34	6276.55	5346.29	8496.01	4978.02	7461.33	12191	8123.92	7320.71	9026.34	8945.47	6722.12	7235.66	7242.03	11643.3
M203T382			0.257405	0.724438	0.000514867	0.00334371	203.102	381.906	424.819	2575.32	1162.54	2742	22540.5	15355.1	19340.1	4333.04	14085.3	25503.2	26890.1	26919.6	345.508	17302.8	8257.48	25544.5	17690.8	11218	16272.8	12829.2	17029.5	6034.86	1819.26	728.997	5500.92	465.046	6040.28	4923.47	3445.02	244.277	1213.59	13517.7	1087.79	1472.85	3199.16	783.816	24951.7	7727.15	17592.4	5455.41	5320.42
M221T172			0.293562	0.839878	0.000524565	0.00340119	221.152	171.53	20890.4	20538.3	30750.4	27390.3	22505.6	31947.2	36041.1	29329.6	44774.2	29337.5	17174.9	61200.7	18629.1	31978.4	19113.6	13866.9	48377	36554.4	34304.4	23106.2	21733.8	17147	20507.3	34165.1	25334	16163.6	24817.6	15597.2	19558.1	21228.3	29638.4	36129.7	40232.2	24644.3	14254.4	38957.3	39759.4	48227.8	21821.8	20193.2	33836.2
M512T210			0.849426	0.799886	0.000526348	0.00340723	512.331	210.239	110447	111164	97460.2	138751	107348	63218.2	80001.9	90635.4	91979.9	93323	98424.8	127941	74142	138161	146849	66722.6	102082	96473.3	82796.5	61426.2	74858.6	80982.7	85434.6	89514.4	84697.8	98712.1	97175.7	116782	138993	82506.4	177728	93340.1	94879.7	83141.1	110342	120399	92361	101886	92794.3	95985.8	155780
M438T188			0.400781	0.901359	0.000538356	0.00347934	438.295	188.129	56969.5	42250.5	92926.5	72172	47382	68816.4	47500.9	34766.7	53288.5	71566.5	39264.8	63796.7	47003.5	47439.6	50987.6	58849.3	31256	52330	36319.1	28935.2	44069.8	35867.5	30784.6	40399.4	47454.3	39039.5	58570.2	28233.4	25246.7	45664	27527.6	54860.7	50712.7	39647.7	39251.1	61838.8	43291.3	46712.4	45426.8	37456.6	43049.8
M1064T188			0.362231	0.892143	0.000540086	0.0034849	1063.67	188.385	36809.3	30768.6	49362	59444.6	54694	45472.2	48608.3	22542.2	55584	24625.7	45654.7	35825	40927.2	39928.7	36324.6	18036.3	50679.9	48204.8	32875.9	27625.9	22479.7	33117.1	37341.9	31523.1	17008.1	25396.6	37667.6	28100.6	56988.3	41781.5	61459	51131.6	32507.6	25006.3	27827.9	42535.4	44134.6	31478.2	41823.6	31430.6	31954.8
M1030T191			0.279954	0.878525	0.000541407	0.00348781	1029.68	191.037	31836.4	15997.7	24404.3	17460.5	23501.3	15944.9	15220.2	21495.4	21748.1	13118.7	15527.6	24878.8	19226	19259.1	26085.1	14898.5	17326.2	16981.8	17514	16092.2	14899	15781.9	19719.4	9382.92	23072.2	25890.9	17811	16175.9	18291.9	16964.5	16835.9	18454.6	20398.2	24510	21028.5	18565.8	14481	18496.2	19633.8	44268.7	18258.8
M195T305			0.292947	0.822637	0.00055659	0.00357986	194.903	305.082	9981.92	9289.98	8512.74	9830.43	10755.2	7911.14	8877.64	10800.4	10380.4	11156	4965.02	6705.34	9201.48	7010.12	3372.24	5642.5	4798.6	7637.62	8556.73	6753.98	5828.17	3501.87	6460.64	9388.72	9975.73	9129.08	4378.55	4392.48	7772.55	9540.04	9731.17	9243.92	9881.9	10832.4	8964.42	10646.9	10917.1	10384.3	9403.3	9131.31	11463.9
M265T171			0.228515	0.856815	0.000574623	0.00368993	265.001	170.895	15766.4	9859.62	25683.7	13450.2	20846	15471.3	13872.6	29451.3	21353.2	11041.7	7498.63	11255.8	11482.7	22453.8	16210	16078.6	8875.28	13023.3	15228.6	12357.4	7485.51	11017.3	5683.95	3916.07	29035.7	22235.4	41121.7	13364.2	46420.7	19019.3	17378.6	12117.7	18264.9	11457.6	10850	24822	4776.55	28308.2	16229.5	14639.6	11373.7
M374T349			0.116968	0.897501	0.000576564	0.00369646	373.976	348.932	2394.99	4164.97	3123.8	5200.82	3645.33	5057.77	4946.63	4381.47	3765.67	4800	3168.94	5229.42	3680.64	3305.91	5712.71	1626.92	1476.7	4185.89	4047.7	4571.77	4874.86	1182.9	2481.7	3508.91	3577.11	4159.65	4730.01	841.493	2545.85	4066.49	7380.81	4812.84	6023.4	3571.19	5141.73	4791.08	3829.01	4741.72	6095.48	6920.94	6154.11
M368T33			0.189982	0.880529	0.000578232	0.00370124	368.313	32.923	14201.5	17263.1	20881.4	11484.2	11779.2	16681.4	16947.7	14358.6	40904.6	14583.9	7672.14	10978.8	13311.6	10082.4	18423.6	17367.7	8001.86	19806.7	13754.3	9432.84	15494.4	16402.3	22035.8	10488.4	9017.37	9903.83	12442.9	13250.6	17175.9	8697.95	8514.92	22744.8	12571.4	16388.8	10742.7	15892.1	12650	17919	9229.69	10292.5	10423.9
M115T290			0.151602	0.706178	0.000589137	0.00376502	115.085	289.896	429.567	2967.1	2364.83	8756.97	13551.7	2309.9	1913.38	1683.67	734.968	4576.99	987.805	12499.1	880.775	21349.2	11307.4	24127.8	15590.4	661.007	1496.53	15262.8	11584.2	4147.01	2477.63	6391.02	1187.55	2729.31	945.28	1033.12	1892.31	17756.3	2544.42	15974.6	5360.47	7516.61	20766.5	13800.4	15511.5	2762.14	2379.95	1834.22	1034.17
M130T169			0.205829	0.789197	0.000594278	0.00379184	130.133	169.147	2335	1946.74	4558.94	2298.78	1610.45	5853.13	2750.25	1827.91	7565.4	3669.69	5809.72	6432.94	2764.55	5152.94	3698.17	7163.19	4982.46	2704.21	7424.58	6438.27	9143.78	3789.99	3942.73	2787.76	5019.55	5199.49	5162.24	4342.27	4721.44	3792.29	3123.5	4320.22	3070.66	1628.15	2230.3	2326.25	5000.72	6031.47	4976.62	4919.31	3541.16
M867T369			0.185276	0.920746	0.000600726	0.00382688	867.281	369.468	4323.83	1899.08	6683.71	15415.2	11550.5	4533.88	12624.6	13456.8	6437.98	12241.9	14736.5	13708.7	10200.9	13973.7	15449.7	14931.1	13594.2	14762.8	16156.4	15302.6	13986.2	11782.7	16295.9	13673.3	13615.5	14439.3	17758.9	15650.8	14022	15629.2	18843.7	13869.2	14756.2	13353.2	13231.9	16055.1	13400.4	14128	14741.8	13828.7	13900.6
M227T165			0.882118	0.948668	0.000620512	0.00394666	227.124	165.393	294760	281248	257823	263534	243584	239631	302955	278170	224364	280837	244854	279881	322076	317359	298214	305671	301094	289015	273666	313760	263384	240110	299733	265169	266559	306554	316546	266543	267962	324375	405227	286553	296509	268675	297202	310757	227224	303706	282794	287336	284042
M429T307			0.124084	1.11804	0.000624244	0.0039641	429.237	307.082	6573.1	13890.9	7039.09	14706.7	16811.3	12383.4	11538.4	10409.4	11187.3	11157	20247.7	12945.2	10987.3	20448.9	13453	13635.1	12353.7	10658.1	17406.5	11287.3	5214.77	12266	12947.8	12191	13271.3	12852.6	13298.1	11890.8	11350.1	13184.3	7711.74	16533.6	13282.6	11275.9	7194.68	10692.3	12624.5	10677.5	8471.75	11573.7	16382
M245T414			0.107767	0.846826	0.000633774	0.00401825	245.122	414.068	1109.08	540.013	2121.63	5626.6	5834.76	4141.43	5081.96	2337.6	8730.34	5365.58	547.426	7840.94	762.046	7042.12	6847.81	7140	5277.03	6288.11	5096.97	5642.85	8317.49	5739.84	4120.42	8001.92	765.526	7832.29	5396.94	9257.82	925.55	1180.81	4048.74	4792.1	1564.94	8371.84	710.744	4038.55	6660.88	4983.15	4642.46	5587.85	5402.69
M750T283			0.0997046	0.917714	0.000635464	0.0040226	750.128	282.981	3750.21	4901.26	4994.55	5254.55	5208.84	4957.87	5027.9	4867.69	5025.56	4499.08	2378.83	2250.62	5279.67	2583.67	2561.55	2424.94	2883.77	2680.72	3228.9	4000.36	2560.36	1689.59	3052.07	4338.28	2250.55	3148.69	2873.44	3567.1	4218.11	5408.14	4375.3	3188.11	3864.6	5543.9	3374.41	3405.54	4493.43	4236.68	4465.9	2159.14	3292.46
M419T174			0.222111	0.851355	0.000655252	0.00414132	419.312	174.483	14033.8	22044.5	31253.9	22802.5	9941.8	11213.2	18425.3	17089.1	16992.5	12160.5	19328.5	20328.4	10897.8	15532.2	8886.18	10115.4	16901.5	5091.4	11779.1	16600.4	29931.3	15257.3	10333	10117.5	12829.3	17193	13991	10954.5	13518	15067.4	8925.28	21433	10660.8	5364.84	5883.78	14376.5	11675.6	17955.5	28131.1	24194.4	13652.5
M548T370			0.336063	0.920337	0.000663893	0.00418932	548.143	369.559	20383.7	31154.6	24205.6	31532.1	28394.1	29547.7	29344.7	29513.4	33806	30992.9	32938.6	29818.2	28494.6	25116.8	27680	23940.3	26242.6	29945.8	27055.7	30143	26932.3	22410.5	26086.5	33659.2	27708	30704.7	27638	26851.4	26153.1	27552.1	29499.8	29919.6	26756.1	29906.2	24331.5	28523.5	28210.6	27608	28425.7	30202.4	27887.4
M855T38			0.408108	0.876107	0.000673835	0.00424537	854.564	37.7185	35007.6	47483.2	45191.5	28873.1	52691.5	17071.7	29670.9	18214.2	45632.2	24826.8	42176.8	66851.5	6220.52	40645.7	37151.8	30176.2	31420.8	49377.2	52023	43699.5	28425.5	42237.4	39991	25130.4	35944.7	76389	43537.5	23381.2	82027	55124.9	33572	47430.3	18858	29488.2	29679.5	38374.3	31276.4	18303.8	33496.2	78833	38245.3
M726T590			0.106581	0.763843	0.000682392	0.00429253	725.552	589.537	3401.87	5348.38	4268.45	1859.73	2134.21	2388.17	2174.54	2340.93	2200.66	2171.45	1848.26	2505.26	2965.1	2393.24	2310.35	2298.01	3050.86	2475.49	2956.97	2206.54	3555.79	2032.6	2654.64	2166.17	2683.77	2497.94	2944.45	2480.63	2388.98	2202.73	2912.3	3114.35	2712.74	2378.75	3313.29	2365.94	3113.02	2335.78	2244.66	3129.4	2620.53
M1010T336			0.346605	0.937906	0.000683929	0.00429546	1010.03	336.445	35486	38050	39144.4	38813	35771.9	37017.7	36212	42005.7	37232.6	36361.6	44126.3	38789.2	34999.3	37033.5	39372	37101.2	36746.8	36350.8	40526.3	42047.2	44640.3	38853.4	34120.1	38911.5	32633.5	40765.2	43733.7	39225.8	38834.1	45870.1	72667.2	38058.3	34085.8	37430.7	41159.4	37096.1	37983.2	37665.5	38880.2	41270.4	44117.3
M540T204			0.44572	0.826398	0.000688686	0.00431604	540.362	204.255	25977.8	26640.8	31120.7	43421.4	24561.2	19015.8	21190.2	32617.5	21698.8	23146.3	28337.2	37787.2	19640.8	42777.5	39543.6	22172.7	29257.6	26386.8	26232.2	20077.9	17125.7	28428.7	24096.9	25691.1	22554	22815.8	24506.5	29643.5	41583.7	11729.4	110780	28210.4	13763.3	25400.2	15900.1	16827.6	29552.4	29572.9	30376.5	23353.1	39514.4
M111T34			0.202419	0.898614	0.00068936	0.00431604	111.043	33.599	18086.5	14971.1	17712	14984.6	14686.4	15656.4	10542.8	6669.23	9419.74	16109.4	15438.9	12760.1	10804.1	14132.4	12921	12792.5	11351.9	22010.3	20925	21342	17058.2	16509.3	8020.6	16779.9	14828.4	10105	11561.2	13920.5	15661.5	4130.59	21072.9	17255.6	7770.26	12645.6	10430.2	10308.1	14441.9	10238.5	11518	8255.94	11743.2
M715T31_1			0.486854	0.900399	0.000698773	0.00436428	715.383	30.503	67270.7	102326	116451	120075	91630.7	71675.2	55407	55345.3	95521.4	92219.6	71971.7	70689.9	53758.4	119540	104475	65121.3	78683.7	135976	129168	146220	91042	124684	72158.8	111613	60505.6	73204	55453.4	74191.9	108347	62506.9	26451.8	97077.4	60680	61210.1	61441	124645	141744	117953	102570	103387	65742.4
M476T249			0.169042	1.24375	0.000699243	0.00436428	476.272	249.361	7443.87	6739.35	4475.44	10661.3	7877.98	9814.56	7557.26	4681.64	7967.26	11370.7	7861.36	8227.99	10691.8	8222.19	2931.09	6888.24	5887.25	5758.26	9751.14	8167.76	5785.46	14317	13237.8	11182.6	14611.3	15533.9	18348.7	2900.71	4977.95	3499.26	5864.65	4196.83	17668.5	4907.62	12180.6	4214.23	5534.03	9805.73	6388.71	12623.7	11752.4
M261T343			0.215892	0.925975	0.000702207	0.00437596	261.061	342.589	19013.3	23670.1	19922.5	26016.6	18130.5	20991.4	24485.1	24477.1	17210.2	23447.7	27837	25745.3	21149.9	29529.9	27481.7	28823.6	29392.7	30011	26064.4	30833.9	33677.2	25489.4	33257.2	23396.4	31342.9	25060.2	27066	26328.6	30930.4	22106.4	20876.6	28697.2	26330.8	23239.6	25024.2	28014.7	28981.4	31561.5	36734.8	29336.9	22198.6
M249T160			0.231203	0.855801	0.00071091	0.00441767	249.183	159.782	16847.7	3107.3	12382.3	16658.8	9850	15842.4	12220.7	17484.8	22199	16401.4	17842.6	16662.1	23221	11039.3	10792.7	15102.1	12983.6	16732	7577.63	18590.9	5369.41	18278.6	9685.77	17693.7	11969.6	14824.3	18053.2	18041.6	19829.8	21063.5	20996.5	16979.2	22095.9	23974.2	18265.9	20964.5	20472.3	11071.3	18368.4	21393.7	19376.9
M158T305			0.110508	1.13764	0.00071146	0.00441767	158.039	305.467	3043.47	7285.13	2562.18	7923.34	5585.94	5493.87	5410.01	6786.72	5999.09	5906.13	7724.97	5543.47	6211.34	3635.88	6315.89	7189	7409.22	3594.28	4431.24	6593.97	3963.74	2952.04	6476.16	6641.51	4051.22	5767.5	1786.01	6323.48	6177.32	6757.2	5215.08	6194.5	8069.68	6206.43	5746.36	2912.18	7476.09	2744.8	7120.37	7323.44	6941.87
M349T279			0.693979	0.905328	0.000712207	0.00441767	349.081	278.959	87292.6	121816	126599	116507	72733.5	91115.7	92404	114455	117217	121863	102055	113006	100379	110416	116241	107883	113348	117682	111916	110802	123237	106910	117454	125108	119335	117894	124895	104724	116216	119729	312782	108081	113560	105654	114570	119657	115561	128706	117633	115170	110900
M416T262			0.134613	1.14156	0.000713544	0.00441912	416.248	262.288	12542.7	3974.52	4894.07	4207.05	7430.06	9956.11	6409.26	4467.52	7171.29	7502.26	14483.1	13051.9	4020.35	7403.08	7933.56	6583.09	13500.8	8828.02	5053.72	7668.24	10702.5	5158.6	5754.47	4509.39	5279.97	4483.87	7019.91	6277.19	5315.67	6346.02	11369.4	6182.73	4379.08	4461.91	6375.92	6372.37	10695.9	14608.4	4515.41	5323.24	4932.51
M756T463_1			0.921797	0.168682	0.000719363	0.00444828	755.81	462.984	303249	1497.66	26235.2	578.946	2076.63	1015.53	1592.37	863.924	856.832	2928.86	4594.82	2423.65	686.254	3108.69	2321.41	4287.78	1328.67	3538.04	3455.14	2127.59	2764.47	3573.48	2981.24	724.403	3945.76	2149.45	3869.44	4360.97	3942.85	559.607	1366.74	474.02	910.521	629.924	689.131	655.299	757.004	765.457	2197.5	1871.28	698.001
M331T31			0.258774	0.879709	0.000722939	0.00446351	331.152	30.819	32304.4	29676.7	33634.8	24681.3	39133.5	45547.3	29441.5	27653.9	37883.7	38609.4	33135.1	30089.5	519.836	33963.7	36132.8	31536	34142.4	41127.1	33913.3	358.506	40064.2	36525	35272.5	23670	28377.1	657.53	26613.3	31240.8	30272.7	452.487	15150.3	42238.1	34542.7	33726.9	41771.4	33987.3	33684.6	44160	39536.1	47040	29622.6
M653T30_2			0.682649	0.882005	0.000724455	0.00446599	653.437	30.232	126862	231003	192454	293196	190320	124756	94054.5	119866	140720	200382	99756	122641	102253	223785	164757	111826	122958	262346	160396	246196	146152	197779	135836	173974	109002	125630	136599	147333	205335	115988	53858.4	202002	98208.2	116206	100974	278451	223681	245225	208657	157910	113479
M596T32			0.145534	1.11839	0.00072588	0.00446789	595.528	31.739	31336.4	35261	25451.8	8806.34	28483	28785.3	26463.5	20547.8	43618.4	27745.1	21093.9	17177.7	19826.4	21716.3	23246.5	14458.8	26180.1	23353.7	17821.8	23002.2	21912.9	24674.4	37882.2	29202.9	27587.8	14003.7	33619.8	20841.4	13285.6	17088.4	20737	14916.4	14673	21044	15596.6	25996.8	17657.8	26113.9	18469	19108.7	27669
M519T157			0.378867	0.882014	0.000730355	0.00447554	519.401	157.201	78931.6	40931.7	86954.6	45515.9	29362.4	44081.6	48722.9	57613.3	45482.1	57425	40690.1	66919.3	57851.9	56806.3	88064.3	71889.5	38524.3	55629.2	61850.1	73934.1	40047.3	51393.9	44368	56174.8	70849	95273.2	47376.4	58887.5	77314.7	56622.7	59669.7	58695.3	38819.8	61444.7	64993.3	58638	43258.6	49415.8	32662	28964.1	54038.1
M394T271			0.0830112	1.11863	0.000730473	0.00447554	394.06	270.791	1536.47	4299.63	1901.13	3361.53	3927.6	6433.38	3441.94	4731.64	5018.11	6287.83	4231.14	5106.42	4502.48	4360.44	4716	2858.21	3638.96	5567.96	2945.65	5336.77	3894.73	3421.02	2265.85	5926.06	2210.36	4728.91	5802.21	4925.18	3493.64	5691.21	1888.21	4230.15	5592.21	5366.68	5707.7	9155.34	5868.21	2739.68	4860.49	9125.14	4524.42
M718T186			0.242703	1.08627	0.000743035	0.00454556	717.549	185.582	84428.5	81947	112496	93122.1	75598.7	71979.1	72601.9	97653.3	86741.7	97358.8	79470.3	70755.4	70884.7	89032.9	91708.7	91322	94339.6	91226.5	54134.5	66115.6	91529.2	91256.4	86128.6	65183.1	75278.5	68250	87571.3	83133.9	79536.4	55159.9	137196	93370.7	94002.9	77241.4	82720	99313	87986.6	89321.1	78173.8	78835	87200.7
M886T172			0.129419	1.08492	0.000747025	0.004563	885.587	172.234	13385.3	14918.4	18200.5	11571.3	15631	16109	13417.7	13192.5	20723.9	12691.8	16491.9	12761.1	12170	14562.8	16701.5	10454.8	11095.4	12340.1	15521.1	18509.6	17966.5	18077.4	15162	15941.7	13102.4	14131.1	11346.5	19468.1	14341.3	14475.8	1461.2	15457.6	11299	13221.4	16388	12024.3	16123	12318.6	19252.8	15075.9	15925.1
M520T71			7.14839	1.21935	0.00074905	0.00456841	520.33	71.214	26247.1	2.20071e+06	17542.8	854568	1.03259e+07	6.22248e+06	8.33627e+06	3.81706e+06	8.26775e+06	9.88918e+06	9.17461e+06	8.75884e+06	1.80734e+06	5.34921e+06	5.06053e+06	1.17378e+07	7.97954e+06	8.04474e+06	1.04167e+07	9.05392e+06	8.30539e+06	1.67156e+06	1.96678e+06	2.1862e+06	1.26108e+06	1.47752e+06	2.85771e+06	2.2719e+06	1.85182e+06	2.51062e+06	1.08238e+07	9.43965e+06	2.84585e+06	2.43286e+06	2.37158e+06	2.30717e+06	8.1852e+06	7.49109e+06	7.80309e+06	2.17609e+06	1.89427e+06
M520T173			0.36634	0.817074	0.000767111	0.00466436	520.404	173.132	42172.7	15658.9	53737.3	26565.8	10472.8	27329.4	18927.1	20672.3	46841.5	24404.4	15609.9	24121.7	23864.4	31709.3	20203.1	22541.5	21727.6	26737.3	24748.2	40752.7	21340.7	15547.1	17233.5	27000.2	26906.9	19658.3	20176.3	9138.4	23516.9	21623.9	4882.67	30216.7	26220.9	47436.5	31452.3	22115.2	25380.6	24322.7	16780.8	7852.67	19393.8
M310T201			1.04807	0.81987	0.000788134	0.00478493	310.2	200.606	122267	209233	59577.1	227081	35829.2	129989	200109	178631	185572	288838	232105	326368	234562	229336	368046	273506	234195	432054	279027	693806	296920	247752	163768	284564	336749	225067	286573	211192	479766	366302	336130	234191	254457	193263	452850	222147	423985	327200	479756	281856	250608
M346T342			0.0944205	1.13144	0.000790468	0.00479184	345.985	342.48	6909.85	8815.54	6345.98	9103.7	8804.34	10506.7	14215	6049.08	14361.1	9282.48	12595.2	7154.53	11969.8	6830.27	10670.7	7344.25	12194.9	9038	6766.78	8794.67	6627.19	14461	6475.62	3583.71	5230.26	4281.55	6136.85	7662.52	5414.47	7708.64	6610.71	7502.17	5845.8	3421.23	10803.9	11398.3	8171.17	5207.73	9140.44	10082.3	13272.8
M444T271			0.0832462	1.11069	0.000791821	0.00479279	444.015	270.801	2823.76	8264.93	3231.03	7695.41	7552.69	4088.29	5118.08	5178.43	9622.34	7016.51	4523.56	6966.28	5689.52	5980.19	5614.83	4685.26	3819.36	5189.93	4149.56	3602.98	2470.4	6242.28	6683.98	5475.71	7101.15	3453.86	8210.91	6571.86	7339.31	4003.4	6867.54	5990.49	9012.05	5407.54	7230.88	4022.46	4880.58	8179.2	4488.76	8390.15	5186.96
M604T260			0.12206	1.14675	0.000794548	0.00480196	604.348	260.115	723.377	6485.08	1518.42	5939.13	3872.15	4488.52	4943.49	6301.85	4416.34	4762.37	5189.54	6682.39	6366.04	5509.04	4151.8	6563.76	4895.8	3912.33	3252.43	5061.8	4247.64	3402.4	5448.79	5821.58	4846.1	5504.1	6228.28	6424.32	3030.04	5533.84	5451.57	4645.01	5877.61	6790.79	4982.23	5056.85	8460.95	5301.28	5324.78	4375.53	4512.13
M228T267			0.263765	0.806157	0.000795733	0.00480196	228.053	267.129	14533.4	34466.5	36184.8	28140.2	21299.5	13044.6	12932.3	30298.1	18501.7	13793	38857.8	15197.9	12195.6	29513	23509.5	10620.7	63211.1	15249.7	25376.8	21674.4	19658.2	53771	44767	33096.8	29915.2	18625.1	25526.5	42671.7	21781.9	30469.9	75715.5	28041.3	21750.3	16807.2	10443.4	13052.2	8141.41	35358.8	14162.2	12977.1	37459.1
M189T384			0.845736	0.450601	0.000798103	0.00480902	189.086	383.983	4105.11	10215.8	2046.42	13532.9	22992.2	18083.7	18605.9	13130.6	24022.2	16643.2	13327	13886	14961.6	9189.82	15475.5	14309.5	12738.5	8384.94	10195.9	11381	15866.5	9739.74	9344.42	19400.7	10006.2	11282.2	9473.77	11685.3	9768.46	9983.46	7481.77	14518.5	17423	14930.4	13005.1	16612.7	19763	11264.2	17386.9	7414.65	14923.2
M707T305_1			0.265148	0.771076	0.000801732	0.00481697	706.691	304.999	3819.91	7475.47	6955.79	7198.36	6192.61	4341.59	3953.74	6376.49	5709.7	6841.02	3064.56	4657.04	3106.11	2235.9	4550.11	6440.61	1545.74	5379.34	5140.92	3378.59	4274.49	3304.44	4801.13	6988.41	6578.28	5051.06	2912.16	2787.14	5693.2	6871.87	6144.17	3909.47	9085.42	5438.15	6181.54	4520.97	6594.35	5001.57	6722.18	5769.38	6762.48
M193T32			0.229327	0.868052	0.000801827	0.00481697	193.157	32.171	15188	18607.7	13204.4	19212.3	18095.3	19458.5	14814	12624.9	48521.7	9297.4	24532.3	20416.3	11466.8	15645.4	18428.3	15624.1	19715.6	20791.2	28530.9	20837.5	15179.9	14167.5	21048.5	14555.1	13620.5	13227.8	25337.9	21528.8	10952.6	17249.8	29241.4	14694.3	15845.2	14325.3	11935	15949.1	11909.8	22229.4	23077.9	19431.8	18531
M209T32			0.23788	0.873842	0.000819652	0.00491668	209.152	31.963	16676.8	14029.1	8923.82	14223.4	17733.9	15081.8	13656.7	18647.4	73606.7	14236.8	12183.5	17334.2	15042	20391.7	22595.4	15843.2	11480.5	13153.7	18801.1	24701.9	10177.8	13401.7	20855.7	13486.9	12319.6	12739.2	22552.2	16293.1	16739.7	15464.1	27110.8	15109.3	21437	16657.8	10128.3	17933.6	19602.7	23199.4	13512.1	19320.5	21308.9
M169T320			0.121648	1.11571	0.000829475	0.00496817	169.132	320.392	898.665	7712.98	837.312	9046.59	7324.11	14165.5	13140	7471.44	11572.1	11158.7	5386.21	7503.79	13547.9	9413.81	9960.67	6979.61	9432.27	5635.64	10674.2	5225.38	5414.73	10728.1	5038.51	4531.25	4662.7	9402.2	8463.14	7269.05	10133.9	8514.82	5339.98	7932.44	8135.07	8619.37	8559.16	8093.27	5354.41	8943.91	3725.97	10038.3	7782.86
M453T168			0.191201	0.8881	0.000840275	0.00502535	453.373	168.256	9581.93	8512.54	9656.35	9551.4	6200.63	9261.53	6738.73	13387.4	8532.07	4224.07	10018	7643.22	5889.88	12719.7	8485.48	8238.6	13412.7	10421	10347.1	8602.6	9601.18	11711.2	8627.29	15333.3	5936.05	10934.5	9521.7	14709	9464.42	8928.74	9410.69	10707.8	9467.54	8673.11	12584	10652.7	8722.32	6749.57	8271.9	10448.3	10980
M217T202			0.241192	0.907133	0.000855168	0.00510679	217.106	202.394	13453.8	16417.1	12617.7	20895	20744.9	26537.7	24356.8	11122.5	22600.3	25464.4	26936	28740.8	21572.9	37854	36314.9	30654.8	35832.6	41189.5	31120.6	29520.4	28924.2	53129.8	25695.3	20722.1	29302.2	28155.1	31306.5	43718.2	39224.4	21659.5	48224.6	31745.6	27005.4	22028.1	26273.2	31853.7	29826.7	27776.8	22783.9	25014.2	38009.1
M394T155			0.398143	0.845605	0.000856867	0.00510933	394.172	154.592	16844.3	15664.3	13902.9	16701.6	23800.3	31019	36999.4	24007.9	49582.8	48533.8	33482.6	38876.9	9948.51	70804.6	75778.1	70969	34370.2	81113.6	33023.5	40338.6	65129.7	10777.6	12882.8	17132.3	34606.7	22290.6	16099.4	9109.61	34255	30683.1	76438.6	54471.1	41815.7	20225.5	33244.4	50351.2	89113.6	41037.3	29412.9	16434.5	18679.5
M621T245			0.160714	0.91192	0.000867899	0.00516742	621.299	244.581	8563.5	11025.2	11412.2	9112.4	7625.4	6981.94	7529.35	4168.88	9160.23	8403.02	9693.48	7808.93	9079.87	7745.98	5459.68	6219.05	7455.47	5760.49	8298.32	8633.04	7363.47	6767.62	7764.62	7091.65	6417.4	9851.12	9394.02	4723.36	10449.2	10205.2	12204.9	8900.64	9539.08	10987.4	9898.2	9892.6	10488.4	8585.12	11172.3	8846.05	8428.43
M523T188			0.654844	0.943949	0.000872569	0.00518751	522.739	188.123	126647	133124	146540	212654	138252	126993	142664	135436	149811	150057	157450	139644	131698	132651	130814	121550	135584	152484	129188	133101	135171	143418	124199	145389	147937	180161	181290	134673	146373	143417	108161	131745	126676	140009	171845	204347	136237	160208	132356	137497	168209
M1020T189			0.88366	0.936358	0.000884551	0.00525079	1019.7	189.341	318244	300981	338525	496571	366058	331317	353770	330413	327596	323089	302296	349786	332294	325743	294368	302927	313292	353837	313895	340603	282691	300643	299454	355868	305142	336890	306759	296447	310999	319263	684191	325822	285758	315483	359855	332563	346468	326874	316680	350200	316084
M555T250			0.0930343	1.15045	0.000885834	0.00525079	555.287	249.628	1429.68	2269.19	589.013	2756.47	1762.78	2771.51	2968.91	1703.25	2933.18	3435.85	2615.49	5475.12	1782.57	2854.22	2435.51	3417.65	3435.46	2943.91	2176.92	4439.81	4462.38	1465.6	1704.74	2259.58	2406.78	3019.68	1267.03	2539.85	1794.09	2300.8	2983.46	7400.09	1351.62	513.065	2469.34	2601.39	5680.51	3109.63	1856.16	2200.06	1451.91
M230T321_2			0.178033	1.10859	0.000902223	0.00534004	230.139	320.932	38828.2	24686.3	16770.7	27523.4	20479.1	41622.6	25693.4	36405.9	29986.7	35832.7	41749.7	31349.5	29905.4	33967.4	43129.9	38383.9	41338.9	39301.1	23472.5	44876.7	16613	35186.9	39113.1	27793.7	37401.4	17011.8	19606.5	41236	40386.4	23670.5	45268	19169.8	55838.5	46197	34004.3	38811.5	21159	49931	43281.2	48072.4	27025.3
M304T280			0.109608	0.87388	0.000906005	0.00535451	304.045	280.209	4764.4	2585.44	3890.33	2659.35	2679.81	2968.71	2708.9	4746.49	3897.57	4447.3	1676.05	3543.52	3550.44	4072.27	4264.97	4490.85	2106.48	4199.1	3871.93	1943.46	4904.59	4297.52	4403.86	3849.12	2066.01	4871.98	5197.77	4186.51	4343.83	2448.49	2417.2	1557.22	4806.11	3307.45	4185.53	5331.1	5758.82	4365.68	2251.67	7161.91	3984.98
M219T31_2			0.371791	0.925616	0.000912905	0.00538735	219.173	31.244	68786.8	38771.3	51202.3	53071.4	46282.1	51988.6	72919.8	60968.7	44090	44040	47764.2	49568.5	60515.9	63080.4	46496.8	67977.1	59713	70012.5	66772	69761	45859.5	57189.9	50693.6	52895.6	54573.6	58389.6	58587	61218.8	45314	59044.4	48559.9	66124.6	57094.6	47803.3	48645.3	58776.5	67365.6	59975	61189.1	52889	57652.4
M791T38			0.849873	0.871165	0.000915173	0.00539279	790.571	37.731	187997	178468	266831	187509	191812	202486	162128	172923	208485	156323	194455	223708	148699	185097	190377	194575	160360	421712	278640	170002	195865	179861	189235	163377	350949	279322	202324	213713	175116	127872	184276	285133	157329	155407	151613	216263	191446	158426	166684	229410	142749
M344T289			0.131519	1.09899	0.00091891	0.00540686	344.112	289.196	5528.11	16446.2	8245.56	13767.2	11877.1	11161.6	8614.42	22675.6	8233.71	9816.31	9635.64	10090.8	21103.7	14249.9	17196.1	18342.8	11301.1	10199	13930.7	15219.5	12863.4	12306	14903.9	21261.4	10087.3	13309.7	10623.7	12724.2	11911.3	13259.8	6033.9	10192.1	11361.7	10602.5	10818	9023.07	11991.9	13703.4	10535.8	11814.6	9127.49
M328T188			0.441853	0.840336	0.000924786	0.00543345	328.246	187.984	38557.1	57457.8	56173.9	28068.5	73085.3	19435.5	48475.9	32153	45730.4	22959.5	62809.6	40359.2	41770.3	75439.2	31288.7	45120	47703.9	52210.7	47954.3	58784.6	12663.7	49895.6	75148.2	56840.4	61184.2	62666.2	49852.3	60740.9	35910	84353.1	133671	43085.6	62850.1	40240.2	36123.2	44050.8	49812.5	46486	49820.5	99098.4	33466.8
M565T33			0.2067	1.12791	0.000940218	0.00551604	565.49	32.5455	31274	29732.4	45251.3	21390.4	16688.2	23674	26126.7	22224.5	27209.8	18569.3	22494.5	41937.7	13665.3	19446.8	34242	21913.6	16670.3	24137.6	23281.8	26732.1	20767.3	19786.8	24349	23423.9	23919.2	26872.5	20920.5	23551.3	18126.8	20261.9	16054.9	15522.4	17131	27683.6	25190.4	24711.6	16956.3	26981.4	22834.8	16059.7	25743.9
M393T304			0.751172	0.890571	0.000948537	0.00555671	392.903	304.369	56405.7	104741	100439	99049.3	102349	69633.2	59551.3	110945	100716	80236.3	107350	116919	56979.6	104563	110383	98310.1	100017	107466	99743.6	96721.4	109911	115135	107255	113078	103352	117132	94848.2	98298.4	104377	101446	100294	107053	105480	92465.7	111421	121013	109274	109705	102417	106490	110778
M189T549			0.21391	1.19002	0.000953368	0.00557686	189.158	549.259	8214.45	10446.5	5009.17	7245.13	6800.17	24460.6	9722.87	13890.8	6421.68	21942.1	13298.9	9441.96	15056.5	18349.5	25607.1	11977.6	18879.3	16843.4	37285.7	16814.7	18082.7	10350.3	8675.36	29758.1	18854.4	15107.5	13042.8	13364.3	7146.04	16432.2	30760.3	22900.9	15630.3	10276.5	12614.1	14069.7	18183.7	21404.5	54581.6	12166.9	16471
M1144T339			0.15075	0.888847	0.000960243	0.00560888	1144.01	338.72	10468.1	8490.28	8951.46	6568.99	4312.83	9354.15	4947.45	11384.5	8406.58	12434.8	6279.82	4641.39	8905.54	10947.4	7847.76	3993.2	5258.51	6610.79	11245	5692.76	6619.26	5814.17	8620.74	10685.5	8855.2	7086.58	7876.26	7370.22	6783.71	7900.94	7359.22	7425.18	8801.07	7942.49	6883.99	8861.25	8259.91	3232.02	6014.01	7364.11	10319.1
M391T254			0.130677	1.17035	0.000985471	0.00574786	391.09	254.344	5459	13098.4	12399	8414.65	8449.43	11463.9	5203.5	5987.51	5453.17	13391.2	2055.33	10658.9	11837.7	9970.77	11261.4	6813.88	8271.14	5662.59	8155.58	9685.78	7732.43	9112.53	8449.84	10587.1	7082.1	7412.33	10941.3	15190.1	8668.71	9770.02	14051.4	10342.4	10862.6	8327.39	15541.2	2578.85	9256.26	11392.4	9328.98	9514.37	9444.51
M411T307			1.05552	0.0969761	0.000997801	0.00581132	411.269	306.7	60468.3	3147.4	389857	2973.21	2599.97	2654.21	2994.34	1977.44	2205.03	2416.75	1957.79	2819.85	3472.85	1702.63	2557.99	2623.83	2175.17	1881.8	1478.11	1362.26	2049.29	3788.86	1816.64	2836.79	509.299	1940.59	2874.65	1618.66	3735.11	949.836	1110.99	3283.19	2314.96	2119.34	591.594	667.243	1224.54	1093.97	1225.99	2599.48	681.948
M527T305_1			0.255112	0.855401	0.00101013	0.00587458	526.769	305.158	8859.55	9624.55	9090.7	10103.9	10092.6	11239	9314.5	9679.09	9759.97	9391.64	7114.79	8188.78	9985.38	6821.61	6532.33	10071.2	5467.41	10311.7	11676.9	8937.61	4182.94	8157.74	8948.77	11142.4	10629.8	10393.2	6471.56	5564.77	10579.9	10588.5	8293.17	8881.78	9670.34	9752.25	9272.97	8607.36	10027.4	11127.8	10437.1	6307.81	10166.2
M379T26_2			0.146766	0.617331	0.00101238	0.00587916	379.082	25.751	1162.83	16858	2035.23	1649.86	1784.3	454.636	250.158	2110.32	9311.53	1270.69	12537.4	945.499	1782.24	865.032	3344.08	3159.88	14952.4	9007.08	447.037	12372.8	408.658	4454.79	5130.37	467.245	892.431	1831.18	830.64	1242.56	360.243	18151.1	21596.6	538.253	739.735	795.888	681.329	693.896	787.364	4979.99	865.246	735.783	1725.95
M184T287			0.238361	0.876085	0.00101809	0.00590372	184.045	286.886	10850.9	20902	10811.6	29681.1	6955.37	7960.45	8921.01	13692.2	10911	15476.2	21553.4	6382.56	13505.1	19266.2	14692.4	15116.4	28707.6	16235.8	21332	37125.1	22848.4	31875.3	20649.2	23093.5	18323.5	24504.8	31377	16349.9	25536.4	33581.3	18397.3	19275.7	31669.9	26986.9	32331	28742.5	21870.6	16744.3	18507.1	38816.3	17959.8
M272T221			0.210707	0.799622	0.00102061	0.00590659	272.184	220.657	11844.7	35169.6	4666.93	7419.33	5151.61	10954.1	10958.6	6770.43	11734.7	7981.14	10737.1	6194.08	9385.41	11315.4	25681.3	10775.5	11563	9556.69	12526.8	7829.42	12684.7	6680.25	7712.17	20575.5	8529.61	7018.37	2437.65	3815.76	7694.85	3127.85	7185.22	6474.81	5348.6	2096.96	5557.73	2920.26	6781.97	19442.5	24902.5	9346.75	9030.1
M873T369_2			0.303054	0.952851	0.00102153	0.00590659	873.302	369.277	40780.2	48602.3	44091	45213	41022.4	46486.9	45322.3	47103	51195.3	42407.9	45414.4	40500.5	43623.6	45222.4	42280	50047.4	42578.7	46653.3	44041.7	45501.4	40805.5	39420.3	48709.9	45770.5	44973	45691.3	39337.3	46211.9	41709.7	46094.9	49862.3	45182	43555.6	42855.4	38290.5	43928.4	44124.4	48447.6	46820	43759	43130.6
M534T305			0.240736	0.885515	0.00104309	0.00602258	534.292	305.447	13834.4	22638.3	22361.4	25077.3	18896.9	15633.9	15200	18632.6	20193.6	25230.9	40023.2	36816.7	12034.9	17569.6	26309.4	17605.1	19906.8	11117	16876.9	10892.4	20095.9	8059.6	31101	19672.2	30087.4	19569.8	38748.4	30474.5	9930.97	16660	31417.2	30730.9	17440	18948.2	13936.8	22536.1	19124.3	22977.2	17806.7	26011.5	20287.1
M435T254			0.0989439	0.915019	0.00105058	0.00605004	435.131	253.933	4335.42	3865.56	2806.52	3534.36	4554.85	2337.16	3379.74	4827.11	4415.88	1826.61	4025.99	1372.47	3634.33	3154.39	3653.98	3853.06	3146.57	3930.63	2231.59	3480.95	3816.35	3991.6	4450.54	3927.92	4390.63	1651.06	3331.55	2982.31	4266.7	2787.6	4616.74	2813.35	3220.88	4324.33	2916.05	3190.77	2825.48	3776.58	3037.6	2973.37	3953.27
M405T33_1			0.158201	1.18143	0.00105087	0.00605004	405.298	32.835	16630.7	37985.4	23974.6	8577.63	21547.2	20247.9	27715.4	18581.9	16858.7	17033.6	36369.1	21684.8	13038.8	29797.6	8635.5	13288.4	21573.1	17446.1	19150	12588.1	22735.9	14058.3	11931.8	11826.8	24634.4	21760.6	23357.2	10500.6	29141.1	28672.6	21043.1	13034.7	17877.2	7752.49	20099.6	19085.4	14048.9	16985.5	8467.24	48573.4	13023.4
M197T302			0.174139	0.860283	0.00105883	0.00608716	196.952	302.172	2516.15	6998	11027.5	8576.48	7196.77	6786.46	5141.94	8026.53	5561.07	5160.64	6721.13	7150.82	4472.14	7552.73	6668.38	6043.31	5380.46	6324.78	5780.35	5410.31	4971.67	5546.03	6147.67	6063.45	6212	7174.6	6903.71	7198.8	2476.58	7317.37	13078	7512.19	7205.84	5298.32	7529.48	6330.36	6809.58	5760.99	6674.78	7408.07	7387.19
M175T358			0.493817	1.16328	0.00107435	0.00616751	175.118	358.244	18751.9	74678.3	29686.9	69921.5	41410.9	120731	72405.2	189215	81195.1	98694.6	61037.4	81989	35306.4	62728.6	165311	183630	64215.4	207878	68412.7	84520.2	61417.6	71663.3	154491	65546.8	91234.9	63956.1	131497	84816.2	63959.9	97614.1	68200.2	59676.7	129731	102077	70009.7	93066.1	48144.7	136281	156049	83943.1	46413.5
M296T381			0.825173	0.919894	0.0010761	0.00616872	296.064	381.093	143571	197793	104471	186620	186789	188038	196466	198267	195840	181519	194410	198741	193414	191257	208366	185214	153161	186596	209140	174859	188195	191545	152993	189025	207304	202808	178073	167487	187729	189284	192534	189648	187868	186230	199703	192763	204086	189162	161499	191135	190109
M847T306_1			0.219591	0.839913	0.00108493	0.00621045	846.534	305.7	15523.2	12726.9	13172.2	6175.63	4234.67	5393.9	2995.7	5638.83	3965.59	2635.8	5356.15	9922.36	5511.08	4611.42	3841.16	4192.34	2655.05	6385.23	7421.54	3689.69	3897.17	7417.91	5133.15	3732.64	4315.03	7028.54	7739.31	3258.23	5668.12	5545.49	6059.35	8228.41	3566.29	4653.62	4507.49	5609.73	4448.29	7916.65	3497.32	5246.59	4612.34
M208T254			0.102269	0.932833	0.00108873	0.0062233	208.057	253.579	4557.46	4099.12	2279.72	5679.21	3414.55	3356.39	2821.19	4248.32	4383.45	3966.42	4075.59	2579.98	5253.88	3827.06	5070.19	3226.75	3674.67	4194.26	4195.02	3792.63	4467.73	4602.22	6437.34	5457.43	4553.93	3259.16	5973.18	3595.72	4762.98	3342.26	5831.99	4229.11	3636.12	4027.87	3704.81	4840.32	4557.94	5093.99	4108.87	4116.21	5812.53
M785T370_1			0.0593862	1.06734	0.00109323	0.00624013	785.198	369.873	3939.63	6747.52	6676.89	5848.12	6714.82	7054.07	7116.74	5981.92	5630.15	5413.68	8158.98	5674.86	6858.71	6193.63	6572.63	6182.34	5143.1	5813.74	5881.21	6342.23	4840.14	5346.54	8037.46	5340.97	6182.64	3824.01	5159	6189.03	5547.6	5810.81	6978.64	7386.19	6145.31	5688.69	7023.38	7443.63	6309.4	7448.69	5847.97	4054.46	5962.12
M526T279			0.117778	0.884473	0.00110004	0.00627008	526.116	279.113	3227.5	4376.89	1255.48	4625.1	3582.29	3122.42	2494.74	5200.28	4555.78	3807.14	4316.81	3675.29	4642.87	4400.89	4340.72	4187.99	4487.3	4107.36	4033.87	3735.14	3533.79	4861.35	4256.24	3312.13	4278.34	4378.55	5171.67	5726.59	3780.82	3574.26	11857.3	4262.64	4247.12	5693.17	3841.21	3053.48	4028.49	3625.93	4275.32	4257.22	3756.34
M193T254			0.0898323	0.896155	0.00111932	0.00637093	193.097	254.248	2714.17	6918.72	2405.71	4803.99	1287.5	4175.77	4251.42	4285.38	5194.39	2069.43	4419.14	2605.34	3209.79	3793.24	2860.12	4646.37	4433.21	3461.34	3473.45	3477.36	2449.66	4443.27	2142.38	3490.52	3212.23	2223.27	4076.57	3474.02	1308.83	3880.99	7189.13	5049.27	4731.77	4909.35	5228.56	4282.62	3239.35	5495.61	4557.99	5523.42	4655.54
M268T336			0.513513	0.962977	0.0011592	0.00658851	268.168	336.427	105910	94742.4	98918.3	104114	99688.9	105235	108021	98777.8	95204.6	105130	118650	107348	116988	97729.8	98115.9	108934	98084.6	110816	99370.5	101705	95047.1	102375	96868.3	89831.9	104279	104784	95763.6	108168	102594	91338.7	151287	99196.5	99499	106513	100349	86451.7	87781.8	100617	99143.4	98333.2	94401.9
M105T35			0.976591	0.942553	0.00116476	0.00661078	105.069	35.256	369547	375794	382796	450489	392554	331877	380158	320431	322039	352549	395976	355208	378323	456506	374635	417832	396828	501433	414530	395072	379428	492276	394429	360278	425445	438007	480772	432268	419807	374679	415167	416722	356973	382337	445309	376648	384465	405736	368519	404136	381699
M251T232			0.141121	0.807212	0.0011778	0.00667532	251.042	231.998	2065.6	3308.03	4991.71	2756.55	2636.23	4083.03	3666.19	7889.62	1694.35	6192.81	2888.69	3937.39	4290.25	3695.61	2453.59	2195.56	3892.3	4659.08	5991.13	3004.34	4442.23	2732.33	3197.8	3274.77	2788.69	5438.06	3424.71	4116.15	24748.9	4777.82	4540.17	2674.84	31431.9	2494.46	5328.71	12307.1	2989.56	3091.58	3146.92	2857.64	9093.15
M173T525			0.326274	0.864318	0.00120066	0.00678724	173.118	524.981	23532.5	24248.8	18713.8	7531.99	31876.8	28194	16796.1	5874.6	18833.2	33911.8	35193	23456.2	13257	22801	36013.7	24989.8	10825.2	27994.6	29468.5	13447.3	31363.2	27930.1	4962.38	8083.57	6806.64	28208.9	28548	15961.6	19657.8	20640.4	68607.6	31697.3	4850.84	6700.79	31110.5	9688.94	27188.7	27497.5	34563.1	15413.5	27757
M449T251			0.108427	1.16726	0.00120263	0.00678724	449.194	250.665	824.912	2066.96	952.83	2739.72	4284.57	6638.76	3601.67	3188.52	2655.42	4112.88	5696.72	5009.69	3761.9	4871.66	4201.76	3952.8	4746.94	5061.77	3269.81	4161.08	4115.8	5671.94	5000.84	3631.13	4398.1	4702.39	7020.56	7419.65	3197.07	3587.97	3786.5	5773.48	2705.74	4299.25	2062.88	4345.77	4267.04	4055.11	3684.71	3233.21	3669.5
M219T305			0.425691	0.888368	0.00120417	0.00678724	218.942	304.678	17697.9	34326.1	32201.4	33186	29950.6	29504.9	18889.3	34862.1	31546.6	34386.1	20752.3	23419.2	856.76	26152.9	25860.6	32390.9	20510	30588.2	28029.6	27520.9	26391.9	22541	25541.5	33950.7	29553.5	26589.6	20849.2	18020.9	28424.1	29506	23894	31891	34465.3	28213.8	31641.2	28636	30819.2	33238.9	29061.8	31197.4	31064.5
M699T178			0.210458	1.07886	0.00120565	0.00678724	699.371	177.949	43414.6	57935.3	45660.2	53047.2	43080.7	48569.7	49582.4	47319.4	49477.4	50896.2	57034.1	30922.6	38150.7	36464.1	37628.6	32654.6	39454.7	32080.5	44730	54099.6	49812	37771.8	32544.4	39774.8	34247	37985.8	36619.1	45610	40632.9	36020.6	4619.19	36318.7	27886.6	44235.5	45700.3	49929.2	43512	66348.9	30476.9	35503.9	45492.4
M602T380			0.0630493	1.08071	0.00122094	0.00686156	602.174	380.441	2319.11	4140.57	787.869	3280.33	3017.61	3987.93	3714.93	4681.38	3453.9	3408.55	4203.75	3199.48	3436.88	6198.43	4316.66	3486.22	6040.45	5960.13	3623.08	2949.59	3450.9	4989.78	4429.3	3419.67	5645.02	4007.47	2741.79	4495.4	2163.66	4224.75	3342.75	3187.97	3816.71	3940.77	4529.88	3372.54	2660.83	3529.69	3078.02	4311.94	3857.11
M170T261			0.300924	0.956834	0.00122477	0.00687348	170.048	260.556	41647.1	45233.8	49505.3	45191	39035.8	46408	43631.4	43307.5	41671.8	50847.2	45954.5	59142.5	44768.3	48619.9	48249.5	48605.9	53739	46651.4	51383.1	51231	48503.5	48423.4	46942.6	41330.7	47146.1	49050.7	48485	47897.4	50340.3	46056.1	51717.4	36230.7	42163.3	40226.1	48309.5	43756.7	47831.3	42307.7	48614.1	51325.6	41226.2
M255T29			0.27163	0.838403	0.00123688	0.00692662	255.209	28.606	22522.1	9877.14	16710.8	13326.9	8669.83	10278	21862.9	13482.7	9110.89	11860.4	18683.2	23219.9	21816	23415.2	23198	24158.1	7145.21	11933.8	37709.3	62201.6	15877.4	32684.3	68404.1	9713.11	11422.1	20851.3	39155.4	5857.17	18315.6	16914.2	10375.6	16691.3	27476.4	20546.8	24214.2	27541.9	28446	29879.7	14244.4	32496.5	28348.5
M146T226			0.592287	0.86286	0.0012377	0.00692662	146.026	226.103	54731.5	40976.9	32937.8	47688.5	50491	58514.4	48742.3	49010.8	43319.9	58474.4	52035.1	54450	53157.4	93677.1	65389.7	81445.5	89535.2	79062	66567.4	46557.1	46010.6	49656.3	50264.6	33910.5	50520.5	51814.6	75199.8	47673.2	54484.9	48161.9	87373.5	77930.8	50934.5	45224.2	20311.3	47728.8	52127.9	48504.5	42435	50407.6	60985.4
M790T39			0.592248	1.0868	0.00124027	0.00693132	789.61	38.906	310788	436873	342518	344242	353916	323916	331819	307925	308492	339403	350169	354192	310193	332862	305619	328196	359052	347398	287929	368476	293463	389653	335015	283568	295401	327286	320544	344553	335755	252260	341079	343658	354914	333292	281048	330912	313837	682293	329280	296176	275630
M299T256			0.358772	0.806752	0.00124367	0.00694067	299.137	255.757	18225	19683.3	16850.4	17686.9	32475.7	22667.4	28370.5	71843.4	24511	4512.4	15991.9	15649.8	26705.8	24378.2	16870.3	17606	31786.5	8181.11	13995.6	10358.6	15186.2	14439.3	22488	16041.3	14497.4	24165.1	13662	15801.2	20853	14874.2	38147	29865.6	24827.4	20436.9	14672.6	11955.5	14883.4	11045.9	22500.8	14180.5	20713.3
M197T251			0.330438	1.05689	0.00125276	0.00698164	197.098	251.454	72562.2	121609	33921.2	141327	125887	140825	145105	117499	114332	113661	115279	116445	130961	118384	102684	131127	119094	110166	118072	113628	122428	115681	118350	141995	118204	107194	117875	113348	128223	114298	129611	116877	122645	133080	130482	105198	129726	118400	119242	116511	114811
M258T431			0.0697173	1.0375	0.00125742	0.00699787	257.931	430.615	11238.6	10702.1	10510.4	12111.2	11380.8	10571	12322.8	10286	12201.4	17324.1	12082	12583.3	12790.7	12644.9	12734.4	11640.9	12920.4	13386.2	13975.3	12925.9	16474.4	12384.5	12368.6	10497.3	12087	12032.1	12605.5	11714.1	13236.6	11916.4	15351.6	13370.6	13292.7	11869.5	13809.4	13126.9	13684.3	13597.1	13590.3	12579.7	13822.9
M406T364			0.220334	1.13927	0.00126774	0.00704557	406.129	364.219	3409.71	22829.5	6454.4	18415.2	20654	15134.8	12991.2	13441.3	13038.8	19155.7	47388.9	19674.3	21538	39548.2	40168.2	31221.6	40425.9	38454.7	37055	62899.8	23891.1	20300.9	19546.5	20197.5	18258.9	22483.4	34865.1	18580.6	34595.6	17489.4	16515.6	15609.8	24296.3	13304.7	22139.7	22977.6	22515.8	16895.7	21165.5	20868	14205.3
M378T285			0.151637	0.897033	0.00127294	0.00706465	378.238	284.828	4552.84	4561.58	2553.76	4480.37	3702.86	3426.94	6090.89	4287.4	5940.02	5709.23	6743.95	3759.62	5447.22	5018.75	3273.53	3876.52	6978.98	4862.95	4451.18	5576.28	5748.98	5052.8	5148.41	5668.36	4410.91	4036.57	4315.98	4602.49	3650.62	5295.49	5758.27	3918.9	4904.84	5035.2	5418.8	4540.31	5234.41	3458.52	5133.04	4321.36	4944.33
M107T254			0.384932	0.936368	0.00128741	0.00713506	107.078	253.961	40557	47970.9	39737	48581.8	39006.4	46017.8	44619.4	41594.7	47494.8	47944.6	47460.4	47876.1	46602.4	44765.6	49650	48228.3	48473.6	49201.5	46130.2	48549.7	46181	47021.6	50398.3	46480.7	50252.9	43034.2	49220.3	51021.7	46896.6	49386.6	69710.2	48688.5	46380.5	45097.8	46529.6	53242.5	49706.5	46517.1	45847	43024.2	49400.1
M320T27_1			0.0996258	0.811285	0.0012914	0.0071473	320.126	27.122	1820.63	2862.2	2842.04	1964.12	2923.99	2493.62	3371.56	2088.25	3077.61	1772.45	3697.61	3676.64	2086.79	4715.4	3254.91	3346.1	3491.11	3010.2	1177.32	5703.06	784.559	3679	980.679	1675.42	1710.61	2471.55	2858.27	1151.61	3354.81	3462.97	7286.15	2308.21	2214.04	1208.1	2774.19	3286.31	2181.53	3690.99	1440.85	3293.4	847.239
M464T226			0.186982	0.652541	0.00134643	0.00742704	464.189	226.056	2118.04	3628.4	9215.95	20737.8	1296.38	7174.41	10482.7	3310.35	5894.46	14405.8	4771.4	3664.8	33281.3	6761.9	22414.3	7393.18	5398.26	3727.22	3122.72	9424.95	3823.92	5193.22	4732.31	1761.45	6135.98	5028.16	4010.48	4067.39	2489.58	3391.66	2281.61	8666.47	1968.21	7152.56	6022.1	20909	4064.34	5131.65	4755.72	11514.7	4207.82
M380T282_1			0.133453	0.922317	0.00134751	0.00742704	379.98	282.001	8588.41	6589.26	5309.75	7965.49	7609.15	6929.56	6629.84	8613.27	5238.7	6681.04	7396.56	6748.95	8828.54	7682.35	5814.87	5770.46	7974.99	5752.65	6214.56	10624.9	6078.15	8057.71	7107.67	6354.93	5129.7	6361.28	8781.1	6005.24	8381.12	10525.7	7071.46	5004.73	10220.3	8922.41	9227.71	8344.21	10006.2	6499.89	5128.95	14104	6712.95
M250T267			0.0999726	0.825026	0.00135596	0.00746337	250.034	267.169	2173.87	6442.22	3771.95	5287.33	3948.8	1455.39	3795.5	6370.61	4050.9	4661.46	5720.98	2582.77	2572.67	4161.84	2774.93	616.752	10958.8	2302.27	3406.38	2361.57	3181.55	9137.46	7229.31	5912.41	4231.19	2650.21	4766.71	6903.47	2807.35	5862.15	13268.7	5353.64	4391.27	2933.52	3464.64	2018.03	2318.54	7503.03	3214.25	2993.47	6101.28
M359T31_1			0.539702	1.40863	0.00137932	0.00758152	358.977	31.414	26316.5	33731.1	9970.72	41028.5	94411.3	19824.3	6251.45	7121.55	226557	99817.8	13129.4	25064.4	132334	8237.1	17365.2	14610.8	7662.47	17140.2	5407.37	10719.3	16840.7	16597.6	12049.5	13160.9	32067.6	7852.68	11652.5	15119.5	4894.29	31631.9	3632.31	135527	7774.3	9806.58	28578.6	6956.26	11392.3	62884.8	20658.2	51944.2	38976.7
M529T32			0.0946597	1.08056	0.00138226	0.00758728	529.258	32.2035	11704.8	12000.8	16447.5	13167.5	13159.6	11233.3	10478.1	11360.5	8303.36	8245.17	10408.9	14596.4	10713.2	13392.1	14673.3	12670	10611.6	13179.7	11406.4	11076.3	11785.7	8133.76	14231.2	14747.4	6892.58	9162.68	5732.51	13156.2	10938.2	9673.01	12664.2	12737	12887.1	10910.5	10372.8	13410.4	11472.4	12018.9	12532.3	13000.2	16066.8
M403T289			0.128047	1.09294	0.00138586	0.00759663	403.148	289.399	5370.5	16058	4390.24	14365.9	13628.5	6084.83	14638.9	10942.1	8185.38	7846.81	12720.6	12184.5	14214.9	16867.6	10414.9	12939.2	14384.4	14460.8	9480.53	16721.3	12084.9	16931.1	12726.7	7266.01	14117.1	12066.5	15455.2	12898	14340.2	10784	9299.31	11074.9	9901.12	14083	10596.2	16629.7	14144.2	16057.1	11159.8	9648.96	10687.7
M355T295			0.134439	0.850606	0.00139474	0.00763487	355.15	294.775	3132.45	2993.77	9295.38	2508.61	4078.03	2278.73	2793.28	2991.5	1820.18	3084.98	2741	3815.42	2379.92	2937.18	2152.5	2426.87	3309.24	2051.05	2174.92	3067.52	685.101	2602.69	1919.73	2499.01	2273.82	3005.22	3220.9	400.595	2876.65	2725.15	2962.16	2802.34	546.068	2858.82	2708.07	976.122	452.082	617.413	2684.02	2387.27	3246.86
M284T253			0.0978646	0.81905	0.00140346	0.00767214	284.068	253.491	1338.09	2093.64	1432.78	2037.15	873.19	376.622	1480.03	2277.93	1814.8	1455.08	1384.43	1125.37	2635.98	3037.68	1961.45	713.33	2055.75	2062.39	2278.54	1166.92	1555	1044.73	1278.62	1235.71	1309.25	2040.84	1842.34	2175.53	1252.37	1544.26	2681.15	1832.22	2272.19	2221.32	981.622	2439.47	1585.98	2151.59	1716.44	2790.48	1933.53
M765T143			0.433912	1.13118	0.00144016	0.00785844	764.518	142.974	86702.4	128258	99430.4	98833.6	96802.3	43465.8	39720.8	68600.5	69913.4	102590	58472	141009	64255.1	109095	68213	65400.6	75641.8	103301	125985	70386.5	67310.3	58545	78533.9	102848	81787	231680	108012	188175	85678.5	73541.9	45162.7	172573	39460.4	73942.6	65024.9	89210.8	55683	119087	43884.9	69602.4	72926.8
M145T349			0.240919	0.830757	0.00144294	0.00785844	144.926	349.092	7961.24	8485.96	4151.69	8661.2	9540.13	8271.84	6318.11	8529.44	9201.36	7584.94	3841.18	4453.97	8210.97	5310.34	3822.62	7220.34	6261.69	4272.22	4587.98	4656.06	4075.4	5631.37	6148.18	7037.23	4733.43	2862.8	5340.53	7123	5699.62	6676.29	7141.42	6949.36	6603.16	9295.59	6146.69	4464.35	6825.21	8052.87	7203.27	9643.91	7713.83
M314T192			1.13547	0.887098	0.00144343	0.00785844	314.231	191.653	358059	280357	335950	308324	127071	154590	304178	148909	238610	279496	345070	343344	319430	360353	238752	334496	399927	438661	452005	777971	437893	389948	348585	351625	366840	332105	399495	405923	417156	342982	373961	305430	387986	257290	491766	315643	333466	430164	351850	315358	494579
M583T235			0.456144	0.851498	0.00144793	0.00787224	583.251	235.15	33168.5	31453.7	32067.3	57725.6	45142.2	42296.8	37825.1	108937	23803.1	47531.5	30608.4	91651.4	64521.8	28768.7	31445.7	96537.4	63196.3	80345.2	76037.9	65848.1	29861.9	25052.6	28362.4	38390.5	33823.7	37618.5	32547.1	31731.5	31699.3	50117.5	56489.9	42730.9	49089.3	50730.6	21118.1	21089.5	24493.5	20078.8	42128.6	36118	22149.3
M756T58			0.576304	1.21001	0.00145029	0.0078744	756.203	58.109	183889	115131	219018	23503.4	154595	126990	128067	149653	166609	137020	69094.8	190989	167738	128310	71415.9	115685	107689	102730	15864.8	87566.9	77409.1	114718	133732	118702	172796	160611	175985	89913.4	68979.6	150719	127936	157779	228701	142369	219268	156532	242198	216222	110709	467260	137014
M361T31_1			0.417666	1.3518	0.00145432	0.00788563	360.975	31.367	20065.9	27768.9	7357.29	24533.1	59602.2	17695	4789.94	3276.76	124032	58028.7	13056.5	18896.9	82872.1	8525.64	19079.4	8722.17	12634.9	13760.4	5271.96	10700.9	10095.5	7535.22	10065.7	6930.43	33476.5	6669.32	10182.8	21825.5	4866.9	16127.4	3589.44	81841.4	6136.08	9013.95	16785.3	6482.47	8880.28	33713.4	14069.6	37660.3	27638.5
M629T30_1			0.14234	1.11347	0.00147472	0.0079854	628.543	30.2205	18242.3	13851.8	40784.5	19794.1	17237.2	27500.7	19132.6	14970	17677.6	11844.7	42524.9	31483.9	17517.9	26298	22681.5	13766.5	23003.4	16033	14357.6	16411.4	12404.7	23505.6	15444.5	24274.9	34956.6	19561	30267.2	18846.5	15134.3	17215.9	23404.4	15560.1	15266.4	17694.3	26134.7	15417.4	12811.6	15264.1	16908.3	38519.3	15931.4
M397T253			0.115205	0.886626	0.00147769	0.00798952	397.061	252.844	1864.1	2987.64	2906.43	3646.77	2374.89	2872.15	2898.49	4135.88	4086.3	4301.8	3793.23	3337.35	2860.78	4289.49	2764.75	2840.16	6180.17	3812.99	3881.14	4693.86	3791.45	4095.5	4012.54	3496.74	2693.8	2985.87	4559.59	4968.39	4766.67	3736.53	2797.06	2926.44	4338.27	3958.49	2570.43	3685.09	4792.69	3150.53	2884.67	4307.54	3833.99
M341T34			0.367557	1.17554	0.00147947	0.00798952	341.016	34.21	22190.3	1438.25	36806.5	1681.8	27951.8	27152	41106	2046.61	25542.9	24000.7	65419.8	68593.9	2010.26	75713.5	57982.3	46528.7	93859.8	47677.7	80019.1	62841.7	45947.9	3377.49	3947.54	712.438	2829.37	2248.93	2570.53	3362.32	3814.37	1032.07	1940.84	35369.2	657.714	1592.59	3073.53	644.912	29482.7	23534.2	37706.4	2232.5	1494.92
M237T277_2			0.118451	0.965709	0.00150247	0.00810282	237.109	276.735	9748.12	13948.2	8164.9	13771.5	12935.8	13253.1	12008.4	13138.2	12035.6	10915.7	13888.6	11027.6	13115.1	12129.6	12185.5	11392.5	11934.7	12724.9	13792.5	12979.7	11382.9	13918.9	12612.9	13968.5	13747.3	11935.4	14855.9	13119.3	12524.5	13314.4	15927	12623.6	13240.2	13238	13490.5	12420.3	11985.4	14012.2	12368.2	13090.2	14313.2
M513T337			0.432115	0.955916	0.00153194	0.00825067	513.405	336.519	78774.3	65279.3	72108.6	69068.6	68356.8	68582.4	68526.7	67204.2	70783.8	70929.3	71892.2	70538.3	71290.3	71568.5	72570.3	69971.7	77100.3	75062.9	70497.4	70751.1	70747.3	76427.5	70362.5	72795.6	71431.8	71921.9	67333.9	74922.4	74649.2	72842.4	123540	67515.6	71175.9	71167.4	69865.4	70353.1	70860.9	74108.1	72413.9	73804.6	73564.2
M345T24			0.11072	0.878624	0.00153488	0.00825536	344.999	24.171	6574.21	5904.28	5307.44	6083.61	6858.9	6532.31	4466.5	6732.71	5070.07	4154.08	6988.89	4879.79	5600.97	3169.16	4790.2	4291.7	7169.33	6033.31	2707.9	7219.08	2965.34	5755.37	4301.05	4663.43	5024.53	3442.22	5306.41	5829.22	3717.56	5474.92	5694.87	5727.22	4615.55	5513.11	4458.94	5293.05	2796.52	4148.85	4971.28	5569.87	2278.07
M450T295			0.108354	0.907483	0.00154981	0.00832454	450.171	295.158	9140.41	4774.19	1425.54	2860.37	1966.9	3423.53	3002.05	1768.02	4325.53	4381.96	2582.97	2892.16	3241	2513.41	2666.19	3577.45	3088.65	2280.51	2413.2	2090.83	2771.63	3050.96	2551.88	3193	2788.68	3185.94	2917.01	3885.68	2339.54	7440.13	5714.5	3717.7	3535.72	1884.83	3004.42	3964.38	2671.22	2466.72	3203.9	3311.67	3249.22
M217T414			0.226329	0.753413	0.0015587	0.00835728	217.081	413.601	1690.84	2251.5	13611.4	1467.45	1095.43	1888.82	3966.81	14149.6	2838.23	1617.35	2671.86	15331.4	16772.3	2147.73	2447.19	17132.8	16612.5	1470.78	1175.57	2685.05	3261.51	16830.9	16380.6	2684.8	18102	4280.72	18134	16279.6	16518.7	1122.52	5553.16	1542.06	2345.09	2291.84	2937.35	2864.76	3736.47	2538.72	3819.61	3523.63	5192.85
M787T144			0.35453	1.13647	0.0015636	0.00835728	787.496	144.137	14775.9	21024.5	16533.1	30130.7	48668.5	40108.9	23147.9	34561.8	32797.5	33409.5	26485.9	28597.4	25915.3	26453	21704	29219	35563.2	26104.2	26214.6	39071.2	23836.7	22750.3	32673.5	19771.9	15175.5	21140.2	48203.4	32066.8	25758.1	23735.6	56504.8	24391	42727.5	31903	28243.2	23925.6	36316.8	29644.9	34228.7	40381.9	21611.3
M635T348			0.519614	0.731638	0.0015638	0.00835728	634.81	347.816	76105.5	12013.6	61795.4	14605	12173.5	16000.6	12573.2	10492.8	10541.2	10867.2	7468.04	9747.2	17833.3	8368.08	9053.54	17677.9	8984.85	8677.12	20273.8	8635.74	10643.8	7892.65	11298.9	11938.3	14944	9121.42	9025.58	8705.11	14826	14130.4	12969.4	11794.2	16339.9	11027.6	9596.59	14015.3	16345.8	12437	14289.6	6039.35	12771.8
M431T305_1			0.19765	0.872688	0.00156425	0.00835728	430.791	305.276	6657.73	7970.22	20287	6760.34	6328.28	7489.65	5407.28	6829	6596.03	7289.95	2816.96	5369.34	7242.52	3532.15	4218.64	6491.66	3108.81	3501.97	5257.2	4146.23	4683.05	2820.34	4805.79	6587.53	6071.11	5933.63	3194.48	3165.73	6491.29	5794.28	4806.23	5839.34	6577.64	6507.74	4148.59	5209.46	7958.65	7022.61	6300.78	3343.54	8601.57
M276T26			0.0839632	0.857602	0.00158949	0.00848079	276.26	25.5625	2144.85	1400.63	3255.08	1288.8	2300.55	630.114	1108.53	1470.71	3281.91	902.984	1015.1	905.868	954.833	1253.07	1480.44	1545.44	1053.96	1708.51	2625.71	813.805	945.703	755.658	2568.59	1858.73	1150.28	1329.39	815.451	1113.83	1556.23	1263.28	3222.79	2592.99	694.076	2095.29	956.142	1231.17	1319.32	3252.26	832.488	1258.32	1068.4
M594T194			0.285162	1.09249	0.00160455	0.00854979	594.303	193.995	87337.2	94087.7	92662.3	74040.4	100659	98430.7	111044	74779	83241.7	92498.5	58962.6	64144.6	155196	72043.8	62348.5	87143.8	49174.3	21908.2	99173	67261.2	95206.5	37453.4	35427.9	74905	52166.8	72199.9	29079.7	20006.7	72011.1	43059	12958.4	68019.2	88802.6	80753.8	50489.4	71265.7	69381.9	70231.3	86162.5	39155.5	75692.3
M492T184			0.188311	0.838843	0.0016159	0.00859232	492.34	183.881	17225.6	4999.24	11473.8	15423	9869.5	8627.38	3397.15	23865.9	12314.3	7300.12	8270.34	6942.87	10595.5	9585	16310.4	6333.82	6109.13	15149.7	8809.29	6661.2	5441.89	6418.6	12270.8	4944.7	13259.3	10092.6	12798.5	11130.1	6665.15	9211.01	6373.97	20596.9	12558.6	9185.59	3120.98	7410.66	4930.2	9888.4	6884.18	13836.6	6957.53
M245T524			0.206343	0.88432	0.00161682	0.00859232	245.08	523.712	16122.6	11616.2	20289.9	8677.54	3549.61	15121.9	15701.3	9355.64	10390	11021.8	15768.7	7687.26	14763.9	16419.6	11519.5	14064.2	18080.8	17180.4	15973.5	11746.8	15293.3	11272	5002.22	13306.8	15154.4	18208.9	19175.3	7848.17	15161.3	10848.9	20338.3	8912.67	12857.1	4646.5	14161	12241.4	16687.3	14199.6	7974.57	12797.9	15970.1
M175T232			0.139312	0.829136	0.00164546	0.00872137	175.057	231.988	1737.28	3096.37	7018.6	3302.75	3304.63	4889.6	3062.62	4472.53	4483.43	7860.61	4723.11	6671.81	1658.88	5713.56	3608.03	5007.53	5169.09	4890.44	7409.22	5480.59	4168.82	1795.66	3480.82	4758.75	3704.71	8157.15	3579.05	4243.02	33396.5	5542.43	4256.36	3575.2	26987.1	5224.44	4248.99	12092.7	3194.76	4346.74	3502.89	4947.42	13191.7
M385T30			0.30349	0.836451	0.00165088	0.00873662	385.291	30.237	36658.4	30820	17075.4	34446.5	28829.4	30097.3	22227.6	54815.3	22532	65212.3	21209.8	42794.3	31164.1	22278.2	27681.8	24040.4	8994.06	28275.4	35766.4	27924.2	6190.18	2195.43	9402.47	8557.51	23188.6	38465.1	22407	31938.9	55579.6	66985.7	17031.6	16573.2	74227.4	42095.8	3313.97	27711	19043.9	30695.5	10582.5	20170.2	38470.8
M779T137			0.244696	1.08694	0.00166968	0.00881478	778.568	136.962	106603	79479.2	65420.4	88944	101644	73891	71907.4	77769.8	110032	97546.1	64315	80359	87470.1	86829.4	100176	87108	98995.1	169094	131740	91521.9	78140.8	78540.5	95533.5	97528	141489	98398	82247.3	84017.4	82252.4	95568	61863.2	131820	84811.6	74434.6	129145	77082.1	99257.3	81239.5	78245.4	79455.2	90064.1
M537T183			0.437835	0.855369	0.00168765	0.00889794	537.41	183.367	63023.2	8178.04	62088	38089.3	15275.8	17397.3	25770.3	54224.4	14187.7	7450.41	29366.8	36610.9	32219.7	27549.5	90253.7	30022.4	35789.3	38738.4	38993	46672.2	24138.4	48722.2	41421.5	35067.1	34449.3	63898.2	23621.7	32103.4	30721.9	21632.9	61516.2	43548.1	54556.2	39414.3	30195.1	28122.4	46104.3	38038.6	31698.6	56716.1	65544.6
M217T27_1			0.40453	0.827877	0.00169288	0.00890241	217.015	27.2295	27448.6	46308.1	35852.6	37351.1	40242.2	28315.9	33167.3	34257	36010.3	23203.2	42151.3	40885.3	20584.1	129343	36641.2	39075.2	57152.1	41756.2	17757.5	61155.3	6165.45	57505.7	21944.6	27883	22708.1	44040.7	49506.9	31452.5	37970.6	35721	71230.4	38688.4	35682.7	11424.5	45535.3	35644.2	23284.8	40659.1	34886.2	39758.4	16998.6
M726T370			0.148173	0.93221	0.00169295	0.00890241	726.254	369.919	4886.99	9544.77	4232.91	9294.72	8515.83	9789.83	7727.87	8250.06	8169.77	9252.09	9921.69	10312.3	7809.81	10234.6	6637.97	9131.53	7553.47	9794.77	9439.69	5549.44	10798.7	10085.3	7513.29	8254.66	9081.19	5183.49	8932.93	7355.46	7548.47	8424.73	9837.07	10172	9054.35	10198.5	8443.21	8514.03	9052.36	9163.73	8561.28	9385.84	8062.22
M603T245			0.216538	0.914033	0.00170781	0.00896456	603.289	244.559	18341.1	14653.5	16071.1	15584.4	13943.4	13081.1	13728.5	7410.05	13588.6	11597.1	17148.1	18741.5	18493.8	15372.1	9146.63	10815.4	13786.3	10834.2	13942	15211.1	15600.3	15184	14749.6	11280.8	11868.4	17764	17638	10138.1	18436	17390.4	14368.4	18927.5	17026	14800.9	14832	17132.8	14241.1	15036.6	15139.7	18523.8	16907.5
M345T342			0.305477	1.10316	0.00170924	0.00896456	344.982	341.73	125155	43134.6	76866.2	58341	69895.4	136141	77515.3	77472.5	87633.1	67005.5	55915.3	82186.5	208819	67461.5	85336.5	85397.8	79941.8	53205.9	77435.6	59014	143123	58025.2	73099.6	173464	83202.9	72901	54036.8	60622.2	80455.8	75793.5	67996.5	53271.3	187988	60325.5	70817.8	85023.7	89720.3	113920	91364.6	87672.7	72560.9
M473T313			0.21626	1.1296	0.0017363	0.00909458	473.132	313.147	674.401	42980.3	280.38	18453.9	10974.3	9532.43	10596.9	16220.3	15784.8	15975.4	15062.3	12105.9	16837.6	10906.9	14755.9	3425.06	15039.4	4924.58	13940.3	15216.7	12979.7	15728.4	18449.5	13054.6	15427.9	15912.1	16510.3	12499.8	12678.8	16803	14364.1	15139.8	13368.1	10381	13682.3	30457.2	14540.3	15543.8	13437.8	17358.6	14381.2
M540T161			0.268089	1.11781	0.00176665	0.00924146	540.494	160.942	47982.9	44318.9	51915.6	38174.5	42395.7	44526.5	38658.8	35939.6	40871.4	40078.5	47429.7	51654.6	44955.9	83822.9	50126.3	46137.1	81965.1	47299.3	49667.2	52263.3	57856.7	51655.1	84372.1	46769.3	37604.7	109720	57930.5	118762	59969	54713.7	25313.9	41497	48739.1	50713.9	50965	86436.6	39688.1	44385.7	44459.2	58399.8	45473.4
M125T254_2			1.68806	0.940287	0.00177519	0.00926523	125.112	253.767	787981	924431	826276	899636	795334	856418	828449	899643	879703	883341	928292	895707	910192	919974	913358	901076	888296	929285	934424	887856	916229	933812	937240	957140	919136	915431	920171	924597	909342	857649	1.37512e+06	906622	926926	905568	900761	844202	892363	906756	876067	900831	856962
M239T34			0.266914	0.937968	0.00177582	0.00926523	239.236	33.638	39191.8	54870.7	56768.5	45521	44964.9	46669.5	44177.2	48770.6	45913	38002.9	40404.6	58004.5	39166.2	51933.2	47389.9	36371.4	42889.1	59240.9	45680.3	44545.4	35929.7	44919.5	39986.8	41514.5	57967.5	37528.2	42998.9	50393.2	44842.4	46964.2	47658.2	37411.4	45383.9	50087.9	35017.1	37352.1	39326.9	48996	38353.8	57085.4	39895.4
M83T274			0.30701	1.13708	0.00178399	0.00929575	82.997	274.351	14088.4	37016.6	9497.75	39076.1	48838.8	22485.3	51453.5	25855.9	45127	17722.6	32020.7	37182.5	45706	45939.4	37326.5	39102.1	23256.3	22410.7	47637.4	45723.7	22820.5	49035.8	70122	52899.4	80608.6	73208.7	35289.7	44683.2	39480.3	17102.5	16743.3	40498.5	36617.9	45793.9	14323.3	39464.5	37472.9	43506.4	37428.3	70038	30069.3
M251T172			0.2898	0.867099	0.00179127	0.00932161	250.986	171.547	79066.9	30953.9	61570	76517.3	39191.2	42893	14293.4	54129.7	48263.9	44110.3	54373.6	52323.8	37135.2	29820.5	40012.1	45409.6	24652.8	66308.7	60557.1	29036.4	43816.4	20771.3	42391.5	31231.9	26399.8	29055.6	24238.2	17099.4	26059.5	27700.2	34826.6	40314.8	20453.3	32715.9	66030.3	26875.4	10462.5	60014.5	36897.3	63081.3	36544.4
M202T322			0.134982	1.11463	0.00180033	0.00935656	202.179	321.906	9830.32	10467.3	4454.18	7640.5	7513.91	16827.3	12599.8	16558.2	9532.3	8314.77	15655.1	17851.5	25253	9095.12	11489.1	14684.9	11194.3	17017.2	18808.6	19067.8	10855.1	10622.4	9423.54	7728.28	14276	21732.5	19273.3	19965.8	7845.45	21221.9	17210.9	19887.1	12048.9	7570.27	13650.8	6326.33	13574	11693.5	17208.1	8903.28	9100.71
M285T335			0.442741	0.817287	0.00181042	0.00939684	284.97	334.611	16869.2	10824.8	15784.2	14768.4	22032.6	22092.2	22542.7	26067.8	21926.1	29585.4	16428.3	36120.4	35643.7	10979.6	22847	16288.3	15024.9	37206.9	15402	17800.3	27595.2	11254	22223.7	15308.1	18346	20060.3	10514.6	19473.6	16130.4	12166.8	31531.4	18801	17752.8	19093.6	19961.3	12299.6	17250.9	21606.8	12544.7	19440.6	17743.6
M445T182			0.479784	0.800707	0.00184852	0.00958219	445.328	181.684	10165.9	24637.7	19404.7	32786.8	15890.2	17455.1	30599.4	76853.5	24797.2	17636.7	18706.6	88141.4	36278	24810.2	21439.7	48621.8	29719.4	35925.2	17452.6	26097.3	41733.4	12502.2	5311.77	25263.3	26104.1	10800.9	23802.2	32997.1	26280.7	26649.8	13450.4	24214.8	24429	37113.9	33077.4	30480.3	17079.5	35380	36439.6	9549.9	25347.9
M154T254			0.226631	0.939375	0.00186	0.00962218	154.09	254.054	11345.8	19837.1	13690.8	17648.1	15090	19679.6	14050.3	18235.4	19121.5	19394	18262.4	19028.2	17325.2	17677.3	17025.7	17025.7	16785.8	16169.3	16499	18830.8	18339.2	18548.3	17883.5	18758.9	17444.2	17614.1	19260	18108.1	16724.1	18415.4	27362.5	18675.7	16240.9	19452.8	17774.4	16968.1	17742.1	16619.9	17804.9	18637.6	17483.8
M181T305			0.215502	0.909048	0.00186104	0.00962218	180.87	305.384	6437.27	10922.2	9247.45	12535	12819.3	11812.1	10732.5	10970.9	11761.8	12312.3	10444.4	11737.6	10909.7	10098.3	10008.7	11832.5	8290.43	11278.7	11914.1	9883.23	10212.6	8809.97	10851.6	10994.2	11147.4	12503.4	10198.2	8945.77	9613.62	13153.4	12975.4	13146.7	9768.57	10544.7	12403.6	11886.7	12979.7	10522.2	12470.1	7014.92	11554.9
M717T36			0.601966	1.18415	0.00186646	0.00963779	717.396	36.26	9575.75	9764.06	8884.01	23411.2	64974.4	65237.1	65884.7	5227.53	63000.5	67582.7	13247.4	132280	8861.65	110542	84433.2	83900.9	71206.9	76086.5	134897	97985.6	82865.2	15545	12317	15678.3	7292.4	6856.42	10020.3	14183.9	13519.7	10123.5	2067.09	80344.7	7420.43	9315.61	4610.25	19435.7	89425.6	70883.8	77554.1	16245	11986.2
M576T31			0.436057	1.0812	0.00188561	0.00971161	575.501	30.779	200015	171163	186126	164453	176484	152229	173180	149165	160979	208365	196130	388883	206355	186364	205663	206967	247121	194298	174007	224753	177560	168193	163051	212972	161942	203642	286890	203765	194105	225674	150283	201110	190413	194642	235731	170729	208845	220331	199585	210129	217013
M582T341			0.169065	0.923225	0.00190031	0.00977027	582.499	340.571	12689.9	14304.1	12497.8	16332.2	12726.3	11999.1	15477.4	14738.9	11707.4	16855	12064.6	16179.7	12987.3	12956.3	15139.2	14493.9	8025.14	4980.39	13608.5	13516.9	15258.1	13920	10935.9	14303.6	13803.8	19209.5	11843.5	12606.9	13361	9781.52	17286.2	16047.9	12655.3	15691	14386.3	16460.3	17975	16400	15607.5	20481.3	12295.6
M944T481			0.351518	1.22673	0.00190187	0.00977027	944.355	480.621	15736.6	26905.4	29058.1	35479	17944.6	23401	36507.4	12241.1	33506.2	35620.3	34503	31212.8	30677.7	29931.2	16294.8	32700.4	13310	15205.2	32749.3	33154.8	33491.6	19957.7	15064.7	39190.3	23970.4	32548.1	30670.5	30147.9	15216.7	27218.4	29622.6	32812.3	29477.9	22893.8	32559.2	35214.8	31519	31456	33988.5	27884.6	31015.2
M523T31			0.204229	0.895775	0.00193709	0.00993846	523.47	30.8915	15204.5	13311.8	21123.4	20928.2	20350	16046.3	16451.8	16364.9	27566.6	19856.4	20229.6	21531.8	17967.1	13935.7	25608.9	15620.4	14782.5	13397.7	21433.1	17067	14923.2	18977.7	25455.8	16252.1	22455	26367.5	15078.1	12612	10698.1	27988.1	32292	13247.8	25126.3	20041.7	25861.3	24040.6	15216.9	25402.5	20909.6	20112.7	28240.7
M401T26			0.0942265	0.686944	0.00195808	0.0100301	401.064	25.787	752.699	8299.23	921.548	1152.13	2410.21	527.196	554.89	1433.36	6484.08	468.204	4750.78	678.182	1027.09	721.525	1943.79	2322.39	8010.37	5214.32	573.425	5750.74	317.184	2519.94	2734.19	273.107	673.595	1058.97	461.226	936.883	671.658	8564.56	11707.7	383.826	272.692	384.563	308.867	499.076	567.432	2634.33	642.843	701.829	1163.15
M151T256			0.107635	0.880914	0.00195997	0.0100301	151.059	255.833	1931.62	3521.68	1065.51	2389.06	5076.46	4681.71	4332.48	3756.71	3253.59	3169.94	2920.34	3823.61	4107.15	4469.82	3644.83	2773.29	3688.59	2718.67	4001.05	3476.47	4051.45	5024.74	4168.97	1809.1	4323.83	6140.91	3867.85	3973.78	4862.31	4249.95	5816.77	2032.71	3343.21	2605.95	3486.54	4805.12	3652.55	4374.25	4471.71	3760.24	3711.34
M326T32			0.771851	1.18766	0.00200657	0.0102555	326.303	32.334	27074.5	25472.8	8731.35	26563	18054.6	29850.3	14196.1	14490.9	30717	11603.6	20779.9	19642.3	21432	19537.1	15016.9	18901.4	9607.4	19057.5	24424.9	15899.8	15635.5	17344.1	25958.6	16159.7	19658.6	25336	16541	19285.3	15840.3	30998.8	20000.7	16189.4	30711.3	16691.8	26852.1	35715.7	14183.4	45677	13766.7	22044.4	16413.5
M250T462			0.204248	0.890922	0.00203045	0.0103643	250.168	462.109	16396.3	16094.4	11316.2	17335.6	20123.8	17788.5	13488.4	13768.9	13551.7	13042.6	22155.7	18781.7	13950.1	19337.8	27078.9	19882.5	20243.6	15653.5	21600.7	25016.6	22209.8	17552.7	17980.7	12590.8	15383.8	15726.8	15678	13928.9	13954.5	15007.2	18183.4	10856.4	14254	11407.9	15411.5	24830.8	22300.5	17517.4	16100.7	13791.9	15447
M175T289_2			0.403626	1.12899	0.00204499	0.0104133	175.118	289.173	50960	110353	50528.5	103328	39142.2	75894.3	79777.4	123052	146214	99816.2	54258.1	40199.7	33581.2	52605.1	44650.1	72539.8	57198.2	54508	53335.7	54872.7	53167	58624.6	52743	85141.6	87689.4	48940.7	45573.1	55550.1	55501	79648.9	61361.7	62875.6	77780.7	136472	55412.7	87310.6	42911.3	128302	53993.6	97165.3	53976.2
M716T369			0.199564	0.935852	0.00204525	0.0104133	716.193	369.461	5726.51	10986.4	12706.5	11356.5	12821.4	10661.6	10380.5	11902.2	11159.7	10162.3	12715.4	11002	11936	13663.9	11727.6	9118.65	13627.8	13306.9	11789.7	12446.4	14169.3	9281.86	11879	11166.6	12562.8	13152.1	10950.8	11828.8	12363.3	12205.3	12528.5	11450.6	12291.7	11825.2	13143.5	13228.9	13536	11253.2	12862.9	10835.7	12559.1
M189T581			0.56158	0.857084	0.00206891	0.0105205	189.133	580.755	76460.4	156320	87874	147831	87130.7	60049.6	71814.8	33633.3	93997.2	125391	43943.8	91364.5	100895	174096	81874.8	164430	59952.1	106290	86914.7	88700.4	665.408	84502.6	64329.9	84576.1	72345.7	24858.3	53961.7	41315.8	156358	24806.9	95557.9	100584	104771	98579.3	100952	58101.4	65281.3	120598	15369.9	111209	85188.4
M826T140			0.397161	1.18314	0.00209589	0.0106402	825.614	140.002	29234.4	53832	48843.8	31215.6	49911.2	56669	47534.3	72069.8	57500.5	49320.9	85730.6	112100	42120.7	75660.6	14026.2	62365.7	12876.3	65170.6	27342.7	1760.68	68296.6	82443.9	89828.6	34322.4	74771	137239	80042.9	53972.3	72090	59222.6	25866.6	48753.9	44798.8	63869.6	40157.4	34524.7	47086.1	74673.6	62355.7	95853.8	74474.9
M379T174			0.26312	0.798307	0.00209778	0.0106402	379.281	173.731	9457.45	7650.17	18762.8	14344	9771.45	6983.02	12260.3	19790	12511.5	18675.6	19361.1	15430.3	13945.7	13551.3	25924.9	16152.9	26110	22782.5	13584	17435.8	8995.36	15427.8	22667	21065.4	18317.7	13208.6	9734.68	31898.4	9742.47	14652.3	21036.2	19102.6	33796.7	14303.4	14708.7	15027	17746.2	20678.5	14093.8	11239.2	20812
M621T30_2			0.354798	0.668996	0.00210274	0.0106519	621.483	30.1495	7040.53	30779.6	18053.2	15816.6	20327.4	3627.1	8290.16	195555	17456	5214.07	17095.3	16045.9	116856	23341.8	4829.8	7192.07	32854.9	8596.98	5372.05	10033.5	5096.3	124130	124793	101494	14913.6	116753	148537	103317	88868.9	90468.7	5658.92	9469.7	16620.5	136903	128814	19883.2	6489.99	8446.68	6958.41	82811.5	83942.8
M764T58			0.78699	1.23981	0.0022002	0.0111119	763.59	58.274	139660	72281.1	240038	159691	284620	210407	188323	187244	81246.2	112372	147564	149859	147367	134913	246479	107335	133580	95600.9	100369	112325	170761	109464	100093	136520	156285	382863	184834	137388	345752	162539	102423	173081	130852	114088	166687	152508	330485	125701	633214	251990	238130
M554T371			0.136788	0.911368	0.00220186	0.0111119	554.174	371.33	5421.14	2953.47	5705.61	5045.8	6914.31	5264.4	8834.44	5392.08	7116.3	6633.24	7040.45	7863.57	7829.77	9206.3	8080.93	6401.64	8161.94	9060.92	7295.93	5182.44	7682.31	7160.43	8366.65	4315.82	7399.19	5726.22	8396.93	9136.31	7428.67	6103.12	7132.77	7773.71	6473.61	9144.04	10538.6	7455.88	9650	7373.94	6587.53	8559.19	6231.37
M464T289_2			0.100218	1.08861	0.00223422	0.011261	464.227	288.946	1936.53	7701.17	1720.53	7158.36	6020.85	7616.71	7304.85	8732.96	5778.89	6112.1	9305.02	5809.7	7116.01	7661.3	5948.13	7953.23	8923.49	8202.81	10759.6	7327.62	10062.3	8696.63	7819.07	5158.32	5834.23	7813.03	12257.2	11896.8	12147.4	10849.1	6005.24	5616.58	5308.82	9925.76	5587.87	9396.07	7036.8	7373.12	9208.55	6668.58	6886.74
M480T278			0.0862986	0.869236	0.00223794	0.0112656	480.175	278.014	1576.51	3367.16	960.381	1540.35	2695.03	870.724	2062.14	1182.35	1193.46	1465.65	3273.16	1294.25	1556.43	2205.74	1863.16	992.228	5365.53	916.39	858.971	2550.24	4081.62	2248.58	836.007	764.446	2181.73	4072.78	1410.95	1459.26	4151.62	2735.41	5518.11	2708.18	1704.05	935.176	3259.53	2271.86	2723.5	3079.92	2161.46	3972.07	2393.57
M227T32_1			0.147881	0.905837	0.00224556	0.0112898	227.163	31.559	23848.6	9552.21	19068.4	27307.9	18337.4	17934.5	20542.7	10056.3	37973.1	6191.89	14463.8	8710.41	20208.8	17144	10101.2	14911	18947.5	21969.9	9740.83	15992.9	27355.5	25557.6	21508.7	8468.58	13792.5	18377.9	21125.5	20767.5	672.844	20335.4	8313.9	20174.2	17043.4	20670.3	6458.24	8434.75	14741.5	18192.6	17990.4	19414.4	11959.2
M243T220			0.157673	0.796159	0.0022543	0.0113195	243.132	219.99	3971.42	2173.46	7037.85	2259.65	4898.97	8763.96	3580.29	2656.46	3533.63	4601.09	6031.41	4589.02	4054.64	7328.22	5374.53	3707.08	5263.26	7176.39	3695.95	9130.25	5649.94	5088.87	10792.2	5877.52	7252.48	4374.13	4749.26	9586.28	2825.68	10122.6	7797.01	4205.62	1873.97	3925.61	3489.04	3751.01	12581.2	5734.16	11244.9	9078.32	6464.19
M275T26			0.171779	0.865164	0.00230397	0.0115544	275.256	25.798	11941.7	6845.01	14731.2	5012.73	12525.6	4061.78	5392.79	4867.02	14096.9	3827.26	4606.57	6132.44	5437.16	3282.67	5586.39	7197.65	4408.63	7785.44	15742	4679.16	3430.93	3739.93	8830.27	7921.71	6470.42	5705.09	5575.12	3992.97	6969.23	5107.02	14740.6	11979.9	3770.59	10285.6	3582.97	5049.18	5276.93	11320.3	4263.58	5595.11	5207.52
M123T32_1			0.287865	0.881205	0.00231035	0.011572	123.079	32.043	20299.7	27870.1	16478.3	25326.3	13039.9	29241.6	19459.8	13375.5	22583.3	19745.9	9581.21	20904.7	15178	24771.5	29596.3	17379.2	15091.1	30022.7	32137.8	25976.1	14562.6	7345.48	8047.44	30195.4	18726.1	39769.1	8543.06	11673.2	29229.9	28665.1	51107.8	21766.4	25921.8	11436.6	16656.2	18102.4	17653.4	19796.5	24115.4	27611.6	15237.9
M341T259_1			0.0695442	1.12653	0.00234641	0.0117379	341.119	258.541	2335.26	3611.32	2960.71	2051.58	3119.33	3206.89	1864.69	1622.62	3130.57	1663.86	2114.92	4162.1	1813.86	2754	1370.19	1669.16	3458.83	4086.35	2852.05	3092.48	2064.66	2652.31	4714.56	758.815	619.491	4926.79	2656.79	2645.96	1706.35	3682.61	6064.05	2815.05	475.177	2492.8	3954.98	2569.35	2428.48	4318.92	4535.94	2488.35	4252.78
M130T130			0.349509	0.89237	0.00237737	0.0118779	130.064	129.91	51681.1	100609	36254.9	88953.5	86942.1	78450.9	105638	107419	81278.4	77256.8	81522.5	43468.9	98973.1	95618.4	51895.4	70472.4	81432.7	91379.2	82753	87459	44309	100513	75804.6	107101	109328	138085	86968.6	103263	81569.3	114560	130193	61311.1	79755.3	89998.1	105443	145303	54624.1	91441.6	61288	87691.8	70133.3
M130T267			0.39978	0.801293	0.00239594	0.0119558	130.085	267.146	23214.8	76169.6	86452.6	59285.7	40751.8	26010.8	26416.3	60578.9	36143.2	37605.7	80810.9	34603.4	25902.7	62278.3	58613.4	17730.5	130870	28456.8	52248.8	65355.5	44390.7	119914	86374.1	75004.3	60665	32677.7	48113.2	82919.1	42050.6	77933.8	223001	59020.2	60576.9	33841.6	25192.1	31273.1	17670.5	68062.2	28340.1	25694.2	70663.9
M505T32			0.788657	0.950075	0.00241299	0.0120259	505.219	31.667	301727	322613	340944	325178	322576	293523	246941	270531	267089	289228	249720	242231	254047	309528	284171	278945	235224	314796	258708	321478	284860	333442	265798	289089	270895	336174	248272	243122	296395	319673	360648	261004	293715	217105	252857	319223	292033	250677	334867	264100	233818
M223T32_3			0.337539	0.76899	0.00243762	0.0121336	223.168	31.539	19843.1	15140.3	8559.37	19798.9	18684.8	15783.2	13434.7	12104.8	20605	12527.9	7082.65	20666.4	12619.5	11112	19986.7	11393.9	9904.88	13376	21797.5	9149.99	7774.67	9828.41	9944.34	10150.2	18850.3	14072.6	19392.3	18668.4	9563.89	12508.5	37836	17234	14702.6	14473.6	13057	12827.3	9395.05	11961.9	9606.71	14133.6	12189
M725T371			0.125206	0.853291	0.00244732	0.0121668	725.248	370.853	5188.69	1533.16	2577.12	6207.39	3428.03	6021.21	2009.5	3031.65	3267.99	6904.81	5957.74	2456.79	2416.03	5470.94	5396.31	3076.58	5325.63	4985.79	6417.26	1156.33	4904.62	1954.16	5345.39	7436.52	5590.63	5996.05	3026.03	1953.04	1394.98	2533.7	1916.23	2892.77	1619.43	2585.08	2221.15	1764.92	9544.79	3485.1	1908.85	1835.78	3212.86
M284T219			0.209347	0.859057	0.00246922	0.0122604	284.184	218.654	15320	14708.6	9612.86	26570.5	6322.41	11356	14378.5	18246.5	15204.5	13808.8	15006.6	9651.56	14026.1	14215.8	5833.03	9141.26	11070.3	11776.2	12278.1	12967.5	12283.1	25532.9	8167.6	22004.3	17372.2	14243.9	45194.5	13594.1	12238.3	9468.2	21242.3	11894.1	6153.87	30361.5	17638.4	12557	7869.06	7461.98	10681.7	11411.2	13711.2
M692T336			0.190526	0.940089	0.0025112	0.0124514	691.993	336.021	31045.1	37178.5	27181.7	27632.3	25528.7	30293.1	30084.3	32306.6	29710.5	28981.5	21732.6	28297.3	25674.1	21322.3	14930.7	32969	31753.3	19692.8	27058.4	11259.2	34797.5	21600.2	25949.6	28198.8	30074.9	12627.5	25830.2	15136.8	24078	15249.6	19092	34068.9	28277	28406.6	28615.7	38123.7	15643.4	24671.5	29667.2	32888	23408.6
M575T102			0.567022	0.876698	0.00251641	0.0124514	575.463	101.6	83793.5	75034.9	102146	104662	52695.6	93274.2	135495	72354.7	89954	149825	39497.1	138028	87355	97067.7	108804	123047	102338	123484	126675	110099	149922	86766.4	64178.4	95374.1	145081	80672.9	113978	149337	91101.3	109035	165163	110143	94665.6	72032.1	118710	105155	139124	46570.3	108944	88679.9	87212.6
M356T381			0.0723664	0.912237	0.00251871	0.0124514	356.075	381.003	2022.57	2270.73	1876.44	2540.85	2893.93	2228.1	2977.98	2975.92	3588.66	2412.01	2664.97	2953.71	2694.35	5430.68	3759.71	2433.24	3154.56	2201.22	3999.01	3195.29	2654.52	1638.93	2790.17	2855.89	6349.16	3874.86	2866.56	2648.23	3138.56	2739.71	5694.97	1989.95	3082.54	2575	3126.24	2606.13	3174.1	2796.56	2239.47	4314.75	2968.13
M743T147			0.278401	1.13525	0.0025201	0.0124514	742.532	147.09	43655.6	39950.3	52913.9	44805.8	40494.7	38735	32580.9	31758.2	30270.1	46816.6	47271.3	104803	34942.8	38953.2	37672.5	75296.5	40663.7	11101	45105.5	54985.1	37147.2	38537.1	41905.4	50165	46054.2	66872.7	52771.7	117536	30991.1	48743.9	48729.6	28324.4	49578.4	40601.8	33602.5	52975.7	47137.9	42973.3	106439	54563.5	33630.8
M488T207			1.51914	0.207307	0.00252669	0.0124685	488.265	207.371	657508	3050.19	1.1089e+06	1630.58	5648.51	5929.18	4857.15	1765.79	1037.3	17097	2545.01	15291.4	11913.1	18054	11255.1	12523.5	10753.6	2901.7	3631.24	14066.2	6889.5	3939.65	6786.81	9928.1	8940.89	6220.36	1839.84	1477.35	9495.72	10481.5	1330.76	3150.48	5990.37	2128.15	3086.47	3071.97	7995.48	11912.8	5508.03	7963.5	13056
M564T256			0.137132	1.16597	0.00253099	0.0124744	564.317	256.435	1435.15	2369.92	770.281	2113.39	7986.23	5825.59	10734	3203.32	8216.82	9147.82	9572.41	10651.9	1365.35	7734.56	9242.34	7895.69	6375.42	6113.78	5299.7	8956.88	14345.4	2544.07	2152.51	2625.48	2998.95	4555.63	2480.23	4409.13	1598.12	1139.54	5573.47	4361.1	3342.64	1815.88	1458.09	2497.28	8388.94	7942.06	6979.38	2319.74	1742.13
M413T229			0.073135	1.09193	0.00253597	0.0124836	413.018	228.671	1273.78	3166.49	1901.83	2689.7	3270.82	4256.11	2069.08	4258.7	4934.89	3355.97	4716.02	6111.15	3893.83	4271.41	3543.86	3863.45	4821.13	4257.59	4291.13	4420.75	3747.44	5535.52	3026.34	2282.85	2593.73	4352.95	1430.57	8898.93	3702.64	4481.65	2883.93	4057.3	2690.92	3361.96	3193.44	4333.65	2918.79	5339.1	6985.24	4535.17	3547.34
M139T283			0.227295	0.770112	0.0025441	0.0125026	139.049	283.297	7858.19	23500.5	7984.32	7752.35	11204.7	11436.2	8507.96	25398.6	12028.3	10629.9	24410.4	19239.4	14475.6	9845.03	16311	9311.46	16215.2	19991.2	13961.7	12914.4	11650.2	14079.9	24405.6	14363.7	32488.9	18102.6	17104.7	21458.7	13648.8	19927.2	14820.8	12832.3	10758.7	20839.5	10315.9	15851.1	9551.23	8700.22	9531	15243.7	17189.2
M74T690			0.273394	0.816645	0.00254838	0.0125026	74.0595	690.348	26810.9	22336.3	26990.3	7626.52	7033	12048.2	6581.03	8242.19	6761.33	15226.4	14679.1	39524.8	20663.2	27592	11874.9	60313.8	20480.8	7785.4	720.731	18140.6	26751.7	17547.2	10356.5	13959.7	16238	13005.8	8251.4	9734.7	33528.5	25272.2	17497.1	3462.95	20211.6	8612.63	23899.9	25701.3	3017.04	22055.1	12205	8525.09	1043.16
M298T34			0.407601	0.881707	0.00255087	0.0125026	298.272	33.639	92538.5	115623	51974.8	72683.5	52602.8	96734.4	56522.5	85730.6	184756	61095.9	57665.3	58089.4	64060.1	43792.4	56443.6	44156.5	66551.3	62738.4	72505.6	81475.9	64086	41359.5	56675.3	52163.8	87058.9	63638.2	54397.9	36996.5	42362.2	28055.7	162337	104595	67236.8	62802.9	57373.8	61934.5	79702	72414.7	34685.5	86056.6	109203
M302T289			0.102078	1.12315	0.00255519	0.0125026	302.101	289.34	11340.4	13925.3	18174.4	10915.1	14057.4	10995.3	5814.69	11754.3	14567.8	7661.33	10950.6	9067.48	16975.8	16429.2	14692.7	10220.9	8593.34	15906.4	13217.7	7946.07	11665.1	10822.9	10790.9	7043.02	9703.89	13988.6	9230.62	12205.1	11667.5	7689.78	10714.6	6870.87	11349.3	7895.51	13930.2	8028.66	6508.65	20040.3	12454.9	6778.71	12809.1
M396T26			0.164269	0.630187	0.00255544	0.0125026	396.109	25.8455	1511.49	24734.3	3716.85	2436.97	2537.83	695.9	1159.82	2112.97	13158.2	936.717	14059.1	1524.8	4816.87	735.528	6899.02	4754.01	17661.3	12616.7	368.404	14314.3	606.464	6858.89	6144.99	304.61	2204.7	2338.18	1010.16	2582.27	287.71	27283.9	39308.7	1184.43	559.665	1302.73	701.087	2021.03	973.521	7601.46	581.611	1002.5	2239.43
M402T226			0.146557	0.871702	0.00260142	0.0126966	401.981	226.263	4238.11	3537.18	1354.31	2246.7	2162.78	2081.3	2397.02	4186.6	2471.14	1958.59	3095.78	3687.6	2899.87	6618.03	5163.75	6384.63	4362.35	5175.96	4586.86	2610.15	3185.94	2915.11	3466.36	1989.25	5484.67	3239.65	7006.53	3152.64	5359.51	4281.16	5269.52	4159.28	3518.29	2224.83	765.767	4291.97	3405.77	4445.93	2341.9	5357.21	5967.49
M74T238			0.30129	1.16479	0.00260798	0.0127131	74.0958	238.328	5473.15	63998.7	2579.46	35876	36653.3	50891.4	41671.5	29829.3	31763.7	32292.4	39095.7	22392.2	40923.6	35951.3	39303.8	40692	26310.7	24023.5	31261.7	30810.2	38231.9	35587.8	32425.9	31039.4	30169.2	42343.9	48478.6	27269.7	31788.2	17064.5	20363.3	27186.8	15313.6	27668.6	21542.4	16819.8	21143.3	27871.9	28917.8	25289.7	25385.1
M848T119			0.365685	1.18725	0.00263418	0.0128252	848.473	118.613	6184.38	15953.7	8671.12	11847.5	46911.1	20927.4	26495.4	62394	39533	35905.6	21611.9	44154.2	20694.6	22049	18888.1	20083.5	31313	27383.9	31232.4	28063.5	47055	5035.71	11804.6	6387.15	5213.49	2869.86	5913.54	4816.52	4414.85	6685.4	14975.8	36600.6	6660.15	20927.5	1753.23	7224.76	35277.1	14096.7	27600.3	7736.37	6615.45
M466T198			0.139132	0.810232	0.00265016	0.0128873	466.289	197.638	1984.6	7415.8	12074.8	13341.3	6052.52	9107.3	6675.35	5232.05	6488.32	8720.42	12929.8	14965.1	1694.32	10260.9	15093	7682.78	9000.48	16056.1	10484.6	10526.2	9062.86	7460.24	6461.07	3986.02	7932.16	10428.4	6832.58	6020.99	5216.29	6960.68	8061.48	2813.92	5216.06	7177.02	5833.21	9333.99	11118.9	8709.93	9368.06	8441.4	9384.13
M158T233			0.135382	0.771228	0.00267755	0.0129978	158.116	232.748	1596.85	11764.8	186.837	6160.07	7703.85	4834.65	6060.45	4008.33	4143.44	6188.64	3355.53	6017.53	2329.68	4647.95	2428.56	1690.37	3235.47	7713.51	4370.81	1283.04	5415.59	4044.38	2519.65	6852.9	1689.11	2290.27	592.217	5383.85	6188.56	617.627	5239.68	2344.72	1135.1	4283.71	3873.38	1853.4	2188.15	5602.05	11580.6	3371.25	2729.14
M521T28			0.123092	0.840129	0.00267935	0.0129978	521.183	27.7455	5071.24	2347.24	4535.69	3324.77	1594.63	7498.49	2026.16	2941.05	3826.75	3852.67	4455.97	5608.36	3993.84	7827.26	6189.3	5025.18	4503.09	3608.12	3587.39	8520.1	7318.78	5215.09	3055.98	1994.95	3054.96	3699.24	3468.84	1515.06	3361.54	6185.44	3628.23	3194.51	5154.91	2914.31	2968.39	3915.85	3784.53	9197.14	5670.76	5544.7	4323.08
M315T307			0.224616	0.953599	0.00268729	0.0130205	314.785	306.949	21181.9	22300.9	35559.2	21382.3	21372.8	20667.7	21914.5	21734.5	21849.3	21567.6	17243.6	20989.7	21021.5	16878.8	18177.4	19214.3	11997.4	18323.4	20409.4	17553.3	17835.2	16217.2	18322	21595.4	19500.9	21995.3	16693.6	18028.1	17584.8	20601.8	22382.2	18740.5	21127	20884.9	18822.4	20472.7	20571.9	25015.5	22718.8	11416.2	21037
M286T210_2			1.18672	0.838159	0.00269585	0.0130462	286.2	210.409	345130	295958	94607.4	299891	75253.1	278263	337677	273058	292821	425487	331376	339446	414526	285457	224423	309075	310350	396769	286012	518553	348416	276698	134362	346750	379413	189944	266266	160856	425756	441068	309621	310933	220839	277205	337273	262968	406123	283386	398851	315018	305082
M437T291			0.0989985	1.10004	0.00270352	0.0130676	437.192	290.779	1094.11	4144.24	2732.9	3544.17	5442.87	3427.47	4196.32	5632.66	2257.12	5627.57	6012.53	6224.96	4334.74	913.105	5743.19	6514.16	4994.48	3206.76	4876.73	5515.04	4858.19	5679.31	6537.67	3760.17	7554.55	8556.65	5406.63	6915.04	8012.6	6504.35	2479.35	3594.85	4601.67	4451.6	6405.77	3891.21	3518.36	6935.69	6349.31	4307.33	5582.91
M115T288			0.164057	0.867354	0.00272724	0.0131663	115.06	287.92	3099.18	7796.64	4972.95	7089.85	5933.82	3379.71	3570.01	7692.5	7255.49	7805.98	8586.41	2247.43	5565.29	4957.77	3616.05	4814.48	17593.4	4714.88	9182.93	9788.04	6493.09	7611.44	6217.59	7156.68	7774.29	7736.2	6021.4	4819.22	8357.49	8395.22	7132.23	8306.55	10414.3	12652.9	10031.8	7785.32	6994.41	4118.02	8782.6	15073.8	8283.68
M494T182			0.386672	0.88864	0.00273951	0.0132096	494.356	182.047	63068.6	35098.4	46952.1	53558.5	64530.4	72928.1	36807.6	120026	112265	28690.5	46240	26249.1	59405.4	76327.1	86033.4	39773.7	35289.2	46949.8	57713.7	35116	33512.8	43005.2	59685.8	34760.3	63389.5	79869.4	63426.4	50220.3	42085.7	60162.5	35905.9	66600.4	58659.2	67622	41338.5	47144.7	23043.1	59621.2	44317.6	124515	47688.9
M536T162			0.161566	1.13087	0.0027683	0.0133238	536.463	162.154	7572.26	13609.2	14083.1	16367.9	8762.05	9012.62	8567.48	11840.4	11335.8	7140.46	9245.69	17810.4	15521.6	14247.7	16716.9	12614.6	12263.3	13006.1	12547.5	12092.6	9377.93	11911.8	12158.9	15403.8	18859.9	27068.2	19377.3	15683.6	19439.9	14378.8	1661.66	14253	14887.5	13012.8	18367.3	15341.6	16260.1	16216.5	13750.9	22649.9	28881.2
M84T267			0.267969	0.794707	0.00276984	0.0133238	84.08	267.145	9165.11	37898.6	22510.1	34211.7	19400.1	13396.2	11316.8	32915.8	17885	17170.9	26946	11721	11967.2	27432.7	19258.3	5809.19	50012.9	8024.22	18105.5	24032.7	18499.9	47675	35994.7	35903.4	27743.3	13903.3	23738.4	38856	20633.5	35908	108182	29779.7	24408.4	17073.4	9810.5	11702.7	7076.88	28743.2	12732.6	7881.42	30961.1
M284T364			0.15166	0.872353	0.00279406	0.0134242	284.133	363.644	2894.57	11239.9	13510.7	5534.9	12369.9	15376.7	13090	8972.25	16366.6	14017.9	16201.1	10381	7596.11	11101.7	20309	11537	12186.9	13342.4	10912.4	10184.5	16417.4	20733.1	7485.88	11265.3	27732.8	23407.8	7090.6	8260.18	20218.1	10316.2	17163.2	14791.2	9600.69	10146	9360.57	13563.3	15192.8	16727.8	7038.59	17628.8	16474.4
M659T245			0.108837	0.927003	0.00280033	0.0134382	659.246	244.536	4074.8	4572.58	5487.23	3958.68	4496.13	3555.64	3381.68	6126.57	5079.36	3957.85	5082.67	5371.16	4365.72	3849.1	3213.26	3720.41	3733.46	3740.87	4318.72	4202.57	4531.1	4463.29	4711.46	3622.91	3714.98	4826.29	5053.96	3210.48	4576.17	5087.37	5241.79	4189.16	4910.9	4454.28	5466.67	4203.06	4679.65	4234.89	4360.55	5774.15	5122.92
M291T32			0.175402	0.857505	0.00287427	0.0137766	291.194	31.584	7828.33	6903.7	6645.03	11485.4	8224.85	16685.4	7344.25	4714.43	14232.8	9225.15	9394.14	16298.3	11381.5	12508.7	14449	7432.24	5591.19	12226.6	17663.8	11714	15597.2	6255.85	9102.49	8057.96	9647.39	15263	5052.61	5626.16	3929.17	15730.5	15831.1	15506	20026.3	18896.1	5862.77	8592.77	4684.95	8083.66	9078.42	12335.6	2647.17
M459T305_2			0.0595768	1.07374	0.00292246	0.0139908	459.304	305.244	4418.55	5520.55	1464.45	5306.54	4397.52	4644.82	3372.73	4865.56	4052.46	4222.76	4202.99	3616.83	4607.84	3831.78	4358.54	4748.85	5344.19	3940.53	3980.4	4548.72	3373.07	4232	3516.16	4785.3	5047.52	4944.05	4938.04	4592.95	4422.03	5757.07	2994.05	5242.29	6432.5	4157.59	4695.5	5570.05	5395.51	5329.17	2798.24	4880.47	5170.51
M165T294			0.399393	0.87158	0.00293608	0.014038	165.053	294.058	41148.4	25251.9	34975.9	26013.8	11696.1	19278.3	28548.4	27236.4	31721.7	29013.7	30480.4	32444	35646.8	32827.1	47067.2	26244.5	25299.1	32043.1	35520.7	37149.9	33972.6	21389.3	26499.2	31467.3	30992.8	34519.6	31149	29861.5	32518.1	32522.5	31671.8	32662.2	31720.8	36315.7	34249.9	34677.8	31874.9	33971.3	30392.2	28867.4	31852.5
M433T31_1			0.244529	0.886954	0.00293934	0.014038	433.363	31.225	26710.4	31465.8	18391.2	24706.7	16754.3	16772.3	20004.4	18246.8	20164.8	10466.2	17640.2	37135.9	14579.7	26967.5	34211.6	30360.1	16717.3	21500.9	35540.7	11763.4	36289.7	21094.5	25631	23403.7	36623.4	24637.5	41369.9	22963.3	20354.6	17454.7	24394.1	14907.7	10071.7	20731	30425	17821.2	16263.7	34736.9	14398.9	21879.4	20170
M200T347			0.321211	0.857823	0.00296056	0.0141226	200.067	347.203	8439.07	16014.8	2779.17	19133.6	13657.6	5452	7809.46	11502	1766.51	7554.21	12758.8	12316.3	9203.05	10735.8	12028.7	13193.6	11875	14161.5	10194.9	12330	12100.8	11150.6	12153.9	16830.8	10191	14682.3	12125.3	16622.5	9415.21	12537.5	20409.7	12491	13514.4	11754.1	12822.8	11944.6	12167.4	14549	15530.4	10293.5	14962.7
M423T26_2			0.111978	0.728868	0.00299162	0.01424	423.072	25.868	1703.71	16519.8	724.438	2134.1	1935.97	6510.35	833.051	1796.28	1272.33	1310.63	1812.29	10705.4	916.493	7659	6075.62	1963.66	2915.74	2354.96	326.023	2419.06	415.099	2041.05	1066.96	994.169	1915.83	1840.19	1646.43	2144.54	467.678	9045.47	5260.06	897.367	4140.94	1140.49	1350.98	726.042	619.855	3329.57	1968.87	2200.68	756.504
M221T215			0.283862	0.746743	0.00299882	0.01424	221.127	214.833	442.919	2724.02	616.912	2702.12	34435.3	48641.6	53724.3	2170.65	25848.1	58479.2	20200.4	26519.5	1580.67	21529.7	8491.59	26618.6	16901.2	14811	20184.7	15892.6	22602.9	3653.12	3879.57	2588.45	3446.7	5177.01	3996.46	5864.88	2656.87	3083.09	3768.28	14049.3	5229.79	1745.15	3761.78	3183.72	19178.4	8369.23	20638.3	3972.9	2202.3
M539T253			0.127328	0.915233	0.00299894	0.01424	539.219	253.403	2354.07	5771.86	6072.13	5908.19	1349.41	3567.58	4064.02	3815.8	7679.39	5729.42	4829.46	4015.17	4535.79	4958.74	4389.24	5184.81	4911.63	7525.73	4142.93	6508.57	4980.9	4196.05	6082.98	5251.79	5052.06	4433.62	4052.19	4025.98	5001.36	5345.78	6217.58	7634.12	5633.68	4174.49	4752.56	5151.69	5253.8	6488.13	5835.7	4978.94	5815.58
M199T306			0.34891	0.947681	0.00299938	0.01424	199.025	305.668	18045.6	70171.5	79980.6	65022.1	35749.7	28875.5	26998.3	67853.3	56197.7	36298.9	37499.2	54180.9	23881.3	43150.9	38723.2	59171.6	34687.3	45954.2	53111.2	37657.1	43130.8	37347.2	51638.4	57202.1	59202.7	63687.3	40527.2	35682.4	56974.1	68121	71807.5	66463.9	59875.2	45963.6	63229.5	65302	69752.3	57683.1	68306.7	65811.4	70205.1
M1048T336_2			0.622567	0.938131	0.00301404	0.0142772	1048.02	336.06	102261	102934	116318	113325	111847	105604	95292.1	102133	118909	117293	104410	113133	106664	90002.1	108621	130483	105210	117776	108665	119480	113916	109910	125875	118047	124574	126328	122267	97436.3	113529	114556	214629	118332	110607	123547	130924	117544	111068	111937	110194	110073	108583
M802T336_2			0.689884	0.934404	0.00301435	0.0142772	802.014	336.342	131872	150334	144842	131104	146845	143970	141006	156708	156336	141815	145068	146549	137620	129149	142786	112286	121815	137428	145361	131559	135512	125610	142240	147476	127764	142360	133726	123176	140356	138185	276967	138336	139017	155866	137220	166191	152947	143082	142390	155034	145938
M318T371			0.332977	1.33904	0.00303387	0.0143527	318.189	370.754	7028.01	3413.67	5098.75	7231.74	22868.3	12367.5	18253.4	7090.96	4835.03	4843.34	8639.26	7757.85	14306.5	3989.31	10100.1	3570.26	10262	17420.9	4098.78	33223.5	8003.67	4441.77	11099.8	12628.8	6129.24	8847.52	10001.1	11012	10312.9	24455.3	8172.13	19200.8	16857.9	17773.8	12121.4	8634.02	29986.1	12631.5	7862.04	16915.1	11407.6
M549T226			0.100294	0.942956	0.00304301	0.014379	549.024	225.553	6185.33	3618.53	6983.74	4591.46	3426.64	4567.48	5812.73	4819.27	6654.85	6923.56	6012.72	6728.37	5066.69	6432.62	5875.44	5759.81	5496.37	5454.85	6272.57	5863.49	5553.14	5578.54	7308.97	3945.06	6371.2	7632.25	8019.7	5376.7	7246.51	6397.55	6594.57	5772.47	6160.67	5256.9	5934.64	8369.8	6871.53	6244.47	5662.71	8145.91	7655.19
M251T426			0.351963	1.1625	0.00306198	0.0144515	250.986	425.671	25355.3	114912	18553.2	33796.1	39724.8	62385.1	241116	53874.8	53161	50954.8	46202.2	41996.1	38816.4	36824.7	89208.1	92544.5	25249.2	62778.3	76401.9	57224.6	90155.7	34745.2	46678.1	47492.8	53109.2	113307	32343.3	34813.5	49428.8	39830.5	36691	33599.3	38277.4	48384.9	43923.1	49381.6	30343.5	36396.2	27913.7	40241.6	33780.7
M810T140			0.184319	1.08417	0.00310214	0.0146238	810.074	139.86	32831.4	46017	31079.4	28910.8	31226.3	32985.8	27546.2	46187.3	35809.9	42979.9	34575.3	45910.6	35991	41114.9	26181.9	29666.7	32858.9	33788.9	22503.3	45554.5	32517.7	49668.5	33246.6	22011.2	31803.3	33914.6	24014.2	36238.1	40676.8	25921.8	15115.7	29673.5	22689.9	26188.6	39299.8	29180.3	39197.6	28587	25611.5	33188.6	34002.9
M990T193			0.483558	0.898359	0.00311144	0.0146402	989.651	192.828	51868.3	158772	55670.4	83092.3	77120.2	69645.9	57566.2	103000	67554.6	78318.6	104770	161335	62486.3	78033.6	94341.3	70208.8	83931.8	56668.2	72976.3	62267.3	57988.5	85094.6	68561.1	67142.6	71873.4	145065	90220.6	78448.1	57684.5	85615.8	59369.9	79038	58143	71083.2	85405.1	95927.5	78775.3	75329.7	75757	135474	142601
M575T335			0.0994343	1.14952	0.00311292	0.0146402	575.008	335.368	14276.5	3116.05	11699.7	4360.3	10881.9	24605.5	2984.84	14463.9	4854.34	17190.9	8608.48	7127.82	5950.43	8692.23	10017.8	9852.46	5489.46	6921.4	3090.61	7994.71	10187.2	9501.27	4393.43	3564.33	7655.6	7155.43	8989.25	10949.3	13061.7	20845.5	9074.91	8967.77	4499.57	8596.64	14023.8	15369.4	24717.1	11194	15348	9609.59	17872.6
M272T254			0.0873839	0.923068	0.00312219	0.0146666	272.058	254.019	2589.32	5273.92	5123.16	4574.03	4413.03	5312.39	3231.3	4222.61	4043.7	2539.43	4707.87	2635.28	4000.96	4685.95	4107.99	4481.84	5278.82	4438.56	4779.06	3349.13	3982.57	3263.08	3402.85	4675.18	5268.02	1995.07	3433.71	3274.02	4348.83	4206.91	4410.22	5086.61	3590.77	4109.78	3584.78	6301.29	3217.96	4021.72	4575.18	4312.15	3679.15
M759T336			0.273965	0.942692	0.00313576	0.0147131	758.641	336.387	22670.9	30704.8	28621.1	22250.5	27703.3	23509.8	24789.7	24921.6	25184.3	22043.5	28615.9	23320.2	27420.8	26051.7	22304.6	24284.5	26348.6	26627.5	24756.4	21801.2	25097.7	21827.9	20917.6	26613.8	18163.1	24583.9	24822.6	27448.4	27907.2	23548	45314	24163.9	27816.1	23846.2	24622.9	27887.3	25986.3	26475.8	27716.3	24702.5	25939.6
M511T305			0.206798	0.911391	0.00315876	0.0148037	510.738	305.303	11586.8	11963.8	8799.14	11920.8	12747.6	11139.5	11100.2	11456.8	11749.2	10733.6	8508.38	9655.07	10548.7	8566.01	9768.23	11468.6	8242.99	10843.6	11532.1	10769.7	9627.66	7979.32	7988.61	13094.2	12244.2	11456.9	8373.58	8260.31	11249.9	9506.88	8323.5	9518.36	11655.8	11973.4	8168.37	7817.73	10051.5	9954.27	10974.4	6396.3	10276
M413T28			0.0891055	0.822151	0.0032156	0.0150525	413.135	27.7135	6489.8	1898.26	1519.27	3027.76	6437.84	3089.68	1178.05	1815.6	2170.67	3348.5	7018.56	8170.26	4861.66	1413.66	2395.79	1875.02	1855.5	1607.99	7685.8	6430.66	8163.78	1506.34	1441.08	1330.61	1220.33	951.8	1713.6	1862.71	989.583	1896.37	589.376	1137	1962.54	5443.2	867.677	634.956	2063.6	2088.22	3750.29	2174.35	3154
M482T35			0.346887	1.18178	0.00322867	0.0150648	482.402	34.612	20047	26809.4	17316.3	20644.9	18961.5	20009	14646.5	19161.2	23459.8	19201	12567.7	24586.9	22020.4	21768.1	19058.8	6950.4	17779.7	16235.4	11045.7	16067.1	15956.9	16965.4	20508.7	27781.6	18157.8	19120.6	20337.2	17808.1	22892.2	18352.6	31722	18253.7	33948.2	24172.3	18211.2	27002.7	26305.4	32476.2	17449.3	21975.4	24545.8
M472T290_1			0.0841719	0.896194	0.00323128	0.0150648	472.019	289.674	2193.11	1991.42	4335.9	2859.23	3053.9	2399.04	2576.8	2769.56	3819.1	3198.6	3843	1938.88	4234.44	2888.55	2716.63	3813.91	3513.49	3131.39	2894.58	4648.51	5296.5	3291.15	3506.62	3018.82	3946.02	4940.78	5030.28	1857.89	4630.4	4883.69	2820.34	4027.92	4868.4	4446.4	6254.89	5130.51	5001.87	4042.61	4670.27	5060.72	4412.9
M532T281			0.10115	0.945156	0.0032319	0.0150648	532.12	280.962	6563.02	4391.58	4983.36	5056.75	2976.36	4068.08	4514.88	5276.38	4872.8	4493.47	6022.02	4716.75	4867.08	6381.33	5837.94	5659.96	7062.7	8742.7	5614.36	4892.26	5854.44	5995.75	4480.61	4928.71	6204.98	6353.87	5921.73	7783.94	5254.93	5250.82	7669.59	4672.84	5750.46	4220.87	4884.58	5300.65	5268.77	5334.4	5022.8	3506.38	4679.01
M609T305			0.272176	0.848715	0.00323327	0.0150648	608.714	305.027	12074.9	12036.4	11010.6	10169.1	10571.5	10981.2	7657.24	10065.2	11613.6	11025.9	6787	9293.46	8435.07	7921.54	7274.28	9808.55	5602.26	8335.89	8066.58	7282.48	3107.3	6915.53	8038.21	10049.3	12267.5	9258.39	6428.56	5075.45	8400.33	9685.33	9137.62	9864.82	12062.1	11427	8737.4	8104.09	9963.85	9401.88	9261.59	8283.82	10522.2
M821T306			1.13246	0.371632	0.00325433	0.0151453	820.521	305.592	82939.4	38921.7	741038	21958.2	5679.19	4804.17	5117.67	18663.5	8849.29	4570.76	21621.8	44722.4	6758.5	25495.9	6514.89	17138.5	21399.6	8015.29	12224	8636.54	5530.05	22060.5	13251.7	11327.7	13764.2	16243.8	31313.8	7646.66	27963.6	18288.6	8847.14	10288.1	10778.4	10163.2	13962.6	14703.5	13920.5	11721.3	12453	19980.2	15611.1
M466T185			0.396223	0.922602	0.00329796	0.0153128	466.326	185.096	50708.5	69386.2	113943	108209	61916.6	109879	53432.3	88298.2	113866	94887.6	70529.5	73390.9	68397.4	89506.9	97350.5	75799.6	59043.6	84838.4	86263.1	52166.3	74453.9	63249	71456.7	51096.3	92937.2	66035.1	87934.5	82646.3	56417.6	62954.3	42931.5	99851.5	87323.9	72892	65888.6	112565	57793.3	106577	78882.8	93539.4	57489.5
M211T32_2			0.22798	0.860336	0.0033165	0.0153702	211.168	32.4615	19738.4	16722.1	6660.14	19080.7	13107.1	14911.9	15766.3	14800.4	67666	12789.1	12293.6	18484.8	14077.1	17985	11227.3	17816.7	9986.78	17419.9	17156.7	12137.1	9930.46	13181.4	16371.9	14420.1	16597.2	6849.6	16284.8	13420	14497.5	12222.8	13982.9	12749.4	13931.8	15214.4	11515	12655.2	20368.6	14115.8	17309.5	9479.88	19140.6
M457T309_1			0.0932337	0.871539	0.00331799	0.0153702	456.801	308.939	2480.78	1985.5	3201.29	2209.11	2386.12	2135.94	2700.66	2688.54	2218.96	2758.78	776.726	1083.55	2753.24	1353.5	649.016	1148.84	1016.05	776.999	968.131	1194.1	938.135	1441.2	1117.19	1849.23	2061.24	803.313	1216.63	1275.44	1815.74	1604.28	3658.83	3067.84	3318.61	2335.83	2909.76	1850.76	1977.01	1575.9	1786.55	3015.5	3952.38
M187T237			0.125837	0.866098	0.00333093	0.0154072	187.095	237.315	1789	4327.29	895.399	4035.61	1461.88	5683.24	4428.5	5647.54	3717.69	6088.65	6500.09	6206	5589.55	6619.77	3168.22	5826.62	5840.68	5855.31	5998.82	5773.73	4574.18	4396.68	3361.03	4083.39	4277.95	7618.67	6434.91	5779.69	5183.69	11137.6	3359.22	3290.5	5172.03	9222.8	6540.32	7768.82	6040.78	5101.35	3942.59	5673.27	4787.58
M581T192			0.366955	0.899758	0.00333368	0.0154072	581.426	191.664	63824.6	74413.2	39462.3	73345.8	81372.1	44176.6	69217.1	38802.4	52576.6	81375.3	63478.9	82272.1	91939	39345.6	73600.9	36670.7	59645.6	50065.7	44640.7	42294.3	59565.9	42872.7	28905.2	54069.6	59534.3	75917.6	57709.7	57310.5	35115.4	53707.1	49585.4	61586.8	45451.2	48976.4	77214.7	63729.4	59546.6	57061.1	49841.2	96817.8	63938.4
M164T347			0.369223	0.911366	0.00338019	0.0156042	164.028	347.315	37289.1	35612.5	37348	39221.1	36371.9	38625.7	36931.5	35950	34792.1	39307.1	38388.8	52521.5	37201.7	46245.1	51973.9	23546.6	45606	31690.1	34335	36873.1	53807.6	28167.6	45653.2	32284.9	49794	23088	48682.4	26144.1	54947.2	39890.9	105838	37320.3	58139	38388.8	51012.5	43980.9	43626	52897	42815.7	42493.2	43058.6
M359T446			0.502562	1.16046	0.00342595	0.0157972	359.122	446.447	15690.4	46209.8	11897	159602	144049	89050	80608.3	66793	73653.3	131344	238198	83253	59899.8	7141.88	196793	47181.8	199388	180598	112944	186543	118650	58703.8	24402.7	77064.7	180591	61601.3	99310.6	136121	149592	21269.9	80741.2	200520	99155.4	72526.2	66158	43593.5	109531	104393	129398	88497.6	132811
M473T289			0.0548965	1.10705	0.00344571	0.0158701	473.17	289.365	427.664	973.671	844.867	3095.4	3876.75	2262.3	587.251	3133.62	1955.68	1950.5	3924.66	2350.46	2447.29	1519.85	3189.92	313.318	2192.8	2296.95	2545.08	3934.57	2396.24	3256.5	2161.83	3033.28	2514.57	3184.36	2204.58	2069.57	2508.99	1260.91	1571.74	1391.25	2695.69	2164.3	2204.69	933.784	2908.52	3154.35	3566.13	3009.96	3649.05
M111T276			0.281885	1.15275	0.00346788	0.0159538	111.055	276.274	21259.9	31069.6	15249.7	108034	69817.9	37275.4	89164.5	42873.5	41505.6	49397.7	45625.4	41948.2	37563.6	31290.9	35182.4	37387.7	43985.5	39429.7	40420.1	40285.8	31047	51831.9	94163.4	39773.8	37395	39209.3	29835.9	36422	32228.1	40963.3	45701.7	59754.2	108350	44577.4	128023	65594	52175.3	54097.2	41946.6	136326	55952.1
M781T54			2.1999	0.802618	0.00347208	0.0159549	780.549	53.5055	821281	841439	689075	1.22125e+06	1.19396e+06	724933	901977	734089	1.03358e+06	1.12048e+06	789277	4.96643e+06	825931	631138	927726	1.52123e+06	569046	954245	2.95952e+06	1.11318e+06	1.70936e+06	896156	611715	961086	562879	1.92337e+06	648894	604100	1.87098e+06	756961	238518	740626	963299	701840	1.23057e+06	408356	767902	1.38634e+06	1.09283e+06	4.41947e+06	854354
M1040T190			0.737797	0.907716	0.00352031	0.016158	1039.67	190.5	171433	194963	156368	158329	181642	171285	166013	161429	161654	160006	162703	247612	174395	170551	151327	123651	151949	117623	165890	132403	147188	147798	189935	156827	175748	181858	168808	122345	173252	178109	192049	155630	166246	180414	203670	159609	166923	164424	168569	269625	152599
M258T303			0.240663	0.881575	0.00354741	0.0162637	257.991	302.957	3291.67	10375.7	11180.7	14042.2	6031.64	6768.06	7963.98	10277.2	9360.05	13601.3	10764	9407.68	7749.33	12814.7	15358	9987.63	7467.09	10796.4	13647.6	12412.8	10439.2	10991.1	9486.87	8726.43	15258.3	11034.9	10624.8	15723.5	14699	13429.2	19366.9	11772.9	11501.3	8804.38	12177.2	11782.1	11576.2	10873.9	10645.3	11787.5	12094.5
M313T269			0.0813259	1.11045	0.00356019	0.0163037	313.06	268.983	4078.42	1610.68	2739.64	4829.46	5201.36	4793.66	4209.47	3096.17	4096.38	9375.63	4237.76	10990.5	4793.52	5120.45	3645.37	4648.99	4011.16	8324.5	6309.66	4687.8	6482.12	4181.21	3165.44	5656.89	5270.68	4905.94	4231.58	6987.08	4910.54	7937.75	5876.82	3463.68	3539.24	7873.72	8891.25	6488.46	6550.71	7636.17	8025.52	5907.86	4014.26
M140T212			0.662694	1.14604	0.00357626	0.0163399	140.001	211.948	68744.8	77394.5	389452	80018	206779	179021	378979	205157	251516	320377	135146	451151	148883	132043	118790	286285	322894	247055	398689	412386	337679	123418	236301	203917	87114	235624	114147	133650	252933	232518	330978	255588	89507.4	205838	156874	292059	454522	143831	248337	146684	231225
M623T30_4			0.298803	1.14109	0.00358489	0.0163607	623.499	30.405	37183.3	101974	41293.3	62399.1	57350.1	40643.9	29234.9	53179.7	40288	34495.6	106112	93294.7	50774	41604.1	47231.6	39522.4	65839	45697.6	137943	39145.3	27010.6	60877.8	50514.9	47417.9	132954	129760	108732	54645.2	87123.4	63719.1	66674.3	42765.4	40118.1	51347.3	62442.5	68843.3	34592.6	44844	34071.7	112885	50364.1
M419T26			0.225375	0.829506	0.00368478	0.0167832	419.232	25.939	12106.7	33707.1	16453.8	49396	7100.76	6647.41	8934.09	11516.5	11442.2	3474.04	11648.6	17694.9	35314.9	9480.69	10805.8	10377.4	13037.6	9059.41	8658.99	8794.99	9965.04	112154	15074	32590.1	86946.4	66595.3	127455	10192	15153.3	8826.27	15258.5	9556.04	12056.6	11274.2	11880.2	8664.31	13992.4	12297.4	15950.5	67074.6	15723.6
M486T342			0.303969	0.93397	0.00368585	0.0167832	485.988	341.684	49340.4	28898.1	46315.5	52974	41219	48382.5	49886.1	46300.2	63252.5	56469.9	37744.9	76828.2	50379.7	55111.5	66237.9	49345.2	40412.1	44563.9	51589.4	51566.1	52891.9	46146.2	41878.5	43680	51775.6	51437.8	58612.3	52380.4	44379.5	54116.8	42229.3	41873.6	51918.6	38512.1	52272.7	57950.4	47155.6	48544.5	43538.2	54830.6	57054.1
M510T190			1.64017	0.924214	0.00369613	0.0168109	510.351	189.909	1.18383e+06	1.04976e+06	893356	1.1539e+06	1.08845e+06	1.07956e+06	805759	1.48435e+06	1.07016e+06	756888	1.11898e+06	1.0473e+06	1.02514e+06	1.07507e+06	1.8003e+06	1.0521e+06	1.1604e+06	1.14039e+06	1.05676e+06	1.17988e+06	997904	1.29351e+06	1.27917e+06	902291	1.11995e+06	1.1868e+06	1.21266e+06	1.11405e+06	1.13704e+06	1.19405e+06	1.029e+06	1.22886e+06	1.43064e+06	988432	1.15964e+06	1.00736e+06	977618	1.21439e+06	1.14558e+06	2.59165e+06	1.08593e+06
M559T288			0.103895	0.880226	0.00371706	0.0168735	559.114	287.816	3792.12	4720.35	4246.24	3766.41	3165.49	2861.33	582.342	3429.84	2883.67	5701.75	2227.02	2540.16	3801.69	3223.99	2414.45	2999.63	2832.8	844.6	2166.28	3673.95	2292.7	3755.03	3146.01	3523.26	806.239	2141.37	3343.49	2137.43	3003.55	3867.4	2830.12	1520.52	3318.96	3612.31	4060.19	3837.47	3071.52	1056.79	3439.08	3289.49	3863.07
M773T118			0.80765	1.1328	0.00371831	0.0168735	772.581	118.02	890147	478935	550007	699653	590599	536953	558479	381088	677938	395876	191093	371093	607332	520109	2.04891e+06	566997	246257	529145	1.69427e+06	524320	506379	713808	726521	300045	668109	701490	362584	1.56175e+06	461836	464633	340703	984895	367167	715316	719948	498147	437595	457679	282959	982723	420122
M305T317			0.198751	1.12641	0.00376231	0.0170538	305.043	317.196	1907.15	16762.1	939.154	11107.4	9478.41	19755.2	18562.1	15004.1	16646.9	15503.4	4106.75	12533.4	9426.62	18468.4	18239.5	15015	4221.87	13190.6	22217.7	10038.2	11354.6	13168.6	17276.1	14400.7	14705.6	13846.6	23415	13314	11158.2	26910.6	15518.5	17661	13952	6780.82	13540.8	14872.3	18992.6	18453.2	15106.2	10354.9	10805.5
M752T176			0.151506	1.07165	0.00378431	0.0171341	751.567	175.637	42719.9	38831	34409.5	39268.3	28036.1	35465	35874.2	33898.2	36555.4	33006.1	42049.6	43723.2	42103.1	34150.8	42051.6	37247.3	37657.7	37536.1	31750.8	35313.4	32265.3	44798.8	31163.4	33340	42023.9	41907.9	38035.8	39537.1	42383.8	47317.1	8887.27	56558	35075.2	38709.9	54885.5	38434.7	66542.4	39220.8	43821.1	51489.2	40337.5
[truncated: 3,000 more rows]
[truncated: 485 more columns]
