# Supplementary material for: Construction of a Diagnostic Model for Small Cell Lung Cancer Combining Metabolomics and Integrated Machine Learning
Source: Oncologist. 2023 Sep 14;29(3):e392–401. doi: 10.1093/oncolo/oyad261 (PMC10911920; doi:10.1093/oncolo/oyad261)
Supplement: oyad261_suppl_Supplementary_Material [file oyad261_suppl_supplementary_material.zip › Supplementary Table 4.xlsx]

## Sheet: S vs Healthy+NS
Supplementary Table 4: Difference analysis of lipids
name	DIFF	LipidIon	LipidGroup	Class	FattyAcid	FA1	FA2	FA3	FA4	IonFormula	CalMz	RT-(min)	QCRSD	Fold Change	P-value	VIP	NS-1	NS-2	NS-3	NS-5	NS-6	NS-7	NS-8	NS-9	NS-10	NS-11	NS-12	NS-14	NS-15	NS-17	NS-18	NS-19	NS-20	NS-21	NS-22	NS-23	NS-24	NS-25	NS-26	NS-27	NS-29	NS-30	NS-31	NS-33	NS-35	NS-36	NS-37	NS-38	NS-39
805POS	Y	TG(22:3/18:2/18:2)+NH4	TG(58:7)+NH4	TG	(22:3/18:2/18:2)	(22:3)	(18:2)	(18:2)		C61 H108 O6 N1	950.817	19.1988	0.0302014	0.762368	0.0147004	1.18886	1.85509	2.12512	2.13382	2.49387	2.79619	2.2894	2.45017	2.57524	2.28358	1.89941	2.4365	2.79931	3.07821	1.05428	2.43592	2.55997	0.876908	2.16122	2.16833	2.09909	4.28106	4.53054	3.29582	1.14421	2.35645	4.03496	2.90608	1.33643	1.82308	2.44889	1.34606	1.77281	2.30186
911NEG	Y	PE(20:0p/20:4)-H	PE(40:4p)-H	PE	(20:0p/20:4)	(20:0p)	(20:4)			C45 H81 O7 N1 P1	778.576	13.1578	0.149849	1.14773	0.0313108	1.03482	55.0069	55.5545	51.0897	22.5988	202.46	181.202	57.6285	55.5475	55.4887	52.4508	60.3251	57.3817	58.3189	38.4043	47.8701	77.9177	35.041	79.2228	32.322	48.2408	39.173	37.3125	30.9921	50.7026	25.2853	35.3441	58.7447	40.3807	45.0585	40.5612	38.0732	45.4706	54.7353
918NEG	Y	PS(37:1)-H	PS(37:1)-H	PS	(37:1)	(37:1)				C43 H81 O10 N1 P1	802.56	10.4317	0.0748453	1.10006	0.0201809	1.49374	185.8	111.894	159.415	212.14	181.19	203.117	226.08	235.034	358.121	269.102	235.886	123.165	243.016	155.566	95.5994	140.609	155.933	147.175	131.2	149.219	131.437	160.958	99.6166	100.025	107.324	79.0015	172.186	122.031	172.703	72.2069	334.563	176.324	221.791
924NEG	Y	PC(16:0e/20:4)+HCOO	PC(36:4e)+HCOO	PC	(16:0e/20:4)	(16:0e)	(20:4)			C45 H83 O9 N1 P1	812.581	11.1345	0.0146232	1.07644	0.00623265	1.67153	120.261	90.4727	120.117	57.5692	158.427	123.228	102.849	121.757	127.458	120.482	119.728	58.3945	65.537	69.6302	104.731	92.5636	86.4795	121.065	94.0511	99.8381	109.077	140.212	83.6093	60.9821	77.4954	68.872	137.337	83.2169	69.93	83.6778	62.0361	87.7906	65.5867
926NEG	Y	PC(18:0p/18:2)+HCOO	PC(36:2p)+HCOO	PC	(18:0p/18:2)	(18:0p)	(18:2)			C45 H85 O9 N1 P1	814.597	11.8289	0.0543501	1.07716	0.0166996	1.73897	87.8029	164.957	86.3013	117.824	125.603	124.572	102.926	112.747	153.125	110.602	143.643	135.371	243.789	94.4982	83.5758	106.067	76.2593	116.829	170.408	96.899	142.508	91.897	78.2764	83.3686	66.3259	68.9745	167.665	79.4676	116.33	132.781	83.1826	106.158	104.395
936NEG	Y	PI(16:0/18:2)-H	PI(34:2)-H	PI	(16:0/18:2)	(16:0)	(18:2)			C43 H78 O13 N0 P1	833.519	9.654	0.093955	1.13156	0.00383153	1.15462	110.393	76.5831	77.6768	80.8199	160.564	48.7504	145.922	102.247	79.8959	81.9833	84.7032	66.1709	71.7223	47.4957	90.3563	87.8732	26.6655	85.8458	96.2485	89.335	67.1315	91.75	67.5038	93.6073	46.7779	68.6077	68.7874	81.9782	80.7244	86.5957	90.6645	92.6515	88.7526
938NEG	Y	PC(18:1p/20:4)+HCOO	PC(38:5p)+HCOO	PC	(18:1p/20:4)	(18:1p)	(20:4)			C47 H83 O9 N1 P1	836.581	11.0643	0.171031	1.11565	0.0382189	1.46905	275.511	196.241	164.637	107.441	357.727	221.029	150.887	160.519	146.341	150.729	152.736	191.218	258.722	118.469	143.678	356.985	104.26	110.814	115.737	154.303	141.604	107.68	100.563	86.7597	75.456	101.168	293.541	120.818	94.3353	175.177	54.214	78.4801	135.207
940NEG	Y	PC(16:0e/22:5)+HCOO	PC(38:5e)+HCOO	PC	(16:0e/22:5)	(16:0e)	(22:5)			C47 H85 O9 N1 P1	838.597	11.4759	0.0231963	1.20779	2.17689e-13	1.42769	189.094	76.2842	129.304	158.738	185.457	191.425	110.695	188.857	286.197	165.883	193.484	112.156	187.433	135.915	103.324	203.887	207.171	154.058	150.298	111.04	160.216	144.199	131.732	135.784	123.135	118.053	182.435	127.237	89.8956	106.838	138.906	87.2362	118.206
944NEG	Y	PC(19:0/18:1)+HCOO	PC(37:1)+HCOO	PC	(19:0/18:1)	(19:0)	(18:1)			C46 H89 O10 N1 P1	846.623	12.388	0.02056	1.08248	0.0021977	1.45786	158.682	187.116	126.459	161.088	208.928	200.605	189.959	196.16	225.666	184.773	160.11	202.757	245.17	84.3592	198.508	127	130.231	147.044	172.706	133.747	153.862	179.31	152.855	150.035	131.093	119.548	183.348	150.26	151.432	196.863	119.982	88.1705	170.808
946NEG	Y	PC(18:3/20:4)+HCOO	PC(38:7)+HCOO	PC	(18:3/20:4)	(18:3)	(20:4)			C47 H79 O10 N1 P1	848.545	9.80197	0.0291219	1.11921	8.26141e-07	1.0162	181.024	162.046	98.6465	123.023	199.574	201.63	125.753	159.924	195.699	200.751	181.932	203.346	192.452	101.821	155.794	139.714	130.234	133.466	137.843	94.8379	104.719	161.606	130.122	134.755	94.3572	107.413	176.961	122.075	138.766	105.836	125.645	103.095	131.397
947NEG	Y	PC(16:1/22:6)+HCOO	PC(38:7)+HCOO	PC	(16:1/22:6)	(16:1)	(22:6)			C47 H79 O10 N1 P1	848.545	9.33878	0.0277267	1.15577	2.48629e-05	1.34903	204.707	113.564	196.14	152.06	203.313	208.477	206.878	208.353	337.595	207.145	208.92	206.551	205.343	171.489	183.879	259.009	139.801	163.574	158.067	165.266	167.34	170.423	145.184	147.348	137.783	224.87	219.063	151.498	137.435	176.545	149.838	147.372	181.543
953NEG	Y	PC(18:0/20:4)+HCOO	PC(38:4)+HCOO	PC	(18:0/20:4)	(18:0)	(20:4)			C47 H85 O10 N1 P1	854.592	11.2515	0.0229075	1.13711	7.57945e-12	1.3953	214.729	280.309	256.893	188.581	276.811	274.174	258.219	293.802	285.533	291.574	289.292	289.84	293.244	128.899	260.193	220.033	116.705	219.303	225.111	149.145	235.909	223.095	199.283	212.631	171.819	165.431	306.753	213.186	203.283	247.848	202.916	203.138	231.861
955NEG	Y	SM(d42:3)+HCOO	SM(d42:3)+HCOO	SM	(d42:3)	(d42:3)				C48 H92 O8 N2 P1	855.66	13.386	0.0372388	1.08545	0.00860605	1.30563	335.132	309.648	283.338	323.998	290.728	311.324	294.534	249.149	324.42	299.071	305.873	322.503	316.236	108.812	276.613	215.135	195.335	232.352	232.771	97.9363	243.002	227.657	212.342	208.236	200.083	191.578	282.255	237.642	133.853	189.931	193.691	136.255	206.093
957NEG	Y	SM(d42:2)+HCOO	SM(d42:2)+HCOO	SM	(d42:2)	(d42:2)				C48 H94 O8 N2 P1	857.675	14.546	0.0429034	1.23919	3.90351e-15	1.86984	422.742	206.21	353.192	313.103	390.283	355.987	368.291	389.255	483.233	369.336	403.152	369.988	395.784	347.853	262.622	301.443	279.032	275.831	312.366	316.698	305.734	288.59	270.267	296.598	257.613	243.276	339.255	293.685	273.218	278.013	258.57	246.413	316.225
958NEG	Y	SM(d22:1/20:1)+HCOO	SM(d42:2)+HCOO	SM	(d22:1/20:1)	(d22:1)	(20:1)			C48 H94 O8 N2 P1	857.675	13.2915	0.0354822	1.12824	1.01158e-08	1.65941	301.953	309.213	312.981	242.765	340.968	346.887	340.817	334.641	349.359	343.433	348.62	345.18	430.31	122.831	291.881	250.255	211.116	256.95	251.335	227.539	267.701	253.44	231.502	235.945	227.694	205.967	294.505	244.801	229.843	285.305	218.66	237.035	282.029
959NEG	Y	PI(18:0/18:3)-H	PI(36:3)-H	PI	(18:0/18:3)	(18:0)	(18:3)			C45 H80 O13 N0 P1	859.534	9.82366	0.0844194	1.14858	0.000141565	2.18987	256.502	203.193	204.492	234.926	359.153	172.734	353.637	243.806	270.474	202.216	212.425	129.797	149.658	340.609	201.396	256.991	180.089	220.146	260.913	200.497	219.89	278.831	182.235	443.992	276.621	176.687	206.824	191.438	187.903	202.066	197.296	358.421	203.132
962NEG	Y	PC(20:1p/20:4)+HCOO	PC(40:5p)+HCOO	PC	(20:1p/20:4)	(20:1p)	(20:4)			C49 H87 O9 N1 P1	864.612	11.641	0.172677	1.20544	0.00292781	2.51507	603.744	528.706	447.434	675.082	617.944	502.266	309.269	383.291	445.773	453.179	441.797	469.297	774.598	307.168	146.147	226.529	409.257	337.319	209.041	227.252	327.22	333.938	242.447	303.974	197.874	161.104	430.945	180.654	304.464	1394.15	186.891	186.893	231.396
963NEG	Y	PC(18:0p/22:5)+HCOO	PC(40:5p)+HCOO	PC	(18:0p/22:5)	(18:0p)	(22:5)			C49 H87 O9 N1 P1	864.612	11.9874	0.0263946	1.12689	6.86661e-07	1.73316	451.741	468.799	436.69	466.047	463.476	463.612	393.601	435.06	467.311	464.781	459.569	475.602	458.459	378.835	406.923	349.553	312.356	367.098	359.683	384.57	371.036	374.519	336.373	339.544	302.865	269.453	491.56	332.298	322.82	389.057	331.838	298.143	401.837
964NEG	Y	PC(20:0p/20:4)+HCOO	PC(40:4p)+HCOO	PC	(20:0p/20:4)	(20:0p)	(20:4)			C49 H89 O9 N1 P1	866.628	12.5847	0.0411848	1.22058	8.59477e-13	2.48882	549.693	285.909	552.743	481.46	561.293	573.59	545.442	561.667	643.74	451.575	557.986	540.077	577.725	796.475	603.091	487.637	385.128	450.445	673.385	451.304	471.566	449.868	391.157	473.272	383.69	338.583	602.183	412.614	333.807	512.272	404.855	401.059	493.138
965NEG	Y	PC(20:0p/20:4)+HCOO	PC(40:4p)+HCOO	PC	(20:0p/20:4)	(20:0p)	(20:4)			C49 H89 O9 N1 P1	866.628	12.2532	0.0286352	1.16054	0.0086445	1.51164	435.826	491.015	452.697	467.244	667.698	622.582	280.996	292.403	373.411	483.517	473.638	479.037	1019.98	300.264	145.606	362.884	326.832	370.854	376.112	199.482	280.017	207.414	263.194	346.153	155.595	250.83	492.941	164.626	334.891	877.673	116.42	252.657	331.654
966NEG	Y	SQDG(34:0)+HCOO	SQDG(34:0)+HCOO	SQDG	(34:0)	(34:0)				C44 H83 O14 S1	867.551	9.98221	0.0706706	1.09021	0.000112162	1.33671	360.974	408.873	361.872	174.141	370.578	410.839	283.064	290.705	402.759	390.722	394.486	426.523	420.64	399.484	341.289	245.276	139.616	255.798	281.393	348.416	295.982	282.034	332.882	224.35	169.764	197.265	457.833	272.224	292.479	321.529	282.396	192.571	443.748
967NEG	Y	PC(20:0p/20:3)+HCOO	PC(40:3p)+HCOO	PC	(20:0p/20:3)	(20:0p)	(20:3)			C49 H91 O9 N1 P1	868.644	12.747	0.0349286	1.09379	0.000175431	1.76447	516.689	530.524	421.383	528.8	518.42	508.717	415.14	452.322	506.032	547.252	519.177	496.813	505.637	295.3	448.054	395.289	361.678	397.341	394.076	183.247	419.451	410.019	361.857	389.461	354.394	292.83	551.451	360.439	225.453	302.949	375.244	265.93	352.814
968NEG	Y	SM(d24:0+pO/18:2)+HCOO	SM(d42:2+pO)+HCOO	SM	(d24:0+pO/18:2)	(d24:0+pO)	(18:2)			C48 H94 O9 N2 P1	873.67	12.6573	0.0419079	1.15447	1.72744e-07	1.43298	521.273	598.611	371.789	565.282	546.97	538.282	452.779	351.779	389.508	495.997	568.663	569.002	678.144	367.987	493.999	422.526	255.5	399.397	504.591	314.812	398.435	413.044	386.967	394.071	187.613	345.862	526.461	350.161	386.319	539.81	289.411	307.905	468.259
969NEG	Y	SM(d43:1)+HCOO	SM(d43:1)+HCOO	SM	(d43:1)	(d43:1)				C49 H98 O8 N2 P1	873.707	14.7789	0.0721426	1.11872	1.73487e-05	1.52096	611.084	550.966	383.067	508.976	508.822	402.828	307.039	274.19	562.526	520.053	570.571	572.506	551.624	197.577	280.258	391.352	275.92	410.368	417.684	444.324	439.698	411.119	378.872	434.499	260.278	321.426	509.154	388.222	373.371	575.391	320.755	263.612	428.338
970NEG	Y	SM(d42:1+pO)+HCOO	SM(d42:1+pO)+HCOO	SM	(d42:1+pO)	(d42:1+pO)				C48 H96 O9 N2 P1	875.686	13.717	0.0438016	1.12119	0.000173992	1.72869	568.454	470.287	528.551	298.222	576.757	527.099	539.783	539.106	571.122	533.732	574.284	458.912	352.15	404.792	496.148	430.204	362.722	423.268	383.48	321.653	447.72	426.413	351.265	340.478	342.931	296.569	493.115	389.712	210.918	303.982	249.301	395.952	230.568
977NEG	Y	PI(18:1/20:4)-H	PI(38:5)-H	PI	(18:1/20:4)	(18:1)	(20:4)			C47 H80 O13 N0 P1	883.534	9.54116	0.0867608	1.19637	0.00101847	4.42754	449.372	558.087	347.497	643.953	1117.86	511.729	768.714	401.459	1171.69	548.844	633.235	407.373	730.524	744.662	447.576	989.048	335.62	581.431	619.668	462.197	489.839	500.587	373.261	1190.18	508.992	381.939	518.825	515.233	556.526	694.252	541.329	913.998	586.048
978NEG	Y	PI(18:0/20:5)-H	PI(38:5)-H	PI	(18:0/20:5)	(18:0)	(20:5)			C47 H80 O13 N0 P1	883.534	10.127	0.0873255	1.22776	0.00015701	5.14253	958.292	422.048	726.669	259.87	1287.03	557.609	765.846	844.653	1096.05	595.368	623.214	228.944	325.874	553.867	609.616	530.535	588.773	620.463	649.94	600.061	581.897	682.054	443.047	820.229	763.578	459.159	508.936	572.967	406.851	491.085	357.009	1148.4	325.102
979NEG	Y	PI(18:0/20:4)-H	PI(38:4)-H	PI	(18:0/20:4)	(18:0)	(20:4)			C47 H82 O13 N0 P1	885.55	10.617	0.0872216	1.11294	0.0116419	3.50291	698.843	535.781	524.735	624.284	1090.7	461.229	965.635	799.924	940.353	543.681	556.942	351.062	504.403	466.294	588.943	533.307	462.047	528.384	604.494	546.271	457.313	533.352	369.994	964.051	746.953	395.117	440.478	513.986	487.812	537.509	516.986	774.542	530.313
980NEG	Y	PI(18:0/20:3)-H	PI(38:3)-H	PI	(18:0/20:3)	(18:0)	(20:3)			C47 H84 O13 N0 P1	887.566	10.8742	0.0850353	1.22046	2.3522e-05	5.40801	968.945	516.025	714.803	758.689	1319.16	650.871	1149.44	1120.93	1305.47	746.156	810.907	493.312	559.631	1221.61	689.983	738.495	648.506	725.543	817.046	422.034	726.666	737.534	490.65	1676.65	1041.47	561.4	615.87	715.522	660.866	760.768	734.518	1201.04	736.16
981NEG	Y	PC(18:0/22:1)+HCOO	PC(40:1)+HCOO	PC	(18:0/22:1)	(18:0)	(22:1)			C49 H95 O10 N1 P1	888.67	13.974	0.0188924	1.124	1.12254e-07	3.3062	1559.77	1086.95	1663.39	941.727	1825	1709.78	1612.96	1786.18	1795.4	1801.9	1776.66	1794.91	1584.35	1388.93	1683.29	1404.61	762.892	1343.87	1133.85	1336.32	1377.27	1452.74	1202.59	1263.24	1189.05	1107.78	1182.79	1278.72	864.037	1462.35	1296.78	1192.15	1495.67
982NEG	Y	PC(20:0p/22:5)+HCOO	PC(42:5p)+HCOO	PC	(20:0p/22:5)	(20:0p)	(22:5)			C51 H91 O9 N1 P1	892.644	12.755	0.0253931	1.15273	0.000370192	6.04122	1815.19	1949.55	1687.7	1868.07	1834.44	2964.22	1252.6	1637	1380.97	1880.54	1815.1	1856.2	1795.22	1215.48	983.678	1406.23	1202.1	1433.72	1416.6	1183.06	1558.1	1522.93	1307.87	1306.41	768.018	1082.08	1898.57	1260.96	1283.35	1596.35	615.794	1208.97	1297.69
983NEG	Y	PI(18:0/22:6)-H	PI(40:6)-H	PI	(18:0/22:6)	(18:0)	(22:6)			C49 H82 O13 N0 P1	909.55	10.195	0.0903105	1.24319	0.000102904	9.38034	1249.83	997.081	967.666	717.913	1735.02	1453.16	1666.74	1044.47	1684.32	1493.03	1096.82	619.495	713.823	1371	926.702	949.733	869.432	946.509	313.91	999.892	931.315	987.196	654.86	2180.77	1311.76	703.808	813.702	935.332	914.365	933.593	861.094	670.207	452.769
985NEG	Y	PC(22:0/20:4)+HCOO	PC(42:4)+HCOO	PC	(22:0/20:4)	(22:0)	(20:4)			C51 H93 O10 N1 P1	910.654	13.336	0.0163566	1.12463	9.08523e-10	4.54759	2892.69	1945.52	2650.05	1639.39	3004.13	2973.67	2188.35	2839.3	3070.84	2878.95	2854.36	2993.36	3043.58	1877.01	2452.67	2277.88	1624.17	2303.66	2233.45	2368.85	2150.84	2323.27	2094.95	2157.5	1911.43	1727.63	2428.13	2066.87	2042.46	2685.52	2093.43	2033.77	2590.53
986NEG	Y	CerG2GNAc1(d32:1)-H	CerG2GNAc1(d32:1)-H	CerG2GNAc1	(d32:1)	(d32:1)				C52 H95 O18 N2	1035.66	2.55975	0.043166	1.15185	2.26595e-05	6.30696	1535.81	1777.3	1544.56	1330.71	1549.23	2239.23	1472.32	1352.69	1589.65	1584.28	1810.37	1761.13	1693.43	1259.68	1078.02	1076.61	1074.41	1172.13	928.39	1428.85	1224.86	1148.34	984.524	1017.26	925.207	829.514	1857.8	1129.2	1240.67	1264.25	881.675	923.865	1207.26
987NEG	Y	CerG2GNAc1(d34:2)-H	CerG2GNAc1(d34:2)-H	CerG2GNAc1	(d34:2)	(d34:2)				C54 H97 O18 N2	1061.67	2.72203	0.0372469	1.09878	6.41797e-07	2.61136	1412.22	1958.22	1494.59	1695.96	1824.51	1930.76	1579.55	1202.57	1942.5	1848.88	2147	2064.32	2002.31	1420.91	1466.93	1251.7	1185.99	1405.21	1341.37	1648.37	1421.51	1376.87	1145.11	1195.36	974.301	988.237	2167.27	1331.82	1410.29	1502.71	1587.86	1425.41	2060.22
988NEG	Y	CerG2GNAc1(d36:1)-H	CerG2GNAc1(d36:1)-H	CerG2GNAc1	(d36:1)	(d36:1)				C56 H103 O18 N2	1091.72	3.85075	0.0389704	1.10431	2.03907e-07	2.81284	2357.72	2684.22	2182.97	2060.64	2341.9	2669.08	1732.59	1888.91	2713.47	2509.03	2877.66	2847.56	2701.72	1518.95	1752.11	1678.29	1715.83	1845	1827.76	2313.55	1924.65	1858.52	1527.55	1669.02	1389.76	1353.62	2972.89	1775.57	2026.76	2000.25	2079.05	1957.18	2786.59
101POS		SM(d22:1+hO)+H	SM(d22:1+hO)+H	SM	(d22:1+hO)	(d22:1+hO)				C27 H56 O7 N2 P1	551.382	2.82355	0.0852777	1.12625	0.00226473	0.0303933	0.0382871	0.0277482	0.0190243	0.0225458	0.0330019	0.042991	0.0241389	0.0224921	0.0449999	0.0388337	0.0253285	0.0360317	0.0603265	0.0295742	0.0326087	0.0350682	0.0317189	0.0334279	0.0394515	0.0330139	0.0387364	0.0360014	0.0364078	0.0378455	0.027328	0.0470955	0.0306843	0.0358469	0.041806	0.0593592	0.0368138	0.0373864	0.0314049
107POS		Cer(d18:1/18:0)+H	Cer(d36:1)+H	Cer	(d18:1/18:0)	(d18:1)	(18:0)			C36 H72 O3 N1	566.551	12.3823	0.11856	0.829829	0.00330024	0.0260848	0.00570573	0.0238613	0.017775	0.0156878	0.0293031	0.0291521	0.01944	0.0127557	0.0178812	0.020062	0.0200387	0.0168812	0.0194961	0.00265191	0.0210231	0.0382504	0.027241	0.0214379	0.0238811	0.00491507	0.0088935	0.0148782	0.0183982	0.0344335	0.0142442	0.059359	0.0607754	0.0184499	0.0165064	0.0352585	0.0102746	0.0191177	0.0103829
109POS		LPC(22:6)+H	LPC(22:6)+H	LPC	(22:6)	(22:6)				C30 H51 O7 N1 P1	568.34	2.48579	0.123615	1.55287	1.92197e-06	0.0132013	0.0139669	0.07846	0.0146606	0.0495857	0.0484328	0.0372417	0.0292234	0.0103056	0.0188318	0.0289058	0.0393191	0.0661917	0.129392	0.0207552	0.0282397	0.0389489	0.0100612	0.0388331	0.0235801	0.036109	0.0248463	0.0292791	0.0337572	0.015348	0.00873613	0.0350725	0.0639096	0.0523545	0.039869	0.0480239	0.023374	0.0125219	0.0364618
10POS		WE(6:0/16:3)+NH4	WE(22:3)+NH4	WE	(6:0/16:3)	(6:0)	(16:3)			H42 C22 O2 N1	352.321	3.01657	0.16481	0.812407	0.234659	0.155144	0.022346	0.00671432	0.0262724	0.00847389	0.0301601	0.00545133	0.0285831	0.0154398	0.00453216	0.0184835	0.0326635	0.0180656	0.0323123	0.00284119	0.0213085	0.0292035	0.0212873	0.0221853	0.0253103	0.0140579	0.0153677	0.0244641	0.0261718	0.00401167	0.0242876	0.0280878	0.0252939	0.00550796	0.0322719	0.0284087	0.0178683	0.0253447	0.0336751
113POS		DG(32:2e)+Na	DG(32:2e)+Na	DG	(32:2e)	(32:2e)				C35 H66 O4 Na1	573.485	18.632	0.11963	1.18983	0.00679464	0.0241398	0.103651	0.103425	0.0750575	0.0774758	0.183743	0.144139	0.108063	0.0817816	0.109359	0.0817322	0.0976251	0.0911094	0.160352	0.0524554	0.0863793	0.108227	0.0952446	0.102522	0.0720711	0.0846425	0.0876526	0.106174	0.0991427	0.120845	0.0903709	0.0790284	0.142687	0.105207	0.0599624	0.0874258	0.100183	0.0618854	0.0836665
114POS		DG(32:1p)+Na	DG(32:1p)+Na	DG	(32:1p)	(32:1p)				C35 H66 O4 Na1	573.485	19.6772	0.167944	1.04615	0.624381	0.039095	0.0534713	0.0775607	0.0802835	0.0262148	0.146877	0.618794	0.0876501	0.0477728	0.0578089	0.0591794	0.131022	0.150757	0.216116	0.00971705	0.055048	0.0677648	0.0500293	0.0496847	0.0616824	0.140422	0.0669713	0.0640836	0.0338455	0.0443879	0.0394202	0.028735	0.0976297	0.0177801	0.067229	0.122598	0.0269295	0.0685381	0.0607365
115POS		LPC(22:3)+H	LPC(22:3)+H	LPC	(22:3)	(22:3)				C30 H57 O7 N1 P1	574.387	5.59172	0.115251	1.02041	0.833907	0.00576482	0.0333377	0.0222131	0.0250904	0.010192	0.148144	0.0914106	0.034111	0.0406525	0.0404437	0.0297682	0.0574815	0.0680388	0.103479	0.0269207	0.0432573	0.0443064	0.0549904	0.0318823	0.0331498	0.0545726	0.0367008	0.0329242	0.0431072	0.0389605	0.0453804	0.0356591	0.02671	0.0401592	0.0323121	0.0671189	0.0110771	0.0190717	0.035651
116POS		LPC(22:3)+H	LPC(22:3)+H	LPC	(22:3)	(22:3)				C30 H57 O7 N1 P1	574.387	3.30808	0.0691931	0.923661	0.0561664	0.0405041	0.0224839	0.0200233	0.0224019	0.0372982	0.0699908	0.0207234	0.0385497	0.0181566	0.0128843	0.0175609	0.0204277	0.0384751	0.0446106	0.00760631	0.0245708	0.0512305	0.0193963	0.0197663	0.0244211	0.021399	0.0451135	0.0536477	0.0503725	0.0210903	0.0555112	0.0453635	0.0527241	0.0209297	0.0148723	0.0248643	0.0184898	0.0132491	0.036084
118POS		DG(32:0p)+Na	DG(32:0p)+Na	DG	(32:0p)	(32:0p)				C35 H68 O4 Na1	575.501	20.835	0.059685	0.952603	0.330508	0.0314768	0.115026	0.160243	0.133213	0.0757681	0.139067	0.430301	0.0619032	0.0774301	0.0639441	0.0956532	0.127659	0.112259	0.188876	0.0518523	0.0769516	0.0912775	0.0618553	0.161801	0.100992	0.110166	0.125268	0.101101	0.0814533	0.0815909	0.107747	0.0755354	0.0724808	0.0813523	0.227353	0.136792	0.0693783	0.0982988	0.0674217
119POS		DG(32:0p)+Na	DG(32:0p)+Na	DG	(32:0p)	(32:0p)				C35 H68 O4 Na1	575.501	19.447	0.168284	1.27242	1.2626e-07	0.0456403	0.154982	0.0791139	0.195379	0.219952	0.131475	0.233519	0.205485	0.16199	0.349866	0.129599	0.216288	0.223796	0.268066	0.242055	0.0917531	0.223403	0.179817	0.166194	0.318531	0.177395	0.177169	0.163648	0.134406	0.363731	0.144785	0.143588	0.176158	0.155409	0.182379	0.143619	0.158036	0.171691	0.146076
11POS		AcCa(14:2)+H	AcCa(14:2)+H	AcCa	(14:2)	(14:2)				C21 H38 O4 N1	368.28	1.54963	0.191405	1.82479	0.0130499	0.0344476	0.0121543	0.00262201	0.0133669	0.00689035	0.0106016	0.0159781	0.0134294	0.0397916	0.0158354	0.0114614	0.0374185	0.00983019	0.0201599	0.00358035	0.0142797	0.192373	0.016535	0.0166159	0.0456085	0.0014217	0.0115679	0.00312761	0.00980453	0.0420856	0.0171426	0.0148278	0.0151409	0.0079241	0.0808956	0.0301086	0.606373	0.303361	0.47288
121POS		DG(32:0p)+Na	DG(32:0p)+Na	DG	(32:0p)	(32:0p)				C35 H68 O4 Na1	575.501	9.342	0.0859077	1.29025	8.7208e-05	0.0232747	0.593775	0.249561	0.118617	0.0499756	0.100653	0.0799188	0.068849	0.0763788	0.0838819	0.0412985	0.0687376	0.0779194	0.0792636	0.0587811	0.0860653	0.0756013	0.0775764	0.08727	0.0895116	0.0774837	0.106799	0.0952829	0.276223	0.24783	0.145541	0.107717	0.0833012	0.123638	0.158931	0.0969807	0.137836	0.143194	0.145451
123POS		LPC(22:2)+H	LPC(22:2)+H	LPC	(22:2)	(22:2)				C30 H59 O7 N1 P1	576.402	4.27574	0.137942	0.943744	0.193859	0.0327475	0.0476409	0.0413335	0.0419049	0.0514684	0.0626301	0.106876	0.04203	0.0532097	0.0408764	0.0421372	0.045661	0.052817	0.0793845	0.0240666	0.0344892	0.0459691	0.0339791	0.045491	0.0415342	0.0399873	0.0349254	0.0315879	0.032424	0.0719536	0.0417673	0.0598618	0.0646336	0.0452607	0.0462102	0.0457809	0.0373669	0.0300286	0.0327072
12POS		AcCa(14:1)+H	AcCa(14:1)+H	AcCa	(14:1)	(14:1)				C21 H40 O4 N1	370.295	1.73991	0.098132	0.753301	0.0563938	0.0255367	0.0055394	0.022488	0.0032826	0.00133585	0.0955515	0.0565181	0.080232	0.0168932	0.0188244	0.0179315	0.0752393	0.128641	0.10332	0.0218397	0.0586983	0.011546	0.00393843	0.02797	0.00269243	0.0992897	0.0228727	0.00705922	0.00280464	0.00658122	0.0204943	0.0201056	0.0157578	0.0326596	0.0414284	0.0186945	0.0112625	0.0164504	0.0265817
130POS		LPC(22:1)+H	LPC(22:1)+H	LPC	(22:1)	(22:1)				C30 H61 O7 N1 P1	578.418	5.67018	0.0739458	0.772369	0.0530588	0.0998276	0.0208968	0.0656098	0.0200128	0.00915103	0.202513	0.343874	0.0629995	0.0357588	0.0330473	0.0435878	0.109838	0.0524863	0.130981	0.0154747	0.0577197	0.025009	0.0314952	0.0433864	0.0492915	0.210956	0.0609096	0.0313304	0.0104238	0.0162128	0.0166005	0.0335643	0.0518124	0.0368734	0.0664664	0.0457552	0.0192013	0.0569552	0.0349547
131POS		LPC(22:0)+H	LPC(22:0)+H	LPC	(22:0)	(22:0)				C30 H63 O7 N1 P1	580.434	7.24368	0.227575	0.961057	0.64323	0.144658	0.0540377	0.0494475	0.0503052	0.0459196	0.0521365	0.0484345	0.0415579	0.026518	0.0375278	0.0517359	0.0458506	0.0553353	0.0469821	0.0570361	0.0504179	0.0514818	0.0662452	0.0588458	0.0429966	0.0523286	0.0809899	0.0758247	0.079028	0.0431899	0.0446189	0.046008	0.0676012	0.0699126	0.0502529	0.0589043	0.0621636	0.0739291	0.0526277
134POS		PC(23:0p)+H	PC(23:0p)+H	PC	(23:0p)	(23:0p)				C31 H63 O7 N1 P1	592.434	5.994	0.0711007	0.772332	0.000438423	0.0370266	0.00470627	0.038181	0.00191571	0.00402499	0.031169	0.0386622	0.0394701	0.00395034	0.00705014	0.0263556	0.0491793	0.0338407	0.0570175	0.0158692	0.0229185	0.00546022	0.0023153	0.026669	0.00984727	0.0413379	0.0278273	0.0178637	0.00648887	0.00385354	0.00604325	0.0148859	0.0391578	0.0148303	0.0353832	0.0239252	0.00890384	0.014281	0.0485171
137POS		Cer(d18:1/20:0)+H	Cer(d38:1)+H	Cer	(d18:1/20:0)	(d18:1)	(20:0)			C38 H76 O3 N1	594.582	13.4303	0.0934414	1.8907	6.87171e-09	0.0755985	0.038844	0.043016	0.0352943	0.0550197	0.0341893	0.0119105	0.0215487	0.021874	0.0176552	0.025261	0.0299876	0.0528168	0.0393877	0.0133287	0.0440393	0.0556958	0.0143099	0.0319617	0.0435416	0.017991	0.00925863	0.0412951	0.0425163	0.0145012	0.0114783	0.0510438	0.0395972	0.0217374	0.0100847	0.0275795	0.0141833	0.00496634	0.024333
138POS		WE(21:0/18:1)+NH4	WE(39:1)+NH4	WE	(21:0/18:1)	(21:0)	(18:1)			H80 C39 O2 N1	594.618	14.075	0.07545	0.847652	0.00224638	0.0651722	0.141745	0.119782	0.0780595	0.11564	0.173443	0.115477	0.132629	0.122599	0.133918	0.110885	0.126441	0.0899692	0.217456	0.111263	0.137119	0.247722	0.105503	0.12512	0.378789	0.0495907	0.115576	0.153449	0.168745	0.12525	0.10074	0.139349	0.280231	0.0416294	0.18206	0.266792	0.102964	0.165387	0.0950789
139POS		DG(34:2p)+Na	DG(34:2p)+Na	DG	(34:2p)	(34:2p)				C37 H68 O4 Na1	599.501	18.776	0.0938759	1.02629	0.663565	0.0629923	0.107028	0.126253	0.119192	0.15223	0.0995852	0.140164	0.118355	0.135803	0.155634	0.0759791	0.127632	0.390457	0.209232	0.128933	0.0343082	0.121263	0.0450368	0.148923	0.152794	0.14226	0.154737	0.159135	0.229451	0.197922	0.0957706	0.108145	0.239342	0.272872	0.155365	0.210933	0.135677	0.148878	0.16135
13POS		AcCa(14:0)+H	AcCa(14:0)+H	AcCa	(14:0)	(14:0)				C21 H42 O4 N1	372.311	1.98972	0.119794	1.09875	0.038032	0.0190249	0.0134005	0.00971275	0.00705173	0.0101229	0.00809849	0.00880059	0.00894357	0.00696753	0.00601643	0.00896482	0.00841079	0.0187553	0.0157979	0.00212073	0.00656777	0.0190118	0.00377353	0.0100596	0.00630247	0.0124895	0.0073544	0.00516161	0.00948851	0.00830071	0.00460394	0.00717093	0.00963239	0.0127683	0.00691593	0.0100881	0.00521586	0.00194028	0.00740577
140POS		DG(34:2p)+Na	DG(34:2p)+Na	DG	(34:2p)	(34:2p)				C37 H68 O4 Na1	599.501	19.8246	0.105489	0.75111	0.0147016	0.040169	0.0420963	0.170563	0.0465298	0.0363693	0.0852403	0.185817	0.0450639	0.0243132	0.0536443	0.161119	0.0817897	0.135368	0.213103	0.014667	0.0722507	0.049697	0.0193347	0.0557289	0.0970103	0.0520409	0.0594316	0.0579531	0.10453	0.0131419	0.0244472	0.0409696	0.141457	0.0141539	0.0815503	0.145316	0.0335322	0.0231665	0.0717821
141POS		PC(24:4e)+H	PC(24:4e)+H	PC	(24:4e)	(24:4e)				C32 H59 O7 N1 P1	600.402	3.47807	0.071387	0.919241	0.15703	0.0229563	0.0180987	0.0468467	0.0231911	0.0118739	0.0603106	0.0298085	0.024535	0.00784251	0.0305854	0.0325549	0.0281422	0.0363897	0.043087	0.0171839	0.0260907	0.0611429	0.017074	0.0276285	0.0206598	0.0239902	0.0294178	0.0306989	0.0299784	0.0290823	0.0166833	0.0193451	0.0377278	0.0286204	0.0339624	0.0262927	0.0495097	0.00962267	0.0253189
142POS		DG(34:1p)+Na	DG(34:1p)+Na	DG	(34:1p)	(34:1p)				C37 H70 O4 Na1	601.517	21.8373	0.0514337	0.921589	0.204395	0.0390551	0.115987	0.108329	0.0555942	0.0934326	0.118948	0.116997	0.0943867	0.107418	0.0940513	0.0742989	0.0641134	0.104917	0.249021	0.0653098	0.07526	0.135183	0.0904987	0.0990135	0.264893	0.0321767	0.0901497	0.12179	0.104009	0.0902486	0.0745759	0.075585	0.229985	0.0288828	0.0534893	0.202152	0.0786158	0.0961538	0.0719808
143POS		DG(34:1p)+Na	DG(34:1p)+Na	DG	(34:1p)	(34:1p)				C37 H70 O4 Na1	601.517	20.8476	0.0875944	0.726232	0.380771	0.0824227	0.00192715	0.0865786	0.00297282	0.0203442	0.115416	0.109403	0.0197245	0.00294505	0.0105107	0.0693045	0.0804158	0.116573	0.351741	0.00468982	0.0139496	0.00745645	0.00277544	0.0205567	0.0198825	0.090572	0.0193489	0.00916657	0.00826545	0.00342703	0.00771708	0.0138502	0.0898583	0.00288411	0.0241107	0.176891			0.0156731
144POS		DG(34:2e)+Na	DG(34:2e)+Na	DG	(34:2e)	(34:2e)				C37 H70 O4 Na1	601.517	12.5393	0.194497	0.837676	0.105782	0.288347	0.122665	0.0775023	0.152863	0.117162	0.179524	0.149286	0.181884	0.162078	0.146605	0.0732531	0.142264	0.190213	0.305841	0.0754317	0.130429	0.164746	0.0886978	0.164937	0.112998	0.334159	0.362046	0.230367	0.0801429	0.110279	0.110196	0.443014	0.192214	0.0934378	0.0887849	0.157454	0.0811123	0.0707438	0.131215
145POS		DG(34:1e)+Na	DG(34:1e)+Na	DG	(34:1e)	(34:1e)				C37 H72 O4 Na1	603.532	13.2996	0.0735269	0.927436	0.282462	0.0966711	0.138668	0.197113	0.166517	0.187849	0.180949	0.211215	0.212342	0.185725	0.171884	0.12059	0.213934	0.228302	0.446459	0.0955197	0.140602	0.184396	0.210516	0.202643	0.107784	0.132818	0.167969	0.26929	0.144089	0.191712	0.207774	0.123585	0.232995	0.143631	0.0803104	0.172661	0.195001	0.106071	0.159034
146POS		DG(34:1e)+Na	DG(34:1e)+Na	DG	(34:1e)	(34:1e)				C37 H72 O4 Na1	603.532	21.7276	0.287035	0.985693	0.806471	0.140682	0.130344	0.122006	0.125608	0.149018	0.106688	0.210599	0.14785	0.107398	0.190924	0.151454	0.177879	0.239559	0.201966	0.062369	0.156533	0.11868	0.129995	0.156274	0.140013	0.118381	0.117489	0.218008	0.101741	0.215222	0.111895	0.132022	0.19506	0.11305	0.111582	0.197279	0.100547	0.0925017	0.110134
147POS		DG(34:1e)+Na	DG(34:1e)+Na	DG	(34:1e)	(34:1e)				C37 H72 O4 Na1	603.532	22.5315	0.206999	1.1077	0.121208	0.120661	0.0950388	0.0415734	0.0654814	0.077987	0.0363648	0.0427529	0.0478656	0.0817891	0.0963726	0.0443092	0.0583568	0.0532423	0.0795218	0.0882857	0.0316629	0.164516	0.0744394	0.127709	0.217486	0.0660128	0.12819	0.0993623	0.0417946	0.24631	0.21207	0.0884707	0.0920187	0.0743587	0.061673	0.148808	0.100767	0.0546881	0.0734569
149POS		LPC(24:2)+H	LPC(24:2)+H	LPC	(24:2)	(24:2)				C32 H63 O7 N1 P1	604.434	5.99975	0.0990284	0.904763	0.3041	0.0138021	0.0590166	0.0771748	0.0297515	0.0476887	0.0760356	0.176505	0.0265696	0.0654954	0.027726	0.0856033	0.0549779	0.109635	0.114374	0.0195082	0.0581193	0.139163	0.0490791	0.0576066	0.115968	0.0260932	0.0430652	0.0469936	0.0501228	0.0615625	0.028546	0.0523577	0.159833	0.0159162	0.0510735	0.113456	0.0234065	0.0410768	0.0370873
14POS		AcCa(16:1)+H	AcCa(16:1)+H	AcCa	(16:1)	(16:1)				C23 H44 O4 N1	398.326	2.09565	0.136513	1.35632	1.15446e-09	0.00632496	0.0058267	0.004293	0.00960043	0.0107803	0.010768	0.00333802	0.00723522	0.00424599	0.00573776	0.00973068	0.00950546	0.0117132	0.0111516	0.00328515	0.00510534	0.00831537	0.00807354	0.00816036	0.00619976	0.00807743	0.0068825	0.00701053	0.0060131	0.00807476	0.00657571	0.0103646	0.00583888	0.0072507	0.00800981	0.0138856	0.00805906	0.00411459	0.0104048
152POS		LPC(24:1)+H	LPC(24:1)+H	LPC	(24:1)	(24:1)				C32 H65 O7 N1 P1	606.449	7.2522	0.103524	1.11246	0.623641	0.0154769	0.00821651	0.0499416	0.00762687	0.00675884	0.0715697	0.0748664	0.0239376	0.00582885	0.0296259	0.0613228	0.0459083	0.0430382	0.104552	0.013039	0.0197993	0.0154762	0.0576314	0.0407225	0.0079585	0.0834711	0.0155703	0.0161707	0.0274427	0.00982503	0.0180889	0.0142455	0.0470135	0.00839313	0.0518668	0.0820372	0.00763982	0.00282886	0.0149936
153POS		LPC(24:0)+H	LPC(24:0)+H	LPC	(24:0)	(24:0)				C32 H67 O7 N1 P1	608.465	8.66459	0.153461	1.12828	0.0228049	0.0469596	0.060467	0.0279876	0.0303629	0.0246639	0.0245616	0.0391725	0.0365713	0.0249152	0.0525193	0.0338365	0.0561922	0.0546083	0.042175		0.0390437	0.038114	0.0342971	0.0494641	0.0358401	0.0376692	0.0276708	0.0769793	0.0668448	0.0910311	0.0299301	0.0497741	0.0382621	0.0313698	0.0396992	0.0470099	0.0335162	0.018248	0.0330035
154POS		DG(16:1/18:2)+NH4	DG(34:3)+NH4	DG	(16:1/18:2)	(16:1)	(18:2)			C37 H70 O5 N1	608.525	11.4648	0.0832337	0.992641	0.810817	0.200923	1.25223	1.21861	1.2772	1.2872	1.22425	0.865623	0.886583	1.32529	1.03227	0.871434	0.590977	1.47715	1.39566	0.368073	0.903341	2.46018	1.10512	1.20997	1.0005	1.0935	1.05946	1.3362	1.44408	1.48121	0.705825	1.22066	1.36274	1.56404	0.667612	1.57011	0.928934	0.408084	0.788539
155POS		Cer(d17:1/22:0)+H	Cer(d39:1)+H	Cer	(d17:1/22:0)	(d17:1)	(22:0)			C39 H78 O3 N1	608.598	13.9785	0.147063	0.804213	0.0115879	0.0430184	0.056938	0.0461942	0.036962	0.0294765	0.0907205	0.0860351	0.0580243	0.0762808	0.0318379	0.0534416	0.0601115	0.10078	0.121803	0.0245129	0.0635321	0.098485	0.0300492	0.0644365	0.100138	0.0165639	0.0275098	0.130243	0.0766088	0.0501956	0.0368734	0.0663011	0.142567	0.0208132	0.0330804	0.100647	0.0461739	0.0432143	0.0678093
156POS		DG(16:0/18:2)+NH4	DG(34:2)+NH4	DG	(16:0/18:2)	(16:0)	(18:2)			C37 H72 O5 N1	610.541	12.6563	0.0940565	0.91585	0.0294746	0.151178	0.463245	0.503331	0.774994	0.730774	0.66183	0.273881	0.599505	0.438368	0.199665	0.544081	0.403858	0.624885	0.50279	0.53506	0.626746	0.84701	0.240689	0.451306	0.751053	0.457064	0.634558	0.661752	1.01853	0.57618	0.348648	0.637223	0.492274	0.755328	0.227644	0.440917	0.612784	0.427329	0.566788
157POS		DG(16:0/18:2)+NH4	DG(34:2)+NH4	DG	(16:0/18:2)	(16:0)	(18:2)			C37 H72 O5 N1	610.541	12.347	0.12201	1.0219	0.58427	0.0899541	1.12212	0.642296	1.12962	0.71	1.02217	0.771508	1.13166	0.672228	1.61982	1.32516	1.54511	0.941883	1.05244	0.764672	1.14262	1.14843	1.21652	1.248	1.3147	1.07412	1.31197	0.999046	1.23279	1.49752	1.37838	1.0993	1.19357	1.58362	1.35867	1.55597	1.62919	0.908812	1.21849
158POS		DG(16:0/18:1)+NH4	DG(34:1)+NH4	DG	(16:0/18:1)	(16:0)	(18:1)			C37 H74 O5 N1	612.556	13.1664	0.24929	0.943588	0.284677	0.132414	0.423242	0.503767	0.898715	0.224705	0.378075	0.716054	0.424424	0.202186	0.558765	0.21495	0.75379	0.899563	1.02431	0.173196	0.535393	0.366431	0.291339	0.457013	0.786603	0.352344	0.759674	0.393408	1.20819	0.198289	0.300983	1.14791	0.595456	0.185549	0.249383	1.15157	0.186544	0.232175	0.414666
15POS		AcCa(16:0)+H	AcCa(16:0)+H	AcCa	(16:0)	(16:0)				C23 H46 O4 N1	400.342	2.62881	0.0912906	0.631163	8.25164e-13	0.0424273	0.0173674	0.0113908	0.0218824	0.0135103	0.0217881	0.0201368	0.0186874	0.0112993	0.0231308	0.0221635	0.0137285	0.0250223	0.0103125	0.0154669	0.0199352	0.0305435	0.0215348	0.0190861	0.0227905	0.0134172	0.0188861	0.0295866	0.0325612	0.0248102	0.0349056	0.0261016	0.0279585	0.0385111	0.0412881	0.0269179	0.0243632	0.0251034	0.0189369
160POS		SM(d28:1)+H	SM(d28:1)+H	SM	(d28:1)	(d28:1)				C33 H68 O6 N2 P1	619.481	6.05223	0.261023	1.03748	0.673522	0.180715	0.101225	0.0585571	0.0851682	0.0652505	0.0797974	0.0761898	0.0551446	0.120119	0.100473	0.0609821	0.0907363	0.0514869	0.0862102	0.0887359	0.0383034	0.163784	0.0601564	0.108954	0.136	0.0390266	0.110404	0.0494535	0.154881	0.09808	0.119859	0.102968	0.113668	0.0821775	0.074201	0.0824065	0.121863	0.0911091	0.0861383
162POS		Cer(d18:2/22:0)+H	Cer(d40:2)+H	Cer	(d18:2/22:0)	(d18:2)	(22:0)			C40 H78 O3 N1	620.598	13.5357	0.0778554	0.864007	0.0166682	0.0269305	0.0379803	0.0531579	0.0209638	0.0189846	0.0580693	0.0345642	0.0246958	0.0167611	0.0269221	0.0303706	0.0437083	0.0279837	0.0464633	0.015004	0.0416895	0.025599	0.0273887	0.0548153	0.0394573	0.0150399	0.0179567	0.0495388	0.0409664	0.00986128	0.0132814	0.0389873	0.0440593	0.0252449	0.0299731	0.0405487	0.0170844	0.0201672	0.0240556
163POS		Cer(d18:1/22:0)+H	Cer(d40:1)+H	Cer	(d18:1/22:0)	(d18:1)	(22:0)			C40 H80 O3 N1	622.613	14.5387	0.0394907	0.795659	0.00150154	0.0356278	0.0147098	0.0800826	0.010666	0.0103864	0.0543039	0.0565608	0.0763399	0.0126791	0.0232775	0.0577827	0.0570307	0.0607797	0.0970299	0.0342553	0.0749461	0.0149997	0.00646811	0.0509856	0.0329976	0.0282285	0.0343827	0.0470253	0.0121793	0.0110291	0.0107237	0.0398783	0.08324	0.0347807	0.0599198	0.0760348	0.0203823	0.0287606	0.0538435
164POS		Cer(d18:0/22:0)+H	Cer(d40:0)+H	Cer	(d18:0/22:0)	(d18:0)	(22:0)			C40 H82 O3 N1	624.629	14.9472	0.0700246	0.931291	0.18345	0.0418627	0.0427395	0.0623876	0.0572091	0.0758494	0.0567415	0.0500689	0.0536844	0.0372125	0.0474862	0.0568281	0.0544924	0.159529	0.146492	0.0564655	0.0482654	0.0690166	0.039564	0.0455795	0.0943296	0.0242447	0.0195329	0.0618965	0.0565649	0.044866	0.0147207	0.0546322	0.073758	0.0624241	0.0375637	0.143443	0.048422	0.0315929	0.053271
165POS		Cer(d18:0/22:0)+H	Cer(d40:0)+H	Cer	(d18:0/22:0)	(d18:0)	(22:0)			C40 H82 O3 N1	624.629	15.3805	0.11128	0.922635	0.11375	0.0187589	0.037001	0.0344849	0.0419865	0.0428073	0.049755	0.0294283	0.0360614	0.0356102	0.00998664	0.0126573	0.0185125	0.0126234	0.0378791	0.00523066	0.0204336	0.0407839	0.0376346	0.04147	0.00646696	0.00579351	0.00992013	0.0457943	0.0258455	0.0297729	0.0290962	0.0357759	0.052679	0.0242154	0.0204631	0.0105317	0.0285179	0.0143488	0.0118282
166POS		PC(26:2p)+H	PC(26:2p)+H	PC	(26:2p)	(26:2p)				C34 H65 O7 N1 P1	630.449	8.67478	0.109361	0.609562	2.73066e-10	0.0334021	0.0297283	0.0234508	0.0138321	0.0282158	0.0667606	0.0146751	0.0287598	0.00320005	0.0119767	0.0138802	0.0222335	0.0169987	0.00845232	0.0221949	0.0300992	0.0310207	0.00929336	0.0171587	0.0140674	0.0113265	0.0376992	0.0279304	0.0617297	0.0177207	0.0244112	0.0416837	0.0662947	0.04137	0.0305922	0.0257498	0.0211071	0.0175749	0.00880441
167POS		PC(26:2e)+H	PC(26:2e)+H	PC	(26:2e)	(26:2e)				C34 H67 O7 N1 P1	632.465	7.5026	0.038646	0.995579	0.927915	0.0233663	0.0425417	0.0352591	0.0293642	0.0125538	0.0810084	0.0710524	0.0199187	0.0279726	0.0960587	0.0443863	0.0513382	0.0446931	0.0856387	0.0247169	0.0221624	0.0440568	0.0671338	0.0489137	0.0855726	0.0400846	0.04364	0.0394484	0.036158	0.0532769	0.056536	0.0507447	0.0641786	0.0208769	0.0311371	0.0945634	0.0405296	0.0282147	0.0419295
168POS		DG(18:2/18:2)+NH4	DG(36:4)+NH4	DG	(18:2/18:2)	(18:2)	(18:2)			C39 H72 O5 N1	634.541	11.6377	0.167125	1.02864	0.324946	0.108117	0.848915	0.531779	0.735931	0.625295	0.81337	0.834336	0.579786	0.496526	0.476389	0.624715	0.60219	0.570431	0.588604	0.420322	0.729252	0.646306	0.713396	0.634763	0.997238	0.0875593	0.727901	0.846747	0.841993	0.548049	0.616578	0.486179	0.447425	0.493281	0.706624	0.660398	0.632053	0.539922	0.892661
169POS		DG(16:0/20:4)+NH4	DG(36:4)+NH4	DG	(16:0/20:4)	(16:0)	(20:4)			C39 H72 O5 N1	634.541	12.135	0.0730578	1.00761	0.909231	0.0431202	0.830174	0.938378	0.743894	0.666419	0.832531	1.83129	0.429533	0.497276	0.478969	0.743343	0.837394	0.92413	1.15088	0.436213	0.89041	1.29987	0.663759	0.793826	0.826133	0.803785	0.841403	0.912659	1.29241	0.745009	0.514685	0.800229	1.17707	0.924854	0.74208	1.06452	0.537183	0.403991	0.464042
16POS		Cer(d25:1)+H	Cer(d25:1)+H	Cer	(d25:1)	(d25:1)				C25 H50 O3 N1	412.379	4.8087	0.0986248	1.92572	8.00102e-06	0.0127054	0.00490018	0.0145979	0.00368098	0.00758931	0.00979915	0.0108345	0.0102815	0.00323272	0.00310095	0.00711345	0.0116122	0.013703	0.0307668	0.00454177	0.00646499	0.00704761	0.00242934	0.00853456	0.00223707	0.00549889	0.0034899	0.00559562	0.00157552	0.00198059	0.001715	0.00806174	0.00829256	0.00845061	0.00576549	0.00587104	0.00449546	0.00753873	0.0134708
170POS		Cer(d18:2/23:0)+H	Cer(d41:2)+H	Cer	(d18:2/23:0)	(d18:2)	(23:0)			C41 H80 O3 N1	634.613	14.081	0.117664	1.02185	0.932716	0.0821999	0.0090287	0.02212	0.00649255	0.0349647	0.0266397	0.105332	0.0131108	0.00393267	0.0169305	0.0318891	0.0443979	0.0635999	0.275397	0.0112392	0.00822093	0.0168327	0.0051439	0.0175915	0.0392484	0.00873394	0.00603283	0.00844421	0.00646243	0.0160586	0.0147462	0.0095113	0.0688779	0.00539935	0.0388809	0.156101	0.0151303	0.00980666	0.0674892
171POS		DG(18:1/18:2)+NH4	DG(36:3)+NH4	DG	(18:1/18:2)	(18:1)	(18:2)			C39 H74 O5 N1	636.556	12.4027	0.189274	0.813947	0.00373044	0.511421	0.554529	0.926845	1.00089	0.327203	0.594606	0.849615	0.562024	0.564861	0.509717	0.459867	0.874003	0.898639	0.963019	0.437968	0.441995	0.805759	0.646561	0.329998	0.881059	0.487644	0.893253	1.31458	1.39368	0.508536	0.528463	1.44023	1.09225	0.448457	0.740246	1.16257	0.259361	0.443251	1.04875
172POS		DG(18:1/18:2)+NH4	DG(36:3)+NH4	DG	(18:1/18:2)	(18:1)	(18:2)			C39 H74 O5 N1	636.556	12.7227	0.109235	1.07995	0.05929	0.0919313	2.17959	0.93806	1.7507	1.16181	1.83408	1.87521	1.84623	1.56172	1.80548	1.18677	1.20761	1.91732	2.13507	2.95449	1.7091	2.07424	0.956936	1.58816	2.09355	1.46612	1.98059	1.84246	2.04375	2.41668	1.17832	1.90629	1.36251	2.49601	1.46346	2.31238	1.37485	2.09249	1.57776
173POS		Cer(d18:1/23:0)+H	Cer(d41:1)+H	Cer	(d18:1/23:0)	(d18:1)	(23:0)			C41 H82 O3 N1	636.629	15.1105	0.0430674	0.840848	1.02123e-06	0.0383329	0.028301	0.0255711	0.0129101	0.0380552	0.0393117	0.0393571	0.0430488	0.0256689	0.0274305	0.0467101	0.0479329	0.0385152	0.0401873	0.0302505	0.033849	0.0398624	0.0147605	0.0371367	0.0282825	0.0113878	0.0241908	0.0482033	0.0332154	0.0353735	0.0322296	0.0346961	0.0536243	0.0199623	0.0286762	0.0379436	0.0369341	0.0248772	0.0366533
174POS		DG(18:1/18:1)+NH4	DG(36:2)+NH4	DG	(18:1/18:1)	(18:1)	(18:1)			C39 H76 O5 N1	638.572	13.2193	0.0645231	1.35475	0.00110668	0.0597873	1.74637	1.62458	3.44399	1.02497	1.27727	0.592447	0.89456	1.18284	1.4201	1.0406	0.351349	1.26056	0.694693	0.474522	1.64544	4.13859	6.57972	1.2917	1.08855	0.826154	1.37628	0.859032	2.22682	0.960509	1.16565	1.05779	1.16254	1.47151	0.883676	0.435828	1.25355	0.340552	0.505328
175POS		Cer(d18:0/23:0)+H	Cer(d41:0)+H	Cer	(d18:0/23:0)	(d18:0)	(23:0)			C41 H84 O3 N1	638.645	15.5481	0.242644	0.597147	0.0767898	0.0285312	0.00365243	0.0317237	0.00375083	0.0171708	0.0452559	0.0196176	0.0228803	0.00215438	0.00138658	0.0323412	0.0302289	0.0140318	0.0187909	0.00432081	0.0139898	0.0088702	0.00141856	0.0150161	0.0219565	0.00889776	0.00504055	0.00474935	0.00884367	0.00230264	0.00258959	0.0166064	0.0373035	0.00187706	0.0189972	0.0472093	0.00334975	0.00194866	0.0187828
176POS		Cer(d18:0+pO/22:0)+H	Cer(d40:0+pO)+H	Cer	(d18:0+pO/22:0)	(d18:0+pO)	(22:0)			C40 H82 O4 N1	640.624	13.8954	0.142618	1.03949	0.728849	0.12395	0.0381895	0.0402922	0.0383245	0.0274091	0.0885622	0.00537512	0.017911	0.032816	0.0161372	0.0255296	0.0393745	0.0483694	0.0853469	0.0163557	0.0016039	0.0366726	0.0453815	0.0233908	0.0294259	0.0151862	0.00720886	0.0314531	0.0554496	0.0239523	0.0118916	0.0600363	0.0334958	0.0205143	0.0497817	0.0944009	0.00280413	0.0182365	0.0752289
178POS		ChE(16:0)+NH4	ChE(16:0)+NH4	ChE	(16:0)	(16:0)				C43 H80 O2 N1	642.618	21.9879	0.220495	0.775145	0.00324081	0.266094	1.38411	7.88511	6.67274	0.569314	9.24309	14.2103	6.68833	3.09493	8.39182	19.6781	10.6112	9.27143	13.512	2.15321	9.40597	1.04322	1.24855	4.19017	0.482895	15.2325	7.29785	6.03844	4.424	1.77545	4.46421	4.32628	4.0555	4.49402	5.38221	10.4836	3.71041	1.70497	2.44419
179POS		Cer(d42:4)+H	Cer(d42:4)+H	Cer	(d42:4)	(d42:4)				C42 H78 O3 N1	644.598	14.5221	0.047015	0.799324	0.00715202	0.0476126	0.0534385	0.0570631	0.0446326	0.0405106	0.0844076	0.0642247	0.0549283	0.0396542	0.022397	0.0561759	0.0431024	0.0759423	0.103259	0.0186724	0.0582093	0.0702192	0.0242763	0.0505669	0.0950453	0.0113709	0.0240867	0.0954563	0.0543375	0.0349542	0.0259974	0.0572271	0.125953	0.011669	0.0320525	0.0915	0.0374986	0.0314279	0.0565637
17POS		AcCa(18:3)+H	AcCa(18:3)+H	AcCa	(18:3)	(18:3)				C25 H44 O4 N1	422.326	1.91126	0.126602	1.01671	0.833736	0.0100468	0.0137684	0.00895025	0.0081854	0.00877785	0.0141885	0.00590016	0.00380128	0.00991888	0.00736423	0.0139322	0.0103632	0.0109312	0.0123282	0.00748819	0.0113101	0.0102077	0.00217538	0.00927185	0.0091345	0.0089931	0.00943582	0.0121184	0.0127494	0.00814455	0.012009	0.00957428	0.0106167	0.00617665	0.00834932	0.00976771	0.0087307	0.00513971	0.00901961
180POS		SM(d30:2)+H	SM(d30:2)+H	SM	(d30:2)	(d30:2)				C35 H70 O6 N2 P1	645.497	6.28037	0.0798865	0.949975	0.56374	0.0148837	0.0115881	0.0626101	0.0276992	0.00982592	0.0567584	0.433747	0.0629145	0.0332893	0.0309796	0.0664098	0.0430281	0.068174	0.0840321	0.0101373	0.0529965	0.0908378	0.0488617	0.0591671	0.00491758	0.198867	0.0971118	0.093123	0.0475258	0.0409185	0.0467238	0.0154812	0.0489326	0.0597244	0.0341395	0.0396872	0.0302718	0.0560764	0.0289582
181POS		Cer(d42:3)+H	Cer(d42:3)+H	Cer	(d42:3)	(d42:3)				C42 H80 O3 N1	646.613	14.9872	0.0762182	0.853976	0.0495619	0.10814	0.0429231	0.0339552	0.0266969	0.0164574	0.0506804	0.0327609	0.0343125	0.0321892	0.0282438	0.0315972	0.0342938	0.0201113	0.0243892	0.0254461	0.043099	0.0232544	0.0375241	0.0534131	0.0412333	0.0157396	0.0212213	0.0652562	0.0357127	0.0176418	0.0232789	0.0505089	0.0576283	0.0232412	0.0295145	0.0348503	0.0275742	0.0309863	0.0291987
182POS		Cer(d18:2/24:1)+H	Cer(d42:3)+H	Cer	(d18:2/24:1)	(d18:2)	(24:1)			C42 H80 O3 N1	646.613	13.4662	0.101727	0.925972	0.0381782	0.0387761	0.0355094	0.0495179	0.0179873	0.0535007	0.0194196	0.0286801	0.0463959	0.0243643	0.0352821	0.0297575	0.0362833	0.0392982	0.0483443	0.0244415	0.0414977	0.040275	0.0324139	0.0437069	0.0402088	0.0102025	0.0162895	0.0364502	0.0302041	0.049335	0.0137914	0.0404379	0.0499149	0.0264212	0.0417293	0.0533438	0.0312111	0.044263	0.0413052
183POS		SM(d30:1)+H	SM(d30:1)+H	SM	(d30:1)	(d30:1)				C35 H72 O6 N2 P1	647.512	7.55171	0.0482147	0.921251	0.114571	0.0346341	0.0669248	0.0665357	0.0240775	0.0534357	0.0564978	0.0570773	0.061829	0.0656663	0.0683742	0.0678807	0.0627568	0.0367427	0.102884	0.0676024	0.0598692	0.11587	0.0524589	0.061703	0.118098	0.0219565	0.059427	0.0746055	0.0739124	0.0685574	0.0557925	0.0510498	0.136977	0.0193403	0.0749823	0.103133	0.058265	0.0663851	0.0301015
184POS		Cer(d18:1/24:1)+H	Cer(d42:2)+H	Cer	(d18:1/24:1)	(d18:1)	(24:1)			C42 H82 O3 N1	648.629	14.4293	0.180764	0.973892	0.819218	0.0218662	0.0647033	0.0528305	0.0396742	0.0143067	0.148478	0.106791	0.0561825	0.0396287	0.0772381	0.0783627	0.0457936	0.0586763	0.118838	0.0467829	0.0352344	0.057964	0.0509336	0.0421461	0.0347272	0.0210495	0.0379268	0.0225951	0.032502	0.0482303	0.0477621	0.0556237	0.0675253	0.0433307	0.0203262	0.109586	0.0206767	0.0213692	0.0444901
185POS		Cer(d18:2/24:0)+H	Cer(d42:2)+H	Cer	(d18:2/24:0)	(d18:2)	(24:0)			C42 H82 O3 N1	648.629	14.7453	0.0533655	0.769399	0.000990369	0.108391	0.0200786	0.0763143	0.0185597	0.0150167	0.0446007	0.0537483	0.0557882	0.0194496	0.0125385	0.0702741	0.0653996	0.0790462	0.085287	0.0286186	0.0592967	0.0329542	0.0109241	0.0564015	0.0324092	0.0423966	0.0232031	0.0591739	0.028167	0.0101197	0.0178802	0.0547165	0.0825157	0.0336179	0.0423747	0.0480599	0.0381239	0.0339286	0.0782386
187POS		Cer(d18:0/24:1)+H	Cer(d42:1)+H	Cer	(d18:0/24:1)	(d18:0)	(24:1)			C42 H84 O3 N1	650.645	14.4245	0.0772676	0.502815	0.0608469	0.0779728	0.00171582	0.0206163	0.00653496	0.0409303	0.0369531	0.0190475	0.0042315	0.00220776	0.000411393	0.0345724	0.0374867	0.015079	0.107472	0.00259873	0.00334342	0.00676849	0.00191564	0.00841021	0.027994	0.0107814	0.00329906	0.00102942	0.00250414	0.00649162	0.00191051	0.00874373	0.0479535	0.00129683	0.0115958	0.193023	0.00164226	0.00520443	0.0562031
188POS		Cer(d18:1/24:0)+H	Cer(d42:1)+H	Cer	(d18:1/24:0)	(d18:1)	(24:0)			C42 H84 O3 N1	650.645	15.694	0.069307	0.781115	0.0486527	0.14266	0.0377314	0.0416989	0.0258583	0.0326575	0.0322727	0.0371494	0.0327216	0.0196025	0.0137534	0.0301109	0.0346703	0.0483063	0.0500319	0.0134619	0.0394271	0.0384011	0.0138812	0.0354539	0.0412877	0.0199559	0.0163148	0.030544	0.0369829	0.0227558	0.0194198	0.0363781	0.075861	0.0217406	0.0259303	0.0442877	0.0292892	0.0303613	0.0476715
18POS		AcCa(18:2)+H	AcCa(18:2)+H	AcCa	(18:2)	(18:2)				C25 H46 O4 N1	424.342	2.23408	0.0843663	1.00188	0.951103	0.0110353	0.0191644	0.0131491	0.0193002	0.0169591	0.0213428	0.00839861	0.0183233	0.00993077	0.0104021	0.0187059	0.0194346	0.0164434	0.019961	0.00941481	0.0182374	0.0203436	0.0180837	0.0193094	0.014347	0.0168932	0.0175157	0.0218996	0.0206867	0.0175027	0.0116731	0.0184511	0.0142746	0.0262582	0.0177675	0.015141	0.0180708	0.00930729	0.015493
190POS		Cer(d18:0/24:0)+H	Cer(d42:0)+H	Cer	(d18:0/24:0)	(d18:0)	(24:0)			C42 H86 O3 N1	652.66	16.5277	0.170022	0.90352	0.0263246	0.0220429	0.0189768	0.017747	0.0221052	0.0110493	0.0484436	0.0268205	0.0326202	0.0242891	0.0301045	0.03269	0.0377971	0.0441335	0.0437692	0.0206633	0.0366574	0.0140146	0.0326162	0.0384351	0.0170075	0.00947829	0.00922052	0.0315745	0.0343447	0.0156332	0.0170469	0.0174189	0.0524421	0.0279364	0.0252345	0.023028	0.0425217	0.00996174	0.0216343
191POS		Cer(d18:0+pO/23:0)+H	Cer(d41:0+pO)+H	Cer	(d18:0+pO/23:0)	(d18:0+pO)	(23:0)			C41 H84 O4 N1	654.639	14.4571	0.0750025	0.82063	0.0291021	0.165572	0.0866666	0.0838833	0.0676887	0.0754231	0.090604	0.0701725	0.0515238	0.0742282	0.0577421	0.053892	0.0648591	0.0825287	0.0687113	0.0972388	0.118301	0.133167	0.148196	0.109274	0.131374	0.0443082	0.0554447	0.107847	0.12657	0.16494	0.118931	0.211098	0.131432	0.100187	0.0678435	0.127564	0.0485099	0.0638764	0.0588245
193POS		DG(20:3/18:2)+NH4	DG(38:5)+NH4	DG	(20:3/18:2)	(20:3)	(18:2)			C41 H74 O5 N1	660.556	12.1286	0.121422	0.818635	0.0192826	0.615895	0.54229	0.984026	0.521391	0.342795	1.20829	0.911959	0.743236	0.385797	0.469118	1.02589	0.968714	1.15365	1.53263	0.565631	0.944399	0.992707	0.401159	0.877944	0.871815	0.86861	0.968605	0.82878	1.00828	0.35564	0.424691	1.06664	1.3553	0.796181	1.00372	1.45691	0.957306	0.406525	1.34019
194POS		Cer(d43:3)+H	Cer(d43:3)+H	Cer	(d43:3)	(d43:3)				C43 H82 O3 N1	660.629	15.6	0.0960782	0.849266	0.129515	0.0217116	0.0162249	0.0452938	0.0646956	0.0209782	0.0747029	0.0295628	0.0319709	0.0189274	0.0193364	0.0785234	0.0358058	0.0238121	0.0424172	0.0249345	0.0329442	0.0280131	0.0243526	0.0248449	0.0193361	0.0207953	0.0130936	0.023072	0.0203287	0.0133678	0.0163467	0.0283769	0.0370974	0.013714	0.0250384	0.062429	0.01116	0.00438785	0.0210733
195POS		SM(d31:1)+H	SM(d31:1)+H	SM	(d31:1)	(d31:1)				C36 H74 O6 N2 P1	661.528	8.22418	0.0953911	1.00849	0.928094	0.174176	0.0775659	0.0619396	0.080318	0.0464267	0.0881672	0.0757428	0.0584614	0.0838024	0.0937666	0.0635653	0.0704269	0.0501257	0.0488942	0.057301	0.0595369	0.0703088	0.0771271	0.0713297	0.0815071	0.0666806	0.0593427	0.0756877	0.0532965	0.0555733	0.0723637	0.0618037	0.0888497	0.0666293	0.0598233	0.0525316	0.0502016	0.0941171	0.0501038
196POS		DG(18:1/20:3)+NH4	DG(38:4)+NH4	DG	(18:1/20:3)	(18:1)	(20:3)			C41 H76 O5 N1	662.572	12.5588	0.113453	1.23546	1.05835e-05	0.133233	0.728131	1.139	1.00416	1.13403	0.753705	0.76616	0.666546	0.274451	0.746219	0.621416	0.638359	0.940495	1.03426	0.264627	0.822047	1.06411	0.692207	0.932494	0.551014	1.15748	0.606181	0.981562	1.38758	0.406701	0.402159	0.864027	1.09155	1.21756	1.00599	0.849763	0.543237	0.248154	0.918429
197POS		DG(18:1/20:2)+NH4	DG(38:3)+NH4	DG	(18:1/20:2)	(18:1)	(20:2)			C41 H78 O5 N1	664.587	13.3275	0.0634875	0.98485	0.644816	0.139133	0.892423	0.878643	0.713963	0.857202	0.781988	0.892184	0.652399	0.674249	0.741515	0.806131	0.821091	0.732002	0.588764	0.815577	0.811091	0.729928	0.862275	0.804929	0.868942	0.28591	0.9172	0.844592	0.856106	0.686807	0.673701	0.638996	0.844144	0.741446	0.80105	0.687969	0.841925	0.68731	0.670172
198POS		ChE(18:3)+NH4	ChE(18:3)+NH4	ChE	(18:3)	(18:3)				C45 H78 O2 N1	664.603	19.7905	0.0511728	0.9573	0.113559	0.303863	4.47822	4.12001	4.86902	6.4187	5.56417	1.03083	3.3887	5.3283	3.51143	3.72147	5.22919	3.12116	4.7889	1.90424	4.36191	5.49621	1.99656	3.53275	1.714	1.35038	3.08937	5.45277	4.75093	4.23003	6.29463	3.6876	5.8762	5.76789	5.39168	2.9737	3.96564	3.47735	2.75184
1POS		AcCa(8:0)+H	AcCa(8:0)+H	AcCa	(8:0)	(8:0)				C15 H30 O4 N1	288.217	1.27635	0.0998151	1.34035	0.0011923	0.0204581	0.00853232	0.007495	0.017086	0.00662724	0.0095439	0.000888891	0.0035783	0.00165663	0.00429974	0.00287324	0.00141495	0.00661583	0.00403136	0.00132117	0.00487668	0.00751137	0.0169697	0.00329248	0.00853884	0.00232958	0.00483427	0.00287618	0.00500002	0.00215101	0.00330601	0.00603151	0.00601323	0.00702474	0.00758688	0.00299392	0.008277	0.000227044	0.00719508
200POS		Cer(d18:1/25:0)+H	Cer(d43:1)+H	Cer	(d18:1/25:0)	(d18:1)	(25:0)			C43 H86 O3 N1	664.66	16.078	0.062158	0.715516	3.53422e-05	0.0405791	0.0224641	0.0487081	0.00630801	0.010394	0.0729288	0.0463379	0.0417751	0.0103206	0.0158496	0.0404361	0.0465507	0.0248338	0.0399049	0.0175698	0.0478316	0.0295801	0.011682	0.0673969	0.0679912	0.0213478	0.0267876	0.0527476	0.0308786	0.00980553	0.0108611	0.0305484	0.0650597	0.0157301	0.028674	0.0453983	0.0164416	0.0252557	0.0296962
201POS		ChE(18:2)+NH4	ChE(18:2)+NH4	ChE	(18:2)	(18:2)				C45 H80 O2 N1	666.618	20.8897	0.0750887	0.621371	0.180609	0.933146	0.214477	2.95205	0.560722	1.62942	5.11486	6.36116	0.983585	0.117431	1.60897	3.18189	5.34841	6.27063	23.1502	0.154714	0.523336	0.280842	0.0954369	0.927637	2.49225	3.20339	0.875901	0.258312	0.669996	0.722131	0.418467	1.20521	5.54408	0.112757	2.05414	26.1405	0.277723	0.664942	5.59042
203POS		ChE(18:2)+NH4	ChE(18:2)+NH4	ChE	(18:2)	(18:2)				C45 H80 O2 N1	666.618	21.9392	0.0663335	0.832263	0.10054	1.85486	2.93053	8.81783	3.23008	2.71508	8.73696	7.63981	7.33115	3.4433	2.79307	6.57606	7.50179	10.1454	12.8511	3.48077	7.98491	3.20366	1.30462	5.02383	1.87608	11.1726	5.53491	4.61917	2.91009	1.61096	2.81921	5.31561	4.27256	5.04301	5.40738	4.0026	4.02159	5.30351	9.95827
205POS		Cer(d18:1/24:0+O)+H	Cer(d42:1+O)+H	Cer	(d18:1/24:0+O)	(d18:1)	(24:0+O)			C42 H84 O4 N1	666.639	15.1525	0.050352	1.00993	0.818137	0.0211253	0.0429952	0.0331247	0.0411136	0.0395922	0.0609047	0.0764148	0.0397064	0.0699463	0.0515945	0.0267772	0.0517986	0.0219077	0.0446024	0.0404628	0.0536957	0.0567146	0.107836	0.0540626	0.0681467	0.017071	0.02018	0.0654258	0.035394	0.0493992	0.0613069	0.039191	0.0493583	0.0380923	0.0337319	0.0543955	0.0284213	0.0343693	0.039102
206POS		ChE(18:1)+NH4	ChE(18:1)+NH4	ChE	(18:1)	(18:1)				C45 H82 O2 N1	668.634	21.9356	0.171624	0.904463	0.566204	0.293849	2.64292	3.21136	2.93692	3.69353	5.30992	4.56013	3.42747	3.03519	2.11635	1.87142	3.03466	0.721454	1.64112	1.27933	2.34156	3.72713	2.75332	3.53827	1.47181	3.31341	3.53431	4.49165	2.74295	2.3968	1.92017	3.73426	4.66039	4.73943	2.30091	2.29964	2.63953	2.671	2.45898
20POS		AcCa(18:0)+H	AcCa(18:0)+H	AcCa	(18:0)	(18:0)				C25 H50 O4 N1	428.373	3.7394	0.0853729	1.86749	0.00226661	0.0794326	0.00563387	0.0208454	0.00572851	0.0103152	0.00890562	0.0138649	0.0148011	0.00347977	0.00179019	0.00815937	0.017387	0.0154757	0.0387955	0.00598849	0.0105118	0.00758193	0.00330951	0.0149667	0.00289561	0.0202725	0.0129775	0.00784728	0.00573371	0.00375139	0.00365039	0.0100038	0.00804473	0.0172332	0.0100384	0.00618496	0.00578102	0.0103818	0.0178983
210POS		SM(d32:2)+H	SM(d32:2)+H	SM	(d32:2)	(d32:2)				C37 H74 O6 N2 P1	673.528	7.73448	0.0967258	1.21781	0.000184117	0.0249224	0.0468556	0.0339706	0.0213798	0.0179344	0.039625	0.0702813	0.0147059	0.022065	0.0794792	0.0391192	0.0400205	0.0308265	0.0443061	0.0256808	0.0247435	0.0324192	0.0383945	0.0562126	0.0856398	0.0295725	0.0392145	0.0486164	0.0458611	0.0368512	0.0378203	0.0383631	0.0495076	0.0298433	0.0273411	0.0602277	0.0320741	0.037016	0.0250099
213POS		SM(d32:1)+H	SM(d32:1)+H	SM	(d32:1)	(d32:1)				C37 H76 O6 N2 P1	675.544	8.89348	0.104308	1.59717	6.79891e-15	0.0137698	0.0630747	0.0790506	0.067975	0.0817601	0.0802923	0.0592973	0.0611171	0.0300938	0.0648277	0.072294	0.0633581	0.0853276	0.11238	0.0407259	0.0840229	0.0806459	0.0442204	0.0698076	0.0624592	0.0740952	0.0828743	0.0796238	0.0763177	0.0600208	0.0548948	0.083138	0.0774182	0.0901027	0.0452957	0.0624647	0.0705575	0.0318506	0.0586826
214POS		Cer(d20:1/24:0)+H	Cer(d44:1)+H	Cer	(d20:1/24:0)	(d20:1)	(24:0)			C44 H88 O3 N1	678.676	16.9536	0.0674458	1.11978	0.0186886	0.023904	0.0476218	0.0382192	0.0863332	0.117459	0.096358	0.0862956	0.10316	0.104808	0.133936	0.109382	0.0909076	0.0452847	0.0889385	0.0645104	0.0790368	0.335517	0.140944	0.101007	0.115601	0.0416901	0.03522	0.0724312	0.0700833	0.343563	0.0806322	0.154152	0.132192	0.0695415	0.041997	0.107222	0.073086	0.124672	0.0461257
215POS		DG(18:1/22:6)+NH4	DG(40:7)+NH4	DG	(18:1/22:6)	(18:1)	(22:6)			C43 H74 O5 N1	684.556	11.7995	0.104139	1.02973	0.339593	0.138394	0.745434	0.810487	0.653645	0.821241	0.993749	0.782818	0.687439	0.743343	0.715657	0.802821	0.514099	0.823203	0.65819	0.672061	0.959316	0.832276	0.794971	0.684898	0.779388	0.34236	0.697976	0.75691	0.877194	0.697459	0.618793	0.64892	0.593906	0.717602	0.781617	0.627594	0.700025	0.90087	0.867044
216POS		SM(d33:2)+H	SM(d33:2)+H	SM	(d33:2)	(d33:2)				C38 H76 O6 N2 P1	687.544	8.45899	0.109763	0.938809	0.649477	0.240752	0.0594888	0.126794	0.0723047	0.0676663	0.0774999	0.0725256	0.0740763	0.0681096	0.0412873	0.0801534	0.0726759	0.111007	0.108284	0.0608523	0.0813954	0.0969115	0.0531011	0.0824181	0.193849	0.0508707	0.0783024	0.0797006	0.0854517	0.0862328	0.038046	0.086895	0.11294	0.0672838	0.0896514	0.139813	0.0548652	0.0738057	0.0806479
217POS		ChE(20:5)+NH4	ChE(20:5)+NH4	ChE	(20:5)	(20:5)				C47 H78 O2 N1	688.603	19.1026	0.210234	0.931625	0.324747	1.47649	6.23215	10.2214	5.77704	8.349	5.09917	1.04356	5.573	5.33219	6.16117	6.38371	6.27639	5.46801	5.71152	4.42519	4.78491	5.88795	7.32086	6.18317	4.33113	5.97096	6.30271	7.75363	6.23807	6.09207	9.0461	4.9131	11.8423	8.69128	9.35818	7.78505	7.16185	5.13955	7.87105
218POS		SM(d33:1)+H	SM(d33:1)+H	SM	(d33:1)	(d33:1)				C38 H78 O6 N2 P1	689.559	9.49883	0.28433	0.996201	0.937379	0.079527	0.0760301	0.0271413	0.0328465	0.033852	0.0362005	0.0954582	0.028774	0.04837	0.0303616	0.044873	0.0507066	0.0611923	0.0601262	0.0151462	0.0209951	0.0220958	0.0441046	0.0224361	0.0353076	0.0201214	0.0246073	0.0174631	0.0373874	0.0383768	0.0442251	0.036399	0.0575589	0.0508015	0.0617089	0.0433726	0.0686311	0.021245	0.0149062
219POS		PC(30:1e)+H	PC(30:1e)+H	PC	(30:1e)	(30:1e)				C38 H77 O7 N1 P1	690.543	10.5786	0.0527232	1.08709	0.108234	0.035928	0.0652683	0.062981	0.0625966	0.0657152	0.0624129	0.0888457	0.057986	0.0364278	0.0603235	0.062631	0.09606	0.133867	0.18116	0.0663351	0.0592508	0.0607846	0.112803	0.0934893	0.0996086	0.0661757	0.0649406	0.0633605	0.0892552	0.11985	0.0548943	0.0671118	0.12834	0.0743488	0.0645171	0.149285	0.0708144	0.0575662	0.0693355
21POS		AcCa(20:4)+H	AcCa(20:4)+H	AcCa	(20:4)	(20:4)				C27 H46 O4 N1	448.342	2.17462	0.0884475	0.899852	0.650881	0.0977502	0.0172748	0.00803383	0.00781019	0.0122503	0.00785451	0.00457551	0.00887287	0.00665764	0.00447447	0.00824259	0.00796769	0.014359	0.0111894	0.00291306	0.00854808	0.0209257	0.00571789	0.0100471	0.00607357	0.010479	0.00874761	0.00649913	0.00833764	0.0100452	0.00515063	0.00568597	0.0103166	0.0104588	0.00597372	0.00857764	0.0046039	0.00248366	0.0065971
222POS		SM(d32:1+hO)+H	SM(d32:1+hO)+H	SM	(d32:1+hO)	(d32:1+hO)				C37 H76 O7 N2 P1	691.538	8.49194	0.0503488	0.969355	0.721889	0.193369	0.103368	0.0756768	0.118385	0.0790093	0.0370253	0.0834991	0.0740771	0.0154311	0.0852456	0.0137124	0.114507	0.0864586	0.0240041	0.0739522	0.0637919	0.168746	0.0952373	0.0975545	0.156178	0.0685089	0.12098	0.0855333	0.0857406	0.0889046	0.0609041	0.11719	0.122587	0.0648822	0.0723827	0.0696152	0.065793	0.065112	0.0863865
223POS		ChE(20:3)+NH4	ChE(20:3)+NH4	ChE	(20:3)	(20:3)				C47 H82 O2 N1	692.634	20.9681	0.098699	0.967765	0.515753	0.563763	6.6289	6.01203	7.2026	10.3656	7.68778	8.18383	10.3634	6.15029	6.77661	7.28329	8.18084	27.0815	16.1305	6.21066	8.98624	6.45963	3.96117	11.9808	7.86036	7.98166	9.30024	7.12268	13.6298	5.77429	4.02598	8.09209	11.7502	12.772	6.2655	12.8952	7.94622	4.35584	7.22749
225POS		ChE(20:2)+NH4	ChE(20:2)+NH4	ChE	(20:2)	(20:2)				C47 H84 O2 N1	694.65	21.9581	0.0680451	1.02551	0.429859	0.422883	7.9806	5.85167	6.59347	7.29244	6.72546	5.5792	7.84498	6.62277	8.31635	6.84699	5.0509	6.7377	6.9449	6.77884	7.47214	6.34662	8.1611	6.11231	7.5071	3.78136	5.76108	6.99022	6.46566	7.22701	6.5058	6.23283	6.23896	5.43715	7.56282	6.89998	5.53382	6.51389	7.12873
229POS		SM(d34:3)+H	SM(d34:3)+H	SM	(d34:3)	(d34:3)				C39 H76 O6 N2 P1	699.544	8.08628	0.0430738	0.928884	0.046301	0.0680452	0.0567025	0.06174	0.0510809	0.0636776	0.00335114	0.0319307	0.0619136	0.0573355	0.0659666	0.0686784	0.0644145	0.0744857	0.100077	0.0251286	0.0633136	0.0624402	0.042805	0.0569512	0.0623366	0.0611859	0.0611406	0.0697691	0.0663416	0.0542026	0.0617211	0.060935	0.0739461	0.0534257	0.0685047	0.0626722	0.064912	0.0630995	0.0660806
22POS		AcCa(20:3)+H	AcCa(20:3)+H	AcCa	(20:3)	(20:3)				C27 H48 O4 N1	450.358	2.43419	0.0958791	0.971559	0.295456	0.0160367	0.0116705	0.00856993	0.0101935	0.00831163	0.0103334	0.0126619	0.0107942	0.00837842	0.0136064	0.0131497	0.0103696	0.0146376	0.0107604	0.013391	0.0134867	0.011284	0.00656186	0.0109919	0.00926209	0.00658382	0.0108546	0.0179685	0.0157911	0.0116222	0.00965073	0.0120304	0.0113975	0.0141399	0.0116826	0.00797519	0.012758	0.00817518	0.0126734
232POS		SM(d34:2)+H	SM(d34:2)+H	SM	(d34:2)	(d34:2)				C39 H78 O6 N2 P1	701.559	9.06783	0.0672739	0.602498	0.0805205	0.125459	0.00591015	0.0434639	0.0097982	0.0392851	0.0759816	0.0517126	0.0155248	0.00288284	0.00272168	0.0420151	0.0514331	0.0549169	0.179728	0.00359002	0.00856144	0.0100622	0.0018978	0.0178671	0.0446896	0.0560917	0.0134187	0.00468727	0.00852702	0.00670411	0.00488695	0.0125373	0.055226	0.00102858	0.0329908	0.305651	0.00424902	0.00740386	0.0570744
233POS		PC(30:2)+H	PC(30:2)+H	PC	(30:2)	(30:2)				C38 H73 O8 N1 P1	702.507	8.13519	0.0454047	0.854336	0.0226706	0.149521	0.0348117	0.0670552	0.0420617	0.0556629	0.0572	0.0316218	0.0420839	0.0274401	0.0162224	0.0572658	0.0495557	0.0583137	0.0467221	0.0313799	0.055753	0.0441536	0.0296848	0.0417124	0.0367827	0.0473395	0.0540174	0.0782414	0.104217	0.0370934	0.0277251	0.0551573	0.0725489	0.0699887	0.0282592	0.0288733	0.0498579	0.0278286	0.0566148
234POS		PE(16:0p/18:1)+H	PE(34:1p)+H	PE	(16:0p/18:1)	(16:0p)	(18:1)			C39 H77 O7 N1 P1	702.543	11.9459	0.128352	1.3516	3.84205e-06	0.0625818	0.349125	0.171834	0.251075	0.277391	0.437717	0.465725	0.196429	0.375663	0.795949	0.283735	0.314833	0.257147	0.584065	0.233215	0.202958	1.32264	0.787037	0.334345	0.455605	0.203326	0.320325	0.227169	0.187251	0.934285	0.385684	0.548771	0.547317	0.380895	0.295119	0.244141	0.36257	0.235919	0.357978
235POS		SM(d34:1)+H	SM(d34:1)+H	SM	(d34:1)	(d34:1)				C39 H80 O6 N2 P1	703.575	10.0745	0.0508287	1.03476	0.124784	0.0378617	0.068033	0.0374607	0.0278052	0.0493514	0.0709749	0.0670198	0.0673707	0.0552659	0.073907	0.0770092	0.0611808	0.0638909	0.0520603	0.0378459	0.0341536	0.0748587	0.047133	0.050525	0.0530997	0.0550178	0.046553	0.0625219	0.0493544	0.0617319	0.0561395	0.0500249	0.0510022	0.0461073	0.0621576	0.0373709	0.0451717	0.0553749	0.0350839
236POS		SM(d34:1)+H	SM(d34:1)+H	SM	(d34:1)	(d34:1)				C39 H80 O6 N2 P1	703.575	10.3438	0.0546075	1.22995	3.54464e-05	0.0350856	0.119454	0.102159	0.163677	0.099072	0.0896307	0.19454	0.0878931	0.182326	0.0767273	0.0597407	0.114293	0.0412815	0.133646	0.101396	0.0992382	0.159739	0.151962	0.129694	0.190692	0.100637	0.10436	0.186729	0.105989	0.160542	0.174782	0.100196	0.0785824	0.192169	0.164925	0.1458	0.0778964	0.125358	0.10366
237POS		PE(34:1e)+H	PE(34:1e)+H	PE	(34:1e)	(34:1e)				C39 H79 O7 N1 P1	704.559	12.0649	0.0955905	1.0697	0.145853	0.0364983	0.247087	0.335556	0.145879	0.262819	0.262789	0.286896	0.205532	0.259266	0.231641	0.220513	0.254671	0.345668	0.354199	0.217088	0.292352	0.729342	0.177059	0.246984	0.278063	0.279798	0.233659	0.238821	0.310941	0.260028	0.310422	0.292847	0.336839	0.220516	0.309428	0.51882	0.326715	0.108238	0.247085
238POS		SM(d34:0)+H	SM(d34:0)+H	SM	(d34:0)	(d34:0)				C39 H82 O6 N2 P1	705.591	10.4888	0.0666977	0.948111	0.660392	0.249113	0.120976	0.11169	0.103861	0.101152	0.152913	0.0480306	0.0853876	0.100463	0.0686146	0.103599	0.0988628	0.112924	0.145534	0.0290523	0.112049	0.25774	0.0786566	0.104808	0.0978256	0.0887812	0.0861449	0.107001	0.104119	0.0989599	0.0486325	0.104173	0.10164	0.0914468	0.0348978	0.0802163	0.0614425	0.0260849	0.0568687
23POS		AcCa(20:2)+H	AcCa(20:2)+H	AcCa	(20:2)	(20:2)				C27 H50 O4 N1	452.373	2.9417	0.18863	0.917772	0.248186	0.0593412	0.0177358	0.0188455	0.0221876	0.021134	0.0215725	0.0287665	0.0186425	0.0207852	0.00739756	0.0208075	0.0152427	0.031557	0.0411073	0.00923645	0.0241075	0.0254339	0.0140945	0.0267854	0.024968	0.0177627	0.0259581	0.039031	0.0273153	0.0083561	0.0145103	0.0210889	0.024648	0.00813558	0.012401	0.0469287	0.0203085	0.0161308	0.0240042
241POS		ChE(22:6)+NH4	ChE(22:6)+NH4	ChE	(22:6)	(22:6)				C49 H80 O2 N1	714.618	19.4981	0.0983471	0.979954	0.644432	0.600754	11.9125	9.78768	6.97223	6.68271	11.6702	7.3054	6.31176	10.3496	7.92206	5.53916	6.43554	8.04388	5.53366	3.36989	8.98558	6.81551	4.12607	8.66268	5.97185	5.60108	11.8251	8.48807	10.3792	3.67438	13.0345	9.46254	7.91923	4.90972	4.70181	7.70017	16.6954	4.49108	3.53802
242POS		SM(d35:2)+H	SM(d35:2)+H	SM	(d35:2)	(d35:2)				C40 H80 O6 N2 P1	715.575	9.6675	0.0495204	0.670221	0.0193496	0.0429303	0.0164353	0.132609	0.0128092	0.0229495	0.0513852	0.0767971	0.0162181	0.00921271	0.0156914	0.0927337	0.03856	0.0479046	0.0732848	0.0064773	0.0462172	0.042799	0.00992354	0.0234914	0.0475	0.0162676	0.0166383	0.0215536	0.0448023	0.00703037	0.0138862	0.0142888	0.0689186	0.00534996	0.0499178	0.0438142	0.0112687	0.0129349	0.0310389
243POS		PE(34:2)+H	PE(34:2)+H	PE	(34:2)	(34:2)				C39 H75 O8 N1 P1	716.522	10.712	0.217848	0.912191	0.307136	0.193486	0.0933553	0.0896811	0.0740464	0.373242	0.120005	0.11995	0.0553764	0.0318835	0.0635581	0.143961	0.0836519	0.357596	0.0638983	0.144417	0.0555962	0.121847	0.0466889	0.174365	0.115772	0.083691	0.0890006	0.107072	0.108557	0.091296	0.447064	0.117804	0.141259	0.0796095	0.112759	0.341234	0.141053	0.0986838	0.105324
244POS		PC(32:1p)+H	PC(32:1p)+H	PC	(32:1p)	(32:1p)				C40 H79 O7 N1 P1	716.559	10.7642	0.0365577	1.03553	0.0788392	0.0412572	0.0784745	0.0610304	0.075694	0.0806166	0.0782079	0.0670542	0.0529715	0.0799658	0.0845698	0.0774326	0.0666672	0.0735565	0.0723331	0.0448062	0.0345778	0.0715244	0.075919	0.0602448	0.0623141	0.0505884	0.0512057	0.0844689	0.0707522	0.0849886	0.058596	0.0773897	0.080888	0.0759578	0.0862001	0.0371111	0.0544826	0.0510709	0.066061
245POS		ChE(22:5)+NH4	ChE(22:5)+NH4	ChE	(22:5)	(22:5)				C49 H82 O2 N1	716.634	20.1727	0.0860397	0.844417	0.000406669	0.493009	6.82252	7.07953	3.57604	3.75681	6.24736	11.7785	6.49415	2.75382	5.00934	8.15453	6.859	6.41729	4.68042	2.45616	5.81096	4.15146	1.85732	6.17281	3.6691	9.87153	9.84262	7.53806	6.90577	2.68416	5.05998	3.99748	8.44032	6.91675	10.0666	7.70175	2.95399	4.9046	5.07762
246POS		SM(d34:2+hO)+H	SM(d34:2+hO)+H	SM	(d34:2+hO)	(d34:2+hO)				C39 H78 O7 N2 P1	717.554	8.67235	0.233294	0.927099	0.451323	0.0104706	0.119823	0.187434	0.0991605	0.0210706	0.404552	0.743172	0.22541	0.098422	0.120281	0.166856	0.204145	0.137861	0.129169	0.0225872	0.27843	0.230941	0.0861384	0.101547	0.0465544	0.372292	0.142004	0.136168	0.0690086	0.0893411	0.13934	0.0834296	0.12474	0.130154	0.0884879	0.180382	0.052113	0.161942	0.0704413
247POS		SM(d34:2+hO)+H	SM(d34:2+hO)+H	SM	(d34:2+hO)	(d34:2+hO)				C39 H78 O7 N2 P1	717.554	7.31202	0.138156	0.975798	0.568785	0.0290791	0.121701	0.0746416	0.0651023	0.107486	0.159279	0.164534	0.0993731	0.0824591	0.108816	0.184991	0.264741	0.114042	0.110496	0.0878247	0.106452	0.11915	0.107746	0.127957	0.167332	0.0638605	0.173979	0.159178	0.107464	0.115241	0.129634	0.145528	0.121229	0.138015	0.150745	0.0731211	0.165226	0.150813	0.0769708
248POS		SM(d35:1)+H	SM(d35:1)+H	SM	(d35:1)	(d35:1)				C40 H82 O6 N2 P1	717.591	10.5553	0.0447601	1.05853	0.0206395	0.0559805	0.0939938	0.0896609	0.0759686	0.115376	0.127671	0.0236314	0.064821	0.0890735	0.0706674	0.102207	0.0948221	0.0940926	0.116234	0.0311894	0.121449	0.112403	0.0448151	0.0647094	0.0601522	0.034721	0.0789332	0.109863	0.110594	0.0707414	0.101973	0.126448	0.100718	0.104461	0.0972452	0.0687312	0.0955461	0.0720282	0.0941725
249POS		PE(34:1)+H	PE(34:1)+H	PE	(34:1)	(34:1)				C39 H77 O8 N1 P1	718.538	11.4593	0.0965051	0.98839	0.706613	0.06643	0.192123	0.200736	0.159797	0.195402	0.192664	0.265536	0.208782	0.27698	0.208885	0.211773	0.284115	0.237703	0.194688	0.157591	0.132285	0.272507	0.297162	0.239917	0.168038	0.0611893	0.135246	0.22657	0.17956	0.33391	0.245909	0.183315	0.204518	0.240664	0.281468	0.124173	0.339084	0.248681	0.282549
250POS		PC(32:1e)+H	PC(32:1e)+H	PC	(32:1e)	(32:1e)				C40 H81 O7 N1 P1	718.575	11.5603	0.073524	0.791845	0.0742719	0.0307135	0.0370205	0.0862755	0.0344673	0.0249317	0.0596529	0.176335	0.0146166	0.0233344	0.00899244	0.122023	0.0484216	0.101262	0.124935	0.00429738	0.0440365	0.0479159	0.00555693	0.0395581	0.0647116	0.0340711	0.0279148	0.0251568	0.065086	0.0257382	0.023427	0.0354872	0.141662	0.00147889	0.0547931	0.145864	0.00672764	0.0196094	0.0448342
251POS		ChE(22:4)+NH4	ChE(22:4)+NH4	ChE	(22:4)	(22:4)				C49 H84 O2 N1	718.65	21.1706	0.272323	1.11177	0.175786	0.280397	7.25528	8.73936	7.63748	5.66464	38.9066	11.7121	9.79821	10.1918	18.5496	9.84308	9.23465	16.1008	17.6843	7.29723	8.74794	11.4689	7.64337	8.96635	6.89389	7.65028	7.4122	5.16432	45.5954	7.81049	8.76908	7.35792	9.35604	5.94469	6.39402	12.5098	3.43275	3.19735	6.62489
252POS		SM(d34:1+pO)+H	SM(d34:1+pO)+H	SM	(d18:0+pO/16:1)	(d18:0+pO)	(16:1)			C39 H80 O7 N2 P1	719.57	8.33708	0.0481133	1.08463	0.00173342	0.0492759	0.0964161	0.090442	0.0844795	0.0983349	0.103602	0.097711	0.0710996	0.0840467	0.08004	0.0979544	0.0812386	0.0964573	0.139336	0.08255	0.0803421	0.107372	0.0959002	0.0949741	0.113059	0.0323091	0.0906589	0.0958365	0.0979468	0.107603	0.0920941	0.108335	0.101889	0.102042	0.0907912	0.0861205	0.0976269	0.0709554	0.0899541
253POS		SM(d34:1+pO)+H	SM(d34:1+pO)+H	SM	(d34:1+pO)	(d34:1+pO)				C39 H80 O7 N2 P1	719.57	9.71313	0.121372	1.15601	0.270439	0.157712	0.112243	0.0590189	0.0531835	0.0680404	0.0764719	0.154779	0.0578803	0.0329022	0.0101224	0.124821	0.093658	0.0602818	0.193366	0.0235285	0.0381399	0.0727289	0.0556806	0.0571766	0.0526682	0.0608928	0.0722749	0.0216638	0.0546733	0.073396	0.0416309	0.0317965	0.197311	0.0131491	0.0764261	0.150755	0.0231245	0.0291771	0.096221
254POS		PC(31:0)+H	PC(31:0)+H	PC	(31:0)	(31:0)				C39 H79 O8 N1 P1	720.554	10.5985	0.144774	1.23561	0.00774256	0.151985	0.0617852	0.0847539	0.0596766	0.0310607	0.131833	0.0494408	0.0480894	0.0477006	0.0539813	0.0836855	0.0736472	0.0981227	0.11077	0.0346794	0.0872149	0.0393646	0.0386825	0.0684524	0.0341967	0.101145	0.0424227	0.0618764	0.0763768	0.0336168	0.0459765	0.0935202	0.0869225	0.0535715	0.0769665	0.108477	0.0512006	0.0335525	0.10387
255POS		PC(32:0e)+H	PC(32:0e)+H	PC	(32:0e)	(32:0e)				C40 H83 O7 N1 P1	720.59	11.6924	0.110153	1.06848	0.0484017	0.0291656	0.106566	0.0805763	0.0893642	0.173888	0.0798525	0.126154	0.11868	0.0884699	0.180743	0.113606	0.150304	0.112901	0.179217	0.168334	0.0888659	0.161265	0.131484	0.133447	0.136513	0.128314	0.140241	0.124063	0.125698	0.159444	0.107391	0.147579	0.163613	0.19743	0.161753	0.16521	0.171539	0.105444	0.141564
256POS		SM(d34:0+pO)+H	SM(d34:0+pO)+H	SM	(d34:0+pO)	(d34:0+pO)				C39 H82 O7 N2 P1	721.585	9.51884	0.131132	0.988925	0.839117	0.0513148	0.0792957	0.111988	0.0623728	0.104269	0.0716086	0.111599	0.101295	0.0811771	0.118644	0.086816	0.0839205	0.0937027	0.135455	0.0794715	0.0992109	0.0883367	0.0564347	0.0971462	0.136486	0.0777278	0.120593	0.146804	0.143707	0.0827463	0.0599693	0.0944139	0.0880901	0.110985	0.092405	0.0831524	0.0882453	0.0883805	0.0742471
257POS		SM(d35:6+pO)+H	SM(d35:6+pO)+H	SM	(d35:6+pO)	(d35:6+pO)				C40 H72 O7 N2 P1	723.507	11.5785	0.056627	1.02234	0.539505	0.0602014	0.114088	0.0728289	0.0949311	0.0709947	0.143685	0.206002	0.0909684	0.0872405	0.16897	0.0984921	0.106219	0.163534	0.296859	0.0714241	0.100098	0.10516	0.0906039	0.0942957	0.107958	0.148283	0.0938006	0.102566	0.0945097	0.0961764	0.126718	0.124058	0.172483	0.104857	0.115678	0.104897	0.12154	0.0842949	0.130306
25POS		AcCa(20:1)+H	AcCa(20:1)+H	AcCa	(20:1)	(20:1)				C27 H52 O4 N1	454.389	3.905	0.103051	0.775776	0.142112	0.0764007	0.0147902	0.0247423	0.0101294	0.00507018	0.128847	0.108577	0.0937553	0.0508422	0.0464849	0.0438838	0.10276	0.0578873	0.0450331	0.0183752	0.109361	0.0234543	0.0162099	0.0266434	0.00806997	0.148035	0.047342	0.0212054	0.00669766	0.0209225	0.0413442	0.025591	0.0408554	0.0686753	0.054153	0.0132273	0.0242952	0.0495583	0.0224344
260POS		PE(18:2p/18:2)+H	PE(36:4p)+H	PE	(18:2p/18:2)	(18:2p)	(18:2)			C41 H75 O7 N1 P1	724.528	10.9995	0.0700672	1.13124	0.000480878	0.0692617	0.316287	0.288496	0.281965	0.361613	0.354938	0.631726	0.274387	0.339496	0.452308	0.334054	0.361741	0.32477	0.613109	0.320042	0.321569	0.701893	0.531363	0.390103	0.37253	0.271585	0.385754	0.300581	0.311253	0.697453	0.387558	0.459625	0.492821	0.466698	0.392245	0.338208	0.425499	0.302228	0.464637
262POS		SM(d36:4)+H	SM(d36:4)+H	SM	(d36:4)	(d36:4)				C41 H78 O6 N2 P1	725.559	8.60639	0.0541204	1.00968	0.850936	0.0408371	0.0766658	0.0734231	0.0680875	0.0625633	0.206473	0.0674527	0.0666247	0.0692554	0.0730857	0.072828	0.118495	0.0803516	0.0945032	0.0649641	0.0756042	0.0649512	0.111379	0.0773258	0.166178	0.0846185	0.0696969	0.0638029	0.0612436	0.0836955	0.0797459	0.079668	0.0739186	0.0566122	0.0740454	0.148391	0.044735	0.0483304	0.0666088
263POS		SM(d36:4)+H	SM(d36:4)+H	SM	(d36:4)	(d36:4)				C41 H78 O6 N2 P1	725.559	8.29092	0.0853473	1.03958	0.401969	0.0782384	0.109621	0.14376	0.112216	0.132042	0.141949	0.263462	0.110843	0.103068	0.139154	0.12194	0.146553	0.461889	0.401029	0.11433	0.105057	0.150624	0.131606	0.129675	0.215786	0.122656	0.086985	0.128714	0.150565	0.230533	0.103624	0.136825	0.152183	0.137865	0.168282	0.492211	0.10891	0.109699	0.132761
264POS		PE(18:1p/18:2)+H	PE(36:3p)+H	PE	(18:1p/18:2)	(18:1p)	(18:2)			C41 H77 O7 N1 P1	726.543	11.2243	0.0921637	1.11202	0.00840489	0.0340461	0.226872	0.288323	0.238656	0.258115	0.259326	0.365133	0.240886	0.26474	0.411352	0.226804	0.233383	0.223726	0.485201	0.536774	0.30065	0.516121	0.403845	0.268879	0.399268	0.226829	0.310419	0.231597	0.213832	0.589155	0.275464	0.478756	0.294567	0.386505	0.320797	0.257367	0.299641	0.311902	0.401179
265POS		SM(d36:3)+H	SM(d36:3)+H	SM	(d36:3)	(d36:3)				C41 H80 O6 N2 P1	727.575	9.31211	0.196161	0.978263	0.638513	0.0559206	0.0873137	0.0988569	0.0763688	0.0748729	0.153242	0.164434	0.0852255	0.0704682	0.0890517	0.081357	0.106597	0.106189	0.213728	0.040277	0.107176	0.0740996	0.0530995	0.0654606	0.0392766	0.106916	0.0776434	0.0827459	0.0777676	0.0567478	0.0506697	0.127	0.124812	0.0715574	0.141248	0.0557884	0.0611798	0.0671802	0.0859045
266POS		SM(d36:3)+H	SM(d36:3)+H	SM	(d36:3)	(d36:3)				C41 H80 O6 N2 P1	727.575	10.504	0.0814698	0.868102	0.200659	0.188602	0.0537876	0.0969157	0.0488307	0.0627501	0.0185272	0.0946878	0.0502618	0.0657643	0.0456522	0.0762591	0.0777875	0.00173877	0.0838698	0.0380438	0.0524536	0.0661083	0.0470372	0.061735	0.054437	0.0496244	0.068382	0.0706747	0.0974236	0.0515297	0.0385926	0.0599384	0.077027	0.0453873	0.0541722	0.0311458	0.0474054	0.04401	0.0472886
267POS		PC(32:3)+H	PC(32:3)+H	PC	(32:3)	(32:3)				C40 H75 O8 N1 P1	728.522	8.5265	0.106825	0.735741	4.14278e-06	0.0639297	0.0254101	0.0569462	0.0201364	0.0340514	0.0941989	0.0263394	0.0378507	0.0220595	0.0164956	0.0434322	0.0668584	0.0331316	0.112517	0.0214051	0.0361152	0.0237966	0.017053	0.0326795	0.0319278	0.0562942	0.023582	0.0378421	0.0462032	0.0185021	0.0237977	0.0311837	0.0777588	0.0258137	0.061575	0.0845385	0.0298461	0.0209884	0.0736531
269POS		SM(d36:2)+H	SM(d36:2)+H	SM	(d36:2)	(d36:2)				C41 H82 O6 N2 P1	729.591	10.2111	0.228098	0.938735	0.143845	0.0441897	0.0958647	0.0887134	0.124465	0.112742	0.103552	0.119277	0.114261	0.079253	0.233453	0.0577085	0.0878701	0.0942462	0.0755425	0.0717376	0.100777	0.11766	0.0874507	0.123763	0.123293	0.133412	0.11464	0.100215	0.159903	0.0790583	0.147632	0.0787095	0.0965696	0.0741511	0.13326	0.0947785	0.1083	0.117241	0.0797238
26POS		AcCa(20:0)+H	AcCa(20:0)+H	AcCa	(20:0)	(20:0)				C27 H54 O4 N1	456.405	5.44209	0.0885095	1.05919	0.66668	0.086812	0.00755122	0.019441	0.00909145	0.0153972	0.0150388	0.00429901	0.0117472	0.00335129	0.0113304	0.0151546	0.0191164	0.0332777	0.0368281	0.00633217	0.0186929	0.00633918	0.00360158	0.0199228	0.00411984	0.0245321	0.00796138	0.00585393	0.0123839	0.00259384	0.00608941	0.012824	0.0142932	0.0135945	0.0108331	0.0109865	0.00506796		0.0104975
270POS		PC(32:2)+H	PC(32:2)+H	PC	(32:2)	(32:2)				C40 H77 O8 N1 P1	730.538	9.34276	0.130361	0.873378	0.0703535	0.113574	0.0462791	0.068708	0.0431602	0.0143568	0.114833	0.39847	0.0702167	0.041714	0.0419025	0.0906131	0.110595	0.0668235	0.0922534	0.0225461	0.0527501	0.0645492	0.0371717	0.0719535	0.0265086	0.123752	0.0728586	0.0853312	0.0687582	0.0427154	0.0398426	0.0521912	0.0800324	0.0800045	0.0592534	0.0578296	0.0238541	0.0466238	0.0384332
271POS		PE(18:0p/18:1)+H	PE(36:1p)+H	PE	(18:0p/18:1)	(18:0p)	(18:1)			C41 H81 O7 N1 P1	730.575	12.9041	0.107451	0.970483	0.357419	0.112664	0.390467	0.269582	0.262602	0.27739	0.369782	0.339427	0.967454	0.112891	0.361833	0.317512	0.318923	0.350472	0.303705	0.616525	0.288936	0.298763	0.200236	0.399199	0.310499	0.157362	0.44818	0.375953	0.359833	0.134649	0.375118	0.341886	0.474713	0.250431	0.179943	0.238117	0.451479	0.160222	0.330807
272POS		SM(d36:1)+H	SM(d36:1)+H	SM	(d36:1)	(d36:1)				C41 H84 O6 N2 P1	731.606	11.1288	0.0616473	1.02502	0.725593	0.10294	0.214803	0.191591	0.186485	0.0722405	1.3091	0.492434	0.54232	0.505378	0.38208	0.213367	0.417631	0.276668	0.332014	0.160671	0.543029	0.360493	0.246127	0.214093	0.160217	0.459838	0.257775	0.219645	0.108601	0.252563	0.248986	0.24582	0.243586	0.363015	0.247118	0.187662	0.233096	0.299294	0.169879
274POS		SM(d36:0)+H	SM(d36:0)+H	SM	(d36:0)	(d36:0)				C41 H86 O6 N2 P1	733.622	11.4929	0.184096	0.79137	0.0451182	0.030567	0.0430656	0.167861	0.0630497	0.0473659	0.109694	0.166507	0.0345203	0.0268545	0.0485599	0.275052	0.0762871	0.119264	0.175958	0.0284326	0.06522	0.0473911	0.0376187	0.0394227	0.0754274	0.072223	0.0478115	0.0318921	0.12975	0.0484539	0.0312552	0.0559465	0.096947	0.0451492	0.0909862	0.0809593	0.0498239	0.0263338	0.0448393
275POS		PC(32:0)+H	PC(32:0)+H	PC	(16:0/16:0)	(16:0)	(16:0)			C40 H81 O8 N1 P1	734.569	11.0939	0.158884	1.16068	0.000261534	0.11181	0.078818	0.100831	0.0993854	0.0690019	0.0670046	0.0444767	0.1066	0.108967	0.116288	0.040887	0.0994122	0.0875694	0.073381	0.093952	0.0852776	0.111528	0.111917	0.0859071	0.0884615	0.0791713	0.112352	0.0763056	0.0715921	0.0544154	0.0833056	0.156929	0.117069	0.0838397	0.0674035	0.131373	0.0748901	0.0481604	0.100058
276POS		CerG1(d18:0+pO/16:0+O)+H	CerG1(d34:0+pO+O)+H	CerG1	(d18:0+pO/16:0+O)	(d18:0+pO)	(16:0+O)			C40 H80 O10 N1	734.578	8.20542	0.143348	0.989588	0.828608	0.043203	0.0812927	0.0766455	0.152511	0.06739	0.0901368	0.094869	0.0472831	0.0822576	0.0800552	0.0853681	0.112535	0.0980746	0.135844	0.0735394	0.0750446	0.10076	0.0864003	0.122599	0.119447	0.0318984	0.0382612	0.117684	0.0689586	0.077253	0.0647391	0.0630028	0.119938	0.0775896	0.0468367	0.173186	0.0633069	0.0812955	0.0586768
277POS		PC(33:0e)+H	PC(33:0e)+H	PC	(33:0e)	(33:0e)				C41 H85 O7 N1 P1	734.606	12.1225	0.274317	0.933459	0.471494	0.252051	0.155223	0.154253	0.0792224	0.156978	0.129948	0.123635	0.0817453	0.0669923	0.215951	0.105721	0.170282	0.143631	0.245637	0.113209	0.0817718	0.160551	0.118121	0.195708	0.134062	0.111813	0.122293	0.0909232	0.0980128	0.1066	0.125735	0.0577954	0.275618	0.101586	0.12532	0.182314	0.115101	0.12423	0.0940084
278POS		TG(16:0/8:0/18:2)+NH4	TG(42:2)+NH4	TG	(16:0/8:0/18:2)	(16:0)	(8:0)	(18:2)		C45 H86 O6 N1	736.645	15.8499	0.188403	0.905864	0.38701	0.246797	0.125433	0.059735	0.032623	0.114074	0.0974343	0.0876216	0.075856	0.0817312	0.168672	0.056596	0.118088	0.0332412	0.0727779	0.0954457	0.11441	0.118284	0.108193	0.0924807	0.105993	0.168987	0.142149	0.090355	0.111988	0.101705	0.138984	0.0890912	0.0940221	0.0911881	0.0713156	0.0630453	0.160935	0.099979	0.108659
279POS		TG(16:0/8:0/18:1)+NH4	TG(42:1)+NH4	TG	(16:0/8:0/18:1)	(16:0)	(8:0)	(18:1)		C45 H88 O6 N1	738.661	16.8863	0.0966889	0.953685	0.285831	0.0692998	0.144505	0.138434	0.0857942	0.121306	0.155233	0.120529	0.0886259	0.0452009	0.0778311	0.0761054	0.114738	0.164975	0.104125	0.0788522	0.114613	0.106721	0.0440371	0.112797	0.142093	0.129649	0.114871	0.12113	0.186973	0.0288927	0.163484	0.13089	0.123477	0.0630067	0.118006	0.167205	0.0765054	0.00405156	0.0873867
280POS		PE(16:0/20:4)+H	PE(36:4)+H	PE	(16:0/20:4)	(16:0)	(20:4)			C41 H75 O8 N1 P1	740.522	10.5295	0.25273	0.839561	0.218268	0.42385	0.0855984	0.137009	0.212529	0.529494	0.210451	0.0984522	0.252174	0.236591	0.222125	0.182749	0.266561	0.330172	0.355765	0.187	0.228152	0.359088	0.169447	0.336955	0.204228	0.227026	0.344623	0.130984	0.143137	0.427927	0.132879	0.314263	0.255704	0.324391	0.207379	0.503989	0.13978	0.231824	0.34557
282POS		TG(16:0/12:0/14:0)+NH4	TG(42:0)+NH4	TG	(16:0/12:0/14:0)	(16:0)	(12:0)	(14:0)		C45 H90 O6 N1	740.676	18.0466	0.14938	0.973649	0.588603	0.0570059	0.0574963	0.0594111	0.0428491	0.0609463	0.0790888	0.0778224	0.0499396	0.0358323	0.0427051	0.095451	0.0699979	0.126238	0.116461	0.0288058	0.0390469	0.0619914	0.027327	0.0477521	0.0400358	0.0766557	0.0530767	0.0488237	0.0842564	0.0438473	0.0496981	0.0372119	0.0676963	0.07001	0.149506	0.126471	0.0947084	0.0605764	0.125145
284POS		PE(36:3)+H	PE(36:3)+H	PE	(36:3)	(36:3)				C41 H77 O8 N1 P1	742.538	10.786	0.0825881	1.03864	0.736899	0.169561	0.153865	0.471719	0.196009	0.299451	0.621951	0.599659	0.110427	0.0969999	0.156111	0.33198	0.387384	0.383526	1.48203	0.129704	0.164699	0.374395	0.437011	0.384613	0.34327	0.14377	0.174694	0.118678	0.20197	0.292089	0.172487	0.263061	0.808643	0.0447711	0.423471	0.881954	0.100404	0.180115	0.452592
285POS		PC(34:2p)+H	PC(34:2p)+H	PC	(34:2p)	(34:2p)				C42 H81 O7 N1 P1	742.575	10.8725	0.155066	1.05387	0.324918	0.0204408	0.131285	0.0939253	0.144729	0.168518	0.109925	0.13719	0.118405	0.125099	0.119209	0.113485	0.12901	0.136223	0.108297	0.272618	0.0978852	0.149492	0.113116	0.153559	0.132965	0.134509	0.160872	0.130914	0.118534	0.167046	0.101491	0.123292	0.118968	0.168686	0.159842	0.125575	0.157403	0.142274	0.12894
286POS		PC(34:2p)+H	PC(34:2p)+H	PC	(34:2p)	(34:2p)				C42 H81 O7 N1 P1	742.575	11.7189	0.0320638	0.976879	0.302572	0.0588624	0.0769594	0.0580805	0.0453704	0.0849047	0.0881842	0.0374243	0.0907807	0.0606212	0.0480943	0.0889638	0.0659891	0.0900728	0.0926806	0.0256097	0.085466	0.0796752	0.0362901	0.0512043	0.0603021	0.0874031	0.0664717	0.0952143	0.0823813	0.0524739	0.0591608	0.102969	0.110283	0.081068	0.0755004	0.0714026	0.0670879	0.0405538	0.0919992
288POS		PC(33:2)+H	PC(33:2)+H	PC	(33:2)	(33:2)				C41 H79 O8 N1 P1	744.554	11.6442	0.0313281	0.848685	0.0614884	0.107314	0.183503	0.205841	0.217085	0.200513	0.253816	0.368134	0.253491	0.200974	0.093793	0.225334	0.143194	0.406954	0.542336	0.0524759	0.168798	0.235193	0.0816982	0.201032	0.233208	0.109922	0.221804	0.448617	0.298688	0.0864059	0.108973	0.206751	0.35713	0.060852	0.0922612	0.486924	0.148621	0.121536	0.277505
289POS		PC(33:2)+H	PC(33:2)+H	PC	(33:2)	(33:2)				C41 H79 O8 N1 P1	744.554	9.89517	0.0782766	1.18634	6.25482e-07	0.0204704	0.113422	0.0883792	0.126758	0.0985266	0.0857808	0.0788234	0.0881016	0.0930563	0.122846	0.152544	0.117905	0.0718876	0.0888624	0.118187	0.122494	0.157683	0.137013	0.146918	0.159522	0.110814	0.105982	0.0931593	0.0981576	0.196663	0.150417	0.130514	0.159305	0.13475	0.164981	0.198764	0.167757	0.117304	0.126928
290POS		PC(34:2e)+H	PC(34:2e)+H	PC	(34:2e)	(34:2e)				C42 H83 O7 N1 P1	744.59	11.626	0.088032	0.974554	0.70636	0.194567	0.0843836	0.112263	0.0739692	0.0600477	0.0936448	0.115532	0.0911465	0.0567138	0.0609286	0.121339	0.147646	0.0979801	0.216909	0.104898	0.0736689	0.0569015	0.0857105	0.156234	0.102952	0.15335	0.138346	0.0861243	0.117341	0.0987374	0.112645	0.120643	0.254542	0.103841	0.178741	0.153406	0.0918348	0.0526115	0.112386
291POS		PC(34:2e)+H	PC(34:2e)+H	PC	(34:2e)	(34:2e)				C42 H83 O7 N1 P1	744.59	11.0222	0.0369413	0.906102	0.0114965	0.0459573	0.0301262	0.0879536	0.0393635	0.0501405	0.058302	0.0514809	0.0411772	0.0216855	0.0196894	0.079614	0.0585074	0.0753625	0.0595985	0.0214723	0.0832168	0.0235603	0.0208611	0.0353882	0.0222666	0.0403153	0.0575358	0.0915222	0.0869556	0.0208235	0.0151173	0.0345923	0.0560037	0.077456	0.0316464	0.0291858	0.0385554	0.0241325	0.0444142
292POS		SM(d37:1)+H	SM(d37:1)+H	SM	(d37:1)	(d37:1)				C42 H86 O6 N2 P1	745.622	11.728	0.0849963	0.945606	0.158648	0.0391152	0.0613681	0.141642	0.0409805	0.0860764	0.055537	0.0905677	0.0738958	0.0439921	0.0291377	0.119457	0.110372	0.0975055	0.0848621	0.0530928	0.0882659	0.0777319	0.0538025	0.0983896	0.0691143	0.0690607	0.0903135	0.138141	0.223713	0.0725819	0.0506609	0.0906125	0.101907	0.101394	0.104999	0.114414	0.0766413	0.0775479	0.0955034
293POS		SM(d18:1/19:0)+H	SM(d37:1)+H	SM	(d18:1/19:0)	(d18:1)	(19:0)			C42 H86 O6 N2 P1	745.622	13.2911	0.0563262	0.872862	0.11311	0.220295	0.0528605	0.151366	0.0606039	0.0608829	0.142828	0.0511679	0.0946889	0.0531319	0.0421912	0.135696	0.110916	0.226584	0.227421	0.0514782	0.138599	0.0467471	0.0255811	0.0920905	0.0401314	0.164833	0.0706116	0.0574379	0.106278	0.0188507	0.0516736	0.102867	0.110082	0.0957069	0.125034	0.0991055	0.0830947	0.0181921	0.122251
295POS		PC(33:1)+H	PC(33:1)+H	PC	(33:1)	(33:1)				C41 H81 O8 N1 P1	746.569	10.7115	0.0663794	1.1182	0.000143772	0.0511113	0.123841	0.179693	0.136294	0.131711	0.122255	0.129367	0.114853	0.118474	0.117817	0.123551	0.143891	0.151988	0.139835	0.149647	0.129274	0.137642	0.242111	0.15869	0.157678	0.101825	0.147889	0.152626	0.139491	0.185763	0.138676	0.14895	0.257043	0.222761	0.146255	0.150486	0.197456	0.12477	0.183526
296POS		PE(36:1)+H	PE(36:1)+H	PE	(36:1)	(36:1)				C41 H81 O8 N1 P1	746.569	12.3819	0.0819468	0.970566	0.762407	0.0488036	0.117435	0.379983	0.207646	0.154428	0.541351	2.75329	0.436041	0.239878	0.224378	0.351244	0.358713	0.129901	0.669175	0.105178	0.388939	0.829203	0.32836	0.334505	0.16014	1.15289	0.711891	0.727923	0.266785	0.416642	0.415446	0.1599	0.408169	0.501922	0.384645	0.493737	0.176407	0.545495	0.437528
297POS		PC(34:1e)+H	PC(34:1e)+H	PC	(34:1e)	(34:1e)				C42 H85 O7 N1 P1	746.606	11.7406	0.170001	0.860563	0.0819951	0.0747454	0.173607	0.165509	0.0566218	0.0312882	0.866359	0.226035	0.425805	0.164997	0.188802	0.501614	0.347093	0.580485	0.476875	0.207261	0.343933	0.210942	0.101298	0.211539	0.0402298	0.382753	0.188434	0.0818692	0.0532264	0.114253	0.22715	0.221646	0.128445	0.342191	0.209029	0.187338	0.147004	0.257741	0.241659
298POS		PC(34:1e)+H	PC(34:1e)+H	PC	(34:1e)	(34:1e)				C42 H85 O7 N1 P1	746.606	12.5009	0.281219	1.00723	0.935404	0.00476722	0.0866029	0.122867	0.102237	0.0290272	0.245924	0.854082	0.107429	0.0757803	0.0624832	0.0573842	0.109898	0.0886732	0.100373	0.0139955	0.0903179	0.18321	0.137791	0.0610898	0.049947	0.179164	0.162641	0.0579507	0.0553216	0.0937971	0.0551649	0.0698408	0.247863	0.0777068	0.0977996	0.0800726	0.0251458	0.138689	0.0546806
299POS		SM(d36:1+hO)+H	SM(d36:1+hO)+H	SM	(d36:1+hO)	(d36:1+hO)				C41 H84 O7 N2 P1	747.601	9.53649	0.0981982	0.960168	0.745482	0.056694	0.0600643	0.156767	0.0741418	0.0516047	0.262166	0.345175	0.156969	0.0698936	0.181794	0.268351	0.163684	0.226933	0.692362	0.0853074	0.128542	0.156239	0.12864	0.121101	0.0782932	0.155766	0.130201	0.104138	0.139391	0.116086	0.1343	0.108204	0.143715	0.107585	0.25823	0.33701	0.0621109	0.0326988	0.224464
2POS		So(d18:1)+H	So(d18:1)+H	So	(d18:1)	(d18:1)				C18 H38 O2 N1	300.29	2.4833	0.18871	1.11067	0.223375	0.0665546	0.0157902	0.00478569	0.0173676	0.0105839	0.00689233	0.00233354	0.00611252	0.00969898	0.010988	0.00329753	0.00782889		0.0101224	0.0240879	0.0107111	0.0183457	0.010534	0.0156167	0.0241249	0.00991071	0.00951938	0.0111168	0.00893536	0.0177322	0.0215241	0.0252718	0.0194345	0.0109904	0.00990271	0.0239056	0.0140313	0.00483067	0.0147987
300POS		PE(16:0p/22:6)+H	PE(38:6p)+H	PE	(16:0p/22:6)	(16:0p)	(22:6)			C43 H75 O7 N1 P1	748.528	10.7016	0.156492	1.26006	0.00248713	0.080858	0.423557	0.180179	0.481101	0.272693	0.225359	1.65605	0.445503	0.140358	0.469475	0.982674	0.885838	0.217273	0.537449	0.366355	0.860609	0.434436	0.19945	0.251766	0.626475	0.19686	0.346589	0.593929	0.992978	1.53851	1.66154	0.442959	0.483151	0.650607	0.639357	1.35418	1.67222	0.609505	0.486124
301POS		PC(33:0)+H	PC(33:0)+H	PC	(33:0)	(33:0)				C41 H83 O8 N1 P1	748.585	11.6815	0.165431	0.912307	0.0336951	0.0577745	0.131767	0.138998	0.0136642	0.0388248	0.14986	0.102792	0.0920251	0.0688739	0.134357	0.143801	0.152283	0.110612	0.145523	0.0517531	0.193055	0.0888231	0.0427018	0.138666	0.18494	0.130703	0.160709	0.140848	0.130168	0.0203247	0.0472043	0.0875242	0.215472	0.144458	0.1193	0.202171	0.060723	0.0861247	0.0463387
302POS		PC(34:0e)+H	PC(34:0e)+H	PC	(34:0e)	(34:0e)				C42 H87 O7 N1 P1	748.621	12.6381	0.158832	0.922098	0.319006	0.215212	0.0672668	0.0813104	0.0785528	0.111595	0.0874043	0.0526538	0.0891709	0.077941	0.0755677	0.0812915	0.103214	0.0982961	0.193078	0.0913412	0.0950811	0.147472	0.141089	0.107303	0.129288	0.0562944	0.111396	0.118583	0.0967589	0.125529	0.12308	0.141628	0.265601	0.125999	0.132355	0.149348	0.128305	0.103947	0.115365
304POS		PE(16:0p/22:5)+H	PE(38:5p)+H	PE	(16:0p/22:5)	(16:0p)	(22:5)			C43 H77 O7 N1 P1	750.543	11.0622	0.145989	1.02595	0.565974	0.11829	0.516501	0.239346	0.25409	1.20912	0.695396	0.522172	0.304197	0.342991	0.48247	0.95869	0.742488	0.38366	0.829761	0.386714	0.761557	0.521998	0.53518	1.31099	0.829483	0.233067	0.665118	0.628028	0.560656	0.565164	0.532844	0.553968	1.06164	0.630041	0.50662	1.55069	0.75581	0.302375	0.6593
307POS		PC(34:5)+H	PC(34:5)+H	PC	(14:0/20:5)	(14:0)	(20:5)			C42 H75 O8 N1 P1	752.522	8.35483	0.269195	1.09987	0.116364	0.0130331	0.078996	0.0590762	0.108223	0.0262174	0.065957	0.160364	0.0339687	0.0321092	0.0557164	0.0616537	0.0620486	0.0607186	0.128839	0.0390938	0.0643511	0.0537025	0.0691584	0.078356	0.0779029	0.163211	0.0626887	0.10565	0.0815486	0.0509543	0.0535155	0.0716358	0.114525	0.0676417	0.0559851	0.230656	0.0714487	0.146709	0.0540336
310POS		PE(18:0p/20:3)+H	PE(38:3p)+H	PE	(18:0p/20:3)	(18:0p)	(20:3)			C43 H81 O7 N1 P1	754.575	12.3702	0.0703888	0.937253	0.214561	0.109985	0.159833	0.059897	0.139294	0.134039	0.19311	0.215584	0.254189	0.113128	0.0708899	0.167969	0.186074	0.166385	0.170363	0.0559905	0.132206	0.194172	0.040681	0.202007	0.0768269	0.182887	0.216024	0.218916	0.155536	0.126938	0.13237	0.140886	0.180695	0.173499	0.0591912	0.245191	0.238252	0.088377	0.239036
311POS		PC(35:3p)+H	PC(35:3p)+H	PC	(35:3p)	(35:3p)				C43 H81 O7 N1 P1	754.575	10.3274	0.0407568	0.977745	0.507829	0.0521733	0.114855	0.097671	0.110034	0.106403	0.0928076	0.0996769	0.121408	0.10579	0.112701	0.1076	0.121177	0.0852938	0.107848	0.113368	0.100337	0.145857	0.189763	0.116483	0.0732594	0.060949	0.22004	0.11278	0.107691	0.117112	0.121914	0.1067	0.149865	0.107024	0.101324	0.0854652	0.1194	0.0983199	0.0867457
315POS		PE(20:0p/18:2)+H	PE(38:2p)+H	PE	(20:0p/18:2)	(20:0p)	(18:2)			C43 H83 O7 N1 P1	756.59	13.0888	0.0630319	1.12931	0.000442807	0.0780875	0.549977	0.485026	0.539461	0.544443	0.625898	0.803355	0.586939	0.579445	1.03311	0.568903	0.58119	0.566877	1.0054	0.666511	0.604918	1.00465	1.01356	0.593379	0.56353	0.544124	0.706494	0.554644	0.517842	1.17806	0.607573	1.02303	0.629515	0.924683	0.894134	0.51649	0.776738	0.644508	0.877928
316POS		SM(d38:2)+H	SM(d38:2)+H	SM	(d38:2)	(d38:2)				C43 H86 O6 N2 P1	757.622	11.2576	0.146271	0.884371	0.606391	0.491532	0.193673	0.2545	0.145891	0.0560261	0.176948	0.115582	0.208034	0.130924	0.116221	0.162022	0.158204	0.134359	0.23856	0.197481	0.273151	0.23893	0.0675045	0.118214	0.159597	0.176016	0.167661	0.185514	0.194193	0.195008	0.125244	0.146255	0.440312	0.30166	0.15358	0.207203	0.43615	0.113361	0.124421
317POS		PC(16:1/18:1)+H	PC(34:2)+H	PC	(16:1/18:1)	(16:1)	(18:1)			C42 H81 O8 N1 P1	758.569	10.4138	0.0732697	1.14784	0.006912	0.0286367	0.295672	0.470475	0.328624	0.375116	0.371819	0.300701	0.317969	0.282976	0.293303	0.319362	0.322103	0.438069	0.606737	0.17417	0.408063	0.63531	0.281374	0.386023	0.397695	0.524622	0.411177	0.32121	0.419937	0.313498	0.09161	0.34037	0.420996	0.540819	0.18949	0.549337	0.135758	0.0254266	0.176066
318POS		PC(34:2)+H	PC(34:2)+H	PC	(34:2)	(34:2)				C42 H81 O8 N1 P1	758.569	10.6708	0.0739776	1.03773	0.445261	0.0543814	0.0924177	0.101365	0.0967205	0.122325	0.0924644	0.15241	0.0890983	0.0616635	0.108454	0.099033	0.112854	0.218513	0.297834	0.113564	0.113987	0.11086	0.170048	0.131312	0.151419	0.101268	0.0944413	0.111105	0.165083	0.203324	0.0980002	0.125134	0.218587	0.126652	0.122177	0.254664	0.116307	0.104029	0.111161
319POS		PC(35:1p)+H	PC(35:1p)+H	PC	(35:1p)	(35:1p)				C43 H85 O7 N1 P1	758.606	13.9473	0.090983	0.925515	0.0481062	0.0361633	0.128287	0.153171	0.116997	0.0956271	0.129261	0.0225583	0.108636	0.147787	0.149227	0.121126	0.180348	0.105745	0.00850409	0.188716	0.156773	0.122702	0.104714	0.118488	0.11478	0.0645097	0.127931	0.138104	0.111022	0.142699	0.123334	0.127502	0.212257	0.268498	0.134856	0.129309	0.0930893	0.133807	0.0626655
320POS		SM(d38:1)+H	SM(d38:1)+H	SM	(d38:1)	(d38:1)				C43 H88 O6 N2 P1	759.637	12.0899	0.0629265	0.988814	0.752832	0.0780024	0.134348	0.156322	0.127569	0.146586	0.1262	0.0698811	0.139073	0.138204	0.17372	0.133611	0.184836	0.164533	0.262476	0.117977	0.135217	0.203789	0.119167	0.125816	0.13464	0.0471237	0.140841	0.200312	0.132004	0.21836	0.162773	0.198377	0.217528	0.286299	0.143332	0.137468	0.145525	0.140317	0.141855
321POS		PC(34:1)+H	PC(34:1)+H	PC	(34:1)	(34:1)				C42 H83 O8 N1 P1	760.585	11.1705	0.0499537	1.00619	0.859309	0.0584191	0.092085	0.109641	0.10125	0.083738	0.103663	0.106508	0.0393405	0.0394981	0.0941492	0.108786	0.00393751	0.11579	0.113795	0.0314351	0.0663394	0.0967736	0.063152	0.0998623	0.110404	0.0605143	0.109088	0.111594	0.118913	0.0487315	0.102597	0.110587	0.139291	0.0847094	0.0490561	0.0909413	0.112219	0.0551901	0.113526
322POS		PC(34:1)+H	PC(34:1)+H	PC	(34:1)	(34:1)				C42 H83 O8 N1 P1	760.585	11.4347	0.200788	0.926564	0.319852	0.00867131	0.134458	0.307123	0.106147	0.164043	0.119068	0.211579	0.0792711	0.186534	0.0947265	0.130125	0.118628	0.203522	0.140334	0.146687	0.213761	0.254991	0.124217	0.130408	0.160033	0.146712	0.18328	0.239869	0.137455	0.147207	0.0715955	0.23159	0.206111	0.150551	0.114255	0.234905	0.0896539	0.157754	0.104663
323POS		SM(d38:0)+H	SM(d38:0)+H	SM	(d38:0)	(d38:0)				C43 H90 O6 N2 P1	761.653	12.4399	0.0439645	1.05057	0.119575	0.0494231	0.14274	0.135148	0.1405	0.133849	0.0823567	0.0451953	0.125261	0.148827	0.137457	0.103517	0.126698	0.132469	0.162981	0.165309	0.137629	0.139859	0.0945732	0.124564	0.15444	0.0686481	0.129739	0.137307	0.128494	0.145694	0.115252	0.139469	0.151159	0.13635	0.148691	0.136513	0.122579	0.150048	0.116374
324POS		PC(34:0)+H	PC(34:0)+H	PC	(34:0)	(34:0)				C42 H85 O8 N1 P1	762.601	12.0332	0.0780216	0.935108	0.0831866	0.0987666	0.272349	0.229764	0.232529	0.197575	0.371204	0.278868	0.23919	0.21402	0.237763	0.173553	0.246664	0.31408	0.309017	0.120085	0.266341	0.241129	0.103512	0.278902	0.217523	0.242598	0.283082	0.30654	0.402652	0.124905	0.301906	0.323853	0.327963	0.16723	0.181305	0.267925	0.085333	0.10365	0.191925
325POS		TG(16:0/10:1/18:2)+NH4	TG(44:3)+NH4	TG	(16:0/10:1/18:2)	(16:0)	(10:1)	(18:2)		C47 H88 O6 N1	762.661	16.3325	0.203672	0.797851	0.0964197	0.0650718	0.0463342	0.135017	0.0377419	0.0365733	0.202013	0.305841	0.088258	0.0507953	0.058987	0.144577	0.131819	0.159965	0.417365	0.131553	0.0531565	0.066471	0.077367	0.110715	0.0896	0.138882	0.116765	0.0907031	0.0759162	0.0715287	0.0526482	0.0720748	0.125692	0.0433789	0.106531	0.426906	0.0306441	0.0218454	0.0894944
326POS		TG(16:0/10:1/18:2)+NH4	TG(44:3)+NH4	TG	(16:0/10:1/18:2)	(16:0)	(10:1)	(18:2)		C47 H88 O6 N1	762.661	15.9935	0.201664	0.908612	0.390133	0.136565	0.0794467	0.0818548	0.0979435	0.0699158	0.239083	0.0790872	0.087733	0.0607995	0.0197994	0.0650078	0.163702	0.075573	0.199581	0.059878	0.0861118	0.0716785	0.0825132	0.0600289	0.0821144	0.0764065	0.0245357	0.0463265	0.0513913	0.0605729	0.0581032	0.0640751	0.103273	0.0501629	0.0698641	0.331328	0.0290886	0.0304012	0.0762884
327POS		PE(16:0/22:6)+H	PE(38:6)+H	PE	(16:0/22:6)	(16:0)	(22:6)			C43 H75 O8 N1 P1	764.522	10.2423	0.128039	0.916619	0.0397788	0.156796	0.349934	0.276665	0.268368	0.436189	0.304421	0.17732	0.315756	0.298623	0.183091	0.359629	0.252687	0.370917	0.283955	0.133531	0.307443	0.375703	0.113901	0.288873	0.15291	0.4604	0.314366	0.285536	0.419681	0.195962	0.386266	0.277384	0.355561	0.489742	0.337573	0.273502	0.391019	0.257636	0.393816
329POS		PC(36:5p)+H	PC(36:5p)+H	PC	(36:5p)	(36:5p)				C44 H79 O7 N1 P1	764.559	9.98476	0.126201	0.987282	0.857596	0.00905347	0.0700121	0.0991697	0.0479966	0.0398148	0.303751	0.480429	0.0748437	0.0969656	0.0787345	0.071892	0.187301	0.0700827	0.0734629	0.0245232	0.151828	0.117931	0.0618304	0.0965908	0.0976937	0.152741	0.111168	0.117343	0.154462	0.0662379	0.0620179	0.0938946	0.150082	0.0906266	0.0897021	0.0967914	0.0342218	0.123083	0.0283827
330POS		TG(16:0/10:0/18:2)+NH4	TG(44:2)+NH4	TG	(16:0/10:0/18:2)	(16:0)	(10:0)	(18:2)		C47 H90 O6 N1	764.676	17.0089	0.101254	1.14828	0.000973879	0.0364145	0.0891266	0.0709235	0.147581	0.136075	0.140183	0.150458	0.149172	0.135424	0.195661	0.142796	0.164731	0.118344	0.153608	0.186894	0.18987	0.371046	0.183545	0.169942	0.188054	0.131141	0.149918	0.118509	0.155691	0.45356	0.193313	0.201436	0.178358	0.167064	0.0988121	0.165453	0.12845	0.143932	0.0827001
333POS		PC(36:4p)+H	PC(36:4p)+H	PC	(36:4p)	(36:4p)				C44 H81 O7 N1 P1	766.575	10.6777	0.0596902	1.01812	0.510601	0.0309601	0.137399	0.0968184	0.0978072	0.0940942	0.10665	0.0969356	0.0869486	0.0788314	0.0963022	0.11666	0.0947868	0.0887413	0.0874422	0.063384	0.126593	0.149481	0.122175	0.107376	0.141667	0.0463907	0.085947	0.111394	0.112822	0.115619	0.140025	0.111809	0.160578	0.114393	0.0855097	0.110475	0.129656	0.0700109	0.0955424
335POS		TG(16:0/12:1/16:0)+NH4	TG(44:1)+NH4	TG	(16:0/12:1/16:0)	(16:0)	(12:1)	(16:0)		C47 H92 O6 N1	766.692	18.0797	0.0345109	0.741777	0.0463884	0.0985139	0.0709863	0.0857781	0.10152	0.0132935	0.442223	1.25059	0.155838	0.139713	0.0666842	0.0853746	0.272522	0.0211391	0.103331	0.0127131	0.153038	0.0852349	0.0618	0.085478	0.063821	0.347097	0.157359	0.136751	0.0444333	0.0349112	0.0360192	0.0811203	0.187367	0.0768717	0.134096	0.104181	0.0207003	0.234741	0.0226667
337POS		PC(35:4)+H	PC(35:4)+H	PC	(15:0/20:4)	(15:0)	(20:4)			C43 H79 O8 N1 P1	768.554	9.70757	0.139276	0.920166	0.571723	0.0680451	0.0484561	0.104052	0.0246322	0.0392848	0.483557	0.186837	0.105694	0.041899	0.0598971	0.110516	0.153768	0.172495	0.53704	0.0607675	0.0811054	0.0720231	0.0884859	0.175344	0.105627	0.10556	0.0712441	0.0395454	0.0606886	0.0756086	0.0476662	0.080174	0.177642	0.0499916	0.102914	0.447809	0.0249446	0.024408	0.109222
338POS		PE(18:0/20:4)+H	PE(38:4)+H	PE	(18:0/20:4)	(18:0)	(20:4)			C43 H79 O8 N1 P1	768.554	11.4778	0.138016	1.17314	0.000195901	0.0577706	0.437524	0.489016	0.505414	0.427851	0.578723	0.339614	0.410758	0.460747	0.902276	0.483433	0.461627	0.588439	0.731514	0.447645	0.350547	0.770746	1.13411	0.553657	0.501	0.370798	0.448355	0.420392	0.453583	0.41558	0.46494	0.953738	0.533956	0.59224	0.537915	0.502692	0.579994	0.348776	0.719753
33POS		LPC(16:1p)+H	LPC(16:1p)+H	LPC	(16:1p)	(16:1p)				C24 H49 O6 N1 P1	478.329	2.68591	0.0723965	0.801126	0.057219	0.0860331	0.00840217	0.00812538	0.00889723	0.0147952	0.0142157	0.00545529	0.0145598	0.00971846	0.00511718	0.0110369	0.0125287	0.0170193	0.0190998	0.0055007	0.0145757	0.0171821	0.0135676	0.00795792	0.0185586	0.0107573	0.0167447	0.0170627	0.0149301	0.00852256	0.0169641	0.0166669	0.0152212	0.00913833	0.00680623	0.0103367	0.0115569	0.00872266	0.0173401
340POS		PC(36:4e)+H	PC(36:4e)+H	PC	(36:4e)	(36:4e)				C44 H83 O7 N1 P1	768.59	10.8349	0.170407	1.00837	0.832737	0.0421786	0.152774	0.0997112	0.174308	0.164084	0.165713	0.105639	0.152127	0.146265	0.153707	0.155297	0.173874	0.114835	0.102454	0.130032	0.117018	0.250592	0.264097	0.18151	0.18369	0.0814928	0.117317	0.103173	0.143607	0.312487	0.170395	0.261763	0.131327	0.265691	0.129496	0.153233	0.161807	0.0871988	0.176578
341POS		PC(36:4e)+H	PC(36:4e)+H	PC	(36:4e)	(36:4e)				C44 H83 O7 N1 P1	768.59	11.7434	0.16773	1.07537	0.0601242	0.041843	0.111038	0.154185	0.160416	0.187461	0.203897	0.130059	0.1015	0.117211	0.151893	0.130327	0.180077	0.12971	0.0514912	0.126935	0.229022	0.163154	0.13829	0.126403	0.119934	0.252297	0.230698	0.22199	0.116019	0.272803	0.147734	0.14803	0.234883	0.147697	0.180638	0.277463	0.135404	0.0886052	0.239084
343POS		TG(16:0/14:0/14:0)+NH4	TG(44:0)+NH4	TG	(16:0/14:0/14:0)	(16:0)	(14:0)	(14:0)		C47 H94 O6 N1	768.708	19.2433	0.0552252	0.973037	0.256289	0.0370954	0.121906	0.109735	0.0985852	0.0815884	0.126982	0.0992803	0.115267	0.119264	0.0215631	0.119719	0.122386	0.109859	0.115978	0.134985	0.122516	0.11702	0.126287	0.133742	0.122217	0.0911696	0.113258	0.114762	0.117776	0.115208	0.134695	0.105927	0.1143	0.140631	0.12853	0.132375	0.112234	0.0945746	0.113817
345POS		PC(35:3)+H	PC(35:3)+H	PC	(35:3)	(35:3)				C43 H81 O8 N1 P1	770.569	10.1918	0.081584	0.885172	0.115655	0.0931731	0.00128461	0.156939	0.07096	0.0507721	0.135654	0.118953	0.110943	0.0483711	0.0646515	0.323325	0.158974	0.163451	0.176441	0.0567135	0.185619	0.0835665	0.0256913	0.139917	0.0572601	0.164316	0.154233	0.135079	0.188618	0.0197907	0.0712621	0.17322	0.250819	0.136494	0.128328	0.136365	0.186147	0.0202415	0.102692
346POS		PE(18:0/20:3)+H	PE(38:3)+H	PE	(18:0/20:3)	(18:0)	(20:3)			C43 H81 O8 N1 P1	770.569	11.8718	0.0980674	0.945258	0.335062	0.117673	0.32584	0.508699	0.342979	0.126816	0.79664	1.54466	0.336877	0.403946	0.362659	0.399065	0.365759	0.569342	0.656385	0.235898	0.459725	0.428401	0.295725	0.401902	0.279447	0.540742	0.437314	0.37264	0.376332	0.421311	0.378319	0.551148	0.441044	0.527256	0.424245	0.411029	0.250846	0.443647	0.479156
348POS		SM(d18:1/21:1)+H	SM(d39:2)+H	SM	(d18:1/21:1)	(d18:1)	(21:1)			C44 H88 O6 N2 P1	771.637	13.1906	0.0570163	1.0039	0.972634	0.422942	0.196055	0.213752	0.382297	0.272872	0.276335	0.258474	0.177541	0.307187	0.213242	0.182363	0.333801	0.186173	0.283544	0.223632	0.243183	0.370419	0.339361	0.427193	0.679128	0.1999	0.360497	0.280385	0.318918	0.414503	0.203596	0.356015	0.446451	0.411476	0.220269	0.558252	0.205201	0.404247	0.169779
349POS		SM(d39:2)+H	SM(d39:2)+H	SM	(d39:2)	(d39:2)				C44 H88 O6 N2 P1	771.637	11.7294	0.153266	0.67645	0.0181464	0.100696	0.0218272	0.2038	0.0283606	0.0698949	0.131349	0.231124	0.0827044	0.0123334	0.0229306	0.157201	0.152882	0.229819	0.455925	0.031447	0.1038	0.0487138	0.0186447	0.112135	0.121477	0.143395	0.151693	0.0517848	0.231287	0.026076	0.023138	0.208534	0.170541	0.0303155	0.147404	0.681747	0.0290707	0.0273553	0.152793
351POS		PC(35:2)+H	PC(35:2)+H	PC	(35:2)	(35:2)				C43 H83 O8 N1 P1	772.585	10.7779	0.0653608	1.06603	0.0513725	0.045673	0.126465	0.114424	0.124792	0.119128	0.0950826	0.118152	0.0660107	0.131708	0.163671	0.123112	0.120202	0.13277	0.186013	0.187368	0.134798	0.140419	0.14111	0.155888	0.159675	0.0687656	0.143205	0.168556	0.143235	0.272128	0.157898	0.170658	0.194419	0.158138	0.141802	0.142536	0.133526	0.145119	0.148909
352POS		PC(36:2e)+H	PC(36:2e)+H	PC	(36:2e)	(36:2e)				C44 H87 O7 N1 P1	772.621	11.9664	0.0539228	1.03863	0.555123	0.0424524	0.137862	0.129176	0.118371	0.11077	0.133223	0.228073	0.110417	0.12038	0.125836	0.140187	0.127439	0.128151	0.129605	0.0793506	0.159012	0.215132	0.14905	0.127329	0.0906713	0.143079	0.1407	0.138572	0.210518	0.145694	0.150776	0.155552	0.18125	0.132114	0.141831	0.153559	0.125521	0.0585	0.0782282
353POS		PC(36:2e)+H	PC(36:2e)+H	PC	(36:2e)	(36:2e)				C44 H87 O7 N1 P1	772.621	12.5107	0.227888	0.871218	0.0851897	0.0376248	0.131131	0.221095	0.117747	0.0275988	0.192004	0.491702	0.115923	0.0472504	0.0946644	0.511939	0.194924	0.20369	0.274143	0.0545184	0.167396	0.140434	0.165821	0.188359	0.0114584	0.187618	0.243386	0.162649	0.215374	0.0524398	0.127035	0.235532	0.258852	0.15805	0.141018	0.302733	0.135898	0.0177168	0.0770936
354POS		SM(d39:1)+H	SM(d39:1)+H	SM	(d39:1)	(d39:1)				C44 H90 O6 N2 P1	773.653	12.5732	0.0458883	1.05702	0.58332	0.443869	0.446129	0.675618	0.383457	0.415385	0.452604	0.318502	0.391625	0.390156	0.376663	0.285521	0.374007	0.401373	0.692558	0.240313	0.526431	1.0419	0.318018	0.545337	0.574299	0.622064	0.566845	0.375774	0.458833	0.695939	0.167742	0.606023	0.439493	0.787601	0.285909	0.824188	0.257394	0.120288	0.246287
355POS		SM(d18:1/21:0)+H	SM(d39:1)+H	SM	(d18:1/21:0)	(d18:1)	(21:0)			C44 H90 O6 N2 P1	773.653	14.34	0.0577034	1.11414	0.0603962	0.0553611	0.14338	0.131354	0.157958	0.129227	0.513074	0.147544	0.12739	0.129895	0.145031	0.147398	0.139563	0.123734	0.115294	0.051028	0.221085	0.127775	0.0974622	0.127451	0.0821109	0.144367	0.140408	0.21938	0.235458	0.0449361	0.125854	0.139251	0.142502	0.158918	0.127684	0.15336	0.114022	0.161321	0.153286
357POS		PE(18:1p/22:6)+H	PE(40:7p)+H	PE	(18:1p/22:6)	(18:1p)	(22:6)			C45 H77 O7 N1 P1	774.543	10.8052	0.0682352	0.832258	0.00974555	0.0961804	0.410055	0.0709961	0.103196	0.257612	0.191946	1.08463	0.190025	0.177391	0.165735	0.195814	0.125392	0.289775	0.266724	0.0542908	0.0602632	0.449752	0.0586992	0.243455	0.215233	0.12255	0.273584	0.271353	0.365548	0.290864	0.350201	0.220053	0.829967	0.204529	0.161515	0.231807	0.312852	0.172622	0.337378
358POS		PC(35:1)+H	PC(35:1)+H	PC	(35:1)	(35:1)				C43 H85 O8 N1 P1	774.601	11.6271	0.0611477	0.894923	0.138384	0.252198	0.103934	0.143833	0.127107	0.157322	0.109215	0.115872	0.165264	0.111248	0.148252	0.16711	0.168421	0.137784	0.288778	0.112634	0.133014	0.188382	0.128613	0.144928	0.188492	0.0994731	0.170779	0.190719	0.148675	0.182128	0.200347	0.223581	0.402939	0.177612	0.176695	0.18363	0.158883	0.159853	0.146051
359POS		PC(36:1e)+H	PC(36:1e)+H	PC	(36:1e)	(36:1e)				C44 H89 O7 N1 P1	774.637	12.6841	0.0857118	0.92261	0.127789	0.0535327	0.0997058	0.120225	0.0714534	0.0982865	0.134968	0.132519	0.130672	0.0559665	0.101707	0.121288	0.134408	0.18022	0.125044	0.092308	0.178467	0.0961082	0.0578319	0.112644	0.095514	0.0794686	0.10952	0.147406	0.170674	0.0925381	0.0564531	0.130536	0.100289	0.150153	0.108023	0.132839	0.130813	0.103993	0.125401
360POS		SM(d40:7)+H	SM(d40:7)+H	SM	(d40:7)	(d40:7)				C45 H80 O6 N2 P1	775.575	8.92547	0.048263	1.04906	0.289036	0.0697361	0.123014	0.143182	0.0729871	0.0395999	0.211413	0.25523	0.0514849	0.0734953	0.261118	0.122929	0.133857	0.146112	0.230901	0.0831585	0.0681527	0.118528	0.198799	0.125544	0.242612	0.0959237	0.121563	0.129923	0.13074	0.162212	0.131653	0.141762	0.1268	0.0818624	0.0934939	0.181867	0.114025	0.122659	0.120397
362POS		PC(35:0)+H	PC(35:0)+H	PC	(35:0)	(35:0)				C43 H87 O8 N1 P1	776.616	12.2949	0.0440435	1.09374	0.00214631	0.0741326	0.222924	0.16378	0.185267	0.157314	0.172252	0.17079	0.228084	0.236633	0.232886	0.278906	0.212157	0.276924	0.231667	0.170648	0.235037	0.170577	0.226019	0.18362	0.223591	0.243176	0.206785	0.241142	0.255646	0.280876	0.229439	0.252357	0.232438	0.274568	0.296452	0.243273	0.213273	0.168017	0.288511
365POS		PC(36:6)+H	PC(36:6)+H	PC	(36:6)	(36:6)				C44 H77 O8 N1 P1	778.538	8.94733	0.0811212	1.00501	0.89815	0.0680383	0.153251	0.14523	0.162846	0.135484	0.157808	0.17067	0.113365	0.148471	0.0929234	0.146225	0.156471	0.348266	0.307379	0.0943922	0.165185	0.152805	0.107259	0.134958	0.238112	0.136948	0.143235	0.163739	0.285228	0.13647	0.101502	0.164468	0.312962	0.155359	0.121768	0.300119	0.128312	0.123643	0.141125
366POS		PC(36:6)+H	PC(36:6)+H	PC	(36:6)	(36:6)				C44 H77 O8 N1 P1	778.538	8.65825	0.0710946	1.0478	0.429897	0.0270947	0.0805788	0.0721211	0.0666236	0.0578701	0.151445	0.179023	0.136516	0.121543	0.134469	0.0290038	0.15838	0.041996	0.0692424	0.112672	0.150931	0.0893732	0.275651	0.117424	0.113012	0.11095	0.122388	0.175984	0.117389	0.155379	0.197385	0.0746981	0.137854	0.131841	0.0453387	0.0857111	0.0827504	0.0884958	0.0645809
368POS		PE(40:6e)+H	PE(40:6e)+H	PE	(40:6e)	(40:6e)				C45 H81 O7 N1 P1	778.575	11.8251	0.120693	1.02723	0.728782	0.0424492	0.172958	0.141716	0.155046	0.160103	0.347311	0.224873	0.80286	0.32449	0.3252	0.113587	0.320785	0.192483	0.118348	0.186561	0.383538	0.218804	0.415899	0.236497	0.242451	0.55868	0.34498	0.389328	0.306758	0.259944	0.381817	0.246905	0.180547	0.166962	0.0494806	0.061979	0.0508314	0.201619	0.065709
369POS		SM(d40:5)+H	SM(d40:5)+H	SM	(d40:5)	(d40:5)				C45 H84 O6 N2 P1	779.606	11.2716	0.126281	1.02442	0.447717	0.0486802	0.264978	0.294076	0.275149	0.2785	0.17713	0.286794	0.226542	0.249012	0.333198	0.20804	0.213157	0.288279	0.37186	0.20701	0.303058	0.240029	0.188012	0.234832	0.290426	0.161401	0.289091	0.247036	0.239367	0.25225	0.291218	0.249727	0.257341	0.258402	0.343327	0.265328	0.258235	0.220319	0.238771
371POS		PC(36:5)+H	PC(36:5)+H	PC	(16:0/20:5)	(16:0)	(20:5)			C44 H79 O8 N1 P1	780.554	9.5616	0.028568	1.0049	0.936059	0.226063	0.179236	0.125532	0.151193	0.144001	0.131233	0.149538	0.140569	0.147936	0.135207	0.14992	0.14987	0.145431	0.14924	0.244945	0.132448	0.264805	0.168415	0.237264	0.337469	0.151862	0.267289	0.202862	0.178912	0.185827	0.221778	0.25591	0.239565	0.168583	0.123821	0.160408	0.16929	0.134781	0.147136
372POS		PC(36:5)+H	PC(36:5)+H	PC	(36:5)	(36:5)				C44 H79 O8 N1 P1	780.554	8.90921	0.15087	0.988411	0.788691	0.0463435	0.189042	0.13357	0.122466	0.111062	0.23641	0.211107	0.179263	0.114121	0.134417	0.213702	0.229419	0.169636	0.236043	0.132163	0.25384	0.18185	0.0598728	0.178471	0.152384	0.197779	0.170192	0.155946	0.15731	0.196235	0.186715	0.254357	0.167005	0.213054	0.265939	0.232674	0.163328	0.155547	0.220829
374POS		PC(36:5)+H	PC(36:5)+H	PC	(36:5)	(36:5)				C44 H79 O8 N1 P1	780.554	10.767	0.0970453	1.0265	0.560902	0.0654188	0.0742274	0.169244	0.120703	0.159384	0.148625	0.171186	0.181073	0.0793402	0.127307	0.184507	0.205223	0.309012	0.29664	0.200954	0.19235	0.15782	0.0600898	0.232015	0.14571	0.0786605	0.199658	0.169686	0.144888	0.190995	0.0729124	0.154583	0.244006	0.175073	0.114862	0.24365	0.201523	0.11127	0.209466
375POS		PC(36:5)+H	PC(36:5)+H	PC	(36:5)	(36:5)				C44 H79 O8 N1 P1	780.554	11.0695	0.218209	0.92015	0.277494	0.017735	0.338552	0.214143	0.306838	0.0805648	1.68738	0.873526	0.427243	0.360998	0.333488	0.565384	0.260599	0.625323	0.391658	0.229897	0.364551	0.426076	0.38198	0.344804	0.0624308	1.86094	0.67733	0.326583	0.381746	0.169847	0.130477	0.331222	0.426142	0.324128	0.171875	0.369291	0.190279	0.317317	0.254059
376POS		PE(20:0p/20:4)+H	PE(40:4p)+H	PE	(20:0p/20:4)	(20:0p)	(20:4)			C45 H83 O7 N1 P1	780.59	12.801	0.0587603	0.920365	0.0133679	0.175716	0.295938	0.530992	0.338808	0.382139	0.599814	0.493694	0.43926	0.160552	0.295209	0.628378	0.620571	0.674758	0.585607	0.238857	0.711848	0.246122	0.200271	0.35694	0.21537	0.319869	0.522189	0.574583	0.473022	0.226624	0.169368	0.364119	0.425398	0.59033	0.460446	0.368041	0.376153	0.280795	0.516986
381POS		PC(36:4)+H	PC(36:4)+H	PC	(18:2/18:2)	(18:2)	(18:2)			C44 H81 O8 N1 P1	782.569	9.68033	0.0817531	1.0879	0.208582	0.00563491	0.165004	0.150143	0.135457	0.116762	0.228409	0.356179	0.0936458	0.146787	0.101126	0.238903	0.216192	0.189707	0.307993	0.0787724	0.0973643	0.17957	0.224316	0.172421	0.0823153	0.12587	0.179993	0.132387	0.200184	0.191912	0.0832852	0.158343	0.349839	0.0702056	0.1912	0.204082	0.0606961	0.0854486	0.0982744
382POS		PC(36:4)+H	PC(36:4)+H	PC	(16:0/20:4)	(16:0)	(20:4)			C44 H81 O8 N1 P1	782.569	10.2349	0.0705351	1.35827	8.21307e-07	0.0306645	0.162889	0.173851	0.175022	0.169302	0.364321	0.114193	0.120303	0.126389	0.143824	0.133384	0.151873	0.294757	0.376944	0.0690188	0.159371	0.162793	0.124132	0.166693	0.146266	0.116322	0.10449	0.141858	0.236608	0.116755	0.127683	0.233889	0.206408	0.165791	0.230895	0.360467	0.20266	0.119806	0.241401
384POS		PC(37:3p)+H	PC(37:3p)+H	PC	(37:3p)	(37:3p)				C45 H85 O7 N1 P1	782.606	11.3147	0.0608169	0.911667	0.152233	0.083659	0.217978	0.199988	0.16853	0.153406	0.220085	0.205348	0.172244	0.193096	0.116736	0.172502	0.174299	0.217882	0.314852	0.0882704	0.213602	0.233044	0.123546	0.160262	0.165315	0.163363	0.201457	0.320214	0.206897	0.150877	0.137532	0.192737	0.262989	0.104918	0.10969	0.258532	0.155921	0.16575	0.208023
385POS		CerG1(d18:2/22:0)+H	CerG1(d40:2)+H	CerG1	(d18:2/22:0)	(d18:2)	(22:0)			C46 H88 O8 N1	782.65	12.5385	0.0347099	0.812856	6.58496e-06	0.0558223	0.105278	0.14919	0.0910066	0.0503843	0.0992603	0.103402	0.0395171	0.0591917	0.0956135	0.0973989	0.06629	0.0525444	0.0890413	0.0379712	0.108785	0.0878226	0.101158	0.100156	0.0694201	0.0154771	0.0466221	0.137017	0.079282	0.0458418	0.0333876	0.0716181	0.0452908	0.0394571	0.0276635	0.0437592	0.0255185	0.0712497	0.0400426
386POS		TG(15:0/14:0/16:0)+NH4	TG(45:0)+NH4	TG	(15:0/14:0/16:0)	(15:0)	(14:0)	(16:0)		C48 H96 O6 N1	782.723	19.7617	0.131954	1.17402	6.10916e-07	0.0409601	0.18313	0.11224	0.154618	0.144819	0.137282	0.192264	0.154547	0.165925	0.198038	0.153186	0.136143	0.127703	0.240492	0.210304	0.151145	0.164664	0.213162	0.180492	0.188394	0.11236	0.169856	0.158881	0.159449	0.168519	0.204908	0.136277	0.150785	0.177319	0.273116	0.263885	0.189338	0.190773	0.120063
388POS		SM(d18:2/22:1)+H	SM(d40:3)+H	SM	(d18:2/22:1)	(d18:2)	(22:1)			C45 H88 O6 N2 P1	783.637	12.4441	0.296077	1.1471	0.0346462	0.0130798	0.187601	0.312871	0.249336	0.068709	0.325093	0.435958	0.149713	0.163199	0.143816	0.21601	0.217978	0.191613	0.262293	0.0928539	0.305597	0.156039	0.157898	0.179644	0.225873	0.266792	0.158568	0.185751	0.213373	0.21253	0.132727	0.0715591	0.344348	0.207397	0.124146	0.173039	0.0880836	0.117901	0.0406024
389POS		PC(36:3)+H	PC(36:3)+H	PC	(16:0/20:3)	(16:0)	(20:3)			C44 H83 O8 N1 P1	784.585	10.673	0.16682	0.904324	0.131692	0.164128	0.0765934	0.0981769	0.0438449	0.0531511	0.0306487	0.146777	0.0710436	0.0313543	0.0378751	0.0763351	0.0641139	0.100986	0.189232	0.0400898	0.0956574	0.0796742	0.0422337	0.0791021	0.133413	0.112008	0.112638	0.0741979	0.108755	0.0545154	0.0506672	0.0784547	0.147151	0.0630148	0.0836576	0.109362	0.0874544	0.0606621	0.0844478
38POS		LPC(16:0e)+H	LPC(16:0e)+H	LPC	(16:0e)	(16:0e)				C24 H53 O6 N1 P1	482.361	3.17281	0.0579202	0.82691	0.0337441	0.0690618	0.0390408	0.0579429	0.0469469	0.0563261	0.0678844	0.0840603	0.0715248	0.0576011	0.0190767	0.0539917	0.0317721	0.0790876	0.152947	0.0129642	0.0386359	0.0586284	0.0241497	0.051356	0.0534187	0.0278883	0.0487359	0.0724829	0.0762706	0.0243134	0.0218867	0.0426917	0.0609619	0.0118979	0.0261977	0.108541	0.033626	0.021009	0.0700284
391POS		PC(36:3)+H	PC(36:3)+H	PC	(16:0/20:3)	(16:0)	(20:3)			C44 H83 O8 N1 P1	784.585	10.9715	0.0538409	1.0191	0.764748	0.0381903	0.402408	0.157666	0.130647	0.0689281	0.392554	0.286267	0.135485	0.124913	0.120374	0.178304	0.152665	0.159032	0.278691	0.13509	0.154495	0.137556	0.104463	0.137504	0.128203	0.143352	0.159808	0.0725975	0.144104	0.119917	0.133972	0.12359	0.205032	0.117781	0.131056	0.323973	0.30333	0.0756707	0.168144
393POS		CerG1(d18:1/22:0)+H	CerG1(d40:1)+H	CerG1	(d18:1/22:0)	(d18:1)	(22:0)			C46 H90 O8 N1	784.666	13.4277	0.243644	0.962907	0.763128	0.0388097	0.0733316	0.166674	0.0834725	0.127801	0.232167	0.56786	0.107267	0.0822633	0.117947	0.177699	0.261213	0.2925	0.569124	0.0580628	0.073703	0.135836	0.14199	0.171663	0.133403	0.0347882	0.0780181	0.0823303	0.0689892	0.138415	0.11547	0.111844	0.200394	0.0728164	0.0939372	0.248392	0.120582	0.050517	0.154885
394POS		SM(d40:2)+H	SM(d40:2)+H	SM	(d40:2)	(d40:2)				C45 H90 O6 N2 P1	785.653	12.1523	0.0509654	1.03272	0.665866	0.286579	0.201001	0.206196	0.202034	0.187504	0.223626	0.116379	0.204422	0.24057	0.217698	0.195054	0.207766	0.197289	0.322612	0.163831	0.205404	0.322079	0.172344	0.198765	0.282529	0.174356	0.232752	0.27148	0.217413	0.314123	0.236856	0.339055	0.273965	0.275085	0.290679	0.230854	0.193164	0.215088	0.170698
395POS		SM(d40:2)+H	SM(d40:2)+H	SM	(d40:2)	(d40:2)				C45 H90 O6 N2 P1	785.653	13.192	0.0412625	1.06456	0.02167	0.0569906	0.207125	0.20906	0.211914	0.188947	0.238751	0.306725	0.0974425	0.188452	0.172881	0.220682	0.184098	0.150016	0.258405	0.0663614	0.220963	0.255456	0.186643	0.220936	0.200827	0.156886	0.272676	0.2361	0.27666	0.137531	0.162178	0.302366	0.155966	0.168819	0.138115	0.181955	0.119171	0.12835	0.127186
396POS		PC(18:1/18:1)+H	PC(36:2)+H	PC	(18:1/18:1)	(18:1)	(18:1)			C44 H85 O8 N1 P1	786.601	11.3741	0.106653	0.826468	0.0760731	0.0664806	0.0830782	0.113667	0.102686	0.0815195	0.236025	0.118117	0.0850692	0.0276867	0.0375653	0.186788	0.155028	0.0923589	0.205982	0.202108	0.0419828	0.0888316	0.0767523	0.117097	0.0641367	0.107288	0.0949235	0.0974358	0.0974538	0.0496165	0.0514023	0.0742797	0.153736	0.095486	0.0772689	0.34525	0.0331637	0.0584797	0.0910897
397POS		SM(d40:1)+H	SM(d40:1)+H	SM	(d40:1)	(d40:1)				C45 H92 O6 N2 P1	787.669	13.06	0.0453849	0.623371	0.0306942	0.151588	0.0284689	0.151309	0.0329515	0.130535	0.20344	0.154468	0.0765241	0.0131252	0.0105199	0.157736	0.145905	0.159688	0.316167	0.0251304	0.0510182	0.0427843	0.0185759	0.107911	0.0756245	0.171668	0.0853026	0.0318214	0.059054	0.0221857	0.0206111	0.0513507	0.139823	0.0118935	0.0979151	0.535488	0.0184098	0.0281799	0.129491
398POS		PC(36:1)+H	PC(36:1)+H	PC	(36:1)	(36:1)				C44 H87 O8 N1 P1	788.616	12.0901	0.0679687	1.04003	0.240652	0.0574084	0.199636	0.203322	0.179398	0.111222	0.238054	0.198039	0.102098	0.0724711	0.19283	0.193052	0.218243	0.287058	0.272465	0.0617619	0.179146	0.245502	0.109616	0.244639	0.231453	0.232403	0.242861	0.215564	0.220939	0.0890173	0.208872	0.276766	0.255624	0.137748	0.0955025	0.22841	0.215236	0.0804618	0.247051
399POS		SM(d40:0)+H	SM(d40:0)+H	SM	(d40:0)	(d40:0)				C45 H94 O6 N2 P1	789.684	13.4497	0.0819066	1.2263	0.00123272	0.0563692	0.187892	0.161611	0.218224	0.128921	0.267315	0.322216	0.312543	0.378951	0.287774	0.0916942	0.353794	0.0785346	0.150872	0.290482	0.336346	0.401215	0.579449	0.308108	0.144682	0.313186	0.286261	0.381644	0.31381	0.591437	0.542742	0.163136	0.222864	0.479842	0.109759	0.0621421	0.191471	0.142477	0.0850154
39POS		AcCa(22:0)+H	AcCa(22:0)+H	AcCa	(22:0)	(22:0)				C29 H58 O4 N1	484.436	7.05818	0.165504	1.03881	0.387882	0.0295668	0.0297194	0.022131	0.0287323	0.0135804	0.0389113	0.024041	0.0267705	0.0201342	0.0281815	0.0263581	0.0262895	0.0546728	0.0673868	0.00773101	0.0220142	0.0251094	0.0197657	0.0287945	0.0289999	0.0361232	0.0232429	0.0218235	0.0297252	0.0188592	0.0340684	0.0293535	0.0506479	0.0255083	0.0423912	0.0334627	0.0286452	0.0115097	0.0294265
3POS		So(d17:0+pO)+H	So(d17:0+pO)+H	So	(d17:0+pO)	(d17:0+pO)				C17 H38 O3 N1	304.285	1.8816	0.166303	0.977894	0.592896	0.0189011	0.0139942	0.00606242	0.0107704	0.0125727	0.0197151	0.0154659	0.0104997	0.0096407	0.0199881	0.0165733	0.0113644	0.0108681	0.00986075	0.00275323	0.0155207	0.0171695	0.00594346	0.0180908	0.011814	0.0170811	0.011823	0.0168295	0.0126739	0.00995434	0.0165717	0.0220133	0.0167286	0.0106311	0.00953006	0.0200885	0.0156515	0.00392145	0.021484
402POS		PC(38:6p)+H	PC(38:6p)+H	PC	(38:6p)	(38:6p)				C46 H81 O7 N1 P1	790.575	10.3595	0.278049	1.05479	0.494893	0.0071962	0.218864	0.145997	0.104133	0.0782489	0.421682	0.176105	0.0983962	0.122371	0.127208	0.123234	0.119449	0.161493	0.123348	0.084051	0.103629	0.0998995	0.145939	0.203212	0.282312	0.0920074	0.141896	0.126284	0.120033	0.447584	0.0959175	0.125466	0.160207	0.127201	0.194393	0.116851	0.133961	0.0758571	0.0967708
404POS		PC(36:0)+H	PC(36:0)+H	PC	(36:0)	(36:0)				C44 H89 O8 N1 P1	790.632	12.9685	0.110742	0.926769	0.285374	0.282162	0.158363	0.179622	0.177627	0.306628	0.195389	0.137461	0.157345	0.141758	0.197732	0.157301	0.246735	0.390326	0.326069	0.202998	0.181326	0.27361	0.165904	0.242806	0.454486	0.203887	0.222348	0.182867	0.266141	0.278476	0.118436	0.280144	0.43811	0.363585	0.163452	0.553549	0.187719	0.165827	0.202194
405POS		TG(16:0/12:1/18:2)+NH4	TG(46:3)+NH4	TG	(16:0/12:1/18:2)	(16:0)	(12:1)	(18:2)		C49 H92 O6 N1	790.692	17.3411	0.189336	0.936035	0.388253	0.305925	0.341622	0.162022	0.191295	0.356354	0.149438	0.34527	0.150903	0.187267	0.14344	0.200704	0.340892	0.683632	0.279493	0.216627	0.308417	0.331965	0.157457	0.281683	0.36845	0.100713	0.322817	0.221498	0.501885	0.250009	0.16988	0.340157	0.405031	0.499871	0.15135	0.384347	0.382536	0.144118	0.165289
406POS		TG(16:0/12:1/18:2)+NH4	TG(46:3)+NH4	TG	(16:0/12:1/18:2)	(16:0)	(12:1)	(18:2)		C49 H92 O6 N1	790.692	17.0649	0.282831	1.08269	0.547154	0.0449656	0.0491493	0.0762524	0.0583432	0.0299753	0.236739	0.187261	0.0838254	0.0334699	0.0579048	0.133645	0.132483	0.0984321	0.379156	0.0694791	0.0410003	0.1443	0.191474	0.0848455	0.059148	0.0761739	0.0495462	0.0474802	0.0701185	0.0840952	0.0390083	0.0443787	0.0835472	0.0339573	0.0684243	0.277459	0.020104	0.0252101	0.0499662
407POS		PC(37:6)+H	PC(37:6)+H	PC	(37:6)	(37:6)				C45 H79 O8 N1 P1	792.554	9.40664	0.112134	1.22553	1.99614e-05	0.0396382	0.188223	0.431076	0.169925	0.294452	0.184319	0.244055	0.192068	0.236525	0.151632	0.228582	0.203857	0.187393	0.189801	0.077483	0.140939	0.495167	0.328989	0.218094	0.227923	0.218507	0.24302	0.205631	0.286723	0.337867	0.111981	0.231125	0.310539	0.206903	0.162625	0.217893	0.140849	0.0532345	0.0634223
408POS		PE(18:0/22:6)+H	PE(40:6)+H	PE	(18:0/22:6)	(18:0)	(22:6)			C45 H79 O8 N1 P1	792.554	11.2088	0.172505	0.961157	0.61301	0.482329	0.472236	0.433467	0.624101	0.373218	0.774653	0.56004	0.0600972	0.535133	0.584345	0.428938	0.64065	0.518141	0.512519	0.72154	0.956376	0.876537	0.506405	0.547613	0.362973	0.509784	0.631743	0.657109	0.471185	0.555114	0.489718	0.8245	0.31423	0.554682	0.454358	0.537876	0.68333	0.805735	0.658525
409POS		PC(38:6e)+H	PC(38:6e)+H	PC	(38:6e)	(38:6e)				C46 H83 O7 N1 P1	792.59	10.5402	0.0319318	1.0166	0.429864	0.0728706	0.155294	0.100152	0.0895836	0.163195	0.186837	0.0659397	0.147301	0.111951	0.0791446	0.154301	0.103838	0.160534	0.159693	0.0363475	0.153666	0.181	0.0753961	0.108968	0.0983345	0.148981	0.140904	0.183575	0.162931	0.0744803	0.112237	0.188327	0.197515	0.137436	0.112493	0.139399	0.126678	0.054894	0.174151
410POS		PC(38:6e)+H	PC(38:6e)+H	PC	(38:6e)	(38:6e)				C46 H83 O7 N1 P1	792.59	11.0545	0.101668	0.966802	0.58974	0.0179967	0.143672	0.208774	0.184674	0.0557082	0.359363	0.821421	0.228373	0.15597	0.163532	0.223115	0.221796	0.278828	0.325837	0.116085	0.180543	0.24017	0.15513	0.285342	0.0844875	0.405116	0.214218	0.163351	0.149511	0.154638	0.14709	0.145439	0.238121	0.171736	0.187016	0.23551	0.101569	0.157915	0.15785
412POS		TG(16:0/12:0/18:2)+NH4	TG(46:2)+NH4	TG	(16:0/12:0/18:2)	(16:0)	(12:0)	(18:2)		C49 H94 O6 N1	792.708	18.2055	0.0623174	1.06928	0.00195909	0.108573	0.167196	0.191683	0.182725	0.162223	0.182981	0.186995	0.147118	0.161181	0.197335	0.198267	0.203283	0.193136	0.236939	0.164619	0.191139	0.164919	0.191399	0.180395	0.204324	0.177928	0.188445	0.180889	0.164715	0.17059	0.179331	0.183375	0.205349	0.173558	0.175274	0.181138	0.170144	0.15446	0.175797
413POS		SM(d40:6+pO)+H	SM(d40:6+pO)+H	SM	(d40:6+pO)	(d40:6+pO)				C45 H82 O7 N2 P1	793.585	10.738	0.0819059	1.11119	0.0410607	0.0364228	0.184721	0.102721	0.0624052	0.0450175	0.155866	0.210905	0.0485317	0.0913603	0.316513	0.103389	0.125791	0.0918608	0.178613	0.12989	0.0492567	0.199064	0.154646	0.21645	0.515156	0.0841961	0.123385	0.114432	0.095507	0.20132	0.176986	0.127323	0.118927	0.100559	0.0603003	0.180526	0.11854	0.107413	0.0780721
416POS		PC(37:5)+H	PC(37:5)+H	PC	(37:5)	(37:5)				C45 H81 O8 N1 P1	794.569	9.81798	0.0424623	0.895539	0.269253	0.313369	0.112177	0.282838	0.121248	0.181006	0.175162	0.160006	0.142498	0.0880068	0.121419	0.189349	0.221566	0.225663	0.247005	0.181452	0.17839	0.237583	0.113328	0.250868	0.369152	0.181866	0.212202	0.197103	0.170732	0.16387	0.0894991	0.210028	0.402864	0.251466	0.164685	0.371934	0.190978	0.164984	0.185219
417POS		PC(38:4p)+H	PC(38:4p)+H	PC	(38:4p)	(38:4p)				C46 H85 O7 N1 P1	794.606	11.2439	0.0746902	0.986247	0.859879	0.0477267	0.114612	0.0224824	0.041682	0.056737	0.0456509	0.231899	0.0764002	0.0344371	0.0360411	0.0519151	0.0518021	0.0683785	0.162396	0.0377847	0.0395037	0.0665638	0.0146586	0.0721746	0.0649865	0.0648953	0.0689088	0.0752617	0.0556667	0.117982	0.0651823	0.0697358	0.13109	0.0477541	0.0333121	0.151294	0.0374783	0.0325007	0.0982845
418POS		PC(38:4p)+H	PC(38:4p)+H	PC	(38:4p)	(38:4p)				C46 H85 O7 N1 P1	794.606	11.6251	0.0862447	1.07769	0.220946	0.00977794	0.129116	0.271295	0.118633	0.155993	0.263434	0.249195	0.151854	0.0210997	0.104414	0.254382	0.222505	0.132662	0.215049	0.129124	0.157957	0.15849	0.12474	0.171569	0.10383	0.157681	0.18365	0.0998095	0.169489	0.105791	0.104481	0.120564	0.212295	0.151419	0.0674548	0.152093	0.0636515	0.0105144	0.117216
420POS		PC(38:4p)+H	PC(38:4p)+H	PC	(38:4p)	(38:4p)				C46 H85 O7 N1 P1	794.606	10.8852	0.0624943	0.762831	1.58851e-05	0.0749957	0.0811469	0.146492	0.0256488	0.06306	0.340225	0.195904	0.129185	0.0423209	0.0869857	0.107435	0.215092	0.170204	0.284268	0.08353	0.155224	0.0889334	0.0411226	0.157799	0.142425	0.186587	0.135513	0.177472	0.166198	0.0914237	0.0672887	0.182169	0.21809	0.136353	0.212984	0.274799	0.10091	0.0722896	0.242613
421POS		TG(16:0/14:0/16:1)+NH4	TG(46:1)+NH4	TG	(16:0/14:0/16:1)	(16:0)	(14:0)	(16:1)		C49 H96 O6 N1	794.723	19.2799	0.0403114	0.949528	0.602727	0.332914	0.220263	0.208739	0.219405	0.182207	0.19088	0.0731794	0.189107	0.197051	0.238293	0.206018	0.350722	0.185588	0.276774	0.193829	0.196197	0.342009	0.227795	0.209584	0.178097	0.160337	0.276539	0.251014	0.176629	0.378057	0.438474	0.256257	0.409073	0.451047	0.465137	0.214661	0.381373	0.206732	0.178287
425POS		PC(37:4)+H	PC(37:4)+H	PC	(37:4)	(37:4)				C45 H83 O8 N1 P1	796.585	10.8408	0.0464696	0.809132	0.0520407	0.317138	0.163693	0.116593	0.0667317	0.132907	0.127963	0.164136	0.128097	0.0801377	0.0623835	0.175311	0.148365	0.220664	0.198387	0.0660381	0.0973141	0.130968	0.0654698	0.147857	0.117352	0.190496	0.13229	0.139049	0.173007	0.0922141	0.133241	0.122598	0.200588	0.14823	0.275991	0.255875	0.218377	0.164256	0.276957
426POS		PC(38:4e)+H	PC(38:4e)+H	PC	(38:4e)	(38:4e)				C46 H87 O7 N1 P1	796.621	11.3149	0.0343202	1.06981	0.0356591	0.101289	0.323409	0.262744	0.291394	0.388512	0.415117	0.20019	0.213561	0.243228	0.282227	0.282718	0.244745	0.30524	0.422544	0.0901888	0.213768	0.543267	0.257157	0.296091	0.238633	0.330358	0.2159	0.219311	0.373582	0.24983	0.124319	0.34662	0.320641	0.34507	0.207842	0.373101	0.149764	0.0983466	0.201834
428POS		TG(16:0/14:0/16:0)+NH4	TG(46:0)+NH4	TG	(16:0/14:0/16:0)	(16:0)	(14:0)	(16:0)		C49 H98 O6 N1	796.739	20.4429	0.119752	0.63592	0.00293033	0.115595	0.0339313	0.200687	0.0514052	0.122552	0.139961	0.126396	0.104781	0.0221267	0.0112806	0.168978	0.143566	0.112566	0.15872	0.0465063	0.152936	0.0588469	0.0263303	0.0881346	0.113438	0.107213	0.112888	0.0531082	0.223306	0.0272437	0.0223333	0.0721298	0.129837	0.0220445	0.112916	0.590254	0.0337691	0.0153529	0.127337
430POS		PC(37:3)+H	PC(37:3)+H	PC	(37:3)	(37:3)				C45 H85 O8 N1 P1	798.601	11.1124	0.0431742	1.04833	0.232193	0.058574	0.480102	0.350103	0.568714	0.228964	0.307374	0.30108	0.343679	0.313819	0.423774	0.420588	0.513666	0.377854	0.128679	0.626114	0.625935	0.425528	0.217863	0.477562	0.499069	0.432017	0.596665	0.548914	0.482499	0.332918	0.232158	0.411215	0.49037	0.675328	0.185798	0.52165	0.351608	0.56685	0.280956
431POS		PC(38:3e)+H	PC(38:3e)+H	PC	(38:3e)	(38:3e)				C46 H89 O7 N1 P1	798.637	12.1769	0.0296541	1.10447	0.0131652	0.13546	0.216203	0.202316	0.187625	0.229118	0.247193	0.104727	0.113198	0.0986432	0.114266	0.18682	0.14422	0.341206	0.236732	0.0658503	0.261317	0.252391	0.0841684	0.189696	0.216105	0.200888	0.107499	0.203456	0.226523	0.0909351	0.0731158	0.238151	0.28958	0.227491	0.108638	0.261392	0.107503	0.0498623	0.189167
432POS		CerG1(d18:1/23:0)+H	CerG1(d41:1)+H	CerG1	(d18:1/23:0)	(d18:1)	(23:0)			C47 H92 O8 N1	798.682	13.9543	0.167386	0.889013	0.00152766	0.0965012	0.149693	0.159777	0.160819	0.219847	0.232232	0.1896	0.156176	0.154172	0.178639	0.160005	0.162125	0.167242	0.174618	0.0998212	0.20458	0.121118	0.14968	0.187181	0.212591	0.0745785	0.0918699	0.160898	0.143636	0.153553	0.118954	0.25196	0.224724	0.13325	0.144437	0.223535	0.187894	0.161356	0.219096
433POS		SM(d41:2)+H	SM(d41:2)+H	SM	(d41:2)	(d41:2)				C46 H92 O6 N2 P1	799.669	12.8016	0.0389846	1.22448	0.000781384	0.0597033	0.195926	0.179259	0.209543	0.174318	0.309398	0.331288	0.263397	0.562647	0.2728	0.0641794	0.366976	0.0729071	0.196704	0.315145	0.304374	0.378336	0.403625	0.311768	0.300972	0.213589	0.266047	0.470532	0.251001	0.599938	0.471918	0.201999	0.229958	0.492718	0.137091	0.187254	0.194945	0.220022	0.139768
435POS		PC(38:9)+H	PC(38:9)+H	PC	(38:9)	(38:9)				C46 H75 O8 N1 P1	800.522	8.849	0.158275	0.888124	0.0128149	0.0884011	0.128247	0.25266	0.150271	0.168801	0.482823	0.162802	0.137268	0.124512	0.136406	0.200761	0.178984	0.345258	0.480094	0.10147	0.198567	0.216896	0.0822154	0.172547	0.122636	0.159863	0.113133	0.232298	0.310686	0.0805012	0.124016	0.194578	0.227386	0.199446	0.181118	0.327569	0.208413	0.114476	0.197682
436POS		PC(37:2)+H	PC(37:2)+H	PC	(37:2)	(37:2)				C45 H87 O8 N1 P1	800.616	11.7386	0.0449663	0.8977	0.00540864	0.10703	0.220966	0.214853	0.116617	0.230233	0.276441	0.260988	0.249122	0.104975	0.205356	0.179388	0.220918	0.400132	0.395563	0.101861	0.255551	0.313699	0.085318	0.168295	0.209561	0.195758	0.257946	0.265127	0.258215	0.104022	0.230982	0.24765	0.31809	0.0935997	0.131122	0.213655	0.10744	0.0864446	0.25477
437POS		PC(38:2e)+H	PC(38:2e)+H	PC	(38:2e)	(38:2e)				C46 H91 O7 N1 P1	800.653	12.9546	0.0524597	1.04788	0.488163	0.275024	0.272008	0.524751	0.258877	0.501382	0.205748	0.196276	0.217209	0.282407	0.222259	0.308447	0.211735	0.388265	0.268836	0.121338	0.363159	0.841303	0.338617	0.391287	0.454652	0.367156	0.349603	0.286432	0.444486	0.364178	0.120091	0.275576	0.566894	0.462138	0.222067	0.495433	0.270602	0.0746588	0.132599
438POS		SM(d41:1)+H	SM(d41:1)+H	SM	(d41:1)	(d41:1)				C46 H94 O6 N2 P1	801.684	13.5724	0.0915967	1.11163	0.255889	0.227137	0.385629	0.260734	0.203554	0.262754	0.216879	0.340796	0.204095	0.151796	0.0441234	0.325118	0.219192	0.210668	0.26634	0.143142	0.152913	0.261285	0.122526	0.224687	0.194816	0.23521	0.185926	0.174004	0.155194	0.217284	0.165906	0.16953	0.392976	0.0995618	0.249615	0.239513	0.148697	0.181809	0.215178
442POS		PC(37:1)+H	PC(37:1)+H	PC	(37:1)	(37:1)				C45 H89 O8 N1 P1	802.632	12.4924	0.0412871	0.944301	0.112983	0.0932029	0.20664	0.23087	0.170503	0.0632243	0.351598	0.324012	0.19109	0.127987	0.23043	0.298896	0.3183	0.24497	0.226974	0.0481241	0.330198	0.180833	0.0610434	0.217265	0.114765	0.322445	0.285281	0.285158	0.282807	0.0373777	0.0863591	0.235389	0.395257	0.177349	0.180123	0.249116	0.111396	0.188658	0.212475
443POS		SM(d41:0)+H	SM(d41:0)+H	SM	(d41:0)	(d41:0)				C46 H96 O6 N2 P1	803.7	14.009	0.0526273	1.08763	0.27594	0.0339606	0.394536	0.377673	0.314716	0.0705233	1.82077	0.941453	0.377942	0.380432	0.438848	0.319224	0.688894	0.372257	0.97205	0.283312	0.392257	0.491822	0.299348	0.325555	0.340838	0.420996	0.284625	0.239374	0.323757	0.348578	0.32246	0.428443	0.314669	0.320206	0.466557	0.710602	0.228015	0.354636	0.395962
445POS		PE(20:0p/22:6)+H	PE(42:6p)+H	PE	(20:0p/22:6)	(20:0p)	(22:6)			C47 H83 O7 N1 P1	804.59	12.5677	0.0929056	0.945034	0.120309	0.130911	0.790327	0.642243	0.75001	1.01119	0.58106	0.172443	0.900811	0.746092	1.2123	0.704662	1.10172	0.977373	1.26702	1.20495	0.909945	0.911529	0.482249	0.825981	0.752897	0.416496	0.874074	0.880595	0.738501	0.916333	0.873472	0.78725	1.81508	0.951622	1.03033	0.822992	1.01936	0.865719	0.630981
446POS		PC(38:0e)+H	PC(38:0e)+H	PC	(38:0e)	(38:0e)				C46 H95 O7 N1 P1	804.684	14.7211	0.0448134	0.718295	0.00363864	0.318423	0.0871648	0.172368	0.0419778	0.10067	0.226032	0.108051	0.118521	0.0635102	0.0605365	0.122159	0.177112	0.127084	0.322603	0.0736725	0.114977	0.0717811	0.0627091	0.149457	0.16133	0.172409	0.103121	0.1187	0.129388	0.0637809	0.0771882	0.11631	0.25534	0.0790616	0.160768	0.218341	0.0938405	0.0794234	0.191953
447POS		TG(15:0/14:0/18:3)+NH4	TG(47:3)+NH4	TG	(15:0/14:0/18:3)	(15:0)	(14:0)	(18:3)		C50 H94 O6 N1	804.708	18.0935	0.14117	0.994973	0.965179	0.0357503	0.261847	0.404663	0.309325	0.264549	0.287347	0.348963	0.143873	0.337657	0.144214	0.369878	0.288195	0.397014	0.296511	0.354408	0.329434	0.486692	0.290569	0.267439	0.340868	0.342377	0.342261	0.291504	0.436845	0.267936	0.1349	0.236083	0.343766	0.316879	0.207653	0.421412	0.168318	0.260162	0.154587
448POS		SM(d40:0+pO)+H	SM(d40:0+pO)+H	SM	(d40:0+pO)	(d40:0+pO)				C45 H94 O7 N2 P1	805.679	12.524	0.0316578	1.19292	0.000817015	0.0353087	0.319749	0.43991	0.189859	0.298733	0.428345	0.412064	0.255482	0.347797	0.384663	0.373273	0.372664	0.517062	0.607266	0.15691	0.386674	0.888271	0.128772	0.336318	0.438834	0.316076	0.261368	0.373958	0.3453	0.366376	0.212166	0.384681	0.379658	0.302033	0.243373	0.487193	0.229319	0.104534	0.159372
451POS		PC(38:6)+H	PC(38:6)+H	PC	(18:2/20:4)	(18:2)	(20:4)			C46 H81 O8 N1 P1	806.569	9.4985	0.0712405	1.06383	0.0891687	0.0496154	0.166363	0.165925	0.213645	0.171106	0.250904	0.182119	0.261375	0.17809	0.409428	0.263719	0.257488	0.228138	0.247762	0.101352	0.249691	0.150039	0.206166	0.169315	0.157652	0.247207	0.212767	0.19108	0.228816	0.194339	0.199943	0.180913	0.2515	0.189954	0.2434	0.22232	0.225738	0.207948	0.227245
452POS		TG(15:0/14:0/18:2)+NH4	TG(47:2)+NH4	TG	(15:0/14:0/18:2)	(15:0)	(14:0)	(18:2)		C50 H96 O6 N1	806.723	18.8011	0.0733724	0.988251	0.801356	0.0862634	0.18494	0.257869	0.307051	0.292636	0.467417	0.54476	0.230608	0.139247	0.252195	0.291302	0.315594	0.416395	0.593483	0.242066	0.202781	0.369884	0.250093	0.362172	0.370839	0.251084	0.297425	0.259994	0.340251	0.22367	0.215141	0.224125	0.555421	0.273199	0.220177	0.48626	0.225786	0.183156	0.169197
455POS		SM(d42:5)+H	SM(d42:5)+H	SM	(d42:5)	(d42:5)				C47 H88 O6 N2 P1	807.637	10.8087	0.208294	1.15738	0.000370743	0.0308601	0.227047	0.268089	0.1646	0.0588484	0.217513	0.16363	0.281266	0.376202	0.257887	0.396597	0.217374	0.265579	0.142351	0.105725	0.160254	0.151508	0.211401	0.174089	0.264658	0.190825	0.193361	0.2491	0.228086	0.20251	0.209618	0.186726	0.0997003	0.216894	0.261504	0.231355	0.233151	0.233583	0.294376
456POS		PC(38:5)+H	PC(38:5)+H	PC	(18:1/20:4)	(18:1)	(20:4)			C46 H83 O8 N1 P1	808.585	10.3224	0.0801444	1.05599	0.753494	0.214782	0.0971307	0.223335	0.0898563	0.262865	0.223957	0.57556	0.112992	0.0359148	0.0826912	0.306645	0.249021	0.35428	1.30813	0.0694526	0.0536874	0.113313	0.147584	0.183602	0.281175	0.152885	0.106203	0.0580665	0.117044	0.163139	0.0925767	0.0674305	0.374827	0.0540387	0.269876	0.733248	0.0546077	0.0762439	0.255876
457POS		PC(38:5)+H	PC(38:5)+H	PC	(18:1/20:4)	(18:1)	(20:4)			C46 H83 O8 N1 P1	808.585	10.615	0.082121	0.912781	0.176751	0.283596	0.20148	0.150307	0.216303	0.160897	0.227906	0.144928	0.207681	0.267199	0.207086	0.187082	0.220218	0.112917	0.197142	0.0872516	0.211815	0.32684	0.27961	0.219886	0.246346	0.117115	0.325447	0.389454	0.216145	0.209174	0.239774	0.264925	0.499812	0.211729	0.203938	0.179478	0.182335	0.250593	0.164492
458POS		TG(15:0/16:0/16:1)+NH4	TG(47:1)+NH4	TG	(15:0/16:0/16:1)	(15:0)	(16:0)	(16:1)		C50 H98 O6 N1	808.739	19.8337	0.157077	1.12205	0.0072806	0.163534	0.315735	0.196422	0.264584	0.268814	0.292315	0.137561	0.290762	0.351237	0.272164	0.225746	0.256077	0.208424	0.215206	0.263329	0.194384	0.193292	0.341184	0.234202	0.359297	0.148114	0.201317	0.222825	0.183628	0.305169	0.421952	0.236243	0.153428	0.238986	0.167191	0.27653	0.248915	0.224413	0.21643
459POS		SM(d42:4)+H	SM(d42:4)+H	SM	(d42:4)	(d42:4)				C47 H90 O6 N2 P1	809.653	11.334	0.231615	1.08541	0.353802	0.389964	0.318692	0.252354	0.158008	0.349292	0.356995	0.516922	0.368218	0.503061	0.392641	0.170401	0.324723	0.232922	0.411461	1.00075	0.405561	0.806302	0.528098	0.623546	0.924375	0.289973	0.664495	0.40265	0.446125	1.20107	0.530832	0.802754	0.572857	0.221378	0.389213	0.445217	0.437604	0.475431	0.391444
460POS		SM(d18:1/24:3)+H	SM(d42:4)+H	SM	(d18:1/24:3)	(d18:1)	(24:3)			C47 H90 O6 N2 P1	809.653	13.0841	0.0968319	1.14055	0.110125	0.0394437	0.226185	0.130092	0.182414	0.101386	0.955981	1.79549	0.571847	0.614125	0.432523	0.247608	0.666122	0.11287	0.354117	0.116153	0.339939	0.341105	0.20026	0.230648	0.346117	0.606661	0.405468	0.229652	0.109949	0.370721	0.206993	0.412548	0.359501	0.457945	0.389093	0.233474	0.21543	0.958613	0.114755
463POS		PC(38:4)+H	PC(38:4)+H	PC	(18:0/20:4)	(18:0)	(20:4)			C46 H85 O8 N1 P1	810.601	11.47	0.0420287	0.56294	0.00624815	0.176182	0.0255819	0.127765	0.0302471	0.130232	0.179572	0.135692	0.0506003	0.0154172	0.00547568	0.121916	0.16937	0.117915	0.365272	0.0264138	0.033975	0.0288558	0.0189711	0.0674869	0.163828	0.097133	0.0484237	0.0282696	0.0413984	0.0334675	0.0213642	0.0455044	0.217617	0.0108862	0.0940225	0.911994	0.0159058	0.0353419	0.183501
464POS		PC(38:4)+H	PC(38:4)+H	PC	(18:0/20:4)	(18:0)	(20:4)			C46 H85 O8 N1 P1	810.601	10.7264	0.0501568	0.866915	0.0406016	0.298556	0.235451	0.213955	0.168309	0.214441	0.213421	0.0831772	0.212562	0.233132	0.0903985	0.214611	0.225469	0.218948	0.238642	0.223585	0.211518	0.44933	0.214274	0.219063	0.214793	0.24558	0.223749	0.23706	0.262585	0.236918	0.227419	0.257817	0.291796	0.228305	0.193724	0.198651	0.229905	0.20727	0.235427
465POS		CerG1(d18:1/24:1)+H	CerG1(d42:2)+H	CerG1	(d18:1/24:1)	(d18:1)	(24:1)			C48 H92 O8 N1	810.682	13.3421	0.0415107	0.903019	0.0124439	0.107424	0.200677	0.236904	0.146596	0.241622	0.240061	0.217031	0.261563	0.121752	0.203972	0.182652	0.24851	0.36774	0.447328	0.128812	0.243091	0.235388	0.0999797	0.20216	0.260502	0.0839727	0.108635	0.23473	0.198408	0.125431	0.196753	0.255277	0.33668	0.0940694	0.120903	0.258022	0.115296	0.0978106	0.249369
466POS		CerG1(d18:1/24:1)+H	CerG1(d42:2)+H	CerG1	(d18:1/24:1)	(d18:1)	(24:1)			C48 H92 O8 N1	810.682	13.7003	0.0321731	0.973151	0.514949	0.114757	0.417452	0.445069	0.428903	0.518854	0.564631	0.255603	0.335867	0.467977	0.329592	0.388133	0.31035	0.45823	0.565781	0.132491	0.343824	0.962465	0.33941	0.412031	0.341372	0.15453	0.155392	0.378468	0.411263	0.392819	0.167166	0.588577	0.439658	0.372691	0.156352	0.384865	0.258104	0.11795	0.229439
467POS		TG(15:0/16:0/16:0)+NH4	TG(47:0)+NH4	TG	(15:0/16:0/16:0)	(15:0)	(16:0)	(16:0)		C50 H100 O6 N1	810.755	20.9733	0.255165	0.903138	0.268159	0.0367743	0.137939	0.284996	0.0999954	0.0362096	1.06111	0.819311	0.278874	0.506194	0.479231	0.239514	0.35016	0.426541	0.742794	0.190009	0.251284	0.24328	0.13646	0.237906	0.0968591	0.418316	0.325767	0.161883	0.131314	0.158952	0.201616	0.317743	0.285502	0.266547	0.28413	0.247426	0.185925	0.241971	0.293818
468POS		TG(16:0e/16:0/16:0)+NH4	TG(48:0e)+NH4	TG	(16:0e/16:0/16:0)	(16:0e)	(16:0)	(16:0)		C51 H104 O5 N1	810.791	22.865	0.25027	1.06035	0.351431	0.00881013	0.222478	0.235399	0.569587	0.267341	0.229016	0.497097	0.199792	0.203068	0.200812	0.219912	0.276134	0.367189	0.0675569	0.148598	0.261777	0.306309	0.175798	0.260003	0.209224	0.228924	0.199438	0.152656	0.274469	0.223674	0.262183	0.167502	0.298596	0.180674	0.228941	0.314267	0.198411	0.0934732	0.167783
469POS		SM(d18:1/24:2)+H	SM(d42:3)+H	SM	(d18:1/24:2)	(d18:1)	(24:2)			C47 H92 O6 N2 P1	811.669	12.1362	0.266374	0.837837	0.0170596	0.129178	0.10296	0.154565	0.153637	0.110016	0.0836177	0.578911	0.477115	0.151731	0.0726953	0.256803	0.22567	0.318119	0.377667	0.0571747	0.129616	0.435103	0.0238733	0.279335	0.160089	0.071034	0.452602	0.70116	0.257155	0.126578	0.270618	0.569346	0.313964	0.201451	0.114607	0.30997	0.181725	0.27758	0.304477
470POS		PC(38:3)+H	PC(38:3)+H	PC	(18:0/20:3)	(18:0)	(20:3)			C46 H87 O8 N1 P1	812.616	11.5969	0.135147	0.877641	0.256405	0.0448835	0.13215	0.176458	0.0604737	0.0369168	0.557008	0.752325	0.160602	0.0428514	0.0976835	0.20916	0.35736	0.133253	0.565409	0.0857469	0.135752	0.126283	0.101458	0.150063	0.0971991	0.263995	0.147448	0.0995562	0.0819229	0.0770865	0.0819371	0.14735	0.303989	0.0713852	0.156677	0.397874	0.0374158	0.128427	0.129326
471POS		PC(38:3)+H	PC(38:3)+H	PC	(18:0/20:3)	(18:0)	(20:3)			C46 H87 O8 N1 P1	812.616	12.1902	0.103556	1.04316	0.772617	0.0432784	0.101786	0.113938	0.0562396	0.105736	0.111151	0.523345	0.0579238	0.0495801	0.043473	0.197571	0.131965	0.25779	0.572046	0.0300138	0.0528828	0.144235	0.070733	0.0960102	0.105841	0.0682849	0.107762	0.0424064	0.0887318	0.082119	0.0791572	0.0730633	0.566894	0.0189051	0.139057	0.326768	0.0302519	0.0421437	0.118967
472POS		Co(Q9)+NH4	Co(Q9)+NH4	Co	(Q9)	(Q9)				C54 H86 O4 N1	812.655	16.0041	0.0824373	0.813791	0.0828932	0.168186	0.145501	1.74132	0.798188	0.0643518	0.944604	2.57119	0.787359	0.286521	1.50751	11.355	2.03823	1.58819	3.21118	0.362683	1.25845	0.193267	0.207751	1.45549	0.0188749	2.0629	2.23837	0.538048	2.02287	0.142073	0.606743	0.713062	1.35939	0.906643	1.11677	0.776142	1.27413	0.131333	0.305289
473POS		CerG1(d18:1/24:0)+H	CerG1(d42:1)+H	CerG1	(d18:1/24:0)	(d18:1)	(24:0)			C48 H94 O8 N1	812.697	14.4934	0.0826294	0.964258	0.333907	0.0700096	0.169082	0.26848	0.182526	0.258659	0.233064	0.0938267	0.189363	0.204561	0.175047	0.216309	0.208918	0.182478	0.40142	0.135223	0.147044	0.248176	0.233276	0.268313	0.21304	0.0362339	0.0891829	0.26086	0.191585	0.240289	0.15921	0.281792	0.514909	0.159442	0.156311	0.20194	0.192189	0.223318	0.152648
474POS		SM(d18:1/24:1)+H	SM(d42:2)+H	SM	(d18:1/24:1)	(d18:1)	(24:1)			C47 H94 O6 N2 P1	813.684	12.9799	0.0428615	1.15125	0.0093718	0.0263359	0.333179	0.319005	0.265448	0.224938	0.525395	0.308509	0.332911	0.282169	0.364582	0.365523	0.34943	0.348585	0.467673	0.222475	0.319851	0.329098	0.283968	0.307775	0.327739	0.317326	0.314114	0.335253	0.298163	0.347768	0.317873	0.346084	0.317156	0.346044	0.243955	0.353739	0.369348	0.244599	0.242532
475POS		SM(d42:2)+H	SM(d42:2)+H	SM	(d42:2)	(d42:2)				C47 H94 O6 N2 P1	813.684	12.4965	0.0538635	1.05206	0.383314	0.0137316	0.311917	0.389196	0.186928	0.294927	0.32085	0.761928	0.176599	0.343777	0.225605	0.326418	0.309654	0.38727	0.381209	0.162683	0.294979	0.651781	0.280371	0.334846	0.485933	0.190443	0.321563	0.328208	0.338826	0.333909	0.160754	0.333699	0.517278	0.263205	0.319718	0.468913	0.198494	0.347295	0.189731
477POS		SM(d42:2)+H	SM(d42:2)+H	SM	(d42:2)	(d42:2)				C47 H94 O6 N2 P1	813.684	13.5828	0.079131	1.01218	0.865118	0.377769	0.283191	0.451998	0.37063	0.253597	0.378757	0.418233	0.369396	0.351678	0.410404	0.419627	0.453413	0.431845	0.526898	0.291765	0.435245	0.489741	0.261496	0.3216	0.874617	0.586242	0.443466	0.441259	0.990775	0.458011	0.483731	0.464782	0.496671	0.559943	0.643649	0.386674	0.400291	0.354667	0.275386
480POS		PC(38:2)+H	PC(38:2)+H	PC	(38:2)	(38:2)				C46 H89 O8 N1 P1	814.632	12.1884	0.0650409	0.938142	0.602134	0.492294	0.402972	0.362905	0.37693	0.391881	0.556985	0.178881	0.290078	0.374812	0.22952	0.295381	0.310859	0.34863	0.480297	0.114471	0.345184	0.743478	0.35982	0.38596	0.361347	0.425734	0.33332	0.329975	0.409023	0.328083	0.17371	0.378648	0.510581	0.343139	0.233959	0.444563	0.197275	0.125906	0.250032
481POS		SM(d42:1)+H	SM(d42:1)+H	SM	(d42:1)	(d42:1)				C47 H96 O6 N2 P1	815.7	14.1046	0.0820846	0.932311	0.118113	0.101657	0.174823	0.401418	0.179719	0.179078	0.410411	0.14389	0.170672	0.151319	0.168447	0.203569	0.277849	0.372428	0.586251	0.109305	0.295422	0.171962	0.0752099	0.161862	0.25753	0.291221	0.158508	0.188254	0.364319	0.150551	0.143305	0.199748	0.268652	0.214739	0.301137	0.451056	0.150188	0.169922	0.265781
482POS		SM(d42:1)+H	SM(d42:1)+H	SM	(d42:1)	(d42:1)				C47 H96 O6 N2 P1	815.7	13.2522	0.0910854	1.21275	1.48668e-09	0.122329	0.380295	0.367647	0.458099	0.445448	0.440319	0.442587	0.30842	0.443853	0.403615	0.37183	0.421269	0.550185	0.62449	0.583996	0.408139	0.468912	0.696351	0.594891	0.383734	0.449228	0.521464	0.42549	0.58632	0.746849	0.394679	0.419441	0.721581	0.682788	0.404909	0.464617	0.611867	0.376006	0.440118
485POS		TG(12:0/18:2/18:2)+NH4	TG(48:4)+NH4	TG	(12:0/18:2/18:2)	(12:0)	(18:2)	(18:2)		C51 H94 O6 N1	816.708	17.8711	0.0501766	0.872776	7.52338e-06	0.0601874	0.337952	0.238997	0.180051	0.223033	0.365061	0.341291	0.2718	0.253425	0.204106	0.316647	0.356422	0.230611	0.359208	0.302866	0.34861	0.363435	0.346669	0.316749	0.350359	0.280493	0.37114	0.366118	0.344069	0.305891	0.328171	0.330146	0.378375	0.356987	0.375146	0.361343	0.35219	0.312147	0.288675
486POS		TG(16:0/14:2/18:2)+NH4	TG(48:4)+NH4	TG	(16:0/14:2/18:2)	(16:0)	(14:2)	(18:2)		C51 H94 O6 N1	816.708	17.55	0.113203	1.05853	0.433365	0.126506	0.183686	0.204944	0.199841	0.146421	0.561907	0.696772	0.278456	0.140124	0.159905	0.178941	0.23891	0.676073	0.693488	0.208755	0.225028	0.287076	0.174911	0.322688	0.310518	0.325283	0.198176	0.121966	0.253776	0.120983	0.25251	0.205876	0.388397	0.182239	0.35336	0.630528	0.151007	0.186026	0.306958
487POS		SM(d42:0)+H	SM(d42:0)+H	SM	(d42:0)	(d42:0)				C47 H98 O6 N2 P1	817.716	14.5746	0.080328	1.03691	0.398936	0.0799057	0.270933	0.313983	0.228568	0.276442	0.308631	0.414048	0.293759	0.209222	0.236403	0.325947	0.318482	0.405707	0.371742	0.279754	0.428476	0.269692	0.157708	0.336613	0.340761	0.253565	0.319798	0.343286	0.421922	0.362025	0.148642	0.333312	0.247572	0.398963	0.336154	0.313651	0.302239	0.313396	0.339012
488POS		PC(39:7)+H	PC(39:7)+H	PC	(39:7)	(39:7)				C47 H81 O8 N1 P1	818.569	10.7466	0.113867	1.02667	0.509838	0.0607749	0.371373	0.312666	0.357675	0.401951	0.185677	0.0899349	0.43204	0.22922	0.328302	0.360132	0.41031	0.299542	0.325264	0.279866	0.229802	0.338857	0.546588	0.311238	0.143896	0.305827	0.374794	0.417748	0.375989	0.421154	0.444011	0.470518	0.810937	0.397605	0.373128	0.261581	0.404127	0.247179	0.222299
489POS		PC(40:6p)+H	PC(40:6p)+H	PC	(40:6p)	(40:6p)				C48 H85 O7 N1 P1	818.606	10.5789	0.22714	0.873374	0.107538	0.0142607	0.237444	0.426027	0.359577	0.0912319	0.658675	0.730231	0.30872	0.350296	0.375434	0.975472	0.409959	0.385805	0.645172	0.279415	0.482245	0.313319	0.362884	0.315784	0.342638	0.653984	0.428671	0.303123	0.380651	0.282391	0.426708	0.349388	0.478778	0.492579	1.0152	0.305561	0.355365	0.131382	0.21987
491POS		TG(16:0/14:0/18:3)+NH4	TG(48:3)+NH4	TG	(16:0/14:0/18:3)	(16:0)	(14:0)	(18:3)		C51 H96 O6 N1	818.723	18.5781	0.0465483	0.920355	0.362646	0.372289	0.204518	0.229348	0.258939	0.199704	0.256875	0.241432	0.240829	0.31915	0.245291	0.292539	0.284721	0.166557	0.226316	0.13436	0.316251	0.417107	0.209219	0.266472	0.342613	0.197308	0.492556	0.513556	0.260063	0.258995	0.263592	0.315513	0.390486	0.295541	0.250715	0.29171	0.231229	0.331054	0.202163
492POS		TG(16:0/14:0/18:3)+NH4	TG(48:3)+NH4	TG	(16:0/14:0/18:3)	(16:0)	(14:0)	(18:3)		C51 H96 O6 N1	818.723	18.2308	0.066659	0.812495	0.128296	0.408399	0.132532	0.210632	0.150226	0.18634	0.148324	0.190239	0.214357	0.145997	0.19417	0.222473	0.242847	0.228063	0.432939	0.144084	0.148739	0.243976	0.176705	0.254183	0.271047	0.173206	0.246606	0.27098	0.217104	0.21469	0.24855	0.26752	0.481811	0.213766	0.218256	0.31117	0.233096	0.172027	0.211186
493POS		TG(16:0/14:0/18:3)+NH4	TG(48:3)+NH4	TG	(16:0/14:0/18:3)	(16:0)	(14:0)	(18:3)		C51 H96 O6 N1	818.723	18.978	0.0271412	0.975499	0.421951	0.109357	0.128372	0.244253	0.162831	0.233475	0.238186	0.158842	0.161669	0.0916788	0.0637631	0.285499	0.194557	0.280142	0.234697	0.103955	0.235304	0.127532	0.0846677	0.129398	0.102886	0.156531	0.202129	0.28288	0.290053	0.0983471	0.073492	0.166445	0.163096	0.288574	0.100857	0.114532	0.169101	0.0906159	0.184877
495POS		PC(39:6)+H	PC(39:6)+H	PC	(39:6)	(39:6)				C47 H83 O8 N1 P1	820.585	10.3374	0.0710959	0.884751	0.117385	0.04806	0.0844313	0.312867	0.0858506	0.142392	0.292816	0.405418	0.184387	0.0400824	0.0542915	0.250065	0.220436	0.21001	0.504835	0.11035	0.157319	0.2253	0.15386	0.277718	0.190566	0.256135	0.213538	0.181028	0.209656	0.118905	0.0765251	0.133441	0.299793	0.0935339	0.230598	0.441612	0.0650857	0.0575518	0.189821
497POS		PC(40:6e)+H	PC(40:6e)+H	PC	(40:6e)	(40:6e)				C48 H87 O7 N1 P1	820.621	10.9755	0.0865105	1.06131	0.0843393	0.0897949	0.201285	0.220743	0.217629	0.2336	0.257406	0.268291	0.221204	0.152536	0.227412	0.293776	0.264801	0.279514	0.305151	0.245859	0.270558	0.261334	0.203545	0.277851	0.244356	0.198398	0.306608	0.255303	0.272518	0.250522	0.172846	0.24978	0.340461	0.354848	0.172884	0.259906	0.321567	0.201471	0.2182
4POS		AcCa(10:1)+H	AcCa(10:1)+H	AcCa	(10:1)	(10:1)				C17 H32 O4 N1	314.233	1.32946	0.203372	0.589302	0.00586059	0.0112927	0.00861951	0.00529007	0.0028192	0.00500747	0.00709322	0.00632911	0.00625203	0.0061145	0.00461419	0.00446422	0.00391055	0.00379991	0.00209256	0.00354195	0.00108623	0.00619829	0.00497027	0.00797846	0.00469852	0.00640567	0.00462312	0.00807319	0.00729087	0.0119495	0.00827934	0.00483305	0.00619431	0.00772475	0.00993239	0.0102329	0.00691889	0.0034972	0.00315772
502POS		PC(39:5)+H	PC(39:5)+H	PC	(39:5)	(39:5)				C47 H85 O8 N1 P1	822.601	10.7655	0.0617255	1.00377	0.899023	0.0517066	0.277776	0.33404	0.321985	0.259199	0.389883	0.0619966	0.280682	0.280481	0.365717	0.325589	0.525156	0.308387	0.28266	0.242953	0.284901	0.472946	0.265351	0.264484	0.239249	0.253639	0.302739	0.271216	0.282068	0.433964	0.475613	0.289157	0.588223	0.565754	0.556485	0.28772	0.39217	0.262325	0.279804
503POS		PC(29:1/10:4)+H	PC(39:5)+H	PC	(29:1/10:4)	(29:1)	(10:4)			C47 H85 O8 N1 P1	822.601	9.85829	0.0517808	0.998925	0.973992	0.0800891	0.317183	0.263999	0.209197	0.360389	0.162276	0.208651	0.20859	0.250656	0.217929	0.297589	0.228699	0.248381	0.292466	0.179984	0.20408	0.307244	0.364357	0.239519	0.236636	0.131099	0.260217	0.345047	0.304117	0.326987	0.337305	0.325559	0.440915	0.293815	0.261604	0.22633	0.299538	0.210199	0.195975
504POS		PC(40:5e)+H	PC(40:5e)+H	PC	(40:5e)	(40:5e)				C48 H89 O7 N1 P1	822.637	11.807	0.116183	0.99247	0.898348	0.300132	0.254893	0.254665	0.243855	0.24197	0.288242	0.0955489	0.26959	0.292736	0.4265	0.28855	0.314365	0.285217	0.615911	0.278532	0.265658	0.417081	0.254364	0.295547	0.280553	0.20522	0.290527	0.401973	0.249671	0.434648	0.344436	0.436016	0.618797	0.446051	0.33774	0.302731	0.254757	0.3633	0.25629
505POS		TG(16:0/16:0/16:1)+NH4	TG(48:1)+NH4	TG	(16:0/16:0/16:1)	(16:0)	(16:0)	(16:1)		C51 H100 O6 N1	822.755	20.4698	0.0359324	1.03156	0.146932	0.11094	0.28651	0.23614	0.251088	0.305296	0.298737	0.130907	0.248019	0.297829	0.232518	0.229076	0.250718	0.223403	0.296547	0.0772711	0.250358	0.279198	0.261836	0.261692	0.244707	0.145391	0.250229	0.288335	0.267144	0.211896	0.300694	0.245065	0.274329	0.249809	0.260282	0.242241	0.248649	0.187016	0.246383
506POS		PC(39:4)+H	PC(39:4)+H	PC	(39:4)	(39:4)				C47 H87 O8 N1 P1	824.616	11.6514	0.0978991	1.02519	0.1483	0.082953	0.34824	0.290855	0.32154	0.266058	0.257738	0.257947	0.332758	0.343381	0.345329	0.349684	0.320963	0.327568	0.262762	0.323094	0.326407	0.327453	0.381036	0.207687	0.307923	0.306282	0.161275	0.274625	0.323735	0.322443	0.363477	0.360623	0.402815	0.325707	0.315875	0.342569	0.378032	0.382349	0.351573
507POS		PC(40:3p)+H	PC(40:3p)+H	PC	(40:3p)	(40:3p)				C48 H91 O7 N1 P1	824.653	12.4091	0.0801188	1.08914	0.171563	0.0130534	0.332515	0.234077	0.199273	0.147363	0.99985	0.38739	0.300106	0.280366	0.345298	0.330096	0.254409	0.446592	0.299556	0.262327	0.375372	0.52956	0.254569	0.286749	0.0673579	0.36951	0.316135	0.152255	0.258664	0.21479	0.308693	0.246449	0.238953	0.254463	0.198031	0.196593	0.137069	0.0953214	0.169465
508POS		PC(40:3p)+H	PC(40:3p)+H	PC	(40:3p)	(40:3p)				C48 H91 O7 N1 P1	824.653	12.0438	0.0511914	1.52018	2.0134e-07	0.0250028	0.242125	0.376953	0.254669	0.159786	0.483568	0.255598	0.2224	0.16323	0.189001	0.328616	0.313448	0.308613	0.357295	0.144119	0.196825	0.133911	0.115048	0.277846	0.112695	0.308869	0.237413	0.25343	0.230969	0.0990749	0.193355	0.210541	0.37336	0.173035	0.260022	0.345592	0.196504	0.133105	0.255822
509POS		TG(16:0/16:0/16:0)+NH4	TG(48:0)+NH4	TG	(16:0/16:0/16:0)	(16:0)	(16:0)	(16:0)		C51 H102 O6 N1	824.77	21.5557	0.0472032	0.905722	0.0195559	0.179278	0.352318	0.453983	0.21477	0.149967	0.404759	0.923549	0.421896	0.15233	0.292103	0.334585	0.385433	0.662392	0.567472	0.1683	0.422844	0.431932	0.0610733	0.376629	0.348542	0.625255	0.527366	0.419402	0.560026	0.349649	0.23721	0.321278	0.588432	0.398979	0.382441	0.648444	0.401623	0.405516	0.467396
50POS		PE(20:3e)+H	PE(20:3e)+H	PE	(20:3e)	(20:3e)				C25 H47 O7 N1 P1	504.308	2.60001	0.0760855	0.982406	0.571574	0.0434174	0.0969216	0.0723156	0.126837	0.0838349	0.0963269	0.0680659	0.138803	0.0660164	0.0937853	0.0913437	0.0901562	0.100977	0.106772	0.11017	0.148635	0.106812	0.039486	0.10127	0.102759	0.100247	0.149376	0.120033	0.103807	0.109956	0.0470194	0.118556	0.0821297	0.133923	0.110794	0.109332	0.115424	0.0979319	0.137616
512POS		PC(39:3)+H	PC(39:3)+H	PC	(39:3)	(39:3)				C47 H89 O8 N1 P1	826.632	12.0312	0.0800158	0.996676	0.976593	0.0154512	0.217593	0.348143	0.156594	0.109047	0.770862	0.716651	0.358999	0.146734	0.246296	0.346598	0.403054	0.382128	2.1684	0.278232	0.303836	0.395178	0.283388	0.313282	0.138597	0.314793	0.323256	0.195073	0.3131	0.323695	0.244478	0.235678	0.450372	0.26469	0.317761	0.446582	0.137336	0.0913403	0.250788
513POS		PC(40:2p)+H	PC(40:2p)+H	PC	(40:2p)	(40:2p)				C48 H93 O7 N1 P1	826.668	13.1406	0.0385368	0.982881	0.844934	0.0306291	0.286803	0.265966	0.330593	0.080078	1.69734	1.53078	0.392777	0.351593	0.35626	0.319158	0.63899	0.246256	0.487682	0.180388	0.325864	0.392368	0.423531	0.324962	0.280152	0.702169	0.339647	0.334096	0.288424	0.393866	0.248704	0.313848	0.400969	0.311026	0.36573	0.418353	0.163227	0.414293	0.224908
514POS		PC(40:2p)+H	PC(40:2p)+H	PC	(40:2p)	(40:2p)				C48 H93 O7 N1 P1	826.668	12.8331	0.0351658	0.954745	0.303236	0.0456584	0.155534	0.192639	0.117613	0.119307	0.311905	0.126704	0.121298	0.126409	0.120418	0.120898	0.188609	0.126076	0.120879	0.123908	0.107179	0.130979	0.253467	0.120222	0.265722	0.103394	0.118216	0.118499	0.119402	0.141885	0.112864	0.119894	0.143827	0.107989	0.103228	0.158921	0.107789	0.108901	0.12232
515POS		PC(40:2p)+H	PC(40:2p)+H	PC	(40:2p)	(40:2p)				C48 H93 O7 N1 P1	826.668	13.541	0.0447968	0.573109	0.0335942	0.184818	0.014633	0.148427	0.0215219	0.104589	0.301494	0.258672	0.0439397	0.0104038	0.0194683	0.211864	0.285445	0.174759	1.62558	0.0194915	0.0236732	0.0367932	0.0219409	0.067392	0.150073	0.108117	0.0363233	0.0220518	0.0333393	0.0461109	0.0227221	0.043308	0.325748	0.0104956	0.185034	1.48422	0.0160361	0.0304107	0.293354
516POS		CerG1(d18:1/25:0)+H	CerG1(d43:1)+H	CerG1	(d18:1/25:0)	(d18:1)	(25:0)			C49 H96 O8 N1	826.713	15.059	0.0685076	1.02302	0.531327	0.0463608	0.250128	0.167488	0.263201	0.211337	0.227961	0.242911	0.245559	0.223547	0.227812	0.242255	0.229932	0.263039	0.244086	0.312128	0.200267	0.404091	0.183541	0.252902	0.298986	0.089829	0.0917027	0.282304	0.171653	0.22867	0.172214	0.249166	0.300619	0.170922	0.204901	0.254836	0.209209	0.1879	0.23267
517POS		SM(d42:3+pO)+H	SM(d42:3+pO)+H	SM	(d42:3+pO)	(d42:3+pO)				C47 H92 O7 N2 P1	827.664	11.8171	0.0558505	1.0906	0.154875	0.0376618	0.387073	0.397087	0.288474	0.278359	1.48073	0.548787	0.324019	0.446029	0.451609	0.307296	0.336381	0.726476	0.678266	0.337766	0.511075	0.574638	0.213754	0.306683	0.329994	0.429984	0.342653	0.318933	0.354095	0.28846	0.293541	0.359692	0.383122	0.356434	0.238481	0.335723	0.147537	0.194039	0.321333
518POS		SM(d43:2)+H	SM(d43:2)+H	SM	(d43:2)	(d43:2)				C48 H96 O6 N2 P1	827.7	13.2859	0.0618962	1.12072	0.0139215	0.0502735	0.329761	0.378005	0.265026	0.332936	0.349847	0.789156	0.308581	0.41074	0.305388	0.593448	0.345483	0.369549	0.347138	0.241137	0.3233	0.706331	0.317879	0.378067	0.328286	0.340906	0.346329	0.343467	0.369029	0.381985	0.260576	0.315725	0.447454	0.308684	0.335168	0.299743	0.291161	0.266545	0.168466
519POS		SM(d43:2)+H	SM(d43:2)+H	SM	(d43:2)	(d43:2)				C48 H96 O6 N2 P1	827.7	13.6015	0.2767	1.04516	0.279555	0.0949493	0.366427	0.618972	0.376654	0.348782	0.509295	0.177362	0.30791	0.46133	0.488895	0.409632	0.570758	0.51674	1.04673	0.378486	0.473729	0.541995	0.446149	0.257578	0.351545	0.288167	0.398832	0.571398	0.455175	0.397075	0.433615	0.462183	0.456386	1.10685	0.533296	0.484449	0.433734	0.549224	0.364719
523POS		PC(40:9)+H	PC(40:9)+H	PC	(40:9)	(40:9)				C48 H79 O8 N1 P1	828.554	8.49346	0.0364585	0.744766	0.029125	0.0498554	0.0783616	0.350251	0.0572194	0.134069	0.239836	0.373892	0.061565	0.0654753	0.0567268	0.402937	0.147817	0.334042	0.41407	0.040832	0.180427	0.191634	0.0976919	0.134069	0.285233	0.096536	0.106075	0.111599	0.194974	0.083054	0.118831	0.179098	0.648199	0.047182	0.177979	0.302499	0.0729165	0.0824013	0.160507
524POS		PC(40:2e)+H	PC(40:2e)+H	PC	(40:2e)	(40:2e)				C48 H95 O7 N1 P1	828.684	13.9559	0.0561183	1.0544	0.120837	0.0630448	0.239551	0.290581	0.263004	0.147311	0.258113	0.244802	0.302532	0.305184	0.304189	0.312016	0.319189	0.307268	0.281095	0.273534	0.251158	0.242641	0.244012	0.302324	0.185912	0.305738	0.302009	0.258101	0.221139	0.234156	0.291162	0.276671	0.336288	0.268957	0.227234	0.218761	0.224426	0.182499	0.245193
525POS		SM(d42:2+pO)+H	SM(d42:2+pO)+H	SM	(d42:2+pO)	(d42:2+pO)				C47 H94 O7 N2 P1	829.679	11.576	0.0473395	1.25156	1.84832e-06	0.115746	1.76314	1.36577	1.48586	1.53238	1.4867	1.42495	1.03766	1.31172	1.45539	1.02506	1.26983	1.3684	2.94376	0.439473	0.921468	2.98132	1.51295	1.27351	1.46388	1.10455	1.07844	1.18519	1.14869	2.0037	0.451051	1.20631	1.00242	1.21499	0.966837	1.5926	0.472382	0.377367	0.557338
528POS		SM(d43:1)+H	SM(d43:1)+H	SM	(d43:1)	(d43:1)				C48 H98 O6 N2 P1	829.716	14.4153	0.050482	1.07252	0.593576	0.522758	0.613554	0.240564	0.750978	0.49389	0.420903	0.401315	0.463614	0.747175	0.775688	0.364376	0.371372	0.294445	0.784919	0.535799	0.327529	0.491666	0.823716	0.53022	0.658002	0.17321	0.393468	0.377559	0.244124	0.585646	0.644917	0.522862	0.484012	0.322825	0.373687	0.412404	0.484923	0.431708	0.328493
52POS		LPC(18:1p)+H	LPC(18:1p)+H	LPC	(18:1p)	(18:1p)				C26 H53 O6 N1 P1	506.361	3.82615	0.0932664	0.971258	0.557005	0.0127156	0.0183699	0.0165035	0.0190917	0.0178605	0.0390088	0.0308039	0.0201058	0.0213837	0.0305692	0.0188621	0.021083	0.0227182	0.051771	0.0237416	0.0233852	0.0540882	0.0264515	0.0229032	0.021185	0.0131906	0.0197543	0.020937	0.0190728	0.0265011	0.0243304	0.018122	0.0402194	0.0373441	0.0218874	0.0207225	0.0228365	0.0179852	0.0207584
531POS		PC(40:8)+H	PC(40:8)+H	PC	(40:8)	(40:8)				C48 H81 O8 N1 P1	830.569	9.23476	0.0359582	1.05152	0.41001	0.328963	0.339548	0.263668	0.3492	0.257231	0.741456	0.282263	0.270445	0.280355	0.301516	0.292117	0.284244	0.280852	0.183294	0.138345	0.472584	0.289843	0.259399	0.381763	0.213824	0.3201	0.290175	0.514097	0.391865	0.103016	0.269661	0.296742	0.364899	0.312691	0.271016	0.274377	0.27539	0.288434	0.29746
532POS		SM(d42:1+pO)+H	SM(d42:1+pO)+H	SM	(d42:1+pO)	(d42:1+pO)				C47 H96 O7 N2 P1	831.695	13.6046	0.0485772	1.05726	0.257458	0.0860977	0.33431	0.470675	0.388571	0.158394	0.380492	0.491057	0.389413	0.178552	0.445079	0.287563	0.339413	0.491384	0.591038	0.424507	0.336429	0.330883	0.144818	0.385943	0.432368	0.43176	0.325243	0.403285	0.441407	0.423955	0.326391	0.466978	0.430713	0.317386	0.328861	0.807112	0.233247	0.327802	0.247276
533POS		SM(d42:1+pO)+H	SM(d42:1+pO)+H	SM	(d42:1+pO)	(d42:1+pO)				C47 H96 O7 N2 P1	831.695	12.4904	0.201425	1.13071	0.00468554	0.112477	0.31965	0.427024	0.214914	0.313188	0.409616	0.467324	0.288288	0.249257	0.477786	0.328639	0.543484	0.349398	0.819243	0.492761	0.339588	0.270198	0.4679	0.331268	0.591985	0.392741	0.517792	0.608	0.589832	0.63757	0.260827	0.311087	0.487441	0.495369	1.04849	1.01713	0.302099	0.637429	0.595371
534POS		PC(40:7)+H	PC(40:7)+H	PC	(40:7)	(40:7)				C48 H83 O8 N1 P1	832.585	11.2206	0.032072	0.962801	0.268595	0.0713479	0.342372	0.316639	0.357049	0.305961	0.342305	0.0961598	0.309552	0.338373	0.391691	0.332688	0.58728	0.354181	0.585384	0.899335	0.359818	0.595976	0.276884	0.335972	0.369422	0.183153	0.355928	0.454065	0.338725	0.717782	0.524809	0.525628	0.722019	0.708654	0.431983	0.380922	0.344793	0.383965	0.358088
537POS		PC(40:0e)+H	PC(40:0e)+H	PC	(40:0e)	(40:0e)				C48 H99 O7 N1 P1	832.715	15.8571	0.108866	0.913265	0.19561	0.0255762	0.526705	0.429603	0.34044	0.0885022	1.79922	1.2547	0.791644	0.65669	0.391979	0.384087	0.882922	0.585193	0.42173	0.221242	0.608746	0.38521	0.30855	0.471535	0.497945	0.729229	0.507087	0.430696	0.379813	0.348841	0.265401	0.560949	0.699481	0.6536	0.419711	0.300773	0.251444	0.409829	0.301002
538POS		TG(15:0/16:1/18:2)+NH4	TG(49:3)+NH4	TG	(15:0/16:1/18:2)	(15:0)	(16:1)	(18:2)		C52 H98 O6 N1	832.739	19.1515	0.0324346	1.03135	0.180087	0.126509	0.317901	0.297241	0.35692	0.450896	0.477312	0.225839	0.33007	0.250325	0.140689	0.315941	0.332158	0.417039	0.385542	0.345802	0.491064	0.453261	0.149806	0.283716	0.402519	0.309193	0.401949	0.449692	0.43305	0.309683	0.197688	0.427657	0.291983	0.497146	0.143983	0.255972	0.408521	0.213581	0.352777
53POS		LPC(18:1p)+H	LPC(18:1p)+H	LPC	(18:1p)	(18:1p)				C26 H53 O6 N1 P1	506.361	3.1832	0.0708517	0.570441	0.0126514	0.0371749	0.00470855	0.0105825	0.00263159	0.0172707	0.0157863	0.00811752	0.00622844	0.00146585	0.00580247	0.00817476	0.0213261	0.0148011	0.015766	0.00561685	0.0090961	0.00482169	0.00329927	0.0162233	0.0140764	0.0107207	0.0115472	0.00829163	0.00658125	0.0045608	0.00516823	0.00678686	0.0121876	0.00580955	0.00940115	0.056569	0.00421942	0.00473211	0.012581
540POS		SM(d44:6)+H	SM(d44:6)+H	SM	(d44:6)	(d44:6)				C49 H90 O6 N2 P1	833.653	12.1399	0.0454948	0.860881	0.291794	0.64082	0.395326	0.779129	0.348381	0.404183	1.09245	0.380965	0.359051	0.27712	0.314513	0.492493	0.631468	0.906974	1.25911	0.284962	0.524306	0.68059	0.211717	0.551921	0.414217	0.434379	0.38922	0.424309	0.594349	0.216585	0.282942	0.640884	0.671165	0.431384	0.61881	0.920781	0.681142	0.380601	0.743685
541POS		SM(d42:0+pO)+H	SM(d42:0+pO)+H	SM	(d42:0+pO)	(d42:0+pO)				C47 H98 O7 N2 P1	833.711	13.5172	0.1662	1.15116	0.000908892	0.0693168	0.34895	0.286593	0.249196	0.265407	0.281562	0.368029	0.228951	0.392888	0.310125	0.260112	0.334454	0.156074	0.299863	0.267099	0.242847	0.0803819	0.572524	0.241642	0.407866	0.26569	0.223689	0.227824	0.230092	0.34152	0.204055	0.127285	0.308791	0.273725	0.373892	0.285068	0.322613	0.273934	0.210246
542POS		CerG2(d16:1/16:0)+H	CerG2(d32:1)+H	CerG2	(d16:1/16:0)	(d16:1)	(16:0)			C44 H84 O13 N1	834.594	8.93558	0.0595153	0.885536	0.245913	0.0731465	0.187055	0.412896	0.247603	0.288553	0.335849	1.35225	0.352539	0.0741951	0.111403	0.46287	0.392674	0.419871	0.954698	0.218435	0.284136	0.21364	0.214615	0.324651	0.360299	0.136995	0.144375	0.204971	0.240441	0.189147	0.174865	0.217644	0.417392	0.169553	0.269053	0.899283	0.102589	0.121511	0.336787
543POS		PC(40:6)+H	PC(40:6)+H	PC	(40:6)	(40:6)				C48 H85 O8 N1 P1	834.601	11.2004	0.0824656	1.10811	0.111431	0.0457815	0.335643	0.28863	0.201897	0.167379	0.552918	0.907499	0.259905	0.28318	0.213473	0.275789	0.292542	0.547998	0.513208	0.141207	0.195793	0.494484	0.169786	0.218715	0.204132	0.349822	0.249511	0.130093	0.225993	0.472752	0.239914	0.270688	0.286785	0.33312	0.436711	0.541846	0.217948	0.241603	0.328686
544POS		PC(40:6)+H	PC(40:6)+H	PC	(40:6)	(40:6)				C48 H85 O8 N1 P1	834.601	10.9389	0.0479044	1.04177	0.574366	0.0537509	0.327676	0.339762	0.173832	0.250735	0.376422	0.628059	0.121761	0.235208	0.158564	0.312546	0.315243	0.333414	0.659083	0.144488	0.14378	0.337234	0.340146	0.353576	0.323421	0.171178	0.206995	0.247434	0.389945	0.3543	0.128919	0.350977	0.760278	0.101086	0.295104	0.556131	0.0906275	0.193051	0.253547
545POS		PC(40:6)+H	PC(40:6)+H	PC	(40:6)	(40:6)				C48 H85 O8 N1 P1	834.601	10.3399	0.262245	1.0146	0.631399	0.0766893	0.251734	0.23819	0.304257	0.286684	0.339514	0.342745	0.400046	0.26573	0.255544	0.239094	0.323861	0.286885	0.229736	0.152458	0.289066	0.279818	0.303397	0.345874	0.243493	0.341237	0.476378	0.472968	0.35771	0.709518	0.456569	0.521178	0.357274	0.435213	0.186445	0.238525	0.470841	0.306987	0.221162
546POS		TG(15:0/16:0/18:2)+NH4	TG(49:2)+NH4	TG	(15:0/16:0/18:2)	(15:0)	(16:0)	(18:2)		C52 H100 O6 N1	834.755	19.9304	0.110359	1.05259	0.463836	0.04814	0.139578	0.144875	0.13109	0.137343	0.39682	0.251388	0.633677	0.352685	0.285584	0.079819	0.253671	0.166968	0.0940522	0.197354	0.359206	0.178838	0.414689	0.212549	0.291368	0.428437	0.322789	0.376416	0.298359	0.293812	0.386191	0.178476	0.218554	0.180936	0.0379184	0.0833125	0.0418099	0.162244	0.0496227
547POS		TG(15:0/16:0/18:2)+NH4	TG(49:2)+NH4	TG	(15:0/16:0/18:2)	(15:0)	(16:0)	(18:2)		C52 H100 O6 N1	834.755	20.3179	0.048311	0.883239	0.378155	0.671846	0.395186	0.406546	0.584159	0.543845	0.566826	0.400389	0.31385	0.417784	0.328538	0.353778	0.776152	0.848363	1.16228	0.417537	0.366402	0.669335	0.545383	0.767959	1.90331	0.377277	0.364438	0.427934	0.925881	0.88403	0.37506	0.758597	0.997713	0.340664	0.768571	2.23496	0.504943	0.402664	0.748236
548POS		TG(16:0e/16:0/18:2)+NH4	TG(50:2e)+NH4	TG	(16:0e/16:0/18:2)	(16:0e)	(16:0)	(18:2)		C53 H104 O5 N1	834.791	21.9752	0.149193	0.970985	0.538157	0.0874915	0.178266	0.348218	0.128652	0.324328	0.221965	0.322273	0.253185	0.112431	0.114699	0.337924	0.315083	0.323858	0.328116	0.172521	0.275912	0.250524	0.16693	0.256647	0.263704	0.187428	0.317306	0.415488	0.620807	0.20493	0.102621	0.251748	0.383245	0.343095	0.250489	0.271398	0.237839	0.197552	0.272542
54POS		LPC(18:1p)+H	LPC(18:1p)+H	LPC	(18:1p)	(18:1p)				C26 H53 O6 N1 P1	506.361	2.59857	0.135193	2.63471	7.61439e-11	0.0125319	0.0245582	0.0340487	0.0237092	0.0171974	0.0475531	0.0256263	0.0194204	0.00852579	0.0172065	0.0259677	0.0427231	0.0374763	0.088526	0.018478	0.00966005	0.0186792	0.0159433	0.0341567	0.00675089	0.0400063	0.0157233	0.0195666	0.0181985	0.00680157	0.0110359	0.0264461	0.0209347	0.0245265	0.00679267	0.026962	0.0195025	0.00612998	0.030669
551POS		SM(d44:5)+H	SM(d44:5)+H	SM	(d44:5)	(d44:5)				C49 H92 O6 N2 P1	835.669	13.243	0.0495228	0.894607	0.232652	0.472324	0.310635	0.358482	0.426061	0.288182	0.465435	0.458361	0.497513	0.45887	0.51329	0.430727	0.462664	0.272065	0.554855	0.172235	0.420469	0.589984	0.407459	0.427367	0.52987	0.316013	0.712655	0.885224	0.375141	0.352942	0.43914	0.5209	0.687096	0.411968	0.382881	0.458012	0.374592	0.524233	0.333173
552POS		PC(40:5)+H	PC(40:5)+H	PC	(40:5)	(40:5)				C48 H87 O8 N1 P1	836.616	11.5394	0.0403527	0.973159	0.439504	0.0698289	0.373181	0.377861	0.362746	0.208238	0.378337	0.510222	0.393737	0.315205	0.385737	0.403525	0.398923	0.399144	0.662924	0.292613	0.267568	0.361316	0.398595	0.406875	0.383965	0.415116	0.399865	0.388418	0.400805	0.39998	0.387349	0.386305	0.510111	0.388591	0.375016	0.436224	0.388353	0.291337	0.415528
553POS		PC(40:5)+H	PC(40:5)+H	PC	(40:5)	(40:5)				C48 H87 O8 N1 P1	836.616	11.0499	0.0394545	2.66951	4.46819e-12	0.058522	0.411297	0.349131	0.426618	0.467661	0.493933	0.381611	0.325093	0.252647	0.372757	0.279187	0.414217	0.394781	0.56997	0.174321	0.442744	0.481013	0.272259	0.381823	0.171899	0.408574	0.309033	0.3663	0.414377	0.222917	0.139885	0.478421	0.392398	0.480764	0.326774	0.309878	0.290561	0.1834	0.384124
554POS		PC(40:5)+H	PC(40:5)+H	PC	(40:5)	(40:5)				C48 H87 O8 N1 P1	836.616	12.2498	0.0348593	1.01518	0.484035	0.0667115	0.3913	0.382645	0.368729	0.349414	0.427926	0.158367	0.343211	0.381193	0.361226	0.377158	0.472261	0.372676	0.349953	0.309872	0.368181	0.381395	0.309123	0.336256	0.281473	0.221321	0.394972	0.352143	0.330468	0.476523	0.403148	0.374813	0.520678	0.480206	0.382743	0.35176	0.283424	0.424135	0.276483
555POS		TG(15:0/16:0/18:1)+NH4	TG(49:1)+NH4	TG	(15:0/16:0/18:1)	(15:0)	(16:0)	(18:1)		C52 H102 O6 N1	836.77	20.9236	0.0423084	1.0557	0.000768795	0.119808	0.477039	0.406554	0.563735	0.632565	0.548006	0.59552	0.36747	0.498976	0.526421	0.583492	0.521528	0.575574	0.642038	0.440611	0.402979	0.639645	0.607985	0.60539	0.382954	0.324897	0.510039	0.55044	0.60772	0.574695	0.46637	0.550897	0.555732	0.631184	0.531193	0.48286	0.498201	0.407697	0.616358
556POS		TG(16:0e/16:0/18:1)+NH4	TG(50:1e)+NH4	TG	(16:0e/16:0/18:1)	(16:0e)	(16:0)	(18:1)		C53 H106 O5 N1	836.807	22.6999	0.0504923	1.04971	0.00569184	0.113371	0.416864	0.250948	0.185098	0.257667	0.399899	0.340733	0.291346	0.292231	0.367301	0.38562	0.374635	0.362109	0.384949	0.184273	0.289499	0.354615	0.273324	0.341437	0.246551	0.405442	0.344602	0.397395	0.362414	0.308423	0.257935	0.339329	0.398568	0.394913	0.385299	0.265112	0.404272	0.202369	0.285474
557POS		SM(d44:4)+H	SM(d44:4)+H	SM	(d44:4)	(d44:4)				C49 H94 O6 N2 P1	837.684	12.2109	0.0652307	1.06395	0.118082	0.155137	0.606716	0.3232	0.36982	0.693422	0.517108	0.906799	0.454636	0.327022	0.357897	0.571168	0.641116	0.574814	1.22347	0.499835	0.257987	0.477737	0.264743	0.617231	0.764038	0.664295	0.642553	0.400421	0.5066	0.83923	0.416095	0.509498	0.519711	0.720797	0.913855	1.37671	0.328341	0.600255	0.633359
558POS		SM(d44:4)+H	SM(d44:4)+H	SM	(d44:4)	(d44:4)				C49 H94 O6 N2 P1	837.684	14.494	0.138227	1.14535	0.360737	0.358891	0.292908	0.478113	0.264326	0.470534	0.458466	1.38123	0.183633	0.123635	0.187097	0.622065	0.585493	0.693668	2.56374	0.124741	0.124359	0.335886	0.449247	0.350159	0.502956	0.307584	0.256178	0.0938063	0.211131	0.29471	0.270625	0.15291	1.04994	0.0833474	0.662281	1.32679	0.131687	0.166771	0.423466
559POS		PC(40:4)+H	PC(40:4)+H	PC	(20:0/20:4)	(20:0)	(20:4)			C48 H89 O8 N1 P1	838.632	11.8308	0.0353243	0.946293	0.140812	0.106774	0.39979	0.417671	0.422309	0.402313	0.769654	0.896167	0.381223	0.409115	0.591949	0.446136	0.482356	0.580868	1.0834	0.226826	0.406324	0.485079	0.494497	0.457658	0.381279	0.404454	0.469135	0.450725	0.441786	0.453873	0.40451	0.668588	0.991221	0.468554	0.495946	0.414422	0.419722	0.36805	0.466666
560POS		PC(40:4)+H	PC(40:4)+H	PC	(20:0/20:4)	(20:0)	(20:4)			C48 H89 O8 N1 P1	838.632	12.1365	0.0702583	1.29311	0.0174074	0.278546	0.515719	0.281026	0.224475	0.127345	0.31823	0.269859	0.163789	0.257634	0.578781	0.188233	0.346192	0.121278	0.292611	0.787473	0.210497	0.368725	0.61943	0.684767	1.53731	0.357133	0.360057	0.377294	0.340418	0.70354	0.648974	0.497939	0.368748	0.288979	0.25556	0.831624	0.263998	0.393813	0.235543
561POS		TG(16:0/16:0/17:0)+NH4	TG(49:0)+NH4	TG	(16:0/16:0/17:0)	(16:0)	(16:0)	(17:0)		C52 H104 O6 N1	838.786	22.1509	0.03599	1.01035	0.701811	0.129491	0.344958	0.299854	0.384732	0.378199	0.305391	0.358583	0.333846	0.28941	0.375524	0.390533	0.332126	0.393591	0.392641	0.37565	0.361687	0.317544	0.402206	0.377464	0.372831	0.121606	0.360519	0.389092	0.379959	0.360301	0.339237	0.330308	0.400654	0.3975	0.304322	0.369033	0.351006	0.268047	0.310363
563POS		SM(d44:3)+H	SM(d44:3)+H	SM	(d44:3)	(d44:3)				C49 H96 O6 N2 P1	839.7	13.0835	0.0338347	1.00586	0.954583	0.541623	0.56277	0.491625	0.462015	0.473997	0.730281	0.384629	0.493509	0.720785	0.628321	0.471353	0.486182	0.580843	0.942117	0.457009	0.52211	0.839234	0.604888	0.576695	0.882856	0.424183	0.587795	0.607732	0.569128	0.787694	0.839663	1.20507	0.63358	0.656761	0.695281	0.712707	0.557252	0.472137	0.572857
564POS		PC(40:3)+H	PC(40:3)+H	PC	(40:3)	(40:3)				C48 H91 O8 N1 P1	840.648	12.2129	0.0448299	1.07088	0.272945	0.0671376	0.424167	0.375379	0.278276	0.373197	0.428591	0.407281	0.350765	0.393861	0.401944	0.416186	0.443934	0.424054	0.40942	0.237056	0.417691	0.541417	0.400886	0.413164	0.305334	0.442961	0.388771	0.390575	0.626962	0.414866	0.429825	0.419265	0.522745	0.400225	0.410385	0.432312	0.430947	0.270505	0.364992
565POS		TG(18:2/14:2/18:2)+NH4	TG(50:6)+NH4	TG	(18:2/14:2/18:2)	(18:2)	(14:2)	(18:2)		C53 H94 O6 N1	840.708	16.6959	0.0892944	1.13727	0.000361915	0.12417	0.485737	0.211356	0.342796	0.379075	0.404826	0.482055	0.353075	0.281571	0.279063	0.432187	0.729304	0.374855	0.451903	0.309136	0.317438	0.8216	0.215843	0.419419	0.320563	0.389336	0.493621	0.328996	0.551465	0.481574	0.31401	0.316645	0.382808	0.480461	0.310899	0.539323	0.373245	0.236224	0.410265
566POS		TG(18:4/14:0/18:2)+NH4	TG(50:6)+NH4	TG	(18:4/14:0/18:2)	(18:4)	(14:0)	(18:2)		C53 H94 O6 N1	840.708	17.2848	0.0413629	1.11187	0.0034678	0.0664496	0.420072	0.275743	0.1719	0.1062	0.436431	0.416209	0.129621	0.24839	0.437063	0.466326	0.380971	0.193489	0.413544	0.316103	0.191761	0.420784	0.422172	0.433564	0.689495	0.21453	0.351847	0.398843	0.373182	0.399299	0.407754	0.388361	0.409348	0.234609	0.137095	0.356125	0.316338	0.300087	0.148815
567POS		SM(d44:2)+H	SM(d44:2)+H	SM	(d44:2)	(d44:2)				C49 H98 O6 N2 P1	841.716	14.0058	0.115541	0.8931	0.123223	0.0394953	0.336215	1.20101	0.482979	0.0851191	2.26334	3.01679	0.819137	0.616792	0.678357	1.03372	2.1983	1.38275	1.66137	0.421181	1.94491	0.91548	0.586657	0.997313	0.24566	2.2453	1.0657	1.07846	0.856341	0.434359	0.400748	0.8045	0.873114	0.941706	0.924985	0.77319	0.395522	1.22451	0.651267
568POS		SM(d44:2)+H	SM(d44:2)+H	SM	(d44:2)	(d44:2)				C49 H98 O6 N2 P1	841.716	14.3395	0.0587892	1.198	0.000489478	0.119356	1.00865	1.27522	0.820045	0.879327	2.00859	3.09681	1.22407	1.29532	1.37521	0.817053	0.0397699	0.446426	1.34767	0.368881	0.902209	3.47131	0.876849	1.12303	0.872085	1.1472	1.52523	1.11692	1.06634	1.70099	0.507791	1.17234	1.20126	1.24928	0.452782	1.08149	0.443579	0.556146	0.197661
56POS		LPC(18:0p)+H	LPC(18:0p)+H	LPC	(18:0p)	(18:0p)				C26 H55 O6 N1 P1	508.376	3.32083	0.116946	0.799026	0.0308627	0.110329	0.0221432	0.020418	0.0192975	0.021915	0.0207209	0.0198569	0.0177388	0.0236785	0.0232909	0.0192399	0.0212263	0.0226784	0.0216519	0.0348085	0.0305333	0.0403634	0.0369723	0.0323075	0.0309703	0.0291052	0.0322963	0.029786	0.0347469	0.04323	0.042997	0.0421012	0.0238912	0.04138	0.0342826	0.027427	0.0415139	0.0466366	0.0332976
570POS		PC(40:2)+H	PC(40:2)+H	PC	(40:2)	(40:2)				C48 H93 O8 N1 P1	842.663	13.3476	0.0367696	1.24509	8.08963e-05	0.0301802	0.925779	1.12869	0.785903	1.19428	0.792605	0.923414	0.775766	0.698565	0.986765	0.744434	1.09351	0.829628	1.62719	0.322917	0.456483	1.99172	1.38739	1.03653	0.979118	0.998946	0.81046	0.813269	0.769461	1.2811	0.364381	0.86976	1.15327	0.979088	0.675873	1.03208	0.331936	0.171078	0.275284
571POS		PC(40:2)+H	PC(40:2)+H	PC	(40:2)	(40:2)				C48 H93 O8 N1 P1	842.663	13.0817	0.0684051	0.953532	0.461411	0.274451	0.245648	0.193657	0.159415	0.198978	0.163661	0.270483	0.162184	0.142363	0.128802	0.229693	0.217469	0.21189	0.171114	0.151168	0.162766	0.291192	0.190315	0.242296	0.177025	0.250412	0.270555	0.22424	0.226308	0.188398	0.200252	0.206063	0.360227	0.234939	0.232289	0.201454	0.198738	0.164453	0.189555
572POS		TG(14:0/18:2/18:3)+NH4	TG(50:5)+NH4	TG	(14:0/18:2/18:3)	(14:0)	(18:2)	(18:3)		C53 H96 O6 N1	842.723	17.5063	0.0724549	0.911656	0.143631	0.068087	0.411297	0.0512569	0.0573366	0.297329	0.21058	0.700334	0.287789	0.223819	0.254103	0.22307	0.181716	0.23072	0.168884	0.0482985	0.0501715	0.388019	0.0343692	0.252673	0.236053	0.138717	0.234355	0.292942	0.311765	0.20685	0.346439	0.233379	0.426965	0.175129	0.0937489	0.204544	0.221903	0.165893	0.148557
573POS		TG(14:0/18:2/18:3)+NH4	TG(50:5)+NH4	TG	(14:0/18:2/18:3)	(14:0)	(18:2)	(18:3)		C53 H96 O6 N1	842.723	17.9356	0.0377916	0.872268	0.257209	0.63838	0.372039	0.60377	0.751452	0.443823	0.885243	0.84513	0.422057	0.390183	0.437634	0.51252	0.653454	0.594416	0.796268	0.521866	0.45239	0.864903	0.544107	0.885106	0.967205	0.492704	0.922042	0.674333	0.81025	0.605391	0.493929	0.630869	1.63536	0.686115	0.460019	1.29105	0.627329	0.44299	0.40627
574POS		SM(d44:1)+H	SM(d44:1)+H	SM	(d44:1)	(d44:1)				C49 H100 O6 N2 P1	843.731	15.228	0.0703019	1.04832	0.212936	0.0958169	0.669922	0.798206	0.658185	0.626436	0.50016	0.21423	0.63834	0.402929	0.771901	0.82262	0.668641	0.818843	0.864914	0.386885	0.439499	0.691703	0.62843	0.601773	0.660891	0.512025	0.630212	0.619297	0.777421	0.575295	0.966478	0.610884	1.04757	0.640727	0.769115	0.567188	0.680061	0.439493	0.476945
579POS		TG(18:1/14:0/18:3)+NH4	TG(50:4)+NH4	TG	(18:1/14:0/18:3)	(18:1)	(14:0)	(18:3)		C53 H98 O6 N1	844.739	18.3587	0.0788419	1.13707	0.0381566	0.139777	0.431888	0.439165	0.59182	0.426747	0.668187	0.633059	0.322688	0.273673	0.468032	0.591413	0.57712	0.466822	1.05239	0.436904	0.171209	0.431762	0.724808	0.435059	0.264798	0.265089	0.478226	0.237658	0.447744	0.479466	0.313499	0.289703	0.432365	0.276101	0.561456	0.921903	0.199127	0.293484	0.286652
581POS		TG(16:1/16:1/18:2)+NH4	TG(50:4)+NH4	TG	(16:1/16:1/18:2)	(16:1)	(16:1)	(18:2)		C53 H98 O6 N1	844.739	18.6737	0.114858	0.995509	0.947567	0.316428	0.600478	0.31385	0.277758	0.46923	0.342017	0.175971	0.437463	0.416986	0.30022	0.355284	0.334659	0.226212	0.144724	0.284076	0.246695	0.246946	0.424599	0.225788	0.210244	0.32257	0.257369	0.206259	0.317334	0.234474	0.296426	0.282218	0.275137	0.322696	0.386667	0.20769	0.274304	0.26266	0.330218
582POS		PC(41:7)+H	PC(41:7)+H	PC	(41:7)	(41:7)				C49 H85 O8 N1 P1	846.601	11.6125	0.0923823	0.651781	0.00190701	0.132639	0.0845717	0.519868	0.180551	0.120124	0.375293	0.718441	0.481087	0.0637396	0.0874771	0.717631	0.371477	0.462094	1.0632	0.126113	0.421679	0.258983	0.101464	0.529183	0.110404	0.300116	0.461693	0.27432	0.470735	0.142006	0.0984449	0.295222	0.61295	0.178885	0.402318	1.35004	0.147867	0.0584399	0.409138
584POS		PC(42:6p)+H	PC(42:6p)+H	PC	(42:6p)	(42:6p)				C50 H89 O7 N1 P1	846.637	11.7992	0.200226	0.743831	0.00646198	0.496096	0.218021	0.41318	0.514971	0.343152	0.29794	0.527603	0.392523	0.369409	0.170815	0.2648	0.450041	0.601491	0.335212	0.254453	0.481378	0.407851	0.151669	0.625122	0.320202	0.391694	0.995354	0.587306	0.587466	0.173742	0.409612	0.46192	0.965158	0.228679	0.547399	0.155084	0.344245	0.164144	0.332402
585POS		PC(40:0)+H	PC(40:0)+H	PC	(40:0)	(40:0)				C48 H97 O8 N1 P1	846.695	15.0659	0.157875	1.01103	0.690006	0.127499	0.339659	0.610859	0.548273	0.392074	0.292333	0.296928	0.464472	0.447763	0.229205	0.490393	0.358715	0.394345	0.256014	0.363208	0.606226	0.282388	0.113653	0.349276	0.38228	0.44989	0.431562	0.538409	0.443262	0.375971	0.2384	0.381563	0.512437	0.510368	0.327892	0.433585	0.080317	0.375336	0.419679
586POS		TG(16:0/16:0/18:3)+NH4	TG(50:3)+NH4	TG	(16:0/16:0/18:3)	(16:0)	(16:0)	(18:3)		C53 H100 O6 N1	846.755	19.7277	0.0962936	1.02571	0.431812	0.136125	0.691692	0.455666	0.197996	0.61579	0.706253	0.526486	0.49323	0.474912	0.470345	0.389463	0.734145	0.567712	1.24792	0.341102	0.524891	0.455482	0.585514	0.442843	0.478194	0.386538	0.551139	0.623507	0.603866	0.477673	0.444799	0.556703	0.55951	0.575763	0.444676	0.538144	0.515785	0.363613	0.540357
587POS		TG(16:0/16:1/18:2)+NH4	TG(50:3)+NH4	TG	(16:0/16:1/18:2)	(16:0)	(16:1)	(18:2)		C53 H100 O6 N1	846.755	19.427	0.0366966	0.941804	0.0385298	0.118102	0.25345	0.242044	0.124572	0.208465	0.659593	0.408707	0.319749	0.185328	0.324484	0.467117	0.584872	0.339561	0.650087	0.244235	0.373286	0.463092	0.234224	0.261768	0.530513	0.283568	0.415079	0.501497	0.442815	0.326972	0.280677	0.362532	0.508883	0.262917	0.468133	0.394758	0.384228	0.254482	0.381034
588POS		TG(16:0/16:0/18:3)+NH4	TG(50:3)+NH4	TG	(16:0/16:0/18:3)	(16:0)	(16:0)	(18:3)		C53 H100 O6 N1	846.755	20.1857	0.0422364	1.21887	0.0329523	0.508029	0.480792	0.611663	0.45102	0.753224	0.451785	0.452243	0.310411	0.158406	0.266597	0.478118	0.464865	0.616432	0.515312	0.146658	0.531738	0.651309	0.426457	0.558074	0.323325	0.64453	0.43557	0.504221	0.887652	0.156122	0.18964	0.466627	0.46309	0.450519	0.455624	0.48246	0.279891	0.107214	0.467558
589POS		PC(42:6e)+H	PC(42:6e)+H	PC	(42:6e)	(42:6e)				C50 H91 O7 N1 P1	848.653	11.8608	0.166806	1.01074	0.782137	0.170333	0.298791	0.2736	0.329434	0.270203	0.668368	0.202335	0.348743	0.383534	0.30128	0.240106	0.279918	0.3073	0.298443	0.414561	0.350188	0.405499	0.298249	0.275983	0.315275	0.486868	0.278747	0.284165	0.30686	0.282264	0.273881	0.390603	0.35991	0.342565	0.321181	0.401939	0.286682	0.328167	0.284984
590POS		PC(42:6e)+H	PC(42:6e)+H	PC	(42:6e)	(42:6e)				C50 H91 O7 N1 P1	848.653	12.421	0.0386391	1.08247	0.225217	0.0486008	0.376602	0.424489	0.391312	0.436035	0.493749	0.495262	0.342673	0.361611	0.443588	0.479402	0.46589	0.428505	0.575151	0.267039	0.322857	0.466289	0.424073	0.415967	0.436358	0.252594	0.399123	0.354464	0.404141	0.384699	0.354416	0.431562	0.56821	0.397153	0.274597	0.42598	0.258479	0.318467	0.318928
591POS		TG(16:0/16:0/18:2)+NH4	TG(50:2)+NH4	TG	(16:0/16:0/18:2)	(16:0)	(16:0)	(18:2)		C53 H102 O6 N1	848.77	20.512	0.0407917	0.936671	0.0607649	0.142481	0.429195	0.504037	0.369311	0.47241	0.74951	0.262567	0.474409	0.449634	0.28239	0.491174	0.464875	0.47083	0.485461	0.254704	0.476537	0.548741	0.267336	0.47314	0.399336	0.45972	0.473826	0.493763	0.682703	0.285396	0.414881	0.425427	0.500861	0.460208	0.15165	0.278414	0.38492	0.180871	0.419521
594POS		PC(42:4p)+H	PC(42:4p)+H	PC	(42:4p)	(42:4p)				C50 H93 O7 N1 P1	850.668	12.6556	0.224404	1.26942	0.00223687	0.0572917	0.684076	0.0527873	0.134503	0.370122	0.231568	0.820985	0.376201	0.429006	0.362745	0.202608	0.250202	0.201836	0.229329	0.306406	0.0515391	1.12949	0.0630573	0.441169	0.924862	0.38785	0.449791	0.30756	0.345519	0.916072	0.759538	0.379839	0.96883	0.838529	0.161874	0.498317	0.440982	0.321381	0.333011
596POS		TG(16:0/16:0/18:1)+NH4	TG(50:1)+NH4	TG	(16:0/16:0/18:1)	(16:0)	(16:0)	(18:1)		C53 H104 O6 N1	850.786	21.5533	0.0304122	1.03071	0.192074	0.141863	0.552929	0.491294	0.582054	0.562551	0.504626	0.582982	0.542926	0.495529	0.556207	0.536919	0.50324	0.56002	0.564226	0.415396	0.560978	0.541331	0.571956	0.578963	0.54037	0.2409	0.555483	0.528395	0.538216	0.559783	0.584773	0.526348	0.585646	0.508676	0.564519	0.602784	0.570165	0.487309	0.561542
597POS		TG(16:0/16:0/18:1)+NH4	TG(50:1)+NH4	TG	(16:0/16:0/18:1)	(16:0)	(16:0)	(18:1)		C53 H104 O6 N1	850.786	22.123	0.208113	0.981884	0.876819	0.147751	0.190151	0.470311	0.161294	0.18437	1.10232	0.551025	0.41505	0.206061	0.196146	0.47593	0.573413	0.579632	1.62011	0.333454	0.221728	0.405855	0.343928	0.3319	0.348002	0.452174	0.339278	0.155168	0.259392	0.624888	0.396319	0.278982	0.400884	0.152337	0.494992	1.19156	0.128814	0.218097	0.459369
598POS		PC(42:11)+H	PC(42:11)+H	PC	(42:11)	(42:11)				C50 H79 O8 N1 P1	852.554	9.27881	0.0269776	1.03136	0.663928	0.0102899	0.484126	0.461026	0.490489	0.26102	1.21413	1.78516	0.414846	0.501418	0.470856	0.504174	0.512541	0.483208	1.15535	0.247176	0.336452	1.29881	0.489635	0.413692	0.856774	0.494541	0.467512	0.476718	0.496663	0.515792	0.288735	0.569943	0.700294	0.301867	0.493674	1.2593	0.219814	0.378026	0.45222
599POS		PC(42:3p)+H	PC(42:3p)+H	PC	(42:3p)	(42:3p)				C50 H95 O7 N1 P1	852.684	13.6994	0.0859004	1.1089	0.00355193	0.119077	0.37736	0.640114	0.461911	0.68158	0.318263	0.423453	0.452272	0.449737	0.354465	0.413977	0.490982	0.329603	0.39824	0.496189	0.46402	0.475323	1.0188	0.764273	0.668917	0.360067	0.700058	0.600069	0.635464	0.818488	0.606294	0.664772	1.03674	0.599414	0.377943	0.426935	0.624315	0.328616	0.412485
5POS		AcCa(10:0)+H	AcCa(10:0)+H	AcCa	(10:0)	(10:0)				C17 H34 O4 N1	316.248	1.42441	0.0904472	0.926324	0.346021	0.0451701	0.00440195	0.00426606	0.00362478	0.00543267	0.00337496	0.00108194	0.00144119	0.00127712	0.000225526	0.00162975	0.00283556	0.00879568	0.00246245	0.00288676	0.00745292	0.00918972	0.0025048	0.00524695	0.00771267	0.00690324	0.00465316	0.00806955	0.00964765	0.00439587	0.001981	0.0085019	0.00506266	0.00595359	0.00126155	0.00427175	0.00311223	0.00161617	0.00510605
600POS		PC(42:3p)+H	PC(42:3p)+H	PC	(42:3p)	(42:3p)				C50 H95 O7 N1 P1	852.684	12.9423	0.0341332	2.41618	7.23571e-09	0.30831	0.429956	0.398831	0.45075	0.580215	0.621569	0.342051	0.363371	0.295316	0.27453	0.290866	0.380838	0.444759	0.575569	0.200122	0.529348	0.730444	0.370555	0.500663	0.243618	0.495689	0.354985	0.432871	0.565144	0.260763	0.198973	0.688492	0.411894	0.63428	0.411519	0.433558	0.378322	0.229088	0.509674
602POS		SM(d44:4+pO)+H	SM(d44:4+pO)+H	SM	(d44:4+pO)	(d44:4+pO)				C49 H94 O7 N2 P1	853.679	12.4999	0.0486516	0.871388	0.249496	0.661405	0.549085	0.889275	0.350059	0.432535	0.704213	0.398425	0.421604	0.32345	0.343466	0.443279	0.590133	0.796469	1.08477	0.308884	0.702177	0.461799	0.216869	0.597178	1.03144	0.704977	0.524041	0.59265	0.682057	0.349614	0.355518	0.627165	0.71433	0.568114	0.668647	0.994219	0.396513	0.405518	0.636252
605POS		PC(42:10)+H	PC(42:10)+H	PC	(42:10)	(42:10)				C50 H81 O8 N1 P1	854.569	8.94251	0.237127	1.0706	0.220219	0.0178379	0.368539	0.258937	0.388923	0.137303	0.622623	0.957618	0.677053	0.366368	0.547107	0.396199	0.327808	0.719453	0.460294	0.231168	0.238493	0.862938	0.597169	0.338344	0.222494	0.490748	0.288876	0.469247	0.401446	1.00833	0.390895	0.79494	0.333578	0.430987	0.443698	0.436419	0.252962	0.469442	0.43281
60POS		AcCa(24:0)+H	AcCa(24:0)+H	AcCa	(24:0)	(24:0)				C31 H62 O4 N1	512.467	8.52594	0.07234	1.02664	0.721151	0.0192787	0.0274577	0.0173574	0.0313661	0.0289878	0.0280381	0.0148888	0.0277866	0.024867	0.0138553	0.021178	0.0209938	0.0328087	0.0280084	0.0587065	0.0271627	0.034302	0.0114725	0.0229482	0.0329013	0.0345225	0.035786	0.0309382	0.0251015	0.028397	0.0129974	0.0260945	0.0217896	0.0240103	0.0141734	0.0216618	0.020259	0.0192963	0.0252035
610POS		PC(42:2e)+H	PC(42:2e)+H	PC	(42:2e)	(42:2e)				C50 H99 O7 N1 P1	856.715	15.0353	0.0301618	0.994481	0.93388	0.440795	0.489415	0.476801	0.513205	0.89114	0.60089	0.48548	0.488462	0.511668	0.488836	0.496094	1.19977	0.844865	1.20942	0.807257	0.497742	0.927246	1.37172	1.18726	1.22685	0.561859	0.586809	0.508162	1.03727	1.52498	0.518566	0.841853	1.44637	0.921268	0.827746	1.5201	0.788064	0.507375	0.553447
611POS		PC(42:2e)+H	PC(42:2e)+H	PC	(42:2e)	(42:2e)				C50 H99 O7 N1 P1	856.715	14.6867	0.0423238	0.993625	0.806685	0.0785882	0.604321	0.364036	0.467147	0.368526	0.482422	0.762049	0.238848	0.360199	0.504538	0.366347	0.401785	0.225926	0.49822	0.256848	0.445256	0.512527	0.693479	0.510697	0.520494	0.315064	0.423245	0.472512	0.485946	0.358715	0.478757	0.461628	0.365452	0.341325	0.447283	0.537533	0.281468	0.409961	0.282073
612POS		TG(15:0/18:2/18:3)+NH4	TG(51:5)+NH4	TG	(15:0/18:2/18:3)	(15:0)	(18:2)	(18:3)		C54 H98 O6 N1	856.739	18.1513	0.0453261	0.96657	0.283682	0.0878147	0.294017	0.276385	0.236413	0.281505	0.343783	0.128628	0.285185	0.292322	0.249989	0.288516	0.370456	0.260312	0.441874	0.249245	0.275092	0.427852	0.339539	0.289149	0.293737	0.120984	0.272232	0.359921	0.288656	0.460976	0.625335	0.416538	0.3693	0.515413	0.314103	0.275562	0.289602	0.240392	0.295869
613POS		TG(15:0/18:2/18:3)+NH4	TG(51:5)+NH4	TG	(15:0/18:2/18:3)	(15:0)	(18:2)	(18:3)		C54 H98 O6 N1	856.739	18.4713	0.18039	1.00871	0.885626	0.0253864	0.546869	0.593322	0.588087	0.626167	0.556162	1.70938	0.402732	0.525532	0.323191	1.38833	0.487181	0.559092	0.682198	0.383714	0.748995	0.614429	0.600024	0.574204	0.490894	0.532872	0.607429	0.717502	0.604131	0.950348	0.401953	0.552595	0.913995	1.04927	0.401465	0.596276	0.422664	0.280785	0.349145
617POS		PC(42:1e)+H	PC(42:1e)+H	PC	(42:1e)	(42:1e)				C50 H101 O7 N1 P1	858.731	15.9178	0.0346106	0.752363	3.3165e-06	0.139564	0.214418	0.524874	0.0756318	0.288653	0.380587	0.499283	0.284198	0.0660258	0.154638	0.293243	0.474662	0.386435	0.663043	0.211426	0.336035	0.180048	0.210344	0.534132	0.509775	0.550739	0.465949	0.54441	0.518431	0.226107	0.154821	0.365486	0.733775	0.425251	0.489944	0.684256	0.263336	0.175682	0.426596
618POS		TG(16:1/17:1/18:2)+NH4	TG(51:4)+NH4	TG	(16:1/17:1/18:2)	(16:1)	(17:1)	(18:2)		C54 H100 O6 N1	858.755	18.9557	0.0694999	0.950422	0.0927502	0.134913	0.499287	0.512069	0.304571	0.550469	0.568105	0.412288	0.46009	0.307376	0.249721	0.625109	0.521438	0.524411	0.45519	0.281932	0.63367	0.504864	0.462511	0.525441	0.44473	0.570553	0.544636	0.589459	0.653157	0.473083	0.493977	0.545813	0.624617	0.561065	0.477358	0.5529	0.537016	0.328189	0.610858
61POS		LPC(18:4)+H	LPC(18:4)+H	LPC	(18:4)	(18:4)				C26 H47 O7 N1 P1	516.308	2.14771	0.2108	1.1431	0.000585106	0.0135756	0.0254418	0.00456091	0.0271327	0.0251942	0.0252625	0.0277828	0.0081341	0.0276746	0.0314662	0.0206485	0.0234233	0.0295039	0.0234647	0.0241368	0.0223664	0.0366742	0.0221781	0.0295768	0.0258438	0.0155884	0.031314	0.0292806	0.0348378	0.0335619	0.0230084	0.0304932	0.0226382	0.0273432	0.0127944	0.0222142	0.0200244	0.0181802	0.0187895
620POS		TG(18:0p/16:0/18:3)+NH4	TG(52:3p)+NH4	TG	(18:0p/16:0/18:3)	(18:0p)	(16:0)	(18:3)		C55 H104 O5 N1	858.791	21.2098	0.0474124	1.01801	0.506988	0.129326	0.534921	0.546458	0.652716	0.54132	0.423702	0.315184	0.568815	0.66145	0.647851	0.525499	0.667413	0.517386	0.509319	0.83155	0.624885	0.619428	0.531546	0.665089	0.652779	0.269463	0.62364	0.575956	0.495576	0.587003	0.572178	0.438998	0.634817	0.708494	0.595634	0.583101	0.530707	0.686991	0.389645
623POS		CerG2(d18:2/16:0)+H	CerG2(d34:2)+H	CerG2	(d18:2/16:0)	(d18:2)	(16:0)			C46 H86 O13 N1	860.609	9.11054	0.145547	0.973012	0.468792	0.0990192	0.393084	0.614503	0.449308	0.533057	0.196211	0.0965954	0.476	0.46261	0.350631	0.408996	0.4225	0.339996	0.333397	0.520277	0.74334	0.390877	0.414726	0.585286	0.325797	0.110337	0.201458	0.534503	0.338215	0.458394	0.40473	0.374519	0.648186	0.315863	0.4003	0.332232	0.415239	0.543828	0.303168
626POS		TG(16:0/17:1/18:2)+NH4	TG(51:3)+NH4	TG	(16:0/17:1/18:2)	(16:0)	(17:1)	(18:2)		C54 H102 O6 N1	860.77	20.0415	0.0426008	0.841387	0.181491	0.585375	0.283255	0.745308	0.182261	0.475194	0.529361	0.472517	0.497252	0.229437	0.217523	1.39553	0.491178	0.659989	0.966182	0.537042	0.379384	0.512456	0.312732	0.645055	0.588165	0.650488	0.448213	0.499521	0.445768	0.508398	0.256365	0.431	2.268	0.516344	1.10021	0.888107	0.416909	0.263025	0.783882
627POS		TG(16:0e/18:1/18:2)+NH4	TG(52:3e)+NH4	TG	(16:0e/18:1/18:2)	(16:0e)	(18:1)	(18:2)		C55 H106 O5 N1	860.807	22.0065	0.201934	1.08985	0.178568	0.0191882	0.457967	0.655491	0.701046	0.144586	1.83048	1.03278	0.516703	0.507147	0.457697	0.327112	0.472481	0.618187	1.01778	0.320445	1.06745	0.502941	0.22631	0.62822	0.374613	0.429176	1.09943	0.611176	0.538188	0.493174	0.389551	0.474683	0.277219	0.452049	0.401871	0.842078	0.310012	0.595944	0.492597
628POS		SM(d46:6)+H	SM(d46:6)+H	SM	(d46:6)	(d46:6)				C51 H94 O6 N2 P1	861.684	13.0966	0.122448	0.941938	0.369811	0.0629462	0.697239	1.35516	1.77046	0.264774	7.88231	4.10788	1.85479	1.69056	1.70807	2.60818	1.69994	2.99885	2.47601	1.24837	1.63817	1.79512	1.5238	1.76568	0.471851	3.23078	2.37931	1.79724	0.767782	1.44271	1.68143	1.78708	1.41742	1.21594	1.58435	1.6839	1.09993	1.35087	1.06398
629POS		CerG2(d18:1/16:0)+H	CerG2(d34:1)+H	CerG2	(d18:1/16:0)	(d18:1)	(16:0)			C46 H88 O13 N1	862.625	10.0969	0.0295358	0.997013	0.924642	0.144729	0.619209	0.554581	0.585352	0.66561	0.628237	0.252268	0.596619	0.722957	0.510923	0.568092	0.61386	0.554334	0.571372	0.301638	0.685238	0.684622	0.369725	0.575787	0.685108	0.174996	0.254851	0.603552	0.480836	0.624001	0.416678	0.686818	0.669597	0.555893	0.396903	0.488884	0.526855	0.543794	0.570745
62POS		LPC(18:3)+H	LPC(18:3)+H	LPC	(18:3)	(18:3)				C26 H49 O7 N1 P1	518.324	2.68496	0.0687111	1.08835	0.196234	0.0341553	0.0285502	0.0276187	0.0255906	0.0310198	0.0260656	0.0127492	0.0264511	0.0269211	0.0261184	0.0218059	0.0309697	0.0273062	0.0391236	0.0191512	0.0299308	0.0397075	0.0252494	0.0267892	0.0255885	0.0128598	0.0270133	0.0337342	0.0303591	0.0411654	0.0340648	0.031305	0.0327872	0.0406887	0.030338	0.0260763	0.0263523	0.0279361	0.0244273
630POS		TG(16:0/17:0/18:2)+NH4	TG(51:2)+NH4	TG	(16:0/17:0/18:2)	(16:0)	(17:0)	(18:2)		C54 H104 O6 N1	862.786	21.0404	0.0373268	1.11329	4.02047e-05	0.074871	0.646504	0.371149	0.689909	0.564545	0.554726	0.732577	0.587249	0.507795	0.955645	0.702053	0.699764	0.769874	0.724466	0.578797	0.769619	0.650197	0.624502	0.726236	0.68146	0.566078	0.642036	0.621684	0.654217	0.669587	0.723675	0.620961	0.662734	0.693791	0.631237	0.697952	0.632596	0.56449	0.679894
631POS		TG(16:0e/18:1/18:1)+NH4	TG(52:2e)+NH4	TG	(16:0e/18:1/18:1)	(16:0e)	(18:1)	(18:1)		C55 H108 O5 N1	862.822	22.6817	0.043623	0.889598	0.336737	0.121971	0.456667	0.711079	0.601214	0.119568	0.742334	1.57369	0.699288	0.716694	0.719922	1.00808	1.60929	1.19709	2.11496	0.712688	0.731368	0.680786	0.299171	1.10785	0.69818	0.698093	1.8201	0.834849	0.409241	0.64177	0.732807	1.19422	0.728873	0.701615	0.464563	0.453002	0.631265	0.678187	0.746471
637POS		PC(42:5)+H	PC(42:5)+H	PC	(42:5)	(42:5)				C50 H91 O8 N1 P1	864.648	11.9142	0.0730195	1.16113	3.7839e-06	0.148432	0.801954	0.721952	0.868795	0.82802	0.665399	0.795851	0.708258	0.668645	0.757751	0.77975	0.767379	0.945108	0.932959	1.04642	0.665643	0.641647	1.17683	1.07081	0.755089	0.700052	0.931124	0.863222	1.02675	1.32534	0.763536	0.765547	1.42309	1.24128	0.697625	0.852367	1.145	0.752903	0.653267
639POS		TG(16:0/17:0/18:1)+NH4	TG(51:1)+NH4	TG	(16:0/17:0/18:1)	(16:0)	(17:0)	(18:1)		C54 H106 O6 N1	864.801	21.8785	0.0439068	0.916245	0.372724	0.580121	0.660241	0.641093	0.666131	0.385601	0.669114	0.376986	0.556311	0.526097	0.524659	0.665694	0.64714	0.411107	0.258352	0.5028	0.980922	0.577435	0.484895	0.762216	0.840531	0.676785	1.00705	1.13601	0.68416	0.344905	0.346218	0.545294	0.861894	0.832257	0.421142	0.723048	0.481679	0.701584	0.523455
640POS		TG(20:0p/16:0/16:0)+NH4	TG(52:0p)+NH4	TG	(20:0p/16:0/16:0)	(20:0p)	(16:0)	(16:0)		C55 H110 O5 N1	864.838	23.3699	0.111798	1.05109	0.354566	0.0192397	0.521066	0.71373	0.515119	0.285766	0.873908	0.90117	0.582667	0.569696	0.511788	0.727344	0.761253	0.655961	1.37435	0.51285	0.593095	0.834906	0.558898	0.616697	0.599862	1.17618	0.625306	0.571212	0.64717	0.930791	0.487646	1.18517	0.640787	0.635508	0.635004	1.00812	0.551297	0.658898	0.595905
641POS		PC(42:4)+H	PC(42:4)+H	PC	(42:4)	(42:4)				C50 H93 O8 N1 P1	866.663	12.5342	0.041675	0.896423	0.051207	0.181569	0.520557	0.141565	0.202078	0.39161	0.309534	0.507286	0.389497	0.294026	0.18896	0.358966	0.297969	0.338851	0.359632	0.091619	0.205824	0.424696	0.0670194	0.458771	0.17787	0.433265	0.407786	0.359152	0.435892	0.263697	0.337209	0.332079	0.604329	0.285572	0.149575	0.368258	0.423845	0.138739	0.430583
642POS		PC(42:4)+H	PC(42:4)+H	PC	(42:4)	(42:4)				C50 H93 O8 N1 P1	866.663	13.0392	0.030402	1.2583	2.07575e-05	0.0830948	0.535859	0.506952	0.502658	0.565522	0.468222	0.402495	0.251901	0.137423	0.343482	0.477197	0.397696	0.66432	0.598506	0.129799	0.443736	0.467295	0.300932	0.533969	0.235687	0.580706	0.273842	0.510015	0.593177	0.144218	0.160454	0.488375	0.629752	0.47091	0.341887	0.37365	0.224853	0.0861262	0.373207
643POS		TG(16:1/18:3/18:3)+NH4	TG(52:7)+NH4	TG	(16:1/18:3/18:3)	(16:1)	(18:3)	(18:3)		C55 H96 O6 N1	866.723	16.6998	0.0366726	1.11369	0.000166302	0.0992165	0.596277	0.363419	0.600025	0.451262	0.638572	0.570553	0.610442	0.597469	0.909093	0.627701	0.603327	0.610294	0.566765	0.585673	0.617291	0.932997	0.6041	0.589774	0.584323	0.621406	0.608623	0.588812	0.593424	0.608108	0.613124	0.941382	0.61981	0.579164	0.599682	0.655692	0.613497	0.642925	0.566624
644POS		TG(16:1/18:3/18:3)+NH4	TG(52:7)+NH4	TG	(16:1/18:3/18:3)	(16:1)	(18:3)	(18:3)		C55 H96 O6 N1	866.723	17.1245	0.0551417	0.886931	0.142626	0.478423	0.320082	0.471917	0.268551	0.512872	0.225155	0.358387	0.432114	0.278432	0.297805	0.503104	0.457944	0.4383	0.476066	0.309752	0.413098	0.675279	0.41494	0.497089	0.472924	0.54937	0.701818	0.899076	0.588125	0.536381	0.460802	0.534017	0.796144	0.630608	0.566122	0.438776	0.523602	0.421133	0.465334
645POS		TG(16:1/18:3/18:3)+NH4	TG(52:7)+NH4	TG	(16:1/18:3/18:3)	(16:1)	(18:3)	(18:3)		C55 H96 O6 N1	866.723	17.6367	0.0364947	1.19976	0.000110723	0.163709	1.81917	1.72217	1.44858	1.57614	2.17537	2.73194	1.64443	1.74808	1.55375	1.10679	1.16186	0.512139	1.75293	0.52223	1.22902	4.26976	2.12097	1.73827	1.57262	1.76462	2.29786	1.69305	1.52472	2.31881	0.736752	1.38217	1.72264	2.1123	0.768448	1.84714	0.613714	0.736669	0.374192
646POS		TG(18:0/16:0/17:0)+NH4	TG(51:0)+NH4	TG	(18:0/16:0/17:0)	(18:0)	(16:0)	(17:0)		C54 H108 O6 N1	866.817	22.6139	0.0411408	0.888161	0.412885	0.718805	0.391974	0.986005	0.42651	0.64574	0.611781	0.549682	0.494096	0.324735	0.412213	0.608319	0.739075	0.814965	0.86596	0.663555	0.702893	0.784934	0.340878	0.891602	1.32938	0.613894	0.761076	0.551356	0.639097	0.587694	0.3069	0.694283	1.05429	0.871156	0.650128	1.3069	0.744735	0.555042	0.68343
647POS		PC(42:3)+H	PC(42:3)+H	PC	(42:3)	(42:3)				C50 H95 O8 N1 P1	868.679	13.1328	0.035843	1.03048	0.640322	0.0456669	0.627313	0.653353	0.354535	0.602366	0.684982	1.37671	0.321008	0.567672	0.358549	0.626277	0.674172	0.655327	0.869949	0.332337	0.462481	1.07057	0.650303	0.605043	0.991013	0.401203	0.568664	0.588048	0.551354	0.575576	0.2873	0.563973	1.50028	0.375531	0.666233	1.04149	0.344787	0.620534	0.396168
648POS		PC(42:3)+H	PC(42:3)+H	PC	(42:3)	(42:3)				C50 H95 O8 N1 P1	868.679	13.4662	0.131332	0.915485	0.0866847	0.28711	0.299964	0.3965	0.119257	0.31911	0.180581	0.233837	0.33885	0.127169	0.102653	0.386039	0.236821	0.201255	0.348843	0.194536	0.297576	0.606739	0.121013	0.36518	0.332643	0.282334	0.581561	0.949371	0.613139	0.374651	0.192133	0.428532	1.22694	0.363927	0.436016	0.396479	0.3639	0.180029	0.367651
649POS		TG(16:1/18:2/18:3)+NH4	TG(52:6)+NH4	TG	(16:1/18:2/18:3)	(16:1)	(18:2)	(18:3)		C55 H98 O6 N1	868.739	17.9265	0.0925641	0.94152	0.429346	0.550899	0.717897	0.685107	0.668713	0.478743	0.799992	0.745137	0.720126	0.525524	0.603246	0.647885	0.80606	0.722122	0.885767	0.725245	0.847383	0.75112	0.72479	0.669776	2.51663	0.746798	1.14939	1.05725	1.03139	0.612616	0.686902	0.813683	0.820554	1.06314	0.542086	0.848725	0.812096	0.619784	0.872717
650POS		TG(16:1/18:2/18:3)+NH4	TG(52:6)+NH4	TG	(16:1/18:2/18:3)	(16:1)	(18:2)	(18:3)		C55 H98 O6 N1	868.739	18.4658	0.0589555	0.970723	0.691764	0.526827	0.63138	0.560953	0.632031	0.614388	0.739989	0.620819	0.491974	0.487894	0.626116	0.661591	0.628799	0.68636	0.602715	0.487691	0.528546	0.628129	0.826297	0.736347	0.631124	0.630884	0.726468	0.631909	0.780626	0.645941	0.677229	0.691603	0.606691	0.643387	0.638314	0.694418	0.672746	0.711996	0.700507
651POS		TG(16:1/18:2/18:3)+NH4	TG(52:6)+NH4	TG	(16:1/18:2/18:3)	(16:1)	(18:2)	(18:3)		C55 H98 O6 N1	868.739	17.5304	0.0862058	0.927071	0.0553667	0.250925	0.888601	0.620234	0.573616	0.779722	1.19806	0.598807	0.847725	1.13832	0.834492	0.74068	0.885866	0.571499	0.805291	0.354904	1.10236	0.940556	0.783378	0.782274	0.793185	0.541286	1.34731	1.57047	1.69368	0.479059	0.883859	0.960831	0.934959	0.890138	0.61232	0.843203	0.354611	0.613763	0.623543
652POS		DG(52:1)+Na	DG(52:1)+Na	DG	(52:1)	(52:1)				C55 H106 O5 Na1	869.793	23.3259	0.0423709	1.15173	6.35277e-07	0.133563	2.11065	2.11634	2.09996	2.26264	1.97405	1.30329	2.10916	2.12531	2.57143	1.85363	2.21477	1.35549	1.66981	1.61154	1.39526	2.00137	2.82275	2.31848	2.33734	1.45929	2.14623	2.27575	1.24861	2.66951	2.3072	1.24488	2.61858	1.85403	2.09956	1.68088	2.28479	2.05239	2.15232
654POS		PC(42:2)+H	PC(42:2)+H	PC	(24:0/18:2)	(24:0)	(18:2)			C50 H97 O8 N1 P1	870.695	14.2839	0.0493697	0.642255	0.00530436	0.0828639	0.142702	0.672922	0.122823	0.124695	0.236452	0.402968	0.104878	0.118257	0.114927	0.664371	0.204593	0.287997	0.279662	0.0662581	0.28179	0.198329	0.0715132	0.108487	0.271726	0.186725	0.20898	0.28009	0.632547	0.0484056	0.0485413	0.193334	0.318048	0.110047	0.27302	0.17405	0.0956117	0.0861131	0.123878
656POS		TG(16:0/18:2/18:3)+NH4	TG(52:5)+NH4	TG	(16:0/18:2/18:3)	(16:0)	(18:2)	(18:3)		C55 H100 O6 N1	870.755	19.167	0.298441	1.06754	0.424144	0.0191909	0.216035	1.06461	0.656901	0.394739	0.452093	0.534081	0.619317	0.208539	0.284325	0.561427	0.594163	0.859996	1.46067	0.538806	0.379321	0.639719	0.525671	0.518471	0.710604	0.525294	0.402323	0.494738	0.190512	0.534974	0.333658	0.181979	0.640138	0.352504	0.547961	1.33311	0.175991	0.19489	0.59169
657POS		TG(16:0/18:2/18:3)+NH4	TG(52:5)+NH4	TG	(16:0/18:2/18:3)	(16:0)	(18:2)	(18:3)		C55 H100 O6 N1	870.755	19.4279	0.146823	1.02302	0.707259	0.0599675	0.671925	0.693349	0.398894	0.402344	0.531866	2.2061	0.447461	0.36485	0.274921	0.80723	0.504255	0.68322	0.603532	0.315457	0.473156	0.741851	0.555279	0.610038	0.675241	0.532645	0.817447	0.5952	0.734481	0.559206	0.401473	0.579303	1.05295	0.652233	0.469047	1.31317	0.479421	0.554315	0.553801
658POS		Cer(d58:3)+H	Cer(d58:3)+H	Cer	(d58:3)	(d58:3)				C58 H112 O3 N1	870.864	22.2799	0.0361307	0.522376	0.00411097	0.0725787	0.106927	0.716754	0.0789448	0.111126	0.275865	0.283916	0.0753291	0.0678212	0.0614135	0.405564	0.150701	0.249993	0.260571	0.0498413	0.267217	0.217705	0.0504029	0.0897892	0.271956	0.0426572	0.0557615	0.240061	0.392067	0.0296062	0.0261219	0.144543	0.337257	0.0443627	0.187148	0.244464	0.0589825	0.0725249	0.107664
663POS		PC(42:1)+H	PC(42:1)+H	PC	(42:1)	(42:1)				C50 H99 O8 N1 P1	872.71	15.12	0.0646335	1.09731	0.00164352	0.0359803	0.713233	0.619683	0.598171	0.56258	0.437444	1.06754	0.574899	0.545055	0.631253	0.710612	0.595518	0.68007	0.70763	0.578746	0.4943	0.680128	0.654128	0.704276	0.537578	0.685308	0.715358	0.69812	0.699073	0.646769	0.618831	0.664898	0.781306	0.608535	0.608256	0.714484	0.37315	0.426108	0.454245
664POS		TG(16:0/18:1/18:3)+NH4	TG(52:4)+NH4	TG	(16:0/18:1/18:3)	(16:0)	(18:1)	(18:3)		C55 H102 O6 N1	872.77	20.2834	0.104599	0.936013	0.301121	0.112932	0.355878	0.70946	0.202621	0.605295	0.729934	0.525741	0.533328	0.224564	0.277276	0.627032	0.659876	0.833035	0.882284	0.607523	0.599464	0.396682	0.42253	0.694158	0.71412	0.739046	0.627486	0.559821	0.645743	0.522913	0.335444	0.618919	0.523372	0.589513	1.21595	0.861	0.456767	0.267329	0.737327
665POS		TG(16:0/18:1/18:3)+NH4	TG(52:4)+NH4	TG	(16:0/18:1/18:3)	(16:0)	(18:1)	(18:3)		C55 H102 O6 N1	872.77	19.5681	0.0454016	0.643447	0.00473835	0.526874	0.139613	0.505804	0.148461	0.535026	0.52054	0.415761	0.345569	0.0744293	0.0289727	0.47399	0.511079	0.303911	0.910208	0.208037	0.16758	0.108515	0.124098	0.404791	0.56927	0.347414	0.18572	0.123669	0.196381	0.141085	0.0915479	0.176188	0.564348	0.0476211	0.543865	2.05016	0.0767812	0.199447	0.538211
668POS		TG(16:0/18:1/18:2)+NH4	TG(52:3)+NH4	TG	(16:0/18:1/18:2)	(16:0)	(18:1)	(18:2)		C55 H104 O6 N1	874.786	20.6274	0.044569	1.06065	0.0518227	0.29891	0.790933	0.746384	0.816017	0.807875	1.01722	0.574892	0.785397	0.846724	0.872747	0.875888	1.46621	0.885909	1.00747	1.00784	0.791451	1.24489	0.791241	1.24481	1.00255	0.848803	0.821644	0.80059	0.783421	0.776185	0.902902	1.21434	1.24182	0.816581	0.786355	0.854556	1.12085	0.770714	0.81402
669POS		TG(16:0/18:1/18:2)+NH4	TG(52:3)+NH4	TG	(16:0/18:1/18:2)	(16:0)	(18:1)	(18:2)		C55 H104 O6 N1	874.786	21.8373	0.122662	1.07444	0.0601745	0.0999135	0.663404	0.648166	0.32363	0.266211	0.634263	0.702169	0.304275	0.38203	0.744303	0.632575	0.7052	0.677111	0.684514	0.4154	0.327433	0.485242	0.682209	0.663551	0.860964	0.385272	0.594472	0.674779	0.687708	0.635171	0.657747	0.604886	0.661779	0.504199	0.247889	0.611748	0.490382	0.543221	0.612068
670POS		TG(16:0/18:1/18:2)+NH4	TG(52:3)+NH4	TG	(16:0/18:1/18:2)	(16:0)	(18:1)	(18:2)		C55 H104 O6 N1	874.786	21.3443	0.0840915	0.858281	0.00333044	0.244927	0.355259	0.370909	0.490207	0.322521	0.494585	0.986194	1.01338	0.443708	0.607284	0.66336	0.563554	0.508956	0.814736	0.120544	0.407331	0.593893	0.126548	0.491018	0.317387	0.688754	0.653636	0.68554	0.625478	0.148512	0.396778	0.625796	0.803748	0.142503	0.157064	0.738998	0.187737	0.258488	0.477973
671POS		TG(16:0/18:1/18:2)+NH4	TG(52:3)+NH4	TG	(16:0/18:1/18:2)	(16:0)	(18:1)	(18:2)		C55 H104 O6 N1	874.786	22.4389	0.0448772	0.969578	0.697959	0.244232	0.360411	1.14301	0.543936	0.757942	1.24332	1.35727	0.519291	0.220222	0.259595	0.660868	1.03258	0.845687	2.17555	0.609355	0.379108	0.708337	0.576462	0.853823	1.41527	0.550445	0.553235	0.48331	0.710284	0.699085	0.228123	0.650152	1.05577	0.306993	0.737892	2.52975	0.170799	0.47298	0.727081
672POS		TG(16:0/18:1/18:2)+NH4	TG(52:3)+NH4	TG	(16:0/18:1/18:2)	(16:0)	(18:1)	(18:2)		C55 H104 O6 N1	874.786	23.069	0.218847	1.00484	0.922945	0.184629	0.661951	0.363684	0.47464	0.438509	0.62653	0.577222	0.662236	0.617437	0.62178	0.727292	0.565261	0.578298	0.836047	0.261894	0.609944	0.728781	0.057016	0.624735	1.70966	0.41775	0.685977	1.17911	0.690052	0.724297	0.741789	0.667735	0.857169	0.738695	0.529765	0.523272	0.682265	0.538325	0.672951
673POS		TG(16:0/18:1/18:2)+NH4	TG(52:3)+NH4	TG	(16:0/18:1/18:2)	(16:0)	(18:1)	(18:2)		C55 H104 O6 N1	874.786	30.5776	0.0830573	1.03426	0.309179	0.119614	0.832377	0.880208	0.776359	0.550329	0.743058	0.26911	0.657958	0.854872	0.755973	0.455971	0.756801	0.769489	0.95689	1.0925	0.86766	0.559215	0.84221	0.85446	0.809752	0.402116	0.916621	0.75962	0.800842	0.686645	0.796991	0.676013	0.539323	0.917375	0.608291	0.720974	0.65133	0.691732	0.582674
676POS		TG(16:0/18:1/18:1)+NH4	TG(52:2)+NH4	TG	(16:0/18:1/18:1)	(16:0)	(18:1)	(18:1)		C55 H106 O6 N1	876.801	22.1262	0.187664	1.21888	3.26277e-05	0.0631923	0.595306	0.220674	0.44298	0.490455	0.606871	0.987774	0.787878	0.848616	1.22475	0.440522	0.58816	0.782407	0.443844	1.03584	0.247331	1.03563	1.02109	0.587403	1.1345	0.416356	0.434439	0.762157	0.63876	0.604189	0.778774	0.471973	0.734547	0.382616	0.368244	0.820842	0.763597	0.518383	0.431912
677POS		TG(16:0/18:1/18:1)+NH4	TG(52:2)+NH4	TG	(16:0/18:1/18:1)	(16:0)	(18:1)	(18:1)		C55 H106 O6 N1	876.801	21.5483	0.0396193	1.01326	0.415161	0.162047	0.838239	0.643221	0.981155	0.91237	1.18805	0.938769	0.934374	0.908664	0.674303	0.978871	0.991391	0.923021	0.891844	0.781206	0.877564	0.971078	0.810428	0.922491	0.913675	0.823875	0.943018	0.918905	0.879087	0.888466	0.772884	0.951639	0.848015	0.907598	0.83942	0.931032	0.892732	0.556766	0.872831
679POS		TG(18:0/16:0/18:1)+NH4	TG(52:1)+NH4	TG	(18:0/16:0/18:1)	(18:0)	(16:0)	(18:1)		C55 H108 O6 N1	878.817	22.3802	0.142847	1.01856	0.529792	0.201549	0.863473	1.54353	0.913907	1.08819	1.30062	0.734673	0.809284	1.10499	0.612543	1.34345	1.28136	0.940819	0.606624	1.06386	0.962334	0.930736	2.60443	1.07793	1.37314	1.03995	1.0655	0.991329	1.06508	0.947684	1.25726	0.755425	1.15034	1.16568	1.9485	1.10448	0.993044	0.888471	1.04348
67POS		LPC(18:2)+H	LPC(18:2)+H	LPC	(18:2)	(18:2)				C26 H51 O7 N1 P1	520.34	21.1469	0.067036	0.943177	0.0544275	0.0257169	0.0322709	0.0219363	0.0294099	0.0236086	0.0408299	0.0144273	0.0169481	0.0221924	0.00628723	0.0115215	0.0192502	0.0150393	0.0218315	0.00831024	0.0351644	0.0242852	0.0100307	0.0224073	0.0110936	0.0189525	0.0237989	0.0332899	0.0289705	0.0111151	0.0271464	0.0256331	0.0226424	0.0367389	0.0235835	0.0239019	0.0142791	0.00958052	0.0148272
681POS		PC(44:3p)+H	PC(44:3p)+H	PC	(44:3p)	(44:3p)				C52 H99 O7 N1 P1	880.715	14.7838	0.0837833	0.66177	0.000520674	0.120907	0.189158	0.747294	0.293433	0.290702	0.574004	0.41432	0.449661	0.121604	0.0614628	1.05235	0.782184	0.318943	0.664488	0.19051	0.374497	0.419746	0.156389	0.499551	0.14341	0.353144	0.414535	0.361588	0.41095	0.109473	0.112105	0.268173	0.597807	0.223633	0.419888	1.41129	0.199733	0.0661461	0.333062
682POS		PC(44:3p)+H	PC(44:3p)+H	PC	(44:3p)	(44:3p)				C52 H99 O7 N1 P1	880.715	14.0279	0.0775167	0.847542	0.279363	0.218889	0.336928	0.0891234	0.114294	0.575963	0.221715	3.65319	0.230974	0.0871814	0.0350339	0.165496	0.214826	0.160328	0.678317	0.0745446	0.0384467	0.259992	0.100568	0.242688	0.451013	0.35873	0.325448	0.0821397	0.14695	0.382056	0.177178	0.103767	0.680615	0.0802918	0.182594	2.06774	0.0861375	0.243702	0.524221
683POS		Co(Q10)+NH4	Co(Q10)+NH4	Co	(Q10)	(Q10)				C59 H94 O4 N1	880.718	17.8332	0.0692103	0.643889	0.000426948	0.678513	0.563597	2.3281	0.623755	1.91123	2.93558	1.96507	1.64006	0.312512	0.179533	2.16021	2.14056	1.16957	3.36272	0.679696	1.09872	0.684205	0.554891	2.4896	1.91421	1.44349	1.57883	0.619619	0.977589	0.489631	0.393841	0.861804	2.11447	0.29225	2.5948	6.92826	0.492015	0.658721	2.68371
684POS		TG(18:0/16:0/18:0)+NH4	TG(52:0)+NH4	TG	(18:0/16:0/18:0)	(18:0)	(16:0)	(18:0)		C55 H110 O6 N1	880.833	23.0579	0.0643767	1.09014	0.0193708	0.0670391	0.806322	0.837444	0.827228	0.523155	0.789831	1.54545	0.711838	0.606278	0.871909	1.19628	0.740156	0.866955	0.891763	0.639926	0.826024	0.75804	0.926686	0.860322	0.218658	0.807349	0.889126	0.856661	0.793817	0.872468	0.741284	0.808392	0.764354	0.781707	0.8455	0.893092	0.837956	0.289029	0.354149
688POS		TG(18:3/17:1/18:2)+NH4	TG(53:6)+NH4	TG	(18:3/17:1/18:2)	(18:3)	(17:1)	(18:2)		C56 H100 O6 N1	882.755	18.0917	0.0222402	0.984813	0.547029	0.232257	0.762914	0.715964	0.608179	0.83736	0.848987	0.446615	0.886623	0.78595	0.817537	0.925573	0.850092	0.918049	0.939107	0.296354	0.778089	0.777509	0.693239	0.776967	0.801118	0.611985	0.717973	0.887264	0.82913	0.662587	0.871135	0.771874	0.888284	0.767543	0.793909	0.838135	0.920774	0.637928	0.89583
689POS		TG(18:3/17:1/18:2)+NH4	TG(53:6)+NH4	TG	(18:3/17:1/18:2)	(18:3)	(17:1)	(18:2)		C56 H100 O6 N1	882.755	18.5856	0.0279907	0.949491	0.114405	0.0848555	0.773296	0.819883	0.937265	0.603957	0.790117	2.0597	0.459195	0.624197	0.566618	0.871368	0.80885	0.573461	0.753333	0.381921	0.851838	0.835401	0.894424	0.804555	0.549039	0.917404	0.888158	0.939323	0.805227	0.682476	0.787827	0.7678	0.503985	0.827349	1.12976	0.897465	0.781579	0.68995	0.415138
690POS		TG(15:0/16:0/22:6)+NH4	TG(53:6)+NH4	TG	(15:0/16:0/22:6)	(15:0)	(16:0)	(22:6)		C56 H100 O6 N1	882.755	19.1421	0.191776	0.965038	0.563446	0.206602	0.601209	1.28226	0.526643	0.448136	0.864535	1.05961	0.776112	0.325503	0.382238	1.7104	1.31232	1.40803	1.51762	1.12876	1.68752	0.524302	0.255955	1.20836	0.305254	1.58323	2.15927	0.95094	1.26259	0.106295	0.377495	1.38837	1.41646	1.10998	1.3142	1.33974	1.5088	0.123838	0.851745
692POS		TG(18:2/17:1/18:2)+NH4	TG(53:5)+NH4	TG	(18:2/17:1/18:2)	(18:2)	(17:1)	(18:2)		C56 H102 O6 N1	884.77	19.0267	0.0500767	1.08354	0.242168	0.322027	0.967759	0.91787	0.961571	0.961081	1.48317	1.28335	0.56122	0.65822	0.78431	0.965461	1.00382	1.06219	2.71421	0.826539	0.386157	1.02519	1.01362	0.894446	1.02438	0.491795	0.770155	0.490954	0.927553	0.975255	0.468907	0.864115	1.01337	0.410814	1.01781	2.56952	0.28338	0.752598	0.972154
693POS		TG(18:2/17:1/18:2)+NH4	TG(53:5)+NH4	TG	(18:2/17:1/18:2)	(18:2)	(17:1)	(18:2)		C56 H102 O6 N1	884.77	19.6127	0.0659086	1.13984	4.59176e-05	0.190517	0.886207	0.998985	1.23481	1.32385	1.0188	1.14792	0.963493	0.904881	0.989284	1.06575	1.03917	1.40053	1.37656	1.43412	0.91593	1.07151	1.57936	1.48948	0.95076	0.869928	1.25104	1.07573	1.41317	1.57993	0.987686	0.850659	1.48569	1.72977	0.936309	1.08784	1.50499	0.893094	0.905334
697POS		TG(18:1/17:1/18:2)+NH4	TG(53:4)+NH4	TG	(18:1/17:1/18:2)	(18:1)	(17:1)	(18:2)		C56 H104 O6 N1	886.786	20.1508	0.0550426	1.03399	0.133346	0.133735	0.91507	0.74723	0.826955	0.979507	0.580065	0.819918	0.617016	0.893931	0.805102	0.801499	0.802477	0.824252	0.880933	0.770355	0.509492	0.991054	0.934231	0.945459	0.681214	0.29957	0.726368	0.847442	0.808186	1.10829	0.950451	0.713055	1.01911	0.955127	0.720509	0.59991	0.671846	0.802686	0.655634
698POS		TG(20:1p/16:0/18:2)+NH4	TG(54:3p)+NH4	TG	(20:1p/16:0/18:2)	(20:1p)	(16:0)	(18:2)		C57 H108 O5 N1	886.822	22.092	0.0463899	0.997765	0.979472	0.716014	1.00459	1.02068	1.01269	1.05916	0.969868	0.629702	0.878167	1.02819	0.861342	0.956995	0.999702	0.71921	1.09318	0.9965	1.09084	1.53115	1.10038	1.33686	2.16818	0.956469	1.21358	1.41818	1.25614	1.87678	0.895572	1.53847	1.37936	1.23187	1.3274	1.27584	1.25736	1.15965	1.05509
6POS		AcCa(11:1)+H	AcCa(11:1)+H	AcCa	(11:1)	(11:1)				C18 H34 O4 N1	328.248	1.40793	0.138652	1.03286	0.425915	0.00944231	0.0106854	0.0100069	0.0164706	0.00973272	0.00888837	0.00539249	0.011202	0.00308315	0.0182811	0.0208575	0.0167427	0.0155565	0.0162382	0.00562257	0.0173099	0.00917827	0.00604808	0.0147061	0.00976705	0.0157633	0.0125687	0.0121574	0.0111279	0.0151799	0.00368135	0.00931895	0.00812115	0.0116952	0.0191522	0.0155628	0.0141209	0.00625605	0.0193495
700POS		TG(17:0/18:1/18:2)+NH4	TG(53:3)+NH4	TG	(17:0/18:1/18:2)	(17:0)	(18:1)	(18:2)		C56 H106 O6 N1	888.801	21.1646	0.0339038	1.00072	0.971183	0.125597	1.06822	0.666211	0.631934	0.976891	0.85584	0.890871	0.845854	0.950723	1.10391	1.00492	0.88333	0.807332	0.625389	0.952816	0.857725	1.39419	0.859252	1.00228	1.08863	0.630367	0.905892	0.98219	1.06489	1.34322	1.34014	0.915806	1.00622	1.01318	1.03612	0.902086	0.951313	0.982249	0.664976
701POS		TG(18:0e/18:1/18:2)+NH4	TG(54:3e)+NH4	TG	(18:0e/18:1/18:2)	(18:0e)	(18:1)	(18:2)		C57 H110 O5 N1	888.838	22.7398	0.0741579	1.02494	0.804944	0.0877012	0.631196	0.918922	0.55326	0.326101	2.77771	1.83852	0.868996	0.485155	0.762926	1.21047	1.58089	1.58569	3.76525	0.793318	0.82848	0.917658	0.94775	0.908756	0.873246	0.813484	0.859246	0.450732	0.779344	0.657776	0.522216	0.548953	0.899419	0.716226	0.849281	2.30567	0.354498	0.408645	0.882426
702POS		TG(17:0/18:1/18:1)+NH4	TG(53:2)+NH4	TG	(17:0/18:1/18:1)	(17:0)	(18:1)	(18:1)		C56 H108 O6 N1	890.817	21.9845	0.0690079	1.274	2.15726e-06	0.0745092	0.910395	0.477323	0.663537	0.365934	1.02108	0.916242	0.669486	0.636209	1.44426	0.678027	0.856865	0.514685	0.772982	1.0858	0.407787	0.621098	1.02412	0.876159	3.07067	0.819191	0.626168	0.755698	0.630514	0.857216	0.769375	0.73444	0.714539	0.589199	0.562971	1.21252	0.532095	0.88498	0.490079
704POS		PC(44:5)+H	PC(44:5)+H	PC	(44:5)	(44:5)				C52 H95 O8 N1 P1	892.679	12.9688	0.0415011	1.031	0.63093	0.0300883	0.951046	0.961634	0.875546	0.974018	0.895173	1.60713	0.605371	0.871838	0.716044	0.951365	0.959007	0.872351	0.847911	0.598356	0.82889	0.964575	0.784004	0.928678	0.937158	0.718777	0.910512	0.891841	0.938365	0.890322	0.688084	0.928375	1.16428	0.927728	0.765742	0.922604	0.412138	0.682652	0.638569
705POS		TG(18:3/18:2/18:3)+NH4	TG(54:8)+NH4	TG	(18:3/18:2/18:3)	(18:3)	(18:2)	(18:3)		C57 H98 O6 N1	892.739	16.7953	0.0481451	1.08334	0.00309054	0.116545	1.14184	0.409903	1.0548	0.864254	1.19369	1.05369	0.735093	1.01112	1.05961	1.12672	0.846832	1.03282	0.803916	0.934793	0.763656	1.91842	0.787877	1.05501	0.913936	0.761366	1.08008	0.822912	0.833693	1.4103	1.80106	0.918529	0.961971	1.00251	0.681348	0.839314	0.97398	0.592257	0.652286
706POS		TG(18:3/18:2/18:3)+NH4	TG(54:8)+NH4	TG	(18:3/18:2/18:3)	(18:3)	(18:2)	(18:3)		C57 H98 O6 N1	892.739	17.1391	0.09544	0.973058	0.685798	0.0431823	0.938779	1.6306	1.00948	0.388483	0.974518	4.18934	0.951389	0.677096	0.724668	2.35282	0.987941	1.1307	1.78321	0.694652	1.39191	1.07783	0.904281	1.22474	0.221892	1.22931	1.95693	1.17548	1.15515	0.906813	0.964742	1.0061	1.0714	1.27929	0.938689	0.987963	1.10052	0.386744	0.681524
707POS		TG(18:3/18:2/18:3)+NH4	TG(54:8)+NH4	TG	(18:3/18:2/18:3)	(18:3)	(18:2)	(18:3)		C57 H98 O6 N1	892.739	17.4954	0.10099	1.0366	0.79143	0.149268	0.433951	1.28304	0.391424	0.278378	2.99047	1.69193	0.802341	0.337164	0.519025	0.956981	1.49864	1.422	3.78977	0.835324	0.598112	0.716937	0.647524	1.15238	0.64284	0.783599	0.634565	0.375765	0.559966	0.652782	0.365917	0.725372	0.944229	0.741792	0.932438	2.36699	0.259082	0.252942	1.123
708POS		TG(18:0/17:0/18:1)+NH4	TG(53:1)+NH4	TG	(18:0/17:0/18:1)	(18:0)	(17:0)	(18:1)		C56 H110 O6 N1	892.833	22.6864	0.0701195	0.985009	0.714774	0.252989	1.41364	0.646996	0.890546	0.41517	0.93223	0.983469	1.12489	1.39962	0.838785	1.13186	0.988544	1.18339	0.490939	0.790712	1.20033	0.902362	0.46531	1.09833	0.481628	1.00708	1.13459	1.22609	0.738023	0.901301	0.992614	0.598676	1.0797	0.971919	0.726667	0.843608	0.636353	0.735919	0.726525
709POS		TG(20:0e/16:0/18:1)+NH4	TG(54:1e)+NH4	TG	(20:0e/16:0/18:1)	(20:0e)	(16:0)	(18:1)		C57 H114 O5 N1	892.869	23.868	0.0342001	1.02446	0.311836	0.219681	0.893693	0.992643	0.924786	0.988509	0.897412	0.559107	0.848441	0.902071	0.965071	0.908383	0.93872	1.02758	1.06908	1.08319	0.969976	0.880088	0.869628	0.900149	0.947108	0.326634	0.990657	0.950451	0.919816	0.941316	0.878458	0.865028	0.953659	1.03582	0.928677	0.997121	0.979759	0.960173	0.751037
710POS		PC(44:4)+H	PC(44:4)+H	PC	(24:0/20:4)	(24:0)	(20:4)			C52 H97 O8 N1 P1	894.695	14.0581	0.0482348	0.964423	0.364772	0.43067	1.08094	1.43513	0.520036	0.667262	0.626117	0.971056	0.593114	0.349297	0.732925	0.744715	0.964467	0.883248	0.786608	0.827011	1.01234	0.819334	0.769668	1.04965	1.50524	1.15037	1.19135	1.187	1.18681	0.9361	0.856819	0.908935	1.56564	1.07544	1.01671	1.51052	1.00027	0.8695	0.792866
711POS		TG(18:3/18:2/18:2)+NH4	TG(54:7)+NH4	TG	(18:3/18:2/18:2)	(18:3)	(18:2)	(18:2)		C57 H100 O6 N1	894.755	17.6283	0.0285024	0.903801	0.00260013	0.184727	0.732529	1.0206	0.457736	0.793925	1.03029	1.09018	0.758115	0.78375	0.962214	1.06088	0.97012	0.877798	1.05147	0.902141	1.02285	1.47429	0.993033	1.07671	2.06892	0.559266	1.02516	0.989334	1.00665	0.975344	1.05	0.959175	1.02718	0.869868	1.04629	1.08913	1.05686	0.914188	1.04389
712POS		TG(18:3/18:2/18:2)+NH4	TG(54:7)+NH4	TG	(18:3/18:2/18:2)	(18:3)	(18:2)	(18:2)		C57 H100 O6 N1	894.755	18.244	0.0335209	0.950357	0.0313553	0.241337	1.09032	1.01985	1.03562	1.03449	1.12315	1.0074	0.986677	1.00848	0.90996	1.47039	1.06871	0.976712	0.979349	1.33523	1.35582	1.18294	1.29866	1.06707	1.17181	1.12756	1.03539	1.05212	1.52001	1.09515	1.16752	1.44885	1.00046	1.25745	1.32865	1.2695	1.10879	1.10765	1.06138
713POS		TG(18:3/18:2/18:2)+NH4	TG(54:7)+NH4	TG	(18:3/18:2/18:2)	(18:3)	(18:2)	(18:2)		C57 H100 O6 N1	894.755	18.4765	0.0840446	1.22552	1.21425e-06	0.205097	1.08497	0.612647	0.71766	0.519809	1.97192	0.554554	0.989871	1.02398	0.686027	0.658809	1.24908	0.403877	0.587726	0.756039	0.741465	0.907755	0.914978	0.682478	0.68417	0.540935	0.585956	0.67271	1.3266	0.594837	0.684247	0.909035	0.692689	0.491526	0.625555	1.36724	0.519149	0.58676	0.869976
714POS		TG(18:0/16:0/19:0)+NH4	TG(53:0)+NH4	TG	(18:0/16:0/19:0)	(18:0)	(16:0)	(19:0)		C56 H112 O6 N1	894.848	23.3172	0.0177132	0.896354	0.4093	0.243889	0.56938	1.15877	0.476737	0.915089	1.8298	2.30576	0.491529	0.56353	0.254693	1.61839	1.11094	2.09684	3.87546	0.280865	0.835866	1.35167	0.848504	0.971204	1.60597	0.479741	0.56394	0.40527	0.803668	0.526908	0.559349	0.86057	3.53142	0.170998	1.04142	1.93934	0.286159	0.383836	0.875148
716POS		TG(18:2/18:2/18:2)+NH4	TG(54:6)+NH4	TG	(18:2/18:2/18:2)	(18:2)	(18:2)	(18:2)		C57 H102 O6 N1	896.77	19.1688	0.0453394	1.19742	3.33204e-08	0.111898	1.88378	0.761973	1.6671	1.64792	1.78549	1.76453	1.61402	1.83791	3.44204	1.65505	1.88801	1.19526	1.2496	1.79448	1.24777	2.8947	3.24402	2.0174	2.24302	1.65218	1.83439	1.50648	1.46714	3.55327	2.92261	1.63834	1.84867	2.18372	1.58069	1.8612	2.58979	1.78978	1.53189
717POS		TG(18:2/18:2/18:2)+NH4	TG(54:6)+NH4	TG	(18:2/18:2/18:2)	(18:2)	(18:2)	(18:2)		C57 H102 O6 N1	896.77	18.5426	0.0753575	1.02003	0.402833	0.203693	0.838646	1.03775	0.771425	1.029	1.08012	0.753241	1.03605	1.02206	0.982911	1.11593	0.934442	1.08049	2.2837	0.90194	0.801146	1.15473	1.00939	1.13093	1.279	0.455744	1.05466	1.06755	1.14677	1.02626	1.11405	1.05554	1.97161	0.937965	1.04944	1.20557	1.21402	0.952915	1.06264
718POS		TG(16:0/16:0/22:6)+NH4	TG(54:6)+NH4	TG	(16:0/16:0/22:6)	(16:0)	(16:0)	(22:6)		C57 H102 O6 N1	896.77	19.8908	0.112484	1.07976	0.0408517	0.196017	1.42819	1.53529	1.41114	1.44568	4.84355	1.19546	1.58195	1.92695	0.705411	1.51303	2.49277	1.53588	1.5399	1.4524	2.73647	1.40011	1.4899	1.33991	1.15806	1.47421	1.39595	1.3317	1.48992	1.21799	1.49433	1.41392	1.29609	1.61044	1.0936	1.49091	1.51819	1.66392	1.40952
71POS		LPC(18:0)+H	LPC(18:0)+H	LPC	(18:0)	(18:0)				C26 H55 O7 N1 P1	524.371	4.73887	0.200145	1.08209	0.477826	0.00228565	0.0337304	0.0207867	0.0096959	0.0211806	0.0523621	0.132991	0.016146	0.0056531	0.0293255	0.0383042	0.0306502	0.0752893	0.0952913	0.0118838	0.00407585	0.0657449	0.170232	0.032502	0.0223983	0.0532276	0.0203549	0.0151231	0.0342781	0.0540175	0.0380833	0.0115411	0.0627644	0.00679543	0.0352791	0.200218	0.0223375	0.0196397	0.0409554
720POS		PC(44:2)+H	PC(44:2)+H	PC	(44:2)	(44:2)				C52 H101 O8 N1 P1	898.726	15.3765	0.0268911	0.608995	0.00531171	0.0977144	0.13317	1.02406	0.122498	0.154765	0.409066	0.835498	0.0975302	0.11493	0.143057	0.864648	0.262715	0.5215	0.615433	0.0625252	0.416281	0.347916	0.0841487	0.143841	0.400739	0.152538	0.139679	0.207845	0.631185	0.0705248	0.0808791	0.176099	0.748805	0.0540941	0.389776	0.429195	0.0996945	0.115411	0.157258
721POS		TG(18:1/18:2/18:2)+NH4	TG(54:5)+NH4	TG	(18:1/18:2/18:2)	(18:1)	(18:2)	(18:2)		C57 H104 O6 N1	898.786	20.1927	0.0580483	0.866178	0.331064	0.897746	0.764589	1.83671	0.646804	1.22752	0.971858	1.13694	0.658578	0.479623	0.618199	0.543756	1.43113	1.01555	2.81929	0.98042	0.677386	0.448589	0.93212	1.24862	3.99744	1.1021	0.95054	0.86727	0.772828	1.38059	0.678257	0.969856	2.04205	0.951124	2.34951	4.46842	0.481286	1.1258	1.3708
722POS		TG(18:1/18:2/18:2)+NH4	TG(54:5)+NH4	TG	(18:1/18:2/18:2)	(18:1)	(18:2)	(18:2)		C57 H104 O6 N1	898.786	19.5749	0.0276049	1.16881	0.0021674	0.126556	1.33471	1.26657	1.16277	0.983602	2.32652	1.31738	1.17169	1.24122	1.10022	1.22063	1.27797	0.829125	0.635536	0.451942	1.15746	0.941796	0.821139	1.3711	0.693961	1.19252	1.49637	1.29853	1.09365	0.317051	1.19704	0.77783	1.28449	1.13738	0.995675	1.00435	0.921106	1.38546	0.864911
723POS		TG(18:1/18:1/18:2)+NH4	TG(54:4)+NH4	TG	(18:1/18:1/18:2)	(18:1)	(18:1)	(18:2)		C57 H106 O6 N1	900.801	20.637	0.0388774	0.907403	0.384076	0.812789	0.914482	1.3881	1.06253	0.620489	1.41804	1.06263	1.1277	0.995232	0.980068	1.56862	1.80249	1.30839	1.86385	1.70737	1.08114	1.01297	0.859676	1.54322	0.987919	1.05613	1.1286	1.27045	1.10186	0.984299	1.06118	1.34205	1.42246	0.93818	1.05977	1.514	0.891503	0.810241	0.985894
724POS		TG(18:1/18:1/18:2)+NH4	TG(54:4)+NH4	TG	(18:1/18:1/18:2)	(18:1)	(18:1)	(18:2)		C57 H106 O6 N1	900.801	21.3927	0.0332944	1.03592	0.322548	0.131429	1.12824	1.23592	1.01002	1.0252	2.68082	1.19253	1.09266	1.07401	1.12305	1.15521	1.81147	1.29146	1.7849	1.10578	1.21823	1.84221	1.03195	1.30463	1.15062	0.826064	1.15766	1.15626	1.584	1.32299	1.00867	1.82903	1.22903	1.11952	1.25398	2.43267	1.07485	0.897473	1.20893
725POS		TG(18:1/18:1/18:2)+NH4	TG(54:4)+NH4	TG	(18:1/18:1/18:2)	(18:1)	(18:1)	(18:2)		C57 H106 O6 N1	900.801	21.9724	0.0250969	0.991331	0.793505	0.232627	1.08421	0.798435	0.710227	0.577453	1.42302	1.84439	1.16783	0.658402	0.967354	1.45441	1.43642	1.5674	1.68722	0.735558	1.13044	1.00293	0.282782	1.33956	0.766131	1.31662	1.15866	1.32258	1.28225	1.04196	1.01074	1.13943	1.01691	1.22511	1.80211	1.48268	1.24967	0.841043	1.58566
727POS		PC(45:7)+H	PC(45:7)+H	PC	(45:7)	(45:7)				C53 H93 O8 N1 P1	902.663	14.5823	0.0242247	0.998176	0.924193	0.190676	0.996695	0.70701	0.563553	0.913701	1.00714	0.469791	0.994856	0.718687	0.664192	1.18443	0.730445	1.08845	1.05397	0.303775	1.18065	0.969036	0.600415	0.685003	0.784205	1.10765	0.688377	1.04005	1.06624	0.475567	0.736059	0.926239	1.13931	0.919732	0.904192	0.999977	0.881863	0.409609	1.07693
729POS		TG(18:1/18:1/18:1)+NH4	TG(54:3)+NH4	TG	(18:1/18:1/18:1)	(18:1)	(18:1)	(18:1)		C57 H108 O6 N1	902.817	21.6352	0.0282556	1.19486	0.000651892	0.110154	1.64166	3.20872	1.46426	1.88991	1.99638	2.45664	1.587	1.87821	1.55905	2.19155	2.08966	2.3349	3.47575	0.659268	1.34964	4.8847	2.19608	2.03698	1.97708	1.82831	2.29338	2.41629	2.41472	2.58014	0.839845	2.0941	2.29571	1.9189	1.29882	1.99048	1.07608	0.401712	0.642114
730POS		TG(18:1/18:1/18:1)+NH4	TG(54:3)+NH4	TG	(18:1/18:1/18:1)	(18:1)	(18:1)	(18:1)		C57 H108 O6 N1	902.817	22.2119	0.143349	1.10503	9.52014e-07	0.196412	1.0375	1.05829	0.927631	1.03218	0.964703	1.07673	0.89634	0.977007	0.695553	0.990763	0.987943	0.428844	0.422203	0.890776	0.952118	1.03621	1.33717	0.993064	1.04619	1.08516	0.941434	0.981707	1.03355	0.962031	0.967865	0.853542	1.02222	0.936428	1.10204	1.01577	1.02113	0.93683	1.0022
731POS		TG(18:1/18:1/18:1)+NH4	TG(54:3)+NH4	TG	(18:1/18:1/18:1)	(18:1)	(18:1)	(18:1)		C57 H108 O6 N1	902.817	30.5889	0.0328594	0.837953	0.15249	1.00869	0.810469	1.81694	0.668223	0.468823	1.88808	2.90473	1.73256	0.960279	1.0594	1.86223	2.27277	1.9945	3.7179	1.72522	1.80005	1.37115	0.677032	1.79526	1.48093	2.86314	1.85867	1.70446	0.87976	1.30418	1.23251	1.71075	1.75565	1.69731	1.80328	1.79608	1.28742	1.98488	2.493
732POS		TG(18:1/18:1/18:1)+NH4	TG(54:3)+NH4	TG	(18:1/18:1/18:1)	(18:1)	(18:1)	(18:1)		C57 H108 O6 N1	902.817	23.2121	0.0378412	0.989006	0.790963	0.142455	0.970883	1.56888	0.951529	1.02152	1.01797	1.81999	0.98439	0.924148	0.54909	3.0957	1.18098	0.986467	0.976713	0.939506	0.788837	0.912067	1.02272	0.949823	0.462782	0.939984	1.64618	0.948525	1.17028	0.972126	0.989537	0.897982	0.93421	0.913986	1.0561	1.06723	0.854201	0.569447	1.03716
733POS		TG(18:1/18:1/18:1)+NH4	TG(54:3)+NH4	TG	(18:1/18:1/18:1)	(18:1)	(18:1)	(18:1)		C57 H108 O6 N1	902.817	24.2545	0.211418	0.984379	0.690127	0.198862	0.752821	0.73106	0.526588	0.967631	0.539562	1.08755	0.985164	0.567543	0.823	0.990996	0.823023	1.21789	1.75723	0.251641	0.51972	1.25503	0.577561	0.673582	0.603666	0.641015	0.950363	0.720651	0.711515	0.747445	0.915993	0.611491	1.2172	0.78788	1.03736	0.601548	0.709147	0.366583	0.958878
735POS		TG(54:2)+NH4	TG(54:2)+NH4	TG	(54:2)	(54:2)				C57 H110 O6 N1	904.833	21.831	0.0276406	0.983844	0.547653	0.257571	1.16376	1.47703	1.19676	0.590406	1.7643	1.79208	1.17101	0.780393	1.39884	1.78953	1.66232	1.79759	1.94214	0.422888	1.88266	1.61943	0.494644	1.34377	0.722724	1.69022	1.99313	1.94764	1.7142	0.362959	0.537523	1.60577	1.8425	1.46799	1.27955	1.87477	0.89179	0.68214	1.40307
739POS		TG(18:0/18:0/18:1)+NH4	TG(54:1)+NH4	TG	(18:0/18:0/18:1)	(18:0)	(18:0)	(18:1)		C57 H112 O6 N1	906.848	23.0448	0.141989	0.991031	0.773302	0.13553	2.22929	1.69584	0.609139	0.874975	1.06704	0.889787	0.706371	0.36017	1.05412	1.15521	1.4832	1.01188	0.94362	0.729059	1.36383	1.04765	0.674967	1.49276	1.59799	1.23757	1.43999	1.44591	1.59395	1.13588	0.952815	1.80911	1.41055	1.48944	1.36565	1.42503	1.12576	0.827084	1.06377
73POS		PC(19:4p)+H	PC(19:4p)+H	PC	(19:4p)	(19:4p)				C27 H47 O7 N1 P1	528.308	2.32869	0.141774	1.02562	0.651926	0.079937	0.0281353	0.0151724	0.020355	0.020732	0.0194442	0.0211183	0.0203399	0.0179339	0.010689	0.0167959	0.0218928	0.00657348	0.0175515	0.0260367	0.0218021	0.0302336	0.0231765	0.0247542	0.039017	0.0207635	0.023684	0.0215136	0.0303896	0.0343217	0.0263303	0.0399238	0.0388749	0.0220819	0.014107	0.0348558	0.01842	0.0172495	0.0206985
741POS		TG(18:2/17:1/20:4)+NH4	TG(55:7)+NH4	TG	(18:2/17:1/20:4)	(18:2)	(17:1)	(20:4)		C58 H102 O6 N1	908.77	18.6367	0.0266697	0.900782	0.024896	0.218966	0.525242	1.04999	0.159351	0.393115	1.654	1.3425	0.925011	0.249877	0.716489	0.712357	1.48272	1.59571	2.12853	0.581293	1.01451	0.554105	0.273952	1.1077	1.16428	1.31995	1.01984	1.37117	1.12227	0.529629	0.399614	1.08159	1.06908	0.770336	1.41643	1.436	0.634758	0.472261	1.56962
742POS		TG(15:0/18:1/22:6)+NH4	TG(55:7)+NH4	TG	(15:0/18:1/22:6)	(15:0)	(18:1)	(22:6)		C58 H102 O6 N1	908.77	19.0466	0.177888	1.075	0.456682	0.181166	1.24324	1.34751	1.44829	1.01105	1.79344	3.90617	1.23434	0.380121	0.549482	1.66355	1.34221	1.72151	3.50707	0.62492	0.468458	1.44042	1.44517	1.26894	0.732311	1.37373	1.57137	0.732727	1.54436	1.2174	0.938184	0.705173	1.317	0.700859	1.86725	2.65243	0.404044	0.551548	0.855066
743POS		TG(18:0/16:0/20:0)+NH4	TG(54:0)+NH4	TG	(18:0/16:0/20:0)	(18:0)	(16:0)	(20:0)		C57 H114 O6 N1	908.864	23.6151	0.0546238	1.06154	0.00126907	0.161297	1.26389	1.31637	1.22987	1.36702	1.29788	0.98336	1.13084	1.29926	1.1308	1.34023	1.24976	1.10061	1.19552	1.24273	1.52622	1.4407	1.27735	1.36221	1.7547	1.09482	1.43893	1.41396	1.47048	1.76582	1.12855	1.39198	1.38688	1.47168	1.53688	1.49394	1.32427	1.36308	1.29632
744POS		TG(17:0/18:2/20:4)+NH4	TG(55:6)+NH4	TG	(17:0/18:2/20:4)	(17:0)	(18:2)	(20:4)		C58 H104 O6 N1	910.786	19.7579	0.0240387	1.04056	0.396892	0.279643	0.90834	1.4147	1.2366	1.40931	2.86265	1.48218	1.19425	0.943624	1.28595	1.57377	1.52199	2.48337	3.80459	0.980997	1.2982	1.63983	0.626392	1.46144	0.897522	1.1709	1.12368	1.2956	1.3703	0.648266	0.893089	1.41988	1.45737	1.30784	1.39937	1.85037	1.69903	1.0728	1.53545
745POS		TG(17:0/18:1/20:4)+NH4	TG(55:5)+NH4	TG	(17:0/18:1/20:4)	(17:0)	(18:1)	(20:4)		C58 H106 O6 N1	912.801	20.9835	0.0343534	1.17198	7.64658e-05	0.173523	2.94584	3.52724	3.27188	3.1609	3.31935	4.70981	2.96554	3.6923	3.34174	2.97674	3.06701	3.60903	5.56494	1.34015	3.08617	9.68892	3.20309	3.42858	2.81328	3.1089	3.56243	3.4397	3.63958	5.11411	1.57352	3.49728	2.69785	3.54606	2.37188	3.28047	1.56999	0.841998	1.24845
746POS		TG(19:1/18:1/18:2)+NH4	TG(55:4)+NH4	TG	(19:1/18:1/18:2)	(19:1)	(18:1)	(18:2)		C58 H108 O6 N1	914.817	21.146	0.112391	0.996611	0.931141	0.0383747	1.21854	1.34298	1.41039	0.658732	1.19418	1.0922	1.12593	1.22971	1.17896	1.44669	1.2848	1.15388	1.0049	1.77099	1.6436	1.22163	1.32401	1.27466	1.00116	1.38175	1.34333	1.30299	1.40603	1.26112	1.16347	1.2182	1.2375	1.27006	1.14419	1.26205	1.14467	1.28551	1.25059
747POS		TG(20:0p/18:1/18:2)+NH4	TG(56:3p)+NH4	TG	(20:0p/18:1/18:2)	(20:0p)	(18:1)	(18:2)		C59 H112 O5 N1	914.854	22.7765	0.0377564	1.43153	3.06535e-08	0.155317	2.10501	0.357061	0.860277	0.385075	1.81185	1.37808	0.386003	1.35213	4.3484	0.72031	0.995734	0.536663	1.20729	0.586552	0.339444	1.68119	3.19119	1.60727	3.59623	0.476939	0.651065	0.692646	0.835471	2.17409	2.01463	1.07902	0.976081	0.622291	0.476236	1.16822	0.988097	1.12451	0.512222
749POS		TG(18:3/18:2/20:5)+NH4	TG(56:10)+NH4	TG	(18:3/18:2/20:5)	(18:3)	(18:2)	(20:5)		C59 H98 O6 N1	916.739	16.5229	0.0296884	1.04928	0.0628284	0.19319	1.725	1.93071	1.86336	1.94357	2.12031	0.427352	1.7792	1.9126	1.95831	1.57427	1.97233	2.03063	2.33467	1.60845	1.92927	1.89885	1.88577	1.92358	1.44319	1.0692	1.96671	1.96519	2.01083	1.84744	2.00171	1.84735	1.9844	1.94535	2.05364	2.06365	1.92365	1.94221	1.86569
750POS		TG(18:3/18:3/20:4)+NH4	TG(56:10)+NH4	TG	(18:3/18:3/20:4)	(18:3)	(18:3)	(20:4)		C59 H98 O6 N1	916.739	17.1783	0.0391506	1.07494	0.063422	0.079683	1.53375	1.39253	1.65741	0.968168	1.48356	2.73564	1.33532	1.20861	1.60709	2.75731	1.39403	1.64611	1.52471	1.14306	1.4631	1.71178	1.54159	1.56141	0.3649	1.51454	1.65147	1.53583	1.63588	1.54706	1.47562	1.38565	1.63657	1.63187	1.49565	1.57918	1.66021	0.483917	0.65813
751POS		TG(19:1/18:1/18:1)+NH4	TG(55:3)+NH4	TG	(19:1/18:1/18:1)	(19:1)	(18:1)	(18:1)		C58 H110 O6 N1	916.833	22.047	0.0253827	0.994817	0.884261	0.288739	1.15019	2.42328	0.648262	0.598241	1.76632	2.08921	1.3071	0.560669	2.0813	1.30709	2.30256	2.55068	2.396	0.853459	2.64938	1.13754	0.478032	1.78081	2.51728	2.3482	1.90796	1.96397	2.05686	1.0534	0.658684	2.21855	2.26666	1.76956	2.23459	2.61376	1.06127	0.786291	1.87615
752POS		TG(20:0e/18:1/18:2)+NH4	TG(56:3e)+NH4	TG	(20:0e/18:1/18:2)	(20:0e)	(18:1)	(18:2)		C59 H114 O5 N1	916.869	23.3627	0.0327598	0.87661	0.250545	0.929037	1.34889	1.28563	1.07263	1.337	1.88927	0.741201	1.33504	1.3603	0.781461	1.3017	1.29793	1.37631	1.38862	0.87165	1.35161	2.05051	0.927101	1.3033	1.30732	1.30005	1.33528	1.55215	1.96085	0.893673	1.34117	1.48031	1.31877	1.26533	0.53222	0.658984	1.14437	0.634697	1.10285
753POS		TG(18:3/18:2/20:4)+NH4	TG(56:9)+NH4	TG	(18:3/18:2/20:4)	(18:3)	(18:2)	(20:4)		C59 H100 O6 N1	918.755	17.3063	0.0461303	0.836814	0.286767	1.04114	1.11	1.29687	1.05674	1.27049	2.45796	1.1043	1.26919	0.45181	0.275064	1.52398	2.00066	1.2907	2.11762	1.28895	0.731525	0.843626	1.23098	1.27472	1.27954	1.38373	0.855137	0.558213	0.758371	0.83786	0.520154	0.821902	1.45876	0.309796	1.28615	2.93962	0.416425	1.05379	1.42783
754POS		TG(18:3/18:2/20:4)+NH4	TG(56:9)+NH4	TG	(18:3/18:2/20:4)	(18:3)	(18:2)	(20:4)		C59 H100 O6 N1	918.755	17.9481	0.125768	1.04132	0.128461	0.192196	0.908816	1.15942	0.783653	0.724876	1.30342	1.11952	1.10358	0.644994	0.45644	1.34056	1.26655	0.910107	1.04157	1.19242	0.803124	1.15939	1.10278	1.22116	1.27826	0.836792	0.767058	1.22577	1.21681	1.14271	0.598958	1.0213	1.24596	1.39804	1.20847	1.2984	1.09289	0.893479	1.08971
755POS		TG(18:3/18:2/20:4)+NH4	TG(56:9)+NH4	TG	(18:3/18:2/20:4)	(18:3)	(18:2)	(20:4)		C59 H100 O6 N1	918.755	17.6374	0.0453159	0.959558	0.0891946	0.232732	1.54301	1.37189	1.08281	1.501	1.41756	0.783748	1.41353	1.04887	0.84633	1.45869	1.40812	1.13156	0.728151	1.38908	1.40997	1.28052	1.5742	1.23957	1.38384	1.99244	1.3791	1.31826	1.41532	1.28572	1.25569	1.17004	0.788591	1.29227	1.48107	1.35891	1.30145	1.08841	1.32534
756POS		TG(17:0/18:1/20:1)+NH4	TG(55:2)+NH4	TG	(17:0/18:1/20:1)	(17:0)	(18:1)	(20:1)		C58 H112 O6 N1	918.848	22.7143	0.030335	0.866273	0.156013	0.913338	1.36886	1.44136	1.17431	0.668553	1.45454	1.22329	1.27433	0.759982	0.779351	1.43265	1.55778	1.57604	1.55716	0.944028	1.57585	1.47466	0.786126	1.5258	1.39548	1.4658	1.48944	1.61531	2.08141	0.669164	1.2418	1.82198	1.42579	1.50859	1.55514	1.63594	1.54188	0.811263	1.75135
757POS		TG(20:0e/18:1/18:1)+NH4	TG(56:2e)+NH4	TG	(20:0e/18:1/18:1)	(20:0e)	(18:1)	(18:1)		C59 H116 O5 N1	918.885	23.9156	0.0520475	1.00937	0.655519	0.321529	1.28522	1.638	1.24246	1.24052	1.50041	1.46176	1.50155	1.45448	1.27111	1.74769	1.65817	1.79816	2.82801	0.979653	1.35132	1.42657	1.1389	1.56348	1.73353	0.86864	2.11562	1.45873	1.43616	1.5284	1.36101	1.65794	2.85189	1.80791	1.74568	2.05365	1.70937	1.747	1.64476
758POS		TG(18:2/18:2/20:4)+NH4	TG(56:8)+NH4	TG	(18:2/18:2/20:4)	(18:2)	(18:2)	(20:4)		C59 H102 O6 N1	920.77	18.1834	0.103927	1.01691	0.694911	0.374978	1.17171	1.41988	0.845167	1.40007	1.33236	1.93989	1.33655	0.821828	1.12004	1.76865	2.5934	2.92058	2.50366	1.38837	1.0912	2.03952	0.728094	2.02888	0.958034	1.33108	1.71532	1.33954	1.35735	1.24774	1.15531	1.18193	2.09272	1.82129	1.56812	1.81615	2.85048	1.1148	3.06472
759POS		TG(16:0/18:2/22:6)+NH4	TG(56:8)+NH4	TG	(16:0/18:2/22:6)	(16:0)	(18:2)	(22:6)		C59 H102 O6 N1	920.77	18.6941	0.0295236	0.913777	0.00307281	0.282273	1.12915	1.3357	1.17849	0.926426	1.55827	1.74244	1.52758	1.46051	1.75214	1.15543	1.75805	1.54328	1.47307	0.509256	1.42015	1.55892	1.00583	1.45576	1.47741	0.974168	2.10593	1.72704	1.41958	0.70717	1.38618	1.36509	1.76684	1.05819	0.794514	1.25295	0.549554	0.897878	0.643469
75POS		PC(19:3e)+H	PC(19:3e)+H	PC	(19:3e)	(19:3e)				C27 H51 O7 N1 P1	532.34	3.00397	0.0423787	0.894046	0.0611597	0.012197	0.0238569	0.0230908	0.00405598	0.0217207	0.0153654	0.0145183	0.0237545	0.0251456	0.0352616	0.0371912	0.0224028	0.0107339	0.0213268	0.0255821	0.0193549	0.0574388	0.0227678	0.0332441	0.0176255	0.0149254	0.0262075	0.0512425	0.0226759	0.0361762	0.0234034	0.023025	0.0794549	0.010468	0.0303539	0.0203355	0.026141	0.0236204	0.00625372
760POS		TG(16:0/16:0/23:1)+NH4	TG(55:1)+NH4	TG	(16:0/16:0/23:1)	(16:0)	(16:0)	(23:1)		C58 H114 O6 N1	920.864	23.3371	0.037891	0.855273	0.0820159	0.765492	0.748512	1.09466	0.633948	1.11873	0.606256	0.954898	1.11178	0.554848	0.686062	1.08986	1.02971	1.18436	1.26033	0.595564	0.85892	1.49427	1.27522	1.07315	0.985266	1.34822	1.39731	2.03248	1.2704	1.04751	1.10978	1.34695	1.75267	1.14266	1.42057	1.05539	1.19471	0.792695	1.25294
761POS		TG(16:0/18:1/22:6)+NH4	TG(56:7)+NH4	TG	(16:0/18:1/22:6)	(16:0)	(18:1)	(22:6)		C59 H104 O6 N1	922.786	19.7429	0.121243	1.03981	0.451812	0.0447265	1.83914	2.00126	1.48896	1.17399	3.04438	3.44324	1.23909	1.78604	1.52349	1.33975	3.4377	1.38904	2.76667	1.32438	1.81252	1.76945	1.50697	1.61836	1.90736	2.0819	1.33711	1.89276	1.54236	1.46241	1.19012	1.6008	1.87919	1.62251	1.44905	3.58557	0.802669	1.75659	1.12888
762POS		TG(16:0/18:1/22:6)+NH4	TG(56:7)+NH4	TG	(16:0/18:1/22:6)	(16:0)	(18:1)	(22:6)		C59 H104 O6 N1	922.786	19.1933	0.036872	1.06722	0.014651	0.222778	1.55739	1.66103	1.67041	1.55024	1.55099	1.95597	1.57406	1.3276	1.74189	1.95851	1.61035	1.7977	2.83975	2.14047	1.70503	1.56206	1.09577	1.86285	1.74703	1.14881	1.54762	1.71956	1.76497	2.03398	1.37179	1.65461	1.26568	1.92626	1.52616	1.77598	1.80363	1.53467	1.71776
763POS		TG(16:0/16:0/23:0)+NH4	TG(55:0)+NH4	TG	(16:0/16:0/23:0)	(16:0)	(16:0)	(23:0)		C58 H116 O6 N1	922.88	23.8698	0.0391891	1.03395	0.248558	0.505639	1.51135	1.35163	1.53345	1.57395	1.46873	1.24774	1.45533	1.58238	1.53789	1.57439	1.45504	1.69329	1.5891	1.51779	1.61125	1.53696	1.60005	1.66426	1.48743	1.6121	1.56651	1.6426	1.62104	1.61947	1.59721	1.60822	1.55495	1.5635	1.57532	1.62225	1.64255	1.53008	1.58877
764POS		TG(16:0/18:2/22:4)+NH4	TG(56:6)+NH4	TG	(16:0/18:2/22:4)	(16:0)	(18:2)	(22:4)		C59 H106 O6 N1	924.801	20.2278	0.039902	0.959327	0.563802	0.0492922	1.50365	1.65633	1.54015	0.887023	1.58255	6.69109	1.61455	0.58342	1.23425	4.20759	1.83107	2.53539	3.25111	0.878763	1.24673	1.49463	1.6039	1.55337	0.364953	1.53058	2.16183	1.54002	1.61032	1.49092	1.57452	1.25824	1.43906	1.52546	1.65053	1.7044	1.2998	0.481405	1.30907
765POS		TG(18:1/18:2/20:3)+NH4	TG(56:6)+NH4	TG	(18:1/18:2/20:3)	(18:1)	(18:2)	(20:3)		C59 H106 O6 N1	924.801	19.7929	0.0326939	0.893945	0.446393	1.19049	1.68188	2.01085	1.69966	1.61099	2.544	1.84135	1.31794	1.29641	1.64624	1.61222	2.46417	2.36706	4.51749	1.58102	1.43834	1.94423	1.6178	2.11679	2.34369	1.76767	1.49275	1.61423	2.38478	1.87314	1.47687	2.37226	2.60389	1.31778	2.46428	3.9346	1.63149	1.24256	2.5018
766POS		TG(16:0/18:2/22:4)+NH4	TG(56:6)+NH4	TG	(16:0/18:2/22:4)	(16:0)	(18:2)	(22:4)		C59 H106 O6 N1	924.801	20.9484	0.0398045	1.09117	0.410223	1.12669	1.81341	1.38194	1.70244	1.48329	3.83926	1.42699	1.51115	1.70638	1.46278	1.52539	1.45733	2.19368	2.19648	1.2363	3.12464	2.6087	1.185	1.51656	1.36069	2.05986	1.42095	1.88202	2.5249	1.43347	1.52113	2.90423	1.4572	1.88769	1.92532	2.24781	2.15963	1.45597	2.59654
767POS		TG(16:0/18:1/22:5)+NH4	TG(56:6)+NH4	TG	(16:0/18:1/22:5)	(16:0)	(18:1)	(22:5)		C59 H106 O6 N1	924.801	18.591	0.0384841	0.982934	0.597696	0.174359	1.51508	1.60407	1.58441	0.988843	1.59985	2.05108	1.54913	1.33712	1.50268	1.60504	1.58347	1.60287	2.7415	1.26373	1.13636	1.50274	1.53017	1.56899	1.59376	1.56219	1.54318	1.57767	1.56057	1.4764	1.56725	1.44603	1.58086	1.5582	1.57689	1.84246	1.62052	1.23169	1.58868
768POS		TG(18:0/16:0/22:6)+NH4	TG(56:6)+NH4	TG	(18:0/16:0/22:6)	(18:0)	(16:0)	(22:6)		C59 H106 O6 N1	924.801	20.5293	0.184284	0.961863	0.508915	0.0327701	1.63954	2.12992	1.46244	0.430268	5.28736	2.61914	1.17924	1.88272	0.442552	2.30113	1.53997	1.4213	1.74712	0.921062	1.65496	1.05677	1.06086	1.33347	0.528074	1.88485	1.51553	1.59823	0.411121	1.04697	1.00453	1.57901	1.57519	2.06853	1.37113	1.43027	0.746545	0.994651	0.733854
769POS		TG(16:0/18:1/22:4)+NH4	TG(56:5)+NH4	TG	(16:0/18:1/22:4)	(16:0)	(18:1)	(22:4)		C59 H108 O6 N1	926.817	21.4539	0.0837073	0.995407	0.913113	0.317353	1.2435	1.55781	1.72458	1.10397	2.37104	2.388	2.33028	1.97118	2.41144	2.15074	2.10701	3.28885	2.40182	0.613672	2.06438	2.12798	2.17565	2.57178	2.3966	1.18032	2.34959	2.59411	1.95824	1.75885	2.16614	1.99128	2.31781	1.82941	1.38301	2.53183	1.38256	2.26119	1.33915
770POS		TG(16:0/18:1/22:4)+NH4	TG(56:5)+NH4	TG	(16:0/18:1/22:4)	(16:0)	(18:1)	(22:4)		C59 H108 O6 N1	926.817	21.1067	0.025618	0.586446	0.00529424	0.113563	0.217989	1.4941	0.220736	0.220398	0.566546	1.15401	0.161385	0.176265	0.243587	1.32432	0.412512	0.622422	0.718232	0.131382	0.611214	0.458012	0.14285	0.21021	0.566245	0.2072	0.254372	0.360042	1.07197	0.0959306	0.0953051	0.245154	0.605308	0.112384	0.604705	0.584364	0.150923	0.179097	0.205153
772POS		TG(18:0/18:0/20:4)+NH4	TG(56:4)+NH4	TG	(18:0/18:0/20:4)	(18:0)	(18:0)	(20:4)		C59 H110 O6 N1	928.833	22.2987	0.0408762	1.0836	0.157374	0.088345	1.80349	2.69964	1.71487	1.18008	2.68062	3.88809	1.56839	1.59738	1.68568	3.95292	1.76369	1.77001	1.64856	0.932182	1.81434	2.75306	1.84603	2.09682	0.323387	1.57973	2.63898	1.60622	2.87577	1.84154	1.69468	1.29668	1.64885	1.79058	1.6779	0.84684	1.53969	0.450561	0.612706
773POS		TG(20:1/18:1/18:2)+NH4	TG(56:4)+NH4	TG	(20:1/18:1/18:2)	(20:1)	(18:1)	(18:2)		C59 H110 O6 N1	928.833	21.5893	0.0331707	0.966212	0.223608	0.306588	1.27873	1.58981	1.28193	1.46074	2.53856	1.35442	1.23573	1.40515	1.26474	1.46525	2.2402	1.33531	1.32577	1.22951	1.24939	1.49368	1.79466	1.36465	1.36547	1.18923	1.44083	1.31061	1.48921	1.44113	1.30075	1.26864	1.49057	1.35255	1.32883	1.31169	1.34438	1.30133	1.31376
774POS		TG(18:0/18:1/20:3)+NH4	TG(56:4)+NH4	TG	(18:0/18:1/20:3)	(18:0)	(18:1)	(20:3)		C59 H110 O6 N1	928.833	21.8497	0.0796919	1.03674	0.600441	0.332519	1.70235	1.52568	0.725866	0.949566	1.22171	3.09449	0.727446	0.780724	0.328115	1.68256	1.09652	0.960365	0.999987	0.515878	0.680964	1.48311	0.666308	1.10821	0.856308	0.99231	1.0486	0.964085	1.31481	1.38276	0.627186	0.857983	2.18168	0.852836	1.13519	2.48691	0.468713	0.832948	0.924975
775POS		TG(20:1/18:1/18:1)+NH4	TG(56:3)+NH4	TG	(20:1/18:1/18:1)	(20:1)	(18:1)	(18:1)		C59 H112 O6 N1	930.848	21.6853	0.120781	1.03331	0.670917	0.0219651	1.2505	1.42165	1.90817	0.451823	3.90821	5.37121	1.28864	1.16124	1.40877	1.9209	2.16878	1.88827	2.34971	2.93744	0.936722	1.29875	2.13312	1.72735	1.81557	1.56433	1.5247	1.07672	0.949721	1.48849	0.770322	0.994679	1.62396	4.00581	1.62113	2.20559	0.448106	1.71294	0.890184
776POS		TG(20:1/18:1/18:1)+NH4	TG(56:3)+NH4	TG	(20:1/18:1/18:1)	(20:1)	(18:1)	(18:1)		C59 H112 O6 N1	930.848	22.3608	0.0261987	0.659164	0.0367862	0.50684	0.217984	1.52596	0.255383	0.79282	1.91373	2.11353	0.566369	0.128826	0.158368	1.50481	1.80645	1.61726	8.10124	0.407174	0.308259	0.338963	0.295404	0.985385	1.53137	0.799207	0.469974	0.286133	0.488117	0.409567	0.204754	0.432185	1.73293	0.171302	1.66381	11.1367	0.148403	0.33014	1.6717
777POS		TG(18:2/17:1/22:6)+NH4	TG(57:9)+NH4	TG	(18:2/17:1/22:6)	(18:2)	(17:1)	(22:6)		C60 H102 O6 N1	932.77	18.1933	0.0419009	1.19346	2.41402e-07	0.207271	4.62087	2.15664	4.16649	3.10078	4.79629	2.96349	4.22496	4.17027	7.83609	4.75073	5.04679	2.56431	3.23953	2.24526	3.50884	4.4025	6.39109	3.84971	3.16829	3.86009	3.82911	3.66376	3.84439	5.91275	5.44924	3.84302	3.78693	4.90506	5.3281	4.07596	6.37706	3.93521	4.49096
778POS		TG(16:0/18:1/22:1)+NH4	TG(56:2)+NH4	TG	(16:0/18:1/22:1)	(16:0)	(18:1)	(22:1)		C59 H114 O6 N1	932.864	23.0351	0.0816492	1.04813	0.0772325	0.257393	1.44032	1.926	1.49027	1.77889	1.79763	2.03736	1.28685	0.578605	1.303	2.03013	1.89387	1.96882	2.03996	1.79993	1.62053	2.06856	1.18385	2.08054	1.69543	2.50517	1.98954	1.9974	1.94724	1.82685	1.12327	1.65464	2.06173	1.96363	2.20925	2.3773	2.08665	1.06144	2.4982
779POS		TG(17:0/18:2/22:6)+NH4	TG(57:8)+NH4	TG	(17:0/18:2/22:6)	(17:0)	(18:2)	(22:6)		C60 H104 O6 N1	934.786	19.2046	0.100511	0.99695	0.907944	0.282993	1.30478	1.86318	1.01269	1.26543	2.37568	1.45029	1.74681	1.33378	2.07129	1.75585	2.07392	1.68812	2.08807	1.10337	2.36476	1.8707	1.49666	1.35167	1.64635	1.79107	2.45709	1.91473	2.28513	1.3201	1.49109	2.42568	1.849	2.103	1.69252	2.39211	1.24302	1.3442	2.01022
77POS		LPC(20:1p)+H	LPC(20:1p)+H	LPC	(20:1p)	(20:1p)				C28 H57 O6 N1 P1	534.392	3.5488	0.0623013	0.956818	0.417289	0.0245087	0.0136452	0.0468005	0.0205584	0.00714235	0.0681271	0.04306	0.057005	0.0203151	0.0170706	0.0595016	0.044556	0.0506989	0.0482221	0.0173347	0.0583531	0.0218038	0.00497732	0.0350379	0.00981228	0.0446619	0.0594199	0.047136	0.0272725	0.00441767	0.011793	0.0407676	0.0458455	0.0376956	0.0368563	0.0343558	0.0210313	0.0155249	0.0420655
780POS		TG(16:0/16:0/24:1)+NH4	TG(56:1)+NH4	TG	(16:0/16:0/24:1)	(16:0)	(16:0)	(24:1)		C59 H116 O6 N1	934.88	23.6029	0.0335239	1.0081	0.941592	0.959172	2.2004	0.994325	1.33698	1.64027	2.10605	1.38496	1.16199	1.83827	2.37143	1.37348	1.43728	0.903866	1.54892	1.5381	1.19697	2.59218	2.55769	1.88743	1.96862	1.76722	1.66009	1.70708	1.48529	2.00413	2.09641	1.50605	1.73591	1.4496	1.64946	0.931555	1.68438	1.18525	1.15005
781POS		TG(17:0/18:1/22:6)+NH4	TG(57:7)+NH4	TG	(17:0/18:1/22:6)	(17:0)	(18:1)	(22:6)		C60 H106 O6 N1	936.801	20.1754	0.0566682	0.949934	0.479567	0.0624303	1.56041	3.89089	1.72972	1.5249	3.3445	10.4123	1.21465	2.29308	1.99337	3.79111	2.35043	2.47775	4.85544	1.66163	2.62696	3.94675	1.45073	1.74181	2.2448	1.77347	2.21435	2.02628	2.88259	1.9044	1.05896	1.98864	3.08547	2.34743	2.47007	7.60925	1.78072	1.83694	1.48364
782POS		TG(17:0/18:2/22:5)+NH4	TG(57:7)+NH4	TG	(17:0/18:2/22:5)	(17:0)	(18:2)	(22:5)		C60 H106 O6 N1	936.801	19.7036	0.0339982	0.838602	0.0181961	0.864647	1.67156	1.81397	0.764318	1.89495	1.31888	1.23067	1.7265	0.818662	1.14779	1.62035	1.23699	1.37611	1.85364	1.10315	1.83767	1.59779	2.07247	1.53633	1.82218	2.8656	1.79424	3.10001	2.57332	1.90335	1.56218	1.79167	1.67528	1.61184	2.41234	2.12668	1.92341	1.10903	1.82905
784POS		TG(20:5/18:2/20:5)+NH4	TG(58:12)+NH4	TG	(20:5/18:2/20:5)	(20:5)	(18:2)	(20:5)		C61 H98 O6 N1	940.739	16.0828	0.0500344	0.921872	0.450271	0.115191	0.904427	2.00982	0.771292	0.527976	8.81185	3.04233	2.06012	0.84827	1.13267	2.31757	2.30877	3.28076	4.83825	2.05968	1.66484	1.64961	0.979004	2.08447	0.734669	2.31546	1.9294	0.849064	1.59491	1.12625	1.11695	1.85422	1.61749	1.76758	2.0546	2.69887	1.02533	0.528261	1.65218
785POS		TG(18:3/18:2/22:6)+NH4	TG(58:11)+NH4	TG	(18:3/18:2/22:6)	(18:3)	(18:2)	(22:6)		C61 H100 O6 N1	942.755	16.8453	0.254396	1.07903	0.20398	0.0975843	2.2203	5.12128	3.40964	0.874761	5.34965	5.74934	2.45494	6.25861	6.10307	2.88671	2.58416	2.94691	3.19169	1.51471	3.39239	3.25851	4.60312	2.80212	2.47069	2.61208	3.11522	2.44771	3.79271	6.79773	1.67574	2.61611	3.26912	2.71609	2.28061	3.98237	1.23156	3.3603	1.59936
786POS		TG(16:0/20:5/22:6)+NH4	TG(58:11)+NH4	TG	(16:0/20:5/22:6)	(16:0)	(20:5)	(22:6)		C61 H100 O6 N1	942.755	17.5217	0.02394	0.780362	0.0592925	0.13668	0.64514	2.77837	0.566636	0.701576	1.27864	2.99477	0.405794	0.758843	0.562599	2.78095	0.933007	2.13296	1.93085	0.54403	1.29765	1.63605	0.440676	0.801769	1.82292	0.599552	0.732775	1.00113	2.11774	0.627783	0.330906	0.907919	2.18474	0.475922	1.25356	1.79149	0.425347	0.634864	0.510414
787POS		TG(58:4e)+NH4	TG(58:4e)+NH4	TG	(58:4e)	(58:4e)				C61 H116 O5 N1	942.885	23.3189	0.0285218	1.05788	0.0406645	0.203074	1.84993	2.01407	1.91121	1.96656	2.11961	0.604488	1.7271	2.01879	1.98076	2.09684	2.03128	1.92263	3.24422	2.50814	2.0429	1.88846	1.75288	1.69726	1.91136	0.871197	1.88797	2.01734	1.97502	1.90077	1.97149	1.88019	1.93732	1.99928	2.05829	2.14646	1.93446	1.95574	1.92449
788POS		TG(18:2/18:2/22:6)+NH4	TG(58:10)+NH4	TG	(18:2/18:2/22:6)	(18:2)	(18:2)	(22:6)		C61 H102 O6 N1	944.77	17.7585	0.0909724	1.01164	0.820275	0.072698	2.28808	5.02738	1.84944	0.956072	3.77979	4.00613	1.80801	1.91895	1.5372	2.99136	2.65384	2.32224	2.78082	1.84287	2.10417	2.22194	1.84379	2.10225	1.43148	3.3024	2.4908	1.99821	2.13744	1.97314	1.63681	1.99564	3.21603	2.40655	2.07524	2.68679	1.15228	1.40707	1.2096
789POS		TG(18:2/18:2/22:6)+NH4	TG(58:10)+NH4	TG	(18:2/18:2/22:6)	(18:2)	(18:2)	(22:6)		C61 H102 O6 N1	944.77	18.2645	0.0359077	1.01146	0.687089	0.313761	2.34743	1.63223	2.88899	1.68806	2.52041	1.94154	2.17956	2.7014	2.31432	2.35268	2.3592	1.37404	2.53889	0.648352	2.33043	2.45556	2.18921	3.36097	2.28995	1.02299	2.20648	2.86467	2.37176	2.25633	2.47945	2.08965	2.24028	2.13095	1.88294	2.39961	1.61043	2.08534	1.54884
790POS		TG(18:3/18:2/22:5)+NH4	TG(58:10)+NH4	TG	(18:3/18:2/22:5)	(18:3)	(18:2)	(22:5)		C61 H102 O6 N1	944.77	17.2329	0.0546022	1.10445	0.0130739	0.0951084	1.9673	2.14548	2.01724	1.39158	2.08781	3.86924	2.09778	1.50331	2.18535	3.02973	1.96727	2.12007	2.22108	1.68246	1.76586	1.95389	2.2034	2.07535	0.965758	2.09055	1.98252	1.96268	1.98672	2.07134	2.06237	1.83388	1.95848	2.04376	2.17225	2.08766	1.8849	0.78115	0.953693
791POS		TG(58:3e)+NH4	TG(58:3e)+NH4	TG	(58:3e)	(58:3e)				C61 H118 O5 N1	944.9	23.8776	0.154532	0.995639	0.920273	0.267009	1.11468	1.50205	2.04883	1.92545	2.29677	1.87074	1.98037	2.07107	1.87176	1.98306	1.50239	1.90711	4.25799	0.762045	1.8173	1.49333	2.28362	2.85126	2.07873	1.91004	1.51965	3.54972	3.70985	1.93714	1.30946	2.20987	2.92852	1.66388	1.82744	1.91084	1.55014	1.832	1.55072
792POS		CerG2(d18:1/22:0)+H	CerG2(d40:1)+H	CerG2	(d18:1/22:0)	(d18:1)	(22:0)			C52 H100 O13 N1	946.719	12.978	0.276553	0.922088	0.049849	0.256572	2.43027	1.68201	2.41096	3.40307	1.81238	2.035	3.96234	3.13929	2.12913	2.09729	2.36221	2.13193	1.95499	2.87467	2.67638	1.74052	1.66667	1.73436	2.26113	0.0485431	1.03324	2.72216	1.75777	2.85329	1.76145	2.7542	2.57426	1.60551	2.25916	1.98116	2.07298	2.43141	3.10325
794POS		TG(22:5/18:2/18:2)+NH4	TG(58:9)+NH4	TG	(22:5/18:2/18:2)	(22:5)	(18:2)	(18:2)		C61 H104 O6 N1	946.786	18.096	0.119341	0.951258	0.534715	0.0496488	1.48773	2.72798	1.43598	0.496896	5.89041	6.61498	2.58762	1.84288	2.69962	4.02233	4.10846	4.71962	7.05355	1.96458	2.06442	2.50573	2.22027	2.5583	0.607295	4.21183	2.54174	1.96725	2.35718	1.7579	1.68454	2.41753	1.92591	2.50574	3.14308	2.69686	1.45979	1.43442	2.51252
795POS		TG(22:5/18:2/18:2)+NH4	TG(58:9)+NH4	TG	(22:5/18:2/18:2)	(22:5)	(18:2)	(18:2)		C61 H104 O6 N1	946.786	18.7242	0.0257186	1.04416	0.217853	0.220317	2.11492	2.14463	2.2682	2.0956	3.0475	2.43788	2.07446	2.11765	2.24097	2.25552	3.98015	3.21703	4.73542	2.27508	2.17276	3.94385	2.18727	3.76211	2.29211	2.1726	2.36323	2.25225	2.14496	2.16949	2.24604	2.83095	4.10484	2.27644	2.17624	2.27443	2.19511	2.09862	2.27153
796POS		TG(22:5/18:2/18:2)+NH4	TG(58:9)+NH4	TG	(22:5/18:2/18:2)	(22:5)	(18:2)	(18:2)		C61 H104 O6 N1	946.786	19.3588	0.0262333	0.899705	0.00584539	0.417544	1.32487	2.03575	2.39304	1.67964	2.72569	3.00297	2.40568	1.99903	2.44816	2.03274	2.5409	2.86472	3.31914	0.713869	2.56052	2.30555	0.401027	1.38503	1.76878	1.85761	2.8139	2.37254	2.70644	0.740344	2.72425	2.54636	2.78897	1.07681	1.23874	2.97835	0.926696	0.922085	2.24453
798POS		TG(58:2e)+NH4	TG(58:2e)+NH4	TG	(58:2e)	(58:2e)				C61 H120 O5 N1	946.916	24.3208	0.176457	0.878511	0.0939244	0.0875576	0.96259	3.71428	1.43336	0.341899	1.46829	6.18581	2.00219	0.432497	0.963196	4.31994	3.5814	1.77803	2.58128	0.661492	2.18476	1.17057	0.697462	2.8453	0.112359	2.6659	4.10779	2.29477	2.52576	0.803055	1.9403	1.84253	2.17061	2.75451	3.30887	2.01565	2.18494	0.279608	0.520432
799POS		TG(18:1/18:1/22:6)+NH4	TG(58:8)+NH4	TG	(18:1/18:1/22:6)	(18:1)	(18:1)	(22:6)		C61 H106 O6 N1	948.801	19.735	0.0179188	0.92945	0.0542299	0.341527	2.12068	2.1948	2.18226	2.13466	2.74475	4.61655	2.06628	1.98646	2.12806	2.1106	2.14217	3.58735	4.55456	1.07088	2.13625	2.09145	2.15157	2.13456	2.10455	1.70278	2.19171	2.99026	3.12759	2.04459	2.07059	1.98934	3.16304	2.13294	2.16455	2.12018	2.13584	1.96177	2.13959
79POS		LPC(20:0p)+H	LPC(20:0p)+H	LPC	(20:0p)	(20:0p)				C28 H59 O6 N1 P1	536.407	6.21312	0.0676377	1.06674	0.0669413	0.0203747	0.034723	0.029399	0.0372878	0.0244942	0.0374349	0.0373535	0.0257548	0.026174	0.0324367	0.0317395	0.0343735	0.0478605	0.0521939	0.0364443	0.0299947	0.0517893	0.0314832	0.0310956	0.0567442	0.0343215	0.0395633	0.0321285	0.0340991	0.0403589	0.0338369	0.040564	0.0449733	0.0245155	0.0212325	0.0362684	0.0294184	0.024149	0.0360738
7POS		So(d20:1)+H	So(d20:1)+H	So	(d20:1)	(d20:1)				C20 H42 O2 N1	328.321	6.17293	0.276573	0.879458	0.114951	0.106885	0.0208761	0.0209609	0.0230975	0.0149344	0.0515677	0.0262886	0.0155085	0.0155741	0.0145881	0.0159482	0.0260626	0.0194886	0.0269431	0.0163073	0.0632686	0.0441635	0.019715	0.026016	0.0359995	0.0315937	0.0735488	0.0501068	0.0799188	0.0140971	0.0518226	0.0760999	0.0718776	0.0230478	0.0158352	0.0576784	0.0198973	0.0182764	0.0369516
800POS		TG(22:4/18:2/18:2)+NH4	TG(58:8)+NH4	TG	(22:4/18:2/18:2)	(22:4)	(18:2)	(18:2)		C61 H106 O6 N1	948.801	19.1645	0.0210045	0.860987	0.142688	0.0656514	1.92632	3.47505	0.965155	1.73944	3.02697	6.71973	0.910716	2.09893	0.859988	3.54764	2.08711	4.18708	4.79131	0.734598	2.07283	4.49075	1.72475	2.17167	4.2597	0.987199	1.45401	1.63484	2.17687	2.07347	1.01476	2.01669	6.19579	0.556811	2.17454	4.68738	0.866128	1.5577	1.38598
801POS		TG(18:1/18:1/22:6)+NH4	TG(58:8)+NH4	TG	(18:1/18:1/22:6)	(18:1)	(18:1)	(22:6)		C61 H106 O6 N1	948.801	20.0138	0.0360231	0.956197	0.0825455	0.268546	1.72947	1.79432	1.35871	0.971915	2.50136	1.36577	1.55393	0.938151	1.25554	2.39124	2.27968	2.20184	1.80535	1.22293	2.51009	2.14977	0.857773	1.91212	1.51914	1.92562	2.26982	2.13787	2.73093	0.769647	1.27774	2.00854	2.29221	2.02986	2.16423	2.28618	2.0883	0.893318	2.37677
802POS		TG(16:0/18:1/23:0)+NH4	TG(57:1)+NH4	TG	(16:0/18:1/23:0)	(16:0)	(18:1)	(23:0)		C60 H118 O6 N1	948.895	23.8508	0.0421106	1.05856	0.000371123	0.269483	2.44344	2.3872	2.6131	2.25113	2.33627	1.81181	2.20442	3.08481	2.16242	2.42587	2.33178	2.2441	2.12583	2.28431	2.53811	2.4913	2.15199	2.27572	2.60809	2.21407	2.49075	2.20877	2.2969	2.65434	2.4145	2.6274	1.62558	2.51659	2.43323	2.35201	2.30785	2.44236	2.34493
803POS		TG(18:1/18:1/22:5)+NH4	TG(58:7)+NH4	TG	(18:1/18:1/22:5)	(18:1)	(18:1)	(22:5)		C61 H108 O6 N1	950.817	20.0675	0.0372121	1.03473	0.250082	0.278074	2.38861	2.34702	4.03563	2.57878	3.80131	4.65195	2.30801	2.4002	3.20151	2.63835	2.3348	3.27166	3.68727	2.22635	2.59044	3.5268	2.80139	2.64909	2.96387	2.4392	2.56663	2.50319	3.7442	2.58849	2.40741	2.38431	3.42648	3.03993	2.22435	2.96932	2.16896	2.21173	2.28472
804POS		TG(18:1/18:1/22:5)+NH4	TG(58:7)+NH4	TG	(18:1/18:1/22:5)	(18:1)	(18:1)	(22:5)		C61 H108 O6 N1	950.817	20.9187	0.25945	0.999793	0.996468	0.298371	2.47047	2.78321	2.59781	1.40125	0.120624	2.46835	2.66136	2.11432	2.59803	2.9376	2.77209	2.7547	2.47718	2.33589	1.99367	4.17266	1.29241	2.57931	2.58893	2.51713	2.50707	2.34089	2.25654	2.47932	2.37138	2.4667	2.64243	2.51989	2.63222	0.108686	2.43327	2.59653	2.44132
806POS		TG(18:1/18:1/22:5)+NH4	TG(58:7)+NH4	TG	(18:1/18:1/22:5)	(18:1)	(18:1)	(22:5)		C61 H108 O6 N1	950.817	20.5173	0.030293	1.13895	0.149037	0.0919539	2.27896	2.27721	2.31765	1.52487	5.66973	5.915	2.41285	2.2431	2.37556	2.40643	2.18007	2.41071	5.32147	1.32322	1.94042	3.678	2.64466	1.90456	2.22086	2.14911	2.19212	2.2624	2.24497	2.34667	1.51667	2.02223	2.37507	1.65404	2.2535	3.63679	1.18725	1.71453	1.74511
808POS		TG(18:1/18:1/22:4)+NH4	TG(58:6)+NH4	TG	(18:1/18:1/22:4)	(18:1)	(18:1)	(22:4)		C61 H110 O6 N1	952.833	21.04	0.0424356	0.924135	0.0248661	0.43399	2.23885	2.56964	2.28592	2.13364	3.40111	2.75125	3.15066	3.09199	3.21545	2.70571	2.99864	2.13203	2.91559	1.36612	3.53756	2.60641	2.93863	2.96479	3.33044	1.89487	3.93126	5.85341	2.82153	2.09287	3.10279	2.8933	3.49714	3.29416	2.26517	3.36669	1.96681	2.87825	2.07011
809POS		TG(18:0/18:1/22:4)+NH4	TG(58:5)+NH4	TG	(18:0/18:1/22:4)	(18:0)	(18:1)	(22:4)		C61 H112 O6 N1	954.848	21.4074	0.0682518	1.03764	0.0873167	0.266425	2.12832	2.74931	2.48953	2.04075	3.06745	0.857529	2.59338	2.59889	2.6448	2.2501	2.46242	2.80985	3.16129	2.28127	3.05794	2.73317	2.2278	2.60584	1.54221	1.3129	3.08616	2.42317	2.32554	3.05938	2.81532	2.87375	3.2108	2.75063	3.10903	2.94717	2.77267	3.06439	2.38676
80POS		LPC(20:0p)+H	LPC(20:0p)+H	LPC	(20:0p)	(20:0p)				C28 H59 O6 N1 P1	536.407	4.72352	0.250578	0.906195	0.0497435	0.0223592	0.0234939	0.0371397	0.0214815	0.0322189	0.0175509	0.0353859	0.0171596	0.0278927	0.0329028	0.025437	0.0341574	0.0199897	0.0366734	0.031343	0.00539612	0.0475671	0.0268061	0.037672	0.0356849	0.0114332	0.0285712	0.0278594	0.0288125	0.0415702	0.0395052	0.0308504	0.046542	0.00261342	0.0329005	0.00439983	0.0365428	0.0438318	0.035711
810POS		TG(18:0/18:1/22:4)+NH4	TG(58:5)+NH4	TG	(18:0/18:1/22:4)	(18:0)	(18:1)	(22:4)		C61 H112 O6 N1	954.848	21.9491	0.066886	0.982393	0.764842	0.0176841	3.54604	3.40686	3.39432	1.1574	13.727	8.9792	3.95959	4.52953	3.73175	4.10977	5.26839	4.88642	4.30639	2.03621	4.80035	3.50358	2.80682	3.4634	2.18674	5.32269	4.01814	3.2422	3.40397	4.13797	3.81955	2.29402	3.3745	4.35592	3.63012	4.56984	2.51216	3.88602	2.42063
811POS		TG(18:1/18:2/22:1)+NH4	TG(58:4)+NH4	TG	(18:1/18:2/22:1)	(18:1)	(18:2)	(22:1)		C61 H114 O6 N1	956.864	22.3958	0.0305329	1.07118	7.89728e-05	0.263603	2.78822	1.16047	1.90105	2.2591	2.35068	2.23494	2.0232	2.50367	2.61593	2.27619	2.48366	2.17823	2.11471	1.75825	1.67835	3.02825	2.26754	2.52907	2.40637	2.02107	2.54544	2.35077	2.28288	2.45581	2.52636	2.44084	2.67468	2.43332	1.91436	1.85649	2.55786	1.38148	1.68869
812POS		TG(16:0/18:2/24:1)+NH4	TG(58:3)+NH4	TG	(16:0/18:2/24:1)	(16:0)	(18:2)	(24:1)		C61 H116 O6 N1	958.88	23.1093	0.027079	1.01093	0.726442	0.375008	1.88177	2.82902	2.89664	2.05665	2.95254	3.57586	3.04262	3.34178	3.144	3.32111	3.35393	2.31579	3.35596	1.16912	4.0621	3.86906	1.77064	3.00749	3.66257	1.78911	3.81134	4.15162	3.18961	3.08465	3.0457	3.32154	3.61237	3.86821	2.63965	3.80191	2.16424	3.6965	2.22601
813POS		TG(18:1/18:2/22:0)+NH4	TG(58:3)+NH4	TG	(18:1/18:2/22:0)	(18:1)	(18:2)	(22:0)		C61 H116 O6 N1	958.88	22.4234	0.0313858	1.05165	0.282294	0.394723	2.46152	2.5529	1.12176	2.62515	1.94181	4.83307	1.69529	0.91557	1.25601	1.82551	2.4273	2.85875	4.66698	1.3346	1.51056	1.51832	0.999987	2.42454	3.56477	2.64848	2.15607	1.61667	2.03423	2.59396	1.42036	1.9433	2.90821	2.56088	4.57406	5.83375	1.14317	2.15312	3.04431
815POS		TG(16:0/18:1/24:0)+NH4	TG(58:1)+NH4	TG	(16:0/18:1/24:0)	(16:0)	(18:1)	(24:0)		C61 H120 O6 N1	962.911	24.0771	0.0429897	0.977343	0.376773	0.320257	2.3919	2.45796	2.37668	2.57778	2.49614	1.48529	2.2465	2.10024	1.2237	2.39255	2.25001	2.38031	2.32809	1.00306	2.65926	2.36926	0.996701	2.33496	2.40995	2.29865	1.99485	2.35947	3.23525	1.46711	1.15556	2.13862	2.52717	2.37366	2.32264	2.45998	2.33921	1.61662	2.44163
816POS		TG(18:0/16:0/24:0)+NH4	TG(58:0)+NH4	TG	(18:0/16:0/24:0)	(18:0)	(16:0)	(24:0)		C61 H122 O6 N1	964.927	24.4967	0.120038	0.967194	0.521188	0.00255922	5.05549	3.74406	4.25689	2.05566	10.9012	7.13931	3.25344	4.26874	4.50256	4.2522	4.22271	4.5506	4.90722	4.27214	4.79605	5.30609	5.0665	6.45166	1.60575	4.32602	4.41754	3.8752	4.29821	4.28038	5.25332	3.65396	5.16383	4.25947	3.86163	3.57429	5.10803	1.41888	2.28609
817POS		TG(20:5/18:2/22:6)+NH4	TG(60:13)+NH4	TG	(20:5/18:2/22:6)	(20:5)	(18:2)	(22:6)		C63 H100 O6 N1	966.755	16.4548	0.0251497	0.722883	0.0102673	0.306923	0.564598	3.06898	0.964079	1.22699	2.5785	5.28711	2.51199	0.337912	0.530948	2.52298	2.95047	2.5809	6.57093	1.04234	2.13144	1.29952	1.18455	2.32583	2.35973	2.64366	2.57855	1.40659	2.41986	0.940649	0.655882	1.38955	2.46163	0.91763	2.37499	8.79888	0.609605	0.53827	2.36462
818POS		TG(18:2/20:4/22:6)+NH4	TG(60:12)+NH4	TG	(18:2/20:4/22:6)	(18:2)	(20:4)	(22:6)		C63 H102 O6 N1	968.77	17.3061	0.028912	0.898477	0.00241013	0.423685	1.9051	2.30929	2.93465	2.91667	2.80184	3.1066	3.03849	2.70135	3.12985	2.82912	3.18577	3.52837	3.60375	0.805561	3.03723	3.15053	0.732171	1.8599	2.2684	2.43906	3.20462	3.36145	3.00676	0.898739	3.1079	2.90753	2.9366	1.19592	1.73797	3.09065	1.14945	1.46516	3.18865
819POS		TG(18:2/20:4/22:6)+NH4	TG(60:12)+NH4	TG	(18:2/20:4/22:6)	(18:2)	(20:4)	(22:6)		C63 H102 O6 N1	968.77	17.814	0.0410312	1.04566	0.667736	0.166123	1.18729	2.48313	2.16862	1.4379	6.93761	3.56785	2.71564	1.23937	2.32075	2.55599	2.42353	4.15289	9.00143	2.74204	1.32842	2.73753	2.43028	2.53302	2.69859	2.16157	1.26561	0.925954	1.66143	2.55436	1.11622	2.21574	2.83918	1.91143	3.21007	5.33796	0.888032	2.70279	2.87889
821POS		TG(22:5/18:2/20:4)+NH4	TG(60:11)+NH4	TG	(22:5/18:2/20:4)	(22:5)	(18:2)	(20:4)		C63 H104 O6 N1	970.786	18.3238	0.0416785	1.00191	0.909607	0.269696	2.14716	1.71163	1.9559	2.09486	2.3083	1.95072	1.83856	1.81145	1.84156	2.28375	2.18638	1.23062	0.875202	1.90353	1.94568	1.85011	2.13728	2.09468	1.76335	1.80781	2.04471	1.94258	1.86962	1.78962	2.04072	1.58609	2.12017	1.69574	1.62098	1.50398	2.07405	1.6619	1.74798
822POS		TG(18:1/18:2/23:1)+NH4	TG(59:4)+NH4	TG	(18:1/18:2/23:1)	(18:1)	(18:2)	(23:1)		C62 H116 O6 N1	970.88	22.5044	0.033813	0.961962	0.68009	1.19123	2.28905	2.82099	2.84421	2.15519	2.70069	2.47097	2.37316	2.84386	2.67766	2.62261	2.77967	2.83105	3.71321	1.9495	3.03668	3.54663	1.88156	2.56743	4.00888	2.09732	2.78252	3.64184	2.67417	3.68361	2.67914	4.29685	2.73915	3.11409	2.75976	3.40447	2.77622	2.85963	2.76051
823POS		TG(60:3p)+NH4	TG(60:3p)+NH4	TG	(60:3p)	(60:3p)				C63 H120 O5 N1	970.916	23.8323	0.135615	0.997508	0.937847	0.364731	2.68117	2.92871	2.82998	2.95978	2.41856	2.17142	2.40103	2.64839	1.59899	3.74505	1.70357	4.07539	1.66182	3.30247	2.62091	2.66518	2.68549	2.52416	3.27675	2.4821	2.6921	3.06367	2.53993	2.49366	2.66196	2.06842	2.69044	2.27797	1.86577	4.26615	3.20932	2.28312	2.07456
824POS		CerG2(d18:1/24:1)+H	CerG2(d42:2)+H	CerG2	(d18:1/24:1)	(d18:1)	(24:1)			C54 H102 O13 N1	972.735	12.9052	0.276275	0.94747	0.58534	0.127725	0.979775	7.72551	1.90068	1.48175	2.93422	4.95543	3.44008	0.493381	1.21888	5.66402	4.61575	2.8164	5.77417	1.72862	3.09995	2.60524	2.24457	3.67045	1.28101	1.21108	1.17201	2.28878	2.03982	0.826748	1.24361	1.69193	4.68859	0.816264	2.64127	2.34624	1.55865	0.733679	2.54703
825POS		TG(18:0/20:4/22:6)+NH4	TG(60:10)+NH4	TG	(18:0/20:4/22:6)	(18:0)	(20:4)	(22:6)		C63 H106 O6 N1	972.801	19.2403	0.0381479	1.06045	0.122121	0.217983	3.22324	3.26584	3.22957	3.48718	3.28726	5.1917	2.38403	3.58204	2.39104	3.11975	2.80962	3.43978	3.04297	2.66358	2.48882	3.63805	3.18979	3.26587	3.62051	2.88628	3.63479	3.55789	3.39939	3.06299	2.1031	3.07527	3.19483	3.43447	3.20635	3.4707	1.78297	3.34567	2.72285
826POS		TG(18:0/20:4/22:6)+NH4	TG(60:10)+NH4	TG	(18:0/20:4/22:6)	(18:0)	(20:4)	(22:6)		C63 H106 O6 N1	972.801	19.6201	0.180891	0.991113	0.864406	0.0732897	2.25292	3.14767	3.1163	1.05863	1.61371	1.7539	2.143	2.22754	1.55	1.04466	2.71587	2.59565	1.0682	1.63659	1.81019	2.57672	2.50301	2.15642	0.572834	3.27465	4.36986	2.86613	2.83866	2.42209	2.32396	3.15056	3.10751	3.0035	2.72014	2.27261	2.98618	1.25264	2.48494
827POS		TG(60:3e)+NH4	TG(60:3e)+NH4	TG	(60:3e)	(60:3e)				C63 H122 O5 N1	972.932	24.2618	0.0357303	1.08098	0.0311612	0.20289	3.08032	3.13814	3.10409	2.93331	3.8609	4.94641	2.66775	2.53008	3.30399	3.15157	3.49921	3.48171	3.86773	3.0903	2.33548	3.06207	3.57934	3.02255	2.52646	3.1327	3.14524	3.016	3.37667	3.03943	2.70335	2.81619	2.99113	3.07822	3.42341	3.34477	1.8948	2.04477	2.13192
828POS		CerG2(d18:1/24:0)+H	CerG2(d42:1)+H	CerG2	(d18:1/24:0)	(d18:1)	(24:0)			C54 H104 O13 N1	974.75	13.9673	0.0236097	0.964717	0.631716	0.0191011	3.07975	3.49047	3.10562	2.87304	3.48552	5.70138	2.68122	2.87157	2.67821	3.32201	3.0409	2.79382	2.98369	1.89951	3.28057	5.20509	2.86632	3.13275	1.94313	1.29984	1.36185	3.26564	3.69497	2.97682	2.21491	3.15584	3.83517	2.31045	2.28185	2.89227	2.2116	1.13851	1.42023
829POS		TG(18:0/20:3/22:6)+NH4	TG(60:9)+NH4	TG	(18:0/20:3/22:6)	(18:0)	(20:3)	(22:6)		C63 H108 O6 N1	974.817	19.6485	0.0324922	1.07198	0.0199358	0.135669	3.6227	3.61052	3.45085	3.33188	3.2298	4.25661	3.21893	3.31153	3.46797	3.68922	3.19499	3.4652	3.07837	3.33444	3.31723	3.33394	3.30801	3.54691	2.95872	3.71141	3.69173	3.4339	3.70997	3.50102	3.20329	3.15905	3.27889	3.68991	3.17527	3.28024	2.77589	2.42166	2.27989
82POS		LPC(19:0)+H	LPC(19:0)+H	LPC	(19:0)	(19:0)				C27 H57 O7 N1 P1	538.387	4.29596	0.0892242	0.696425	0.000697903	0.0217182	0.0189967	0.0529827	0.0179708	0.0106086	0.0357383	0.0380824	0.0144056	0.00935658	0.0118881	0.0687603	0.0244484	0.0393508	0.0403251	0.00541732	0.0237612	0.0296994	0.00937092	0.0165538	0.0613169	0.0261844	0.0208972	0.0179487	0.119088	0.00556131	0.00772169	0.022567	0.0351154	0.009764	0.026406	0.0441799	0.0126215	0.0066666	0.0198212
830POS		TG(20:3/18:2/22:4)+NH4	TG(60:9)+NH4	TG	(20:3/18:2/22:4)	(20:3)	(18:2)	(22:4)		C63 H108 O6 N1	974.817	18.7291	0.0261237	0.96838	0.196422	0.315032	3.17681	3.11356	2.49291	2.53251	3.15328	3.33818	2.55344	2.94552	3.15683	3.38772	3.07484	3.71755	3.71684	2.48588	2.69016	3.23387	2.51819	3.15174	3.29809	2.11288	3.07315	3.54375	3.13646	3.22439	3.2833	2.89002	3.34458	3.49894	2.70157	3.25157	3.27993	2.34002	2.48654
831POS		TG(60:2e)+NH4	TG(60:2e)+NH4	TG	(60:2e)	(60:2e)				C63 H124 O5 N1	974.947	24.711	0.0312687	1.01882	0.852048	0.196612	2.01156	4.04832	2.18927	1.35092	9.87388	5.91858	3.09955	1.63633	2.74245	3.75584	4.89065	6.63874	11.0887	3.54791	3.14438	3.14197	2.76284	3.68832	3.38324	3.24189	3.2964	1.84084	2.86231	3.26239	1.92323	3.32546	3.35397	3.01577	3.34272	7.90081	1.24915	1.13009	3.12741
832POS		TG(25:0/16:0/18:1)+NH4	TG(59:1)+NH4	TG	(25:0/16:0/18:1)	(25:0)	(16:0)	(18:1)		C62 H122 O6 N1	976.927	24.2874	0.0241472	0.98744	0.764904	0.428176	2.56792	3.27324	3.51378	2.36167	4.7669	4.82056	4.48107	4.15801	4.81228	4.62349	4.79566	3.00105	4.6426	1.2686	4.2162	4.12502	3.26559	3.83821	4.85281	2.33821	4.69271	5.08179	4.14636	3.52989	4.24825	4.26934	4.6919	3.69578	2.85814	4.88848	2.84175	4.49539	2.7466
833POS		TG(18:1/20:2/22:4)+NH4	TG(60:7)+NH4	TG	(18:1/20:2/22:4)	(18:1)	(20:2)	(22:4)		C63 H112 O6 N1	978.848	21.0647	0.0703091	1.13767	0.00238375	0.107538	3.04994	2.1431	2.84455	1.23991	5.76667	5.21928	3.06455	3.43724	2.97212	2.36606	4.12443	2.74865	5.61573	2.26432	2.34668	4.84861	2.9045	2.36784	3.75271	2.70229	4.6067	2.3219	2.95358	3.08604	2.93974	3.26874	3.76073	3.49694	3.56952	4.47411	2.49119	3.48108	3.69329
834POS		TG(20:0/18:1/22:5)+NH4	TG(60:6)+NH4	TG	(20:0/18:1/22:5)	(20:0)	(18:1)	(22:5)		C63 H114 O6 N1	980.864	21.32	0.0382309	0.913602	0.352086	1.35691	2.74505	3.27721	3.09465	2.70752	3.45415	3.453	3.44403	3.31292	3.38085	3.16867	3.22466	3.4582	5.07447	1.95224	3.48826	4.02745	3.34555	3.41316	4.6445	3.06522	3.44803	4.96932	3.38008	4.0156	3.51802	5.1527	3.42853	3.25596	3.5106	4.35486	3.44402	3.40472	3.42092
835POS		TG(24:0/18:2/18:2)+NH4	TG(60:4)+NH4	TG	(24:0/18:2/18:2)	(24:0)	(18:2)	(18:2)		C63 H118 O6 N1	984.895	23.259	0.039662	1.0456	0.00165784	0.330303	3.34479	3.43377	3.33826	3.22766	3.65702	3.11314	3.44603	3.66758	3.19503	3.61954	3.71157	3.16381	3.50276	3.01942	3.4815	3.64347	3.35683	3.33827	3.53917	3.07611	3.35981	3.47016	3.31726	3.40203	3.44843	3.27273	2.48505	3.03317	3.26491	3.57352	3.48994	3.42908	3.47977
836POS		TG(18:1/18:2/24:0)+NH4	TG(60:3)+NH4	TG	(18:1/18:2/24:0)	(18:1)	(18:2)	(24:0)		C63 H120 O6 N1	986.911	23.6466	0.0241956	0.91395	0.00953043	0.579902	3.90568	2.67255	2.90167	3.77614	5.10208	4.88397	4.5898	3.46755	4.61864	4.53861	4.89	5.17502	5.46363	1.1369	4.61501	4.77512	0.923568	2.70941	3.90721	4.36262	4.80522	5.25391	4.79506	1.46192	4.74152	4.31996	4.78712	1.59004	3.59304	4.72631	2.22306	1.91509	4.14389
837POS		TG(18:1/18:1/24:0)+NH4	TG(60:2)+NH4	TG	(18:1/18:1/24:0)	(18:1)	(18:1)	(24:0)		C63 H122 O6 N1	988.927	24.079	0.0745414	0.989396	0.702528	0.354775	3.50426	3.35241	1.82397	4.00903	2.1789	3.22462	3.29319	1.39133	3.65603	3.79683	4.57573	3.7827	3.83826	0.9802	4.16655	3.77791	3.00004	4.02966	2.79618	2.85618	3.39793	4.23391	3.8454	2.92568	3.57933	3.67073	3.87305	3.89627	3.87843	3.97814	3.15147	1.67248	3.07538
838POS		TG(26:0/16:0/18:1)+NH4	TG(60:1)+NH4	TG	(26:0/16:0/18:1)	(26:0)	(16:0)	(18:1)		C63 H124 O6 N1	990.942	24.4842	0.279841	1.08338	0.424198	0.0794416	1.29554	2.94979	1.29592	1.57235	1.46307	2.16219	1.26544	1.4803	1.43523	1.92516	1.03921	1.83326	1.79217	1.27261	1.29767	1.22183	1.35948	1.9023	1.25419	1.36342	1.24191	1.04602	1.82931	1.28238	1.34505	1.09102	0.894878	1.3225	1.26448	1.42734	1.19925	0.953598	0.925992
839POS		TG(18:2/22:6/22:6)+NH4	TG(62:14)+NH4	TG	(18:2/22:6/22:6)	(18:2)	(22:6)	(22:6)		C65 H102 O6 N1	992.77	16.826	0.235427	0.970367	0.660015	0.0719379	3.26738	4.92648	2.73383	3.39764	3.77108	6.75013	1.51067	2.97017	2.05641	4.03511	3.26832	3.82928	4.28005	2.39725	3.78748	5.95387	2.53309	3.0583	5.49704	2.39886	3.84454	4.19525	4.76416	2.72149	0.0543922	0.203414	5.21041	0.093015	0.132064	0.14257	2.10731	3.04298	0.0669841
83POS		LPC(20:0e)+H	LPC(20:0e)+H	LPC	(20:0e)	(20:0e)				C28 H61 O6 N1 P1	538.423	6.43191	0.193736	0.906338	0.252659	0.0922596	0.0220043	0.0216398	0.0247844	0.0359595	0.0305709	0.0171427	0.0148884	0.0227705	0.0154518	0.0219769	0.0263198	0.0230076	0.0282241	0.0204074	0.0202338	0.046457	0.0460234	0.026388	0.0253724	0.0189138	0.0279306	0.0209957	0.0324629	0.0306671	0.019956	0.0283313	0.0284524	0.0271643	0.0175768	0.0126405	0.0161364	0.0149582	0.017156
840POS		TG(18:1/22:6/22:6)+NH4	TG(62:13)+NH4	TG	(18:1/22:6/22:6)	(18:1)	(22:6)	(22:6)		C65 H104 O6 N1	994.786	18.0083	0.0322437	1.07289	0.0162272	0.272228	3.74295	3.92257	2.01442	2.84053	3.63762	3.09583	2.47596	2.97996	4.16	3.40746	3.64939	2.42911	5.15291	2.62434	2.63392	2.98003	5.077	3.92073	4.82911	2.74171	3.27099	3.43098	3.29689	3.32863	2.67943	2.76804	3.66062	3.66438	3.84583	4.69706	2.99153	3.15698	2.85909
841POS		TG(25:0/18:1/18:2)+NH4	TG(61:3)+NH4	TG	(25:0/18:1/18:2)	(25:0)	(18:1)	(18:2)		C64 H122 O6 N1	1000.93	23.8782	0.0221262	0.89605	0.0142487	0.374581	1.50742	3.90673	0.551352	2.13752	3.54989	4.20732	1.90247	0.542333	1.1961	2.11847	3.13887	3.51531	3.98897	1.64963	1.95308	1.14823	1.36822	3.8893	3.44325	3.92396	3.46024	3.17728	2.87227	1.33868	1.17536	1.85838	4.07069	2.19435	4.03786	3.97512	1.67783	1.28719	3.52896
842POS		TG(25:0/18:1/18:1)+NH4	TG(61:2)+NH4	TG	(25:0/18:1/18:1)	(25:0)	(18:1)	(18:1)		C64 H124 O6 N1	1002.94	24.307	0.02392	1.02861	0.0795991	0.32768	4.29903	2.7183	2.04769	3.308	4.40976	4.74831	3.87084	3.33096	4.43408	4.27879	4.46182	4.88412	4.56568	2.76349	2.7897	4.4032	2.90816	4.74	4.62107	3.27728	4.37849	4.44989	4.47191	4.60976	4.69475	4.11649	4.44396	4.00853	3.97424	3.50147	3.56754	3.5438	2.94437
843POS		TG(26:1/18:1/18:2)+NH4	TG(62:4)+NH4	TG	(26:1/18:1/18:2)	(26:1)	(18:1)	(18:2)		C65 H122 O6 N1	1012.93	23.6734	0.0419926	1.00846	0.730335	0.720996	4.96161	4.22993	4.67596	4.60389	6.29619	4.62255	4.52117	4.41279	3.19436	5.37073	5.80386	5.08105	5.23461	4.81131	4.45545	4.31575	4.49632	4.59744	4.98115	4.62166	4.92879	4.56854	4.01636	4.49587	3.96202	4.11096	4.17561	4.85935	3.76083	4.57891	4.37132	3.98376	4.33253
844POS		TG(18:0/20:4/24:0)+NH4	TG(62:4)+NH4	TG	(18:0/20:4/24:0)	(18:0)	(20:4)	(24:0)		C65 H122 O6 N1	1012.93	23.9904	0.0568405	0.979655	0.799462	1.32166	4.07333	4.04535	5.47246	4.75981	7.11747	3.20166	6.2684	7.07145	3.39325	6.47009	4.86835	3.66715	2.3468	5.27245	5.37385	4.42054	4.21012	4.37534	3.97528	4.3847	4.59944	4.079	4.06709	3.97258	4.30617	3.7893	3.63248	4.27059	3.11615	4.29584	4.22857	4.25219	3.77789
845POS		TG(26:0/18:1/18:2)+NH4	TG(62:3)+NH4	TG	(26:0/18:1/18:2)	(26:0)	(18:1)	(18:2)		C65 H124 O6 N1	1014.94	24.0929	0.0771778	1.00021	0.994466	0.373917	3.56046	2.94295	1.26222	3.77431	3.65174	3.11367	3.10317	1.22157	3.39339	3.88536	2.34256	4.33443	3.81769	1.19526	3.77378	3.9929	3.22798	2.28497	3.09489	3.15221	4.01981	4.04115	3.5952	4.04548	2.31709	3.50303	3.80179	3.1967	3.96861	3.24968	3.30809	1.45299	4.1977
846POS		TG(26:0/18:1/18:1)+NH4	TG(62:2)+NH4	TG	(26:0/18:1/18:1)	(26:0)	(18:1)	(18:1)		C65 H126 O6 N1	1016.96	24.4945	0.0282091	1.01599	0.905884	1.01856	1.77716	3.3109	2.6952	2.72957	5.9033	4.30045	1.46825	1.2611	1.53483	4.03268	4.66396	3.96401	17.3476	1.50836	1.16363	2.24208	4.76307	2.79951	4.26167	1.50871	1.45534	0.885532	1.63577	2.78295	1.41639	1.43649	5.51996	0.61696	4.41962	10.1053	0.792759	1.38009	3.7191
847POS		TG(28:0/18:1/18:2)+NH4	TG(64:3)+NH4	TG	(28:0/18:1/18:2)	(28:0)	(18:1)	(18:2)		C67 H128 O6 N1	1042.97	24.5209	0.0288767	1.00847	0.769621	0.365995	4.13722	4.3899	1.73788	4.39257	2.16678	5.6946	3.05769	1.37609	2.7265	4.1739	4.41251	4.63355	4.66816	1.87927	2.01203	3.07503	2.36539	4.20924	3.27944	4.59064	4.52456	4.25046	4.21174	4.40928	3.71177	3.3644	4.40241	4.47668	4.90481	4.81081	2.86011	2.63773	4.58311
848POS		CerG3(d18:1/24:0)+H	CerG3(d42:1)+H	CerG3	(d18:1/24:0)	(d18:1)	(24:0)			C60 H114 O18 N1	1136.8	13.6439	0.0543079	1.02084	0.627155	0.380989	4.35699	4.28812	2.82414	3.52624	3.48221	5.06835	3.07509	2.24843	2.58015	3.97023	3.88379	3.89625	5.67426	2.30229	3.8538	4.08965	1.7258	3.85592	3.79994	1.73331	1.81235	4.36	3.18968	3.37841	1.97495	4.18783	5.54298	3.08504	3.65629	5.26659	2.44372	3.03536	4.12551
851NEG		FA(20:4)-H	FA(20:4)-H	FA	(20:4)	(20:4)				O2 H31 C20	303.233	4.40331	0.0428881	1.05365	0.0514765	0.312807	18.6615	19.3329	11.5386	16.0438	23.8028	24.1596	17.6693	16.9851	24.9281	22.6717	27.15	22.6498	26.8797	13.0793	14.7535	15.8722	11.6345	17.9078	19.137	10.2064	16.1856	16.7362	13.8082	15.4408	14.6612	12.0983	29.6793	12.0153	16.9367	18.7971	18.7896	13.9685	21.5434
852NEG		LPE(16:0)-H	LPE(16:0)-H	LPE	(16:0)	(16:0)				C21 H43 O7 N1 P1	452.278	2.77063	0.0553832	1.01492	0.546944	1.19244	20.4385	25.3502	20.2461	21.3354	19.8885	13.1052	20.9756	20.1682	11.5854	19.9672	23.99	22.6359	24.9288	10.4154	25.6641	16.0727	9.19264	15.149	21.8224	22.6093	16.7141	19.5479	23.6959	9.76315	9.56677	14.1239	20.7657	15.8081	19.1129	20.4911	20.554	17.496	28.3346
853NEG		LPE(17:0)-H	LPE(17:0)-H	LPE	(17:0)	(17:0)				C22 H45 O7 N1 P1	466.294	3.41052	0.0584744	1.10916	5.5055e-09	0.687207	24.0965	21.3748	16.5505	21.1774	19.3803	20.8495	21.4147	22.7277	24.4203	23.204	24.1386	16.5883	24.0715	22.8958	20.5957	15.08	20.9692	17.2652	17.8508	23.0627	20.3921	16.7357	15.5067	21.2927	16.8886	11.0458	23.5587	18.4535	22.4945	16.877	24.3574	24.3592	25.5957
854NEG		LPE(18:0e)-H	LPE(18:0e)-H	LPE	(18:0e)	(18:0e)				C23 H49 O6 N1 P1	466.33	4.913	0.0660899	1.15101	4.7938e-08	0.231001	25.4429	24.4994	20.9076	26.2043	18.9396	18.6499	20.0515	22.9958	28.6308	27.5743	27.7534	19.5349	29.7036	21.6934	15.3725	18.0965	20.5324	20.0902	20.8751	12.2166	22.3898	19.9339	14.5365	20.1381	17.8476	10.4033	28.0833	19.7529	25.9855	21.6247	26.5447	27.9171	29.1106
855NEG		LPE(18:3)-H	LPE(18:3)-H	LPE	(18:3)	(18:3)				C23 H41 O7 N1 P1	474.263	2.0421	0.0631294	1.16371	5.16164e-09	0.271544	29.7998	16.5206	24.2689	20.5605	21.1452	25.7601	22.1996	23.1181	34.1805	21.2237	28.7212	23.8475	28.7292	22.0215	18.5516	16.1092	19.8735	19.6355	26.857	16.6989	21.993	17.3112	16.1316	19.5827	19.5785	12.2991	21.139	16.7831	19.9862	21.4158	25.199	20.5285	25.8753
856NEG		LPE(18:2)-H	LPE(18:2)-H	LPE	(18:2)	(18:2)				C23 H43 O7 N1 P1	476.278	2.37232	0.0658986	1.14291	0.215624	0.228705	10.5004	21.6017	10.6662	16.8059	28.1404	35.2057	7.67101	7.49054	7.85022	24.6516	25.7537	22.3688	94.7297	6.39527	7.05981	14.3807	18.0166	14.5337	17.4762	8.52794	8.30439	4.64749	8.7049	10.1716	5.51269	6.72923	45.2536	2.52828	23.9305	38.2646	4.43181	8.3852	20.4007
857NEG		LPE(18:1)-H	LPE(18:1)-H	LPE	(18:1)	(18:1)				C23 H45 O7 N1 P1	478.294	2.89539	0.0506761	0.971943	0.419437	1.03735	14.8781	22.5295	13.9951	22.0943	10.7764	14.1225	13.9992	8.76413	7.39038	24.3634	25.8691	28.5502	22.3656	11.801	22.8906	15.0323	13.8295	17.8651	12.5912	23.87	21.0084	19.142	24.6803	5.53595	8.05526	10.8379	31.4114	17.1745	22.8848	19.3366	24.7738	11.5919	26.0013
858NEG		LPE(18:0)-H	LPE(18:0)-H	LPE	(18:0)	(18:0)				C23 H47 O7 N1 P1	480.31	4.08695	0.0599993	1.08091	0.000568357	0.795509	25.4158	24.6787	26.8811	14.1513	21.26	23.4682	25.1892	23.0836	26.0241	25.1492	25.7528	23.8039	28.1276	23.765	23.3872	16.6289	20.5615	19.0228	19.1549	24.9508	22.9299	19.2629	15.9982	17.6637	15.1922	13.8384	27.0471	19.6931	23.0442	22.9471	26.4235	21.2006	26.0181
859NEG		LPE(20:5)-H	LPE(20:5)-H	LPE	(20:5)	(20:5)				C25 H41 O7 N1 P1	498.263	1.93268	0.0634419	1.11239	3.16741e-05	0.204879	31.5579	21.3335	32.4198	32.8012	25.6857	30.8444	30.9259	30.5348	24.3078	31.3215	29.585	31.9173	40.3909	24.3031	24.9529	23.5799	22.8447	24.1086	21.7966	24.8886	27.287	21.1384	20.1211	22.4325	19.7178	15.4937	32.0168	22.8725	28.5081	25.9062	28.5661	19.8805	36.4414
85POS		LPC(20:5)+H	LPC(20:5)+H	LPC	(20:5)	(20:5)				C28 H49 O7 N1 P1	542.324	2.27559	0.135755	1.11836	0.346192	0.0566571	0.024321	0.0404036	0.0192102	0.0311147	0.047403	0.181119	0.0248711	0.0103557	0.0530974	0.0373092	0.0490561	0.0757278	0.0848143	0.0196366	0.0211145	0.0609754	0.115052	0.0779634	0.0541813	0.0582387	0.0358285	0.032616	0.043607	0.0512902	0.0568498	0.0315994	0.0676479	0.0206243	0.0380881	0.201825	0.0193622	0.037094	0.0393084
860NEG		LPE(20:4)-H	LPE(20:4)-H	LPE	(20:4)	(20:4)				C25 H43 O7 N1 P1	500.278	2.27844	0.0725802	1.10372	0.00178705	0.381831	27.889	23.1447	12.5923	25.5512	20.3241	22.327	25.9836	21.4325	24.8481	21.6819	25.8531	20.0787	41.8552	15.651	24.1446	14.7174	13.5804	16.1512	23.8802	22.3845	19.7485	18.4582	17.3687	20.0277	12.6801	11.7914	25.5683	21.3923	26.5313	24.3995	22.694	22.7996	26.4095
861NEG		LPE(20:3)-H	LPE(20:3)-H	LPE	(20:3)	(20:3)				C25 H45 O7 N1 P1	502.294	2.62392	0.15934	1.11254	5.86687e-05	0.734274	35.124	23.7398	24.7813	24.8863	19.8501	27.7582	30.2747	17.2223	25.5853	19.6911	21.6491	22.7236	22.0231	23.9885	18.324	23.6782	29.6694	22.868	23.2054	24.6597	20.8469	26.4204	27.769	20.8527	23.7086	10.8998	32.2681	23.7808	35.4259	20.6444	23.1695	33.9201	32.5354
862NEG		PE(8:0/11:2)-H	PE(19:2)-H	PE	(8:0/11:2)	(8:0)	(11:2)			C24 H43 O8 N1 P1	504.273	3.27307	0.088621	1.09759	3.12045e-05	0.594321	32.4171	33.72	27.5535	25.9807	24.0182	24.4363	26.1253	25.8419	23.5605	26.8337	30.2633	25.9518	23.0803	20.5906	20.6655	14.6773	17.7046	19.743	19.699	24.0617	19.4765	18.0914	15.3313	15.7796	14.3113	14.1316	30.1912	17.889	20.9132	23.1123	20.2229	21.7595	27.5482
863NEG		LPE(20:1)-H	LPE(20:1)-H	LPE	(20:1)	(20:1)				C25 H49 O7 N1 P1	506.325	4.25504	0.062501	1.17479	3.72776e-05	0.815544	26.7111	24.1959	28.4982	27.1765	21.6496	41.1164	19.5728	23.8534	21.9681	24.1668	28.2195	26.4832	30.0691	23.3255	13.8339	16.6912	20.6646	19.3675	20.4796	20.1974	21.1882	18.3696	15.9027	19.3702	11.7403	11.0699	27.0776	19.9486	25.6244	24.5275	12.0468	28.0059	24.9507
864NEG		LPC(14:0)+HCOO	LPC(14:0)+HCOO	LPC	(14:0)	(14:0)				C23 H47 O9 N1 P1	512.299	2.03055	0.124476	1.05881	0.339445	0.480315	32.3478	30.3747	27.0841	33.6695	29.3852	43.6045	20.2873	42.7796	24.3603	51.5678	23.6453	30.4218	35.6483	13.9619	21.1458	46.7585	22.1986	22.6776	26.1663	20.7445	26.4138	17.0524	20.5776	16.7891	12.485	20.8057	48.7244	24.2858	21.5559	30.1233	19.572	18.4292	16.1093
865NEG		LPE(22:6)-H	LPE(22:6)-H	LPE	(22:6)	(22:6)				C27 H43 O7 N1 P1	524.278	2.16372	0.0639769	1.12518	1.29764e-05	0.254155	26.0152	23.6413	26.621	24.9221	36.972	24.1664	27.8625	27.7681	26.8529	33.3335	35.8714	14.7354	7.98589	25.6634	22.581	16.5835	19.0883	20.6005	17.6721	22.8069	22.6954	18.293	15.1443	16.6335	17.865	10.7071	23.834	19.6868	22.7381	17.0089	24.323	29.0842	25.3725
866NEG		LPE(22:5)-H	LPE(22:5)-H	LPE	(22:5)	(22:5)				C27 H45 O7 N1 P1	526.294	2.62326	0.0937574	1.08274	0.357709	0.51579	23.5294	36.1541	29.3946	19.5461	67.4797	37.834	23.7181	21.0168	27.018	28.4057	27.9492	24.2587	67.3532	20.8325	14.6574	14.6669	21.936	17.3141	17.0152	21.6866	20.7922	12.5694	12.5403	16.4527	13.0535	7.48706	24.0722	12.2759	22.006	41.2749	11.3427	13.7098	22.912
867NEG		LPE(22:5)-H	LPE(22:5)-H	LPE	(22:5)	(22:5)				C27 H45 O7 N1 P1	526.294	2.33784	0.0895372	1.16018	0.0852406	0.240479	12.315	11.6988	8.13768	10.7405	9.3193	39.8671	7.88722	6.11913	4.53166	11.7687	11.4735	13.9941	28.4961	4.67187	2.84235	7.83762	7.17063	8.74513	7.75906	6.86166	7.29284	3.64102	5.83165	9.87378	3.85186	4.35038	16.9614	4.62948	11.224	22.3738	3.47837	7.0584	13.9192
869NEG		LPC(16:1)+HCOO	LPC(16:1)+HCOO	LPC	(16:1)	(16:1)				C25 H49 O9 N1 P1	538.315	2.13992	0.0403533	1.01083	0.78094	0.743964	15.4486	20.979	15.3359	18.6445	23.8782	13.2194	14.7725	8.48894	15.2259	25.0076	13.9307	29.5834	19.8622	3.84632	21.7181	12.8839	8.85116	11.6969	6.40946	21.7359	13.0408	15.9067	28.7807	3.5747	6.64736	12.9498	19.52	12.961	14.6135	13.562	11.6545	6.9737	17.9221
870NEG		LPC(16:0)+HCOO	LPC(16:0)+HCOO	LPC	(16:0)	(16:0)				C25 H51 O9 N1 P1	540.331	2.68649	0.060208	1.24251	1.24217e-16	0.344666	28.5117	26.702	28.4314	30.1117	29.9805	25.8123	31.1035	33.1331	30.0533	30.5314	29.2952	22.0141	22.4725	26.9826	22.8275	23.1825	26.1734	23.1493	21.4069	26.5268	25.8441	22.1585	19.2988	26.3919	23.7268	18.1736	35.4287	24.877	19.7834	20.2189	22.6817	23.2841	26.295
871NEG		LPC(17:1)+HCOO	LPC(17:1)+HCOO	LPC	(17:1)	(17:1)				C26 H51 O9 N1 P1	552.331	2.45947	0.0416928	1.11171	0.111618	0.618185	28.2212	32.9767	29.3709	31.0848	30.7367	121.023	30.9876	13.1731	21.3117	50.3785	28.4936	37.8191	57.016	17.1363	17.2353	23.6975	23.7579	24.933	17.3107	27.625	26.272	23.4779	22.5782	24.0463	21.6266	17.9855	39.932	25.0333	21.4339	31.1783	11.1669	12.4316	25.1149
872NEG		LPC(17:0)+HCOO	LPC(17:0)+HCOO	LPC	(17:0)	(17:0)				C26 H53 O9 N1 P1	554.346	3.04912	0.103749	1.12948	0.0225914	0.503948	21.2672	27.8335	23.5527	17.4964	29.368	60.1965	27.7485	15.67	20.524	49.9786	24.0808	23.0307	37.5503	14.3374	16.3489	22.6486	21.1012	16.4791	8.22304	24.7576	25.7016	23.8532	17.1047	24.8472	18.5777	11.8653	30.6731	24.0149	19.7886	12.3817	19.8658	9.69436	20.8642
873NEG		LPC(18:3)+HCOO	LPC(18:3)+HCOO	LPC	(18:3)	(18:3)				C27 H49 O9 N1 P1	562.315	1.94863	0.0300475	1.13313	2.48513e-10	0.360404	29.1142	27.5376	19.875	27.3917	30.1804	30.5179	24.2877	28.838	33.4018	30.0865	29.3923	29.6415	33.6493	20.4185	23.2809	23.5502	24.1875	25.0484	22.458	20.0791	19.5092	24.0639	23.0909	25.6107	22.9125	18.1455	41.108	25.6966	21.5398	14.6078	22.1749	21.516	20.7283
874NEG		LPC(18:2)+HCOO	LPC(18:2)+HCOO	LPC	(18:2)	(18:2)				C27 H51 O9 N1 P1	564.331	2.27788	0.0469789	1.12694	2.76157e-08	0.252784	21.8114	34.4906	29.0507	33.9264	28.8475	29.332	30.4851	27.5178	19.0481	27.6892	26.2691	39.2991	35.2205	20.8432	23.7763	18.3401	15.9257	19.5353	18.8988	24.4133	20.4354	19.3631	21.1525	19.6375	16.6062	16.2678	32.3847	20.429	18.0852	24.6627	17.7406	19.0122	22.6584
875NEG		LPC(18:1)+HCOO	LPC(18:1)+HCOO	LPC	(18:1)	(18:1)				C27 H53 O9 N1 P1	566.346	2.83247	0.09235	1.14973	4.4473e-06	0.328519	32.7711	17.3596	26.1793	17.3725	34.1674	32.9968	39.6742	27.732	37.0998	27.5065	34.6339	36.1236	29.9558	24.5802	28.1293	30.3324	7.74095	26.38	13.5021	29.1766	33.6714	26.8558	25.0177	28.0388	24.8839	21.0296	32.0076	27.899	19.5427	29.2101	22.0172	20.1341	26.9124
876NEG		LPC(18:0)+HCOO	LPC(18:0)+HCOO	LPC	(18:0)	(18:0)				C27 H55 O9 N1 P1	568.362	3.84896	0.165318	1.07373	0.0407463	0.279584	19.487	29.681	18.9542	16.777	25.489	30.3298	31.2659	24.2533	32.5519	28.397	24.8198	20.1013	20.1821	27.8579	27.9583	19.545	15.1393	16.6208	19.1239	13.3325	30.2526	22.0732	17.2312	12.2639	14.5859	19.0605	25.9111	16.8683	10.7526	15.7747	12.6155	18.7607	15.2078
877NEG		LPC(18:0)+HCOO	LPC(18:0)+HCOO	LPC	(18:0)	(18:0)				C27 H55 O9 N1 P1	568.362	3.55186	0.0204697	1.13791	1.5942e-05	0.845374	31.8729	27.9785	49.5747	34.7272	45.2954	41.1764	30.9699	32.3361	34.2153	31.2347	32.7369	33.5975	36.2484	37.3291	27.745	49.9599	45.6009	44.5761	41.0931	33.9354	45.2245	40.7256	48.8669	50.7472	23.226	34.9594	84.8176	48.0096	21.0501	39.0695	24.4848	23.9225	27.7063
878NEG		LPC(19:1)+HCOO	LPC(19:1)+HCOO	LPC	(19:1)	(19:1)				C28 H55 O9 N1 P1	580.362	3.344	0.0404858	1.1046	0.00247714	0.378612	39.9577	43.3833	39.7494	21.0066	49.3882	30.6618	32.0745	26.7633	47.5361	48.5025	44.3372	39.7213	20.0404	20.7278	40.0343	26.6087	19.5434	37.3794	37.456	46.3844	44.1559	43.885	33.0118	15.2568	12.8447	20.4273	67.4456	37.6326	17.9467	34.7905	20.8184	24.6026	25.9158
879NEG		LPC(19:0)+HCOO	LPC(19:0)+HCOO	LPC	(19:0)	(19:0)				C28 H57 O9 N1 P1	582.378	4.66314	0.0385793	1.11882	0.000214101	0.521388	28.0116	26.1383	17.9966	29.4113	36.8896	32.8749	30.8279	32.4946	34.3132	29.3172	22.9217	36.2265	45.0629	10.9139	24.2225	26.005	18.6781	25.0338	21.9088	20.935	27.8749	26.9303	23.6835	27.7642	22.775	24.1397	36.1616	25.4563	21.7597	24.1014	16.2582	12.5289	28.3819
880NEG		LPC(20:5)+HCOO	LPC(20:5)+HCOO	LPC	(20:5)	(20:5)				C29 H49 O9 N1 P1	586.315	1.8773	0.0273912	1.0787	0.00037604	0.373545	25.7784	26.2047	24.0615	29.8492	29.9817	27.4605	27.289	26.7621	25.5204	27.0839	26.5396	29.1101	25.9737	14.6325	22.1126	18.8483	21.5345	26.4836	18.0612	24.2216	20.1586	23.1343	22.1015	20.4018	22.1831	16.8499	40.9245	21.6898	19.8577	14.441	19.0369	18.4954	22.8562
881NEG		LPC(20:4)+HCOO	LPC(20:4)+HCOO	LPC	(20:4)	(20:4)				C29 H51 O9 N1 P1	588.331	2.19211	0.0551127	1.14335	0.0509112	0.537609	29.6317	27.8648	18.2436	23.6946	21.5764	112.312	17.992	17.4447	10.6301	24.0922	21.9348	26.9652	35.4907	9.1831	9.89903	22.1013	9.03764	17.6567	17.7039	18.9787	20.4178	18.2054	18.8239	19.7537	10.1086	13.3727	48.6452	17.2119	17.0382	30.0881	9.1792	14.9011	18.8253
882NEG		LPC(20:3)+HCOO	LPC(20:3)+HCOO	LPC	(20:3)	(20:3)				C29 H53 O9 N1 P1	590.346	2.48798	0.0199822	1.12061	9.29705e-05	0.701274	29.4699	29.782	32.0852	26.2733	48.1953	32.5569	33.8244	33.4646	35.9135	31.6204	42.5836	25.4667	21.5318	27.3181	26.0669	31.7184	26.0533	41.0448	24.9817	27.7416	41.4958	44.3434	23.6076	25.2253	24.8097	19.3031	48.1906	25.7984	19.3181	20.9721	21.369	31.7556	20.8239
883NEG		LPC(20:1)+HCOO	LPC(20:1)+HCOO	LPC	(20:1)	(20:1)				C29 H57 O9 N1 P1	594.378	3.97153	0.0485183	1.17618	2.89751e-06	0.298681	33.1095	34.6965	31.5351	30.6411	39.0864	38.5501	33.3174	28.1244	43.195	36.4889	37.4324	41.7924	106.212	30.1129	28.808	32.8694	24.8378	29.0495	27.577	18.847	29.5394	33.0646	28.835	33.5727	21.3403	24.4681	47.8781	29.7919	24.3822	45.5659	25.0801	15.5843	30.1172
884NEG		LPC(20:0)+HCOO	LPC(20:0)+HCOO	LPC	(20:0)	(20:0)				C29 H59 O9 N1 P1	596.393	5.60123	0.0408997	1.40451	6.24852e-10	0.348184	33.0973	32.7274	33.5133	33.2141	65.8403	34.9844	35.97	35.0734	38.7132	33.5083	35.7845	38.6087	40.6938	14.4174	35.9253	26.4338	10.8335	24.2025	14.2555	32.0815	24.1592	29.291	26.7685	16.7149	24.5648	22.2042	32.4429	26.5676	23.8821	26.1633	25.2554	25.5818	31.5143
885NEG		LPC(22:6)+HCOO	LPC(22:6)+HCOO	LPC	(22:6)	(22:6)				C31 H51 O9 N1 P1	612.331	2.08407	0.0437329	1.13076	0.0325594	0.756931	32.6244	46.5391	35.7147	29.9663	91.9688	60.1679	27.8259	31.7985	30.5695	42.9954	39.8792	40.6173	87.3035	29.4318	29.284	30.4104	23.1674	31.1232	28.5851	30.0101	33.6419	26.2983	31.9945	28.0232	20.1735	22.9203	53.6647	30.7468	27.7523	49.0177	15.4507	23.4562	34.2517
886NEG		LPC(22:5)+HCOO	LPC(22:5)+HCOO	LPC	(22:5)	(22:5)				C31 H53 O9 N1 P1	614.346	2.27149	0.111214	1.07443	0.207273	0.573303	17.2586	45.6079	28.0931	15.3075	54.3691	68.4033	32.2997	31.9122	24.807	43.4725	30.1099	34.3085	44.8157	16.702	22.2996	19.7521	27.0443	28.3469	21.7473	27.843	30.2227	32.9219	22.3748	17.9266	12.8833	15.7373	46.9931	23.1714	20.4041	24.487	11.8644	22.1484	13.0504
887NEG		LPC(22:4)+HCOO	LPC(22:4)+HCOO	LPC	(22:4)	(22:4)				C31 H55 O9 N1 P1	616.362	2.73147	0.0513959	1.10868	0.00016891	0.414188	31.4908	31.1437	6.27283	20.6635	33.7115	29.635	31.994	46.7109	37.3373	35.6255	31.9869	36.4	36.2678	14.0663	27.595	23.4187	22.5087	28.3699	21.0124	28.8405	27.3453	27.9043	29.3019	28.0818	22.6719	21.1932	43.5541	27.9804	30.5466	20.4753	23.5867	25.2352	28.3312
888NEG		Cer(d18:1/22:0)+HCOO	Cer(d40:1)+HCOO	Cer	(d18:1/22:0)	(d18:1)	(22:0)			C41 H80 O5 N1	666.604	14.9194	0.0256971	2.8279	0.479658	1.25338	2.3689	1.85083	1.89534	2.86292	2.47166	2.50471	2.03556	2.56664	3.16897	2.35483	2.34549	3.04336	2.71235	2.41485	2.32484	2.19292	2.19291	2.21432	1.85666	1.45707	1.53922	2.00574	2.15842	2.07583	2.21356	2.3423	10488.1	2.36404	2.05823	1.16297	2.45592	1.79375	2.70033
889NEG		Cer(d40:1+pO)+HCOO	Cer(d40:1+pO)+HCOO	Cer	(d40:1+pO)	(d40:1+pO)				C41 H80 O6 N1	682.599	14.1048	0.0915338	2.85803	0.477059	1.32042	1.76886	2.37277	1.34378	3.00717	2.38341	3.07477	2.90257	1.6638	3.44335	2.15852	2.13026	3.60262	4.04363	1.24415	2.57475	2.20672	1.61427	2.42477	2.5162	1.0558	1.55936	2.36757	2.34737	2.18749	2.21962	2.38591	11633.4	2.54509	2.28614	2.48353	2.29666	2.1129	2.7844
891NEG		PE(34:0p)-H	PE(34:0p)-H	PE	(34:0p)	(34:0p)				C39 H77 O7 N1 P1	702.544	12.8849	0.0948535	1.1267	0.0110128	0.4218	20.5177	47.292	15.2902	18.1919	45.4521	47.4012	33.2907	13.401	27.6201	42.7734	54.9646	49.1748	85.9825	26.3971	31.1519	9.69736	11.5593	36.3264	19.6584	41.7827	28.7626	21.0163	25.6544	12.1128	17.3669	23.2048	58.8736	28.322	37.0888	34.9356	25.9381	6.70276	49.2794
892NEG		Cer(d18:1+hO/24:0)+HCOO	Cer(d42:1+hO)+HCOO	Cer	(d18:1+hO/24:0)	(d18:1+hO)	(24:0)			C43 H84 O6 N1	710.63	15.2204	0.0421607	5.23258	0.345564	1.6067	2.57439	2.70311	2.66167	3.33194	2.56711	3.202	2.92809	2.76637	3.55124	2.81231	2.62051	3.77453	4.40916	2.97711	2.76909	2.51998	2.40793	2.59709	2.43891	1.61548	1.69199	2.5736	2.55698	2.46902	2.40768	2.60916	11428.6	2.58083	2.40045	2.53214	2.67531	2.53672	3.42376
893NEG		PE(36:4p)-H	PE(36:4p)-H	PE	(36:4p)	(36:4p)				C41 H73 O7 N1 P1	722.513	11.3056	0.135962	1.09383	0.00174293	0.29472	47.9584	70.5975	25.0791	38.7115	31.091	45.9736	66.2527	51.917	39.1095	37.7747	45.2232	42.4303	39.1796	39.2944	29.2889	30.483	44.3174	35.0504	38.3559	20.6964	35.7155	40.4327	28.8542	28.4852	34.8123	23.4357	71.7379	32.8588	31.886	38.2775	43.8665	30.5663	50.2025
894NEG		PE(36:3p)-H	PE(36:3p)-H	PE	(36:3p)	(36:3p)				C41 H75 O7 N1 P1	724.529	11.6972	0.0334475	1.20522	1.62278e-12	0.53016	46.8219	26.4289	40.1263	32.8057	38.4837	37.7109	41.7663	47.137	63.2221	35.894	45.7595	26.9654	42.6303	56.3472	31.5307	44.6346	46.4904	40.4171	46.8103	35.6864	42.0524	29.4187	24.3718	45.3457	41.388	31.8453	46.5673	44.4403	35.7444	31.574	52.1709	34.5764	43.8702
895NEG		PE(36:2p)-H	PE(36:2p)-H	PE	(36:2p)	(36:2p)				C41 H77 O7 N1 P1	726.544	12.1573	0.0680349	1.07514	0.318545	0.533753	34.6891	43.0372	29.4136	31.2277	36.1988	168.67	38.6626	17.5491	13.699	34.9544	39.897	55.0224	62.6531	15.581	13.0943	28.3555	12.4521	26.0988	25.3794	31.7681	26.5112	22.1666	21.3136	23.37	13.4736	19.7671	53.1709	19.4854	23.0137	61.0285	11.5835	24.3876	37.0167
896NEG		PE(18:1/18:2)-H	PE(36:3)-H	PE	(18:1/18:2)	(18:1)	(18:2)			C41 H75 O8 N1 P1	740.524	11.1695	0.0392294	1.05636	0.0162033	0.458361	36.885	41.2594	34.3142	37.3131	39.0044	28.401	42.3574	38.9926	29.5221	41.7711	45.359	43.5678	42.8171	20.5293	36.1884	25.9761	16.9353	29.5099	23.8927	31.9574	29.4817	28.8531	25.0518	13.9358	21.3253	21.2298	45.8492	28.2753	19.6728	24.3282	34.3163	17.5569	43.3536
897NEG		PE(36:2)-H	PE(36:2)-H	PE	(36:2)	(36:2)				C41 H77 O8 N1 P1	742.539	10.846	0.160186	1.10557	0.000139453	0.629317	43.7189	53.559	43.4877	75.3022	62.0654	38.3391	47.7291	45.6226	42.8465	46.8801	46.8212	28.6114	30.2471	41.0255	37.2401	30.0567	31.6671	32.9766	29.6353	37.0688	34.3763	30.4599	22.9748	30.6615	25.0401	23.4668	50.8456	31.1762	18.4936	33.5954	36.3473	36.3656	42.7393
898NEG		PE(36:1)-H	PE(36:1)-H	PE	(36:1)	(36:1)				C41 H79 O8 N1 P1	744.555	11.2031	0.0575192	1.11798	0.0457451	0.830656	36.0348	54.3578	37.8036	34.515	33.8674	111.551	32.2565	24.0474	27.3239	45.8674	38.8248	40.5455	42.6726	18.2337	30.0325	31.4489	23.5826	26.31	14.6562	30.3857	28.577	23.4549	25.6518	24.1632	20.641	19.4727	43.0363	26.5062	32.4828	41.908	22.8018	17.1055	27.3704
899NEG		SM(d16:0/18:2)+HCOO	SM(d34:2)+HCOO	SM	(d16:0/18:2)	(d16:0)	(18:2)			C40 H78 O8 N2 P1	745.55	9.5324	0.0527217	1.02323	0.764036	0.872871	47.9165	73.8596	61.7584	15.7212	191.184	342.977	73.9337	61.2109	61.9093	91.4851	122.141	43.9665	68.0148	15.6542	65.3566	47.0741	51.5431	59.7776	15.9879	96.4001	67.7507	52.2416	42.2767	34.1781	31.8126	38.3359	68.0408	55.5522	49.9734	36.468	18.1814	53.2365	17.9437
89POS		LPC(20:4)+H	LPC(20:4)+H	LPC	(20:4)	(20:4)				C28 H51 O7 N1 P1	544.34	2.82397	0.0696105	0.965272	0.341478	0.0627223	0.0614014	0.0457886	0.0686489	0.0340974	0.0469829	0.103169	0.0186698	0.0283509	0.0247883	0.0355639	0.0397704	0.0273467	0.0516277	0.0233659	0.0329662	0.0702462	0.0510402	0.0555679	0.0505457	0.0435678	0.0493366	0.0666885	0.0466886	0.0358223	0.0384852	0.0554461	0.0295004	0.0484834	0.0756215	0.0346001	0.0284552	0.0397315	0.0204113
900NEG		PE(16:0p/22:5)-H	PE(38:5p)-H	PE	(16:0p/22:5)	(16:0p)	(22:5)			C43 H75 O7 N1 P1	748.529	11.3611	0.0400189	1.10497	2.56143e-06	0.3668	47.0828	45.7865	43.7715	42.3277	43.4005	38.0047	46.7106	48.673	39.2363	47.9344	50.3321	42.4423	32.7392	38.5279	38.6604	30.8415	30.9615	30.7674	31.1525	38.3991	34.5177	31.1648	25.607	27.3753	27.9248	22.6534	50.1164	30.8154	34.0948	34.5316	37.915	36.2141	46.9572
901NEG		PE(38:3p)-H	PE(38:3p)-H	PE	(38:3p)	(38:3p)				C43 H79 O7 N1 P1	752.56	12.6855	0.0330771	0.987757	0.733399	1.46143	26.7761	42.6424	25.7309	24.2279	34.9031	26.4714	27.0602	16.272	24.1365	33.9985	28.6458	54.5582	34.8174	9.44029	43.9753	22.465	16.8901	21.0165	16.3143	42.2581	20.1253	31.2751	39.6832	6.41645	13.1366	22.9256	33.8478	17.5542	27.4004	27.3178	25.9218	16.7576	44.9553
902NEG		phSM(d32:0+pO)+HCOO	phSM(d32:0+pO)+HCOO	phSM	(d32:0+pO)	(d32:0+pO)				C38 H78 O10 N2 P1	753.54	10.0399	0.0547953	0.98565	0.851999	0.557857	18.0549	91.4734	35.2708	19.0209	45.1494	110.778	48.5742	9.8622	32.7533	81.8211	66.1207	50.7946	76.5668	22.207	42.824	28.5214	29.1738	35.5555	11.8486	44.4201	34.8173	32.9173	28.6019	15.5981	13.1182	17.6221	53.0005	29.3888	37.0823	38.3142	31.1915	8.60196	49.9732
903NEG		PE(16:0/22:5)-H	PE(38:5)-H	PE	(16:0/22:5)	(16:0)	(22:5)			C43 H75 O8 N1 P1	764.524	10.9269	0.0335993	1.08307	0.000716078	0.328118	45.6578	49.8133	40.4076	45.4886	46.5301	48.2752	50.2662	46.5014	45.4309	47.1747	52.7318	51.102	49.4939	32.4817	43.5524	30.4801	30.4071	32.7031	33.5785	29.5545	36.3494	34.1662	28.4695	29.6718	27.4351	25.3837	55.3552	33.2762	37.3025	36.4712	37.0356	36.1849	53.7326
904NEG		PE(38:3)-H	PE(38:3)-H	PE	(38:3)	(38:3)				C43 H79 O8 N1 P1	768.555	11.4897	0.0448121	1.13659	1.63983e-07	0.331968	43.9424	52.4633	41.9585	43.472	43.7284	40.8159	40.3561	50.7461	58.0588	49.2587	56.4203	59.9517	57.9244	35.0068	46.0563	35.2734	32.7699	39.3827	39.7713	24.6044	39.4575	37.5956	30.2138	34.6186	26.373	28.8408	57.446	38.061	41.1785	42.3036	44.0822	45.2287	57.0388
905NEG		SM(d36:3)+HCOO	SM(d36:3)+HCOO	SM	(d36:3)	(d36:3)				C42 H80 O8 N2 P1	771.566	9.67338	0.0347603	1.10166	2.79183e-07	0.514596	87.4268	79.7323	82.4383	84.9347	80.7093	71.8697	80.5902	84.2642	66.2901	78.7208	79.0403	87.3904	81.63	53.9364	69.796	59.1695	54.6075	61.272	63.7358	66.9	63.1856	56.9843	54.9755	62.4239	52.1371	49.9616	73.7502	59.7843	55.4433	65.8736	49.7977	57.6579	64.373
906NEG		PE(18:1p/22:6)-H	PE(40:7p)-H	PE	(18:1p/22:6)	(18:1p)	(22:6)			C45 H75 O7 N1 P1	772.529	11.2344	0.186234	1.10391	0.0405842	0.482194	22.4373	23.8371	21.2212	20.3468	19.7265	29.0572	30.4368	23.6229	9.24913	25.5561	22.3246	22.4767	17.3852	12.9844	17.7055	14.8674	11.7974	15.5846	18.1501	15.9937	16.0963	16.2579	19.3368	16.3964	6.56568	10.6223	27.5543	15.9819	18.8796	10.27	14.4066	12.9385	10.8964
907NEG		PE(18:0/20:1)-H	PE(38:1)-H	PE	(18:0/20:1)	(18:0)	(20:1)			C43 H83 O8 N1 P1	772.586	13.3044	0.0441672	1.23636	1.55739e-06	0.528859	45.9278	38.3118	40.85	22.796	88.3191	44.9672	51.1168	45.602	53.6789	40.5574	57.2231	38.4141	92.5617	33.4992	39.6613	35.9631	31.3269	32.2335	33.2349	20.9317	26.4967	31.0135	47.3927	23.5535	23.0215	28.6654	54.8423	20.1101	32.522	78.523	29.4677	27.8666	53.6288
908NEG		SM(d16:0/20:2)+HCOO	SM(d36:2)+HCOO	SM	(d16:0/20:2)	(d16:0)	(20:2)			C42 H82 O8 N2 P1	773.581	10.541	0.0335623	1.16299	6.4423e-17	0.588876	89.3038	83.2409	82.0067	84.9476	81.638	76.8442	80.6422	88.384	79.4579	75.8493	81.5267	67.6631	74.1753	65.1927	71.5776	61.2604	56.3416	62.3047	62.8836	66.6223	66.8519	66.6893	59.3709	56.356	53.1519	49.649	76.5282	59.0665	56.6017	67.4969	52.5374	56.6429	68.1482
909NEG		PC(16:0/16:1)+HCOO	PC(32:1)+HCOO	PC	(16:0/16:1)	(16:0)	(16:1)			C41 H79 O10 N1 P1	776.545	10.5401	0.104342	1.14047	0.000191187	0.983995	109.978	87.5345	63.9676	79.3308	80.9506	80.7749	85.5766	67.7848	131.713	76.1519	89.7103	89.7253	71.6117	211.233	74.2334	161.273	106.77	51.5705	194.562	65.222	140.404	72.1401	62.0108	48.3538	117.238	44.4786	89.8852	63.9493	43.8463	57.7626	62.9925	75.8101	47.5224
910NEG		PE(40:5p)-H	PE(40:5p)-H	PE	(40:5p)	(40:5p)				C45 H79 O7 N1 P1	776.56	12.565	0.0493772	0.9716	0.667257	0.791965	27.548	86.3176	21.3466	14.0276	83.7785	141.907	90.4836	29.8734	65.4675	79.3591	102.587	109.793	208.653	57.5511	75.9224	31.9063	10.9364	63.3397	33.3941	81.8811	68.067	61.5771	20.9424	22.358	22.9801	47.8255	105.653	55.5856	63.4619	69.8023	34.0588	68.302	101.083
912NEG		PC(16:0p/18:2)+HCOO	PC(34:2p)+HCOO	PC	(16:0p/18:2)	(16:0p)	(18:2)			C43 H81 O9 N1 P1	786.565	11.261	0.0278932	1.09476	0.00349461	0.598874	78.4055	110.183	82.7378	47.6549	99.7538	79.3328	98.8847	73.4773	87.8098	125.607	127.104	100.035	157.472	84.2089	81.8386	57.6868	45.6812	78.4854	58.6753	78.8493	74.2485	80.3791	59.5224	64.723	54.3174	58.2801	106.545	60.7722	60.1381	94.4879	56.4599	38.304	75.749
913NEG		PC(16:0p/18:1)+HCOO	PC(34:1p)+HCOO	PC	(16:0p/18:1)	(16:0p)	(18:1)			C43 H83 O9 N1 P1	788.581	11.6549	0.0530737	1.10572	0.000182536	0.660921	66.6551	85.2984	49.6394	87.8399	93.8966	93.4107	73.4046	38.7609	74.0438	84.8658	93.9112	103.465	91.5237	71.9232	75.559	71.0471	54.9118	70.728	67.8733	50.0932	70.6942	75.5993	63.474	67.4528	30.2231	54.3118	98.1985	64.6341	56.1997	79.3547	66.0523	49.4432	77.3365
914NEG		PC(18:0p/16:0)+HCOO	PC(34:0p)+HCOO	PC	(18:0p/16:0)	(18:0p)	(16:0)			C43 H85 O9 N1 P1	790.597	12.4959	0.0513017	1.03818	0.337307	1.08084	37.5388	96.9958	27.7834	47.2839	94.2504	92.2276	74.9466	22.057	35.5509	94.0355	94.1562	112.696	215.653	57.936	72.3063	40.5091	25.5924	77.3333	64.7194	82.0237	68.1724	59.5864	65.3259	25.7257	22.7252	56.1727	125.198	61.9641	61.3778	87.7206	55.451	21.7317	82.7714
915NEG		PE(18:0/22:4)-H	PE(40:4)-H	PE	(18:0/22:4)	(18:0)	(22:4)			C45 H81 O8 N1 P1	794.571	12.1413	0.124052	1.11549	0.105806	0.927736	40.8651	53.9063	54.8082	13.3708	106.281	188.293	51.9861	57.0847	55.0895	44.0599	74.7001	37.7921	100.588	29.7214	44.8873	33.23	41.4563	37.4518	36.9819	51.4852	38.6402	30.7193	33.5569	27.1258	18.901	27.3206	68.4136	34.7928	48.7164	60.4695	28.3963	47.6609	49.6346
916NEG		PC(16:0/18:3)+HCOO	PC(34:3)+HCOO	PC	(16:0/18:3)	(16:0)	(18:3)			C43 H79 O10 N1 P1	800.545	10.158	0.0701416	0.933048	0.516746	0.281441	31.201	125.344	47.0468	47.2469	153.965	152.035	73.0852	13.8788	23.2922	87.2913	107.014	105.184	242.854	36.3832	29.238	49.3582	54.5583	60.1185	51.3822	71.1468	56.1441	33.7918	43.9652	39.4552	15.3962	26.5984	93.3846	16.4961	56.0054	174.724	14.4764	15.8451	75.2212
917NEG		PC(16:0/18:3)+HCOO	PC(34:3)+HCOO	PC	(16:0/18:3)	(16:0)	(18:3)			C43 H79 O10 N1 P1	800.545	9.8523	0.0330013	1.08317	0.00423749	0.75176	116.382	109.117	89.9992	74.7678	111.235	110.661	109.288	106.752	124.919	116.495	114.593	118.121	119.89	45.4426	81.866	83.1111	76.5929	88.9058	89.2915	62.5812	92.8112	90.3641	80.152	78.8228	74.8944	67.0927	118.395	84.057	68.7083	102.81	83.8195	57.3672	90.8583
919NEG		PC(16:0/18:2)+HCOO	PC(34:2)+HCOO	PC	(16:0/18:2)	(16:0)	(18:2)			C43 H81 O10 N1 P1	802.56	11.094	0.0659462	1.11058	1.49035e-09	0.939886	112.865	95.0809	96.1371	102.636	111.966	111.476	105.972	103.878	110.594	112.448	112.167	105.07	105.964	85.4623	89.2037	85.7109	73.5175	85.3491	86.3134	82.712	83.3858	80.2388	72.7194	74.5297	70.4268	61.0411	108.028	69.9561	68.977	92.1694	72.7259	70.5678	90.9789
920NEG		PC(16:0/18:2)+HCOO	PC(34:2)+HCOO	PC	(16:0/18:2)	(16:0)	(18:2)			C43 H81 O10 N1 P1	802.56	11.363	0.104386	1.07575	0.0973516	0.607291	70.9588	124.176	69.7533	126.81	106.31	105.98	87.696	48.0881	110.422	108.502	119.302	142.135	163.188	81.1116	106.827	92.8622	34.0425	91.4591	109.272	67.8367	96.6235	92.6636	87.4245	79.953	31.925	67.1381	134.968	89.846	83.6134	392.909	83.2277	60.0495	103.391
921NEG		PC(16:0/18:2)+HCOO	PC(34:2)+HCOO	PC	(16:0/18:2)	(16:0)	(18:2)			C43 H81 O10 N1 P1	802.56	11.775	0.257092	1.04499	0.402159	0.827404	68.4218	134.44	127.192	155.635	134.206	213.039	71.3044	127.71	104.295	74.2982	142.142	105.769	112.343	106.795	129.647	216.14	107.512	96.2312	134.476	117.85	100.502	89.6865	55.7405	63.4898	38.7832	125.943	129.084	58.3501	55.4313	128.115	58.4904	119.817	113.771
922NEG		PA(44:6)-H	PA(44:6)-H	PA	(44:6)	(44:6)				C47 H80 O8 N0 P1	803.56	10.4434	0.0755629	1.01744	0.678497	2.66725	303.591	349.224	404.187	438.876	292.314	318.601	570.842	388.495	441.448	494.559	385.191	314.343	202.802	251.42	239.249	207.052	174.366	245.261	198.63	271.326	203.197	300.982	210.52	139.985	169.296	143.583	259.599	210.055	341.505	209.193	532.78	405.791	465.956
923NEG		PG(39:6)-H	PG(39:6)-H	PG	(39:6)	(39:6)				C45 H76 O10 N0 P1	807.518	10.127	0.0376685	1.15521	7.06976e-08	0.363843	67.0248	71.9756	71.0709	64.1894	85.879	54.8268	68.4809	79.8323	81.6848	80.8984	73.6614	79.0845	89.9395	23.4221	60.9067	46.5082	45.9729	49.8376	48.5603	24.8665	47.3311	45.0961	39.495	38.4644	40.4974	31.9206	76.3681	35.8474	42.5375	45.4916	47.2295	44.427	58.1218
925NEG		PC(15:0/20:3)+HCOO	PC(35:3)+HCOO	PC	(15:0/20:3)	(15:0)	(20:3)			C44 H81 O10 N1 P1	814.56	10.3572	0.0294473	1.05105	0.0781183	1.33039	55.1407	112.8	48.0439	118.538	48.2857	124.607	119.919	37.1009	99.8613	113.912	110.602	124.62	112.077	28.8629	63.061	85.7893	68.321	76.6036	68.5986	99.2273	90.2156	96.8376	79.2753	66.8449	64.4469	68.2752	122.194	74.2074	80.7154	109.879	83.5183	41.6007	105.757
928NEG		PC(18:0p/18:1)+HCOO	PC(36:1p)+HCOO	PC	(18:0p/18:1)	(18:0p)	(18:1)			C45 H87 O9 N1 P1	816.612	12.5866	0.0392646	0.978488	0.846591	0.220197	32.4843	106.053	41.2094	74.8532	193.475	174.686	63.1293	19.0856	24.5375	104.648	143.257	106.442	392.932	46.4462	25.3138	46.6286	62.2953	77.4551	103.45	52.2371	36.7334	25.3789	40.8661	49.8073	14.631	33.8331	154.425	15.2656	69.5794	337.71	12.2034	29.8487	93.2365
929NEG		PS(38:0)-H	PS(38:0)-H	PS	(38:0)	(38:0)				C44 H85 O10 N1 P1	818.592	11.525	0.0866285	0.980195	0.751031	2.2501	265.464	310.688	351.148	160.099	712.266	475.434	469.184	293.047	359.935	442.946	360.326	260.602	451.194	222.538	206.369	212.416	137.642	210.416	77.4658	229.815	190.945	202.515	137.135	129.224	129.391	112.162	209.957	170.635	251.566	169.259	371.166	187.989	349.698
930NEG		PC(18:3/18:2)+HCOO	PC(36:5)+HCOO	PC	(18:3/18:2)	(18:3)	(18:2)			C45 H79 O10 N1 P1	824.545	9.9165	0.0152891	1.01366	0.59597	2.56669	118.043	120.099	91.8057	122.581	181.352	72.9948	122.315	120.42	77.9411	122.965	120.867	126.373	123.16	66.9254	106.455	142.217	58.7142	96.0662	93.2355	100.446	99.0918	122.911	108.531	64.9508	82.0467	83.0999	124.887	87.377	51.9661	99.3645	88.388	57.5034	105.003
932NEG		PS(39:3)-H	PS(39:3)-H	PS	(39:3)	(39:3)				C45 H81 O10 N1 P1	826.56	10.2547	0.0818298	0.977833	0.615306	3.468	160.224	281.992	183.349	96.656	239.569	293.703	298.244	108.934	269.698	429.316	380.745	280.394	328.399	91.5991	214.831	176.8	43.7244	191.986	95.7934	233.989	182.285	215.219	145.609	34.7815	55.3846	121.728	194.517	147.182	256.417	153.643	353.314	127.721	411.449
934NEG		PS(39:2)-H	PS(39:2)-H	PS	(39:2)	(39:2)				C45 H83 O10 N1 P1	828.576	11.009	0.0894256	1.05734	0.447592	2.28443	273.34	314.354	366.221	177.919	814.781	565.523	496.847	300.221	377.638	600.611	391.003	291.176	510.763	263.608	197.645	224.028	173.764	227.672	80.0037	236.608	197.154	195.709	139.008	143.373	142.789	119.915	209.877	180.943	279.398	198.954	372.684	217.85	362.725
935NEG		PS(39:1)-H	PS(39:1)-H	PS	(39:1)	(39:1)				C45 H85 O10 N1 P1	830.592	12.362	0.0958806	0.993416	0.886752	3.48731	303.478	473.18	340.548	368.688	355.972	456.054	558.921	321.592	358.497	698.941	542.131	384.578	820.353	279.902	263.854	253.282	167.222	383.581	311.373	196.158	258.806	314.358	197.706	206.669	99.4126	181.738	320.581	200.298	409.143	341.861	702.044	301.933	635.071
937NEG		PI(16:0/18:1)-H	PI(34:1)-H	PI	(16:0/18:1)	(16:0)	(18:1)			C43 H80 O13 N0 P1	835.534	10.387	0.123117	1.21371	0.0003531	0.931293	70.9835	80.7183	65.6502	68.8102	182.291	50.3364	113.11	105.657	101.305	72.7308	92.2804	38.7215	22.1109	123.631	72.6473	53.0411	69.9752	72.9607	78.4328	63.5118	54.0394	55.5633	48.9931	121.829	111.245	52.5361	58.8492	63.4443	48.4687	66.1766	63.8083	128.798	72.7132
939NEG		PS(40:4)-H	PS(40:4)-H	PS	(40:4)	(40:4)				C46 H81 O10 N1 P1	838.56	9.84807	0.0783996	1.0532	0.212942	3.00757	407.66	337.035	580.539	527.101	427.924	478.7	619.661	476.765	535.65	736.931	605.964	433.801	609.235	403.821	265.35	281.95	248.121	356.874	338.388	253.967	304.23	335.011	200.494	223.904	199.054	174.358	344.913	293.907	452.138	382.994	662.488	550.88	674.683
941NEG		PC(18:0e/20:4)+HCOO	PC(38:4e)+HCOO	PC	(18:0e/20:4)	(18:0e)	(20:4)			C47 H87 O9 N1 P1	840.612	12.098	0.159499	1.01088	0.878924	1.01748	111.905	238.192	164.547	42.4848	156.5	382.986	205.026	96.2912	164.321	488.622	211.438	175.235	287.216	109.299	192.828	194.492	116.253	149.525	15.6542	266.124	162.744	178.221	126.315	164.753	126.464	98.8679	332.26	107.098	74.5131	124.728	105.141	56.0554	142.334
942NEG		PC(18:0p/20:3)+HCOO	PC(38:3p)+HCOO	PC	(18:0p/20:3)	(18:0p)	(20:3)			C47 H87 O9 N1 P1	840.612	12.0947	0.0241328	1.02607	0.314227	1.55037	170.265	160.713	56.2204	181.925	154.698	148.632	169.669	66.4855	157.681	164.872	126.69	167.078	154.316	67.9234	139.346	106.899	128.898	90.545	90.8685	168.515	138.963	151.533	130.248	110.722	83.441	96.1598	158.054	124.385	128.091	152.164	108.059	63.7068	136.278
943NEG		PC(20:0p/18:2)+HCOO	PC(38:2p)+HCOO	PC	(20:0p/18:2)	(20:0p)	(18:2)			C47 H89 O9 N1 P1	842.628	12.7791	0.0262312	1.10316	4.62797e-06	0.993928	179.172	159.837	146.501	162.417	173.072	169.832	119.835	157.527	179.641	175.472	179.862	155.419	161.387	141.623	139.335	133.905	127.15	136.894	140.326	89.6649	144.895	139.658	122.861	120.08	112.545	103.172	186.017	125.157	94.8521	137.334	129.561	86.0209	131.356
945NEG		PS(41:6)-H	PS(41:6)-H	PS	(41:6)	(41:6)				C47 H79 O10 N1 P1	848.545	9.34644	0.0827455	1.07027	0.303686	2.43736	382.132	384.596	472.877	326.22	978.902	579.104	708.038	459.464	540.949	554.022	475.375	437.692	826.589	360.511	261.361	249.244	228.851	296.933	235.068	312.836	237.404	260.768	156.974	202.62	154.216	157.692	262.102	235.138	342.64	333.55	318.38	362.203	538.418
948NEG		PI(17:0/18:1)-H	PI(35:1)-H	PI	(17:0/18:1)	(17:0)	(18:1)			C44 H82 O13 N0 P1	849.55	10.6069	0.0916956	1.10308	0.0167777	0.844052	127.847	91.5854	93.918	98.1787	170.001	92.2743	168.87	66.5636	178.22	95.4229	104.492	106.379	73.8216	44.734	124.36	91.5463	60.344	99.8306	58.8012	99.6741	99.4403	97.6545	123.159	51.7018	67.7689	73.5086	83.3418	89.4681	88.2867	100.6	95.7115	100.573	99.8266
949NEG		PC(16:0/22:6)+HCOO	PC(38:6)+HCOO	PC	(16:0/22:6)	(16:0)	(22:6)			C47 H81 O10 N1 P1	850.56	9.96774	0.0356981	1.119	0.155291	1.29713	195.006	238.374	105.18	162.426	259.602	469.406	86.3896	154.084	100.664	229.711	218.26	223.44	456.745	73.9343	81.0881	186.093	150.855	177.606	177.799	95.6303	107.85	112.53	163.292	162.955	57.458	133.854	461.115	44.35	157.691	321.586	48.2374	91.3551	132.225
94POS		LPC(20:3)+H	LPC(20:3)+H	LPC	(20:3)	(20:3)				C28 H53 O7 N1 P1	546.355	6.25471	0.240672	0.845993	0.0645221	0.0896316	0.089655	0.031333	0.0783494	0.0413295	0.0832493	0.0440259	0.0699028	0.0415108	0.0222706	0.0889683	0.042575	0.0549799	0.0776064	0.0217561	0.101469	0.0754104	0.0315166	0.0451577	0.0510392	0.0281464	0.0936006	0.0777181	0.062861	0.0439663	0.0560739	0.0653152	0.0639218	0.0276101	0.0168989	0.0367876	0.0347965	0.0433336	0.0446503
950NEG		PS(41:5)-H	PS(41:5)-H	PS	(41:5)	(41:5)				C47 H81 O10 N1 P1	850.56	10.355	0.0769259	1.00734	0.878307	3.35884	438.7	581.732	640.232	273.443	732.963	717.644	962.544	495.81	706.269	902.885	774.51	540.013	1070.81	439.633	403.525	300.104	179.382	423.84	296.222	391.56	409.569	444.493	296.432	189.48	183.176	244.671	384.148	304.938	477.552	463.556	635.072	503.506	877.46
951NEG		PS(41:4)-H	PS(41:4)-H	PS	(41:4)	(41:4)				C47 H83 O10 N1 P1	852.576	10.6479	0.0883982	0.893104	0.110629	4.64821	371.566	1115.62	730.517	201.96	497.695	1132.94	884.927	525.972	731.161	3926.12	804.012	389.184	956.096	235.738	442.185	377.692	311.721	483.542	29.9731	620.212	688.519	481.524	521.174	237.074	281.627	232.084	471.837	377.032	558.326	354.319	955.412	110.218	242.392
952NEG		PS(41:3)-H	PS(41:3)-H	PS	(41:3)	(41:3)				C47 H85 O10 N1 P1	854.592	11.2349	0.0784721	0.986484	0.849383	3.19438	463.98	553.885	350.782	535.493	441.26	1086.43	429.692	556.165	361.51	768.333	598.198	447.433	591.952	231.404	278.591	592.857	222.574	371.703	481.749	221.507	305.108	384.095	259.29	234.317	125.072	197.977	649.802	231.743	438.16	427.123	446.367	586.858	389.223
956NEG		PC(20:1/18:2)+HCOO	PC(38:3)+HCOO	PC	(20:1/18:2)	(20:1)	(18:2)			C47 H87 O10 N1 P1	856.607	11.2532	0.0138336	1.01887	0.437733	3.77929	250.122	222.833	205.456	221.975	368.279	214.23	218.33	216.091	225.43	286.964	240.098	300.638	342.213	118.694	190.854	244.712	149.819	216.618	187.45	237.57	178.005	237.053	245.932	153.226	145.557	175.385	292.303	156.987	151.238	194.807	188.417	151.402	241.665
960NEG		SM(d42:1)+HCOO	SM(d42:1)+HCOO	SM	(d42:1)	(d42:1)				C48 H96 O8 N2 P1	859.691	14.4901	0.0386475	1.05062	0.193216	2.74972	156.289	369.207	165.69	195.972	214.343	367.957	177.438	92.1765	113.318	392.813	422.259	475.202	449.377	84.2577	366.267	270.471	92.2083	248.011	136.762	356.688	340.977	321.014	309.491	48.2044	59.526	258.136	401.494	261.805	273.059	343.495	262.194	59.1216	348.666
961NEG		PC(18:0p/22:6)+HCOO	PC(40:6p)+HCOO	PC	(18:0p/22:6)	(18:0p)	(22:6)			C49 H85 O9 N1 P1	862.597	11.354	0.0349571	1.04721	0.447056	1.65515	281.821	715.942	403.642	333.523	469.381	783.339	412.488	135.838	273.296	449.167	443.758	434.388	744.257	325.045	329.571	335.728	303.691	333.346	338.703	347.014	353.931	340.574	314.061	307.116	162.437	238.398	452.644	263.419	310.494	680.262	118.741	118.481	335.178
96POS		DG(30:0p)+Na	DG(30:0p)+Na	DG	(30:0p)	(30:0p)				C33 H64 O4 Na1	547.47	19.658	0.224456	0.859296	0.288485	0.0324311	0.00961963	0.100307	0.0059481	0.0158292	0.0637303	0.214388	0.037297	0.00575369	0.124896	0.0507294	0.0958128	0.256839	0.221288	0.00764644	0.0264508	0.0120222	0.0017416	0.0488588	0.026221	0.0580443	0.0307069	0.0160858	0.0218077	0.0075229	0.0163452	0.0111273	0.135239	0.00650683	0.0351033	0.139801	0.0148101	0.00442517	0.087927
971NEG		PS(43:6)-H	PS(43:6)-H	PS	(43:6)	(43:6)				C49 H83 O10 N1 P1	876.576	10.3473	0.0750979	0.999597	0.991785	7.72106	995.091	1118.68	1324.39	1100.7	924.809	1103.06	1332.96	921.151	1260.86	1632.92	1355.27	987.593	1298.98	683.283	588.702	698.208	688.725	897.983	695.53	861.275	684.529	858.853	601.691	510.852	537.871	436.622	839.97	660.834	1001.36	673.201	1687.42	1305.96	1440.36
972NEG		PC(18:1/22:6)+HCOO	PC(40:7)+HCOO	PC	(18:1/22:6)	(18:1)	(22:6)			C49 H83 O10 N1 P1	876.576	10.3471	0.170657	1.09245	0.0689406	2.64605	349.149	569.361	534.087	655.86	531.525	897.068	433.019	520.666	429.409	759.223	631.042	576.651	520.607	215.225	566.405	867.745	455.968	419.51	570.463	418.235	515.964	431.527	375.648	298.57	172.231	276.037	632.028	414.614	331.375	407.83	342.317	275.244	329.63
974NEG		PS(43:5)-H	PS(43:5)-H	PS	(43:5)	(43:5)				C49 H85 O10 N1 P1	878.592	11.515	0.0772062	1.02288	0.650048	5.01451	530.398	1515.92	860.804	1378.67	1576.56	1389.8	1966.07	720.057	1253.64	2251.11	2180.63	1648.42	3206.01	1133.68	797.616	1238.1	353.992	1101.74	872.252	723.645	818.345	966.027	609.766	587.59	443.782	557.103	1247.83	758.631	1094.27	1088.94	1953.68	1421.27	1735.11
975NEG		PS(43:5)-H	PS(43:5)-H	PS	(43:5)	(43:5)				C49 H85 O10 N1 P1	878.592	10.9704	0.113464	0.973345	0.603416	6.61716	1679.9	1935.03	1967.12	1851.9	1531.53	2547.14	2333.17	2021.63	1233.26	3011.61	2084.87	1545.57	1283.38	1019.6	1328.94	1189.37	657.828	1309.67	876.138	1303.93	1116.88	1381.48	1501.03	807.948	684.544	736.194	1422.41	1140.83	1535.16	1086.96	2093.9	1252.56	1164.59
976NEG		PS(43:4)-H	PS(43:4)-H	PS	(43:4)	(43:4)				C49 H87 O10 N1 P1	880.607	11.6015	0.0883186	0.972626	0.590201	6.94786	1355.02	2207.88	1973.72	1229.13	1579.39	1866.3	2121.14	1725.19	1745.95	4907.97	1790.54	1570.53	1480.85	749.92	1201.32	1027.74	704.807	1219.02	290.759	1335.96	1263.69	1283.74	1142.41	719.204	732.996	648.768	1252.91	1001.94	1446.32	831.007	2579.39	642.544	756.719
98POS		LPC(20:2)+H	LPC(20:2)+H	LPC	(20:2)	(20:2)				C28 H55 O7 N1 P1	548.371	2.86776	0.109617	1.02735	0.398194	0.0153085	0.0210697	0.020308	0.0132103	0.0104153	0.0295108	0.0289211	0.0220472	0.0184706	0.0279386	0.020997	0.0279003	0.0203781	0.00968947	0.0110619	0.0204936	0.0307107	0.0187303	0.030652	0.0116838	0.0266903	0.0325602	0.0349287	0.0266488	0.0222347	0.0398774	0.0202426	0.0193315	0.0246123	0.0142791	0.00587777	0.0249821	0.0157796	0.0108871
99POS		DG(30:0e)+Na	DG(30:0e)+Na	DG	(30:0e)	(30:0e)				C33 H66 O4 Na1	549.485	20.6996	0.116157	1.07925	0.0369893	0.0444059	0.0629479	0.0822777	0.100273	0.0836873	0.0692345	0.045615	0.106523	0.058538	0.087697	0.0826595	0.0870171	0.10486	0.0809846	0.0330214	0.0683	0.0723378	0.0610816	0.0646141	0.0397742	0.0715215	0.0884145	0.111294	0.0565087	0.066656	0.0666539	0.0724046	0.0823511	0.0970632	0.0482809	0.0541933	0.0799879	0.0456139	0.0788363
9POS		AcCa(12:0)+H	AcCa(12:0)+H	AcCa	(12:0)	(12:0)				C19 H38 O4 N1	344.28	1.6101	0.133083	0.848438	0.12721	0.0743827	0.01529	0.00747411	0.00280592	0.0028848	0.0123708	0.017509	0.0119303	0.003158	0.00449314	0.0158227	0.0138442	0.0071514	0.00405541	0.00640308	0.00863293	0.0104827	0.00687362	0.0171473	0.00945413	0.014334	0.0243938	0.0159636	0.00937225	0.00866561	0.0115877	0.00706758	0.016275	0.0128695	0.016153	0.0117019	0.00892402	0.00885134	0.00984576
[truncated: 486 more columns]
