# Supplementary material for: Construction of a Diagnostic Model for Small Cell Lung Cancer Combining Metabolomics and Integrated Machine Learning
Source: Oncologist. 2023 Sep 14;29(3):e392–401. doi: 10.1093/oncolo/oyad261 (PMC10911920; doi:10.1093/oncolo/oyad261)
Supplement: oyad261_suppl_Supplementary_Material [file oyad261_suppl_supplementary_material.zip › Supplementary Table 5.xlsx]

## Sheet: S vs Healthy+NS
Supplementary Table 5: Lipids with differences among different groups
name	Fold Change	P-value	VIP	NS-1	NS-2	NS-3	NS-5	NS-6	NS-7	NS-8	NS-9	NS-10	NS-11	NS-12	NS-14	NS-15	NS-17	NS-18	NS-19	NS-20	NS-21	NS-22	NS-23	NS-24	NS-25	NS-26	NS-27	NS-29	NS-30	NS-31	NS-33	NS-35	NS-36	NS-37	NS-38	NS-39	NS-40	NS-41	NS-42	NS-43	NS-44	NS-45	NS-46	NS-47	NS-48	NS-49	NS-50	NS-51	NS-52
805POS	0.762368	0.0147004	1.18886	1.85509	2.12512	2.13382	2.49387	2.79619	2.2894	2.45017	2.57524	2.28358	1.89941	2.4365	2.79931	3.07821	1.05428	2.43592	2.55997	0.876908	2.16122	2.16833	2.09909	4.28106	4.53054	3.29582	1.14421	2.35645	4.03496	2.90608	1.33643	1.82308	2.44889	1.34606	1.77281	2.30186	1.36611	1.74633	1.46228	1.88572	1.82526	1.5065	0.967911	2.3452	1.84507	0.960874	2.232	1.38556	3.13493
911NEG	1.14773	0.0313108	1.03482	55.0069	55.5545	51.0897	22.5988	202.46	181.202	57.6285	55.5475	55.4887	52.4508	60.3251	57.3817	58.3189	38.4043	47.8701	77.9177	35.041	79.2228	32.322	48.2408	39.173	37.3125	30.9921	50.7026	25.2853	35.3441	58.7447	40.3807	45.0585	40.5612	38.0732	45.4706	54.7353	45.9962	60.6495	44.1082	54.7188	98.0546	55.3691	112.416	102.205	59.3451	61.4305	53.9271	60.4423	81.316
918NEG	1.10006	0.0201809	1.49374	185.8	111.894	159.415	212.14	181.19	203.117	226.08	235.034	358.121	269.102	235.886	123.165	243.016	155.566	95.5994	140.609	155.933	147.175	131.2	149.219	131.437	160.958	99.6166	100.025	107.324	79.0015	172.186	122.031	172.703	72.2069	334.563	176.324	221.791	293.541	329.143	275.116	379.372	354.236	480.071	348.999	354.85	394.232	252.798	467.651	272.729	350.432
924NEG	1.07644	0.00623265	1.67153	120.261	90.4727	120.117	57.5692	158.427	123.228	102.849	121.757	127.458	120.482	119.728	58.3945	65.537	69.6302	104.731	92.5636	86.4795	121.065	94.0511	99.8381	109.077	140.212	83.6093	60.9821	77.4954	68.872	137.337	83.2169	69.93	83.6778	62.0361	87.7906	65.5867	63.2572	97.7365	89.6301	47.1217	133.069	73.3585	100.323	121.824	113.521	59.9839	90.5512	89.259	147.272
926NEG	1.07716	0.0166996	1.73897	87.8029	164.957	86.3013	117.824	125.603	124.572	102.926	112.747	153.125	110.602	143.643	135.371	243.789	94.4982	83.5758	106.067	76.2593	116.829	170.408	96.899	142.508	91.897	78.2764	83.3686	66.3259	68.9745	167.665	79.4676	116.33	132.781	83.1826	106.158	104.395	117.853	87.5263	119.654	111.599	58.4295	92.2371	89.6992	120.32	75.7813	90.4632	89.6545	110.005	126.528
936NEG	1.13156	0.00383153	1.15462	110.393	76.5831	77.6768	80.8199	160.564	48.7504	145.922	102.247	79.8959	81.9833	84.7032	66.1709	71.7223	47.4957	90.3563	87.8732	26.6655	85.8458	96.2485	89.335	67.1315	91.75	67.5038	93.6073	46.7779	68.6077	68.7874	81.9782	80.7244	86.5957	90.6645	92.6515	88.7526	106.908	114.718	96.2184	109.846	87.1756	89.7386	133.699	92.8646	90.4927	211.6	63.6949	90.8485	95.1296
938NEG	1.11565	0.0382189	1.46905	275.511	196.241	164.637	107.441	357.727	221.029	150.887	160.519	146.341	150.729	152.736	191.218	258.722	118.469	143.678	356.985	104.26	110.814	115.737	154.303	141.604	107.68	100.563	86.7597	75.456	101.168	293.541	120.818	94.3353	175.177	54.214	78.4801	135.207	104.097	111.485	164.321	105.853	148.028	84.7357	43.9142	270.269	145.888	186.61	95.7865	140.791	171.395
940NEG	1.20779	2.17689e-13	1.42769	189.094	76.2842	129.304	158.738	185.457	191.425	110.695	188.857	286.197	165.883	193.484	112.156	187.433	135.915	103.324	203.887	207.171	154.058	150.298	111.04	160.216	144.199	131.732	135.784	123.135	118.053	182.435	127.237	89.8956	106.838	138.906	87.2362	118.206	86.6836	176.994	172.102	155.366	146.119	134.829	117.459	184.424	192.11	92.6642	143.686	94.1147	178.102
944NEG	1.08248	0.0021977	1.45786	158.682	187.116	126.459	161.088	208.928	200.605	189.959	196.16	225.666	184.773	160.11	202.757	245.17	84.3592	198.508	127	130.231	147.044	172.706	133.747	153.862	179.31	152.855	150.035	131.093	119.548	183.348	150.26	151.432	196.863	119.982	88.1705	170.808	79.2351	129.713	125.3	179.146	128.569	159.868	118.821	177.531	180.49	138.822	162.202	171.102	203.336
946NEG	1.11921	8.26141e-07	1.0162	181.024	162.046	98.6465	123.023	199.574	201.63	125.753	159.924	195.699	200.751	181.932	203.346	192.452	101.821	155.794	139.714	130.234	133.466	137.843	94.8379	104.719	161.606	130.122	134.755	94.3572	107.413	176.961	122.075	138.766	105.836	125.645	103.095	131.397	110.513	148.955	164.519	185.273	149.886	135.865	164.942	184.344	194.232	151.609	135.449	162.794	192.906
947NEG	1.15577	2.48629e-05	1.34903	204.707	113.564	196.14	152.06	203.313	208.477	206.878	208.353	337.595	207.145	208.92	206.551	205.343	171.489	183.879	259.009	139.801	163.574	158.067	165.266	167.34	170.423	145.184	147.348	137.783	224.87	219.063	151.498	137.435	176.545	149.838	147.372	181.543	141.347	149.482	187.342	110.844	151.287	155.623	173.374	196.76	209.543	151.511	148.913	181.782	208.815
953NEG	1.13711	7.57945e-12	1.3953	214.729	280.309	256.893	188.581	276.811	274.174	258.219	293.802	285.533	291.574	289.292	289.84	293.244	128.899	260.193	220.033	116.705	219.303	225.111	149.145	235.909	223.095	199.283	212.631	171.819	165.431	306.753	213.186	203.283	247.848	202.916	203.138	231.861	198.851	223.943	252.856	258.36	218.664	209.14	233.256	255.181	296.658	232.943	174.663	261.361	272.729
955NEG	1.08545	0.00860605	1.30563	335.132	309.648	283.338	323.998	290.728	311.324	294.534	249.149	324.42	299.071	305.873	322.503	316.236	108.812	276.613	215.135	195.335	232.352	232.771	97.9363	243.002	227.657	212.342	208.236	200.083	191.578	282.255	237.642	133.853	189.931	193.691	136.255	206.093	75.7857	236.522	243.665	270.836	224	222.754	266.177	256.889	262.553	238.67	223.605	281.249	299.172
957NEG	1.23919	3.90351e-15	1.86984	422.742	206.21	353.192	313.103	390.283	355.987	368.291	389.255	483.233	369.336	403.152	369.988	395.784	347.853	262.622	301.443	279.032	275.831	312.366	316.698	305.734	288.59	270.267	296.598	257.613	243.276	339.255	293.685	273.218	278.013	258.57	246.413	316.225	239.904	295.986	304.424	305.978	263.96	277.647	312.886	338.258	318.401	269.238	280.949	354.769	329.352
958NEG	1.12824	1.01158e-08	1.65941	301.953	309.213	312.981	242.765	340.968	346.887	340.817	334.641	349.359	343.433	348.62	345.18	430.31	122.831	291.881	250.255	211.116	256.95	251.335	227.539	267.701	253.44	231.502	235.945	227.694	205.967	294.505	244.801	229.843	285.305	218.66	237.035	282.029	223.135	245.79	265.089	255.796	251.446	245.37	274.873	307.61	283.768	222.187	223.091	302.415	337.071
959NEG	1.14858	0.000141565	2.18987	256.502	203.193	204.492	234.926	359.153	172.734	353.637	243.806	270.474	202.216	212.425	129.797	149.658	340.609	201.396	256.991	180.089	220.146	260.913	200.497	219.89	278.831	182.235	443.992	276.621	176.687	206.824	191.438	187.903	202.066	197.296	358.421	203.132	236.117	436.874	217.4	241.514	205.6	197.374	304.907	187.997	191.868	484.361	161.524	207.339	241.039
962NEG	1.20544	0.00292781	2.51507	603.744	528.706	447.434	675.082	617.944	502.266	309.269	383.291	445.773	453.179	441.797	469.297	774.598	307.168	146.147	226.529	409.257	337.319	209.041	227.252	327.22	333.938	242.447	303.974	197.874	161.104	430.945	180.654	304.464	1394.15	186.891	186.893	231.396	318.604	318.726	390.236	279.512	345.192	227.908	390.061	446.159	326.667	273.116	328.015	540.236	360.354
963NEG	1.12689	6.86661e-07	1.73316	451.741	468.799	436.69	466.047	463.476	463.612	393.601	435.06	467.311	464.781	459.569	475.602	458.459	378.835	406.923	349.553	312.356	367.098	359.683	384.57	371.036	374.519	336.373	339.544	302.865	269.453	491.56	332.298	322.82	389.057	331.838	298.143	401.837	354.733	337.368	407.381	354.895	330.226	342.066	371.049	403.95	459.29	194.255	339.269	386.996	445.007
964NEG	1.22058	8.59477e-13	2.48882	549.693	285.909	552.743	481.46	561.293	573.59	545.442	561.667	643.74	451.575	557.986	540.077	577.725	796.475	603.091	487.637	385.128	450.445	673.385	451.304	471.566	449.868	391.157	473.272	383.69	338.583	602.183	412.614	333.807	512.272	404.855	401.059	493.138	473.248	440.307	532.139	532.187	357.822	419.025	463.71	590.619	580.816	468.536	430.813	533.951	597.257
965NEG	1.16054	0.0086445	1.51164	435.826	491.015	452.697	467.244	667.698	622.582	280.996	292.403	373.411	483.517	473.638	479.037	1019.98	300.264	145.606	362.884	326.832	370.854	376.112	199.482	280.017	207.414	263.194	346.153	155.595	250.83	492.941	164.626	334.891	877.673	116.42	252.657	331.654	357.989	360.874	437.221	409.56	354.885	254.546	419.027	487.475	347.378	377.544	354.573	411.184	485.559
966NEG	1.09021	0.000112162	1.33671	360.974	408.873	361.872	174.141	370.578	410.839	283.064	290.705	402.759	390.722	394.486	426.523	420.64	399.484	341.289	245.276	139.616	255.798	281.393	348.416	295.982	282.034	332.882	224.35	169.764	197.265	457.833	272.224	292.479	321.529	282.396	192.571	443.748	305.041	372.678	318.104	266.334	428.525	410.799	436.381	436.074	442.528	338.104	391.043	447.913	480.52
967NEG	1.09379	0.000175431	1.76447	516.689	530.524	421.383	528.8	518.42	508.717	415.14	452.322	506.032	547.252	519.177	496.813	505.637	295.3	448.054	395.289	361.678	397.341	394.076	183.247	419.451	410.019	361.857	389.461	354.394	292.83	551.451	360.439	225.453	302.949	375.244	265.93	352.814	227.905	394.511	456.766	431.492	392.159	384.64	464.038	498.124	520.183	419.245	368.608	490.696	532.64
968NEG	1.15447	1.72744e-07	1.43298	521.273	598.611	371.789	565.282	546.97	538.282	452.779	351.779	389.508	495.997	568.663	569.002	678.144	367.987	493.999	422.526	255.5	399.397	504.591	314.812	398.435	413.044	386.967	394.071	187.613	345.862	526.461	350.161	386.319	539.81	289.411	307.905	468.259	357.058	282.674	422.279	532.405	368.513	345.008	458.933	486.78	445.299	411.983	367.922	509.203	531.816
969NEG	1.11872	1.73487e-05	1.52096	611.084	550.966	383.067	508.976	508.822	402.828	307.039	274.19	562.526	520.053	570.571	572.506	551.624	197.577	280.258	391.352	275.92	410.368	417.684	444.324	439.698	411.119	378.872	434.499	260.278	321.426	509.154	388.222	373.371	575.391	320.755	263.612	428.338	333.718	426.889	453.879	614.968	423.968	311.671	417.604	439.935	487.499	293.111	436.637	581.155	544.966
970NEG	1.12119	0.000173992	1.72869	568.454	470.287	528.551	298.222	576.757	527.099	539.783	539.106	571.122	533.732	574.284	458.912	352.15	404.792	496.148	430.204	362.722	423.268	383.48	321.653	447.72	426.413	351.265	340.478	342.931	296.569	493.115	389.712	210.918	303.982	249.301	395.952	230.568	245.069	417.32	313.059	127.835	440.445	376.683	454.434	497.357	402.061	237.526	347.793	332.368	546.937
977NEG	1.19637	0.00101847	4.42754	449.372	558.087	347.497	643.953	1117.86	511.729	768.714	401.459	1171.69	548.844	633.235	407.373	730.524	744.662	447.576	989.048	335.62	581.431	619.668	462.197	489.839	500.587	373.261	1190.18	508.992	381.939	518.825	515.233	556.526	694.252	541.329	913.998	586.048	749.76	1065.09	657.366	715.201	296.445	436.664	792.056	585.841	445.211	1583.19	384.875	529.128	558.546
978NEG	1.22776	0.00015701	5.14253	958.292	422.048	726.669	259.87	1287.03	557.609	765.846	844.653	1096.05	595.368	623.214	228.944	325.874	553.867	609.616	530.535	588.773	620.463	649.94	600.061	581.897	682.054	443.047	820.229	763.578	459.159	508.936	572.967	406.851	491.085	357.009	1148.4	325.102	376.881	1605.41	576.844	255.557	774.23	449.972	900.472	679.983	631.044	978.812	488.576	426.954	722.546
979NEG	1.11294	0.0116419	3.50291	698.843	535.781	524.735	624.284	1090.7	461.229	965.635	799.924	940.353	543.681	556.942	351.062	504.403	466.294	588.943	533.307	462.047	528.384	604.494	546.271	457.313	533.352	369.994	964.051	746.953	395.117	440.478	513.986	487.812	537.509	516.986	774.542	530.313	616.663	1162.12	579.3	630.945	548.015	496.884	789.478	604.636	514.523	1225.09	396.848	543.955	575.816
980NEG	1.22046	2.3522e-05	5.40801	968.945	516.025	714.803	758.689	1319.16	650.871	1149.44	1120.93	1305.47	746.156	810.907	493.312	559.631	1221.61	689.983	738.495	648.506	725.543	817.046	422.034	726.666	737.534	490.65	1676.65	1041.47	561.4	615.87	715.522	660.866	760.768	734.518	1201.04	736.16	886.762	1620.67	801.599	846.277	666.242	713.728	982.809	538.212	722.098	1851.94	503.177	664.832	761.783
981NEG	1.124	1.12254e-07	3.3062	1559.77	1086.95	1663.39	941.727	1825	1709.78	1612.96	1786.18	1795.4	1801.9	1776.66	1794.91	1584.35	1388.93	1683.29	1404.61	762.892	1343.87	1133.85	1336.32	1377.27	1452.74	1202.59	1263.24	1189.05	1107.78	1182.79	1278.72	864.037	1462.35	1296.78	1192.15	1495.67	812.659	1347.15	834.89	770.635	1011.77	1400.61	1603.52	1791.33	1822.71	1404.93	1153.86	1651.98	1672.39
982NEG	1.15273	0.000370192	6.04122	1815.19	1949.55	1687.7	1868.07	1834.44	2964.22	1252.6	1637	1380.97	1880.54	1815.1	1856.2	1795.22	1215.48	983.678	1406.23	1202.1	1433.72	1416.6	1183.06	1558.1	1522.93	1307.87	1306.41	768.018	1082.08	1898.57	1260.96	1283.35	1596.35	615.794	1208.97	1297.69	1369.96	1298.71	1655.8	1014.3	1435.13	1260	1573.62	2373.32	1854.88	1410.68	1193.89	1683.86	1856.37
983NEG	1.24319	0.000102904	9.38034	1249.83	997.081	967.666	717.913	1735.02	1453.16	1666.74	1044.47	1684.32	1493.03	1096.82	619.495	713.823	1371	926.702	949.733	869.432	946.509	313.91	999.892	931.315	987.196	654.86	2180.77	1311.76	703.808	813.702	935.332	914.365	933.593	861.094	670.207	452.769	1139.13	2116.53	1077.14	133.481	1073.74	871.571	1483.96	2026.74	909.365	2343.53	614.905	1013.62	1056.76
985NEG	1.12463	9.08523e-10	4.54759	2892.69	1945.52	2650.05	1639.39	3004.13	2973.67	2188.35	2839.3	3070.84	2878.95	2854.36	2993.36	3043.58	1877.01	2452.67	2277.88	1624.17	2303.66	2233.45	2368.85	2150.84	2323.27	2094.95	2157.5	1911.43	1727.63	2428.13	2066.87	2042.46	2685.52	2093.43	2033.77	2590.53	1685.79	2290.82	2211.34	2363.67	2334.56	2023.51	2584.99	2941.17	3035.65	2334.67	2282.15	2703.08	2625.43
986NEG	1.15185	2.26595e-05	6.30696	1535.81	1777.3	1544.56	1330.71	1549.23	2239.23	1472.32	1352.69	1589.65	1584.28	1810.37	1761.13	1693.43	1259.68	1078.02	1076.61	1074.41	1172.13	928.39	1428.85	1224.86	1148.34	984.524	1017.26	925.207	829.514	1857.8	1129.2	1240.67	1264.25	881.675	923.865	1207.26	1418.04	1722.85	1390.83	481.747	1837.48	1626.55	1814.98	2781.67	1829.65	1188.7	1541.33	1881.08	1961.97
987NEG	1.09878	6.41797e-07	2.61136	1412.22	1958.22	1494.59	1695.96	1824.51	1930.76	1579.55	1202.57	1942.5	1848.88	2147	2064.32	2002.31	1420.91	1466.93	1251.7	1185.99	1405.21	1341.37	1648.37	1421.51	1376.87	1145.11	1195.36	974.301	988.237	2167.27	1331.82	1410.29	1502.71	1587.86	1425.41	2060.22	1663.34	1862.18	1558.51	1878.07	2118.36	1955.57	2120.28	1993.42	2119.42	1142.92	1894.95	2131.82	2331.23
988NEG	1.10431	2.03907e-07	2.81284	2357.72	2684.22	2182.97	2060.64	2341.9	2669.08	1732.59	1888.91	2713.47	2509.03	2877.66	2847.56	2701.72	1518.95	1752.11	1678.29	1715.83	1845	1827.76	2313.55	1924.65	1858.52	1527.55	1669.02	1389.76	1353.62	2972.89	1775.57	2026.76	2000.25	2079.05	1957.18	2786.59	2268.85	2752.15	2207.84	2702.06	2788.14	2286.12	2422.33	2626.31	2863.74	1554.66	2683.35	2601.72	3065.33
[truncated: 473 more columns]
