# Supplementary material for: Construction of a Diagnostic Model for Small Cell Lung Cancer Combining Metabolomics and Integrated Machine Learning
Source: Oncologist. 2023 Sep 14;29(3):e392–401. doi: 10.1093/oncolo/oyad261 (PMC10911920; doi:10.1093/oncolo/oyad261)
Supplement: oyad261_suppl_Supplementary_Material [file oyad261_suppl_supplementary_material.zip › Supply material 1.xlsx]

## Sheet: Supply material 1
Main instruments and reagents	Brand / model
AB Triple TOF 6600 Mass Spectrometer	AB SCIEX
Agilent 1290 Infinity LC ultrahigh pressure liquid chromatograph	Agilent
ACQUITY UPLC BEH Amide 1.7 μm, 2.1 mm× 100 mm column	Waters
Q-Exactive Plus mass spectrometer	Thermo Scientific
UHPLC Nexera LC-30A ultra high performance liquid chromatograph	SHIMADZU
Cryogenic high speed centrifuge	Eppendorf 5430R
Acetonitrile	Merck/1499230-935
Ammonium acetate	Sigma/70221
Methanol	Fisher scientific/A452-4-CASE
Isopropyl alcohol	Fisher scientific/A461-4-CASE
